# Supplementary material for: Vascular Endothelial Growth Factor (VEGF) Promotes Assembly of the p130Cas Interactome to Drive Endothelial Chemotactic Signaling and Angiogenesis
Source: Mol Cell Proteomics. 2016 Dec 22;16(2):168–80. doi: 10.1074/mcp.M116.064428 (PMC5294206; doi:10.1074/mcp.M116.064428)
Supplement: Supplemental Data [file 10.1074_M116.064428_mcp.M116.064428-2.xlsx]

## Sheet: Sheet1
Protein IDs	Majority protein IDs	Protein IDs	Peptide counts (all)	Peptide counts (razor+unique)	Peptide counts (unique)	Protein names	Gene names	Fasta headers	Number of proteins	Peptides	Razor + unique peptides	Unique peptides	Sequence coverage [%]	Unique + razor sequence coverage [%]	Unique sequence coverage [%]	Mol. weight [kDa]	Sequence length	Sequence lengths	Fraction average	Fraction 1	PEP	Sequence coverage 02_14_13_15F_0min_1a [%]	Sequence coverage 02_14_13_15F_0min_1b [%]	Sequence coverage 02_14_13_15F_0min_2a [%]	Sequence coverage 02_14_13_15F_0min_2b [%]	Sequence coverage 02_14_13_15F_0min_3a [%]	Sequence coverage 02_14_13_15F_0min_3b [%]	Sequence coverage 02_14_13_15F_VEGF_10m_1a [%]	Sequence coverage 02_14_13_15F_VEGF_10m_1b [%]	Sequence coverage 02_14_13_15F_VEGF_10m_2a [%]	Sequence coverage 02_14_13_15F_VEGF_10m_2b [%]	Sequence coverage 02_14_13_15F_VEGF_10m_3a [%]	Sequence coverage 02_14_13_15F_VEGF_10m_3b [%]	Sequence coverage 02_14_13_15F_VEGF_30m_1b [%]	Sequence coverage 02_14_13_15F_VEGF_30m_2a [%]	Sequence coverage 02_14_13_15F_VEGF_30m_2b [%]	Sequence coverage 02_14_13_15F_VEGF_30m_3a [%]	Sequence coverage 02_14_13_15F_VEGF_30m_3b [%]	Sequence coverage 02_14_13_15F_VEGF_60m_1a [%]	Sequence coverage 02_14_13_15F_VEGF_60m_1b [%]	Sequence coverage 02_14_13_15F_VEGF_60m_2a [%]	Sequence coverage 02_14_13_15F_VEGF_60m_2b [%]	Sequence coverage 02_14_13_15F_VEGF_60m_3a [%]	Sequence coverage 02_14_13_15F_VEGF_60m_3b [%]	Sequence coverage 02_14_13_WT_0min_1a [%]	Sequence coverage 02_14_13_WT_0min_1b [%]	Sequence coverage 02_14_13_WT_0min_2a [%]	Sequence coverage 02_14_13_WT_0min_2b [%]	Sequence coverage 02_14_13_WT_0min_3a [%]
Q5TCT4;P42696-2;A2A2V2;P42696;H7C5M1	Q5TCT4;P42696-2;A2A2V2;P42696;H7C5M1	Q5TCT4	2;2;2;2;1	2;2;2;2;1	2;2;2;2;1	RNA-binding protein 34	RBM34	>tr|Q5TCT4|Q5TCT4_HUMAN RNA-binding protein 34 (Fragment) OS=Homo sapiens GN=RBM34 PE=2 SV=1;>sp|P42696-2|RBM34_HUMAN Isoform 2 of RNA-binding protein 34 OS=Homo sapiens GN=RBM34;>tr|A2A2V2|A2A2V2_HUMAN RNA-binding protein 34 (Fragment) OS=Homo sapiens GN=	5	2	2	2	10.9	10.9	10.9	24.079	211	211;225;408;430;86	1	5	3.3403e-16	0	0	0	0	0	0	0	0	0	0	0	0	0	0	0	0	0	0	0	0	0	0	0	0	0	0	0	0
A2A3R5	A2A3R5	A2A3R5	13	1	1	40S ribosomal protein S6	RPS6	>tr|A2A3R5|A2A3R5_HUMAN 40S ribosomal protein S6 OS=Homo sapiens GN=RPS6 PE=3 SV=1	1	13	1	1	40.8	8.7	8.7	24.968	218	218	1	12	0	32.6	30.3	32.6	32.6	33	27.1	36.7	32.6	31.2	27.1	33	27.1	27.1	36.7	32.6	33	32.6	33	26.6	34.9	30.7	32.6	30.7	29.4	24.8	5.5	9.2	28.9
A2ABF4;P26640	A2ABF4;P26640	A2ABF4	1;1	1;1	1;1	Valine--tRNA ligase	VARS	>tr|A2ABF4|A2ABF4_HUMAN Valine--tRNA ligase (Fragment) OS=Homo sapiens GN=VARS PE=2 SV=1;>sp|P26640|SYVC_HUMAN Valine--tRNA ligase OS=Homo sapiens GN=VARS PE=1 SV=4	2	1	1	1	9.2	9.2	9.2	18.114	174	174;1264	1	5	0.00010634	0	0	0	0	0	0	0	0	0	0	0	0	0	0	0	0	0	0	0	0	0	0	0	0	0	0	0	0
A2AE48;Q12899;Q5SPU2;A2AE51	A2AE48;Q12899;Q5SPU2;A2AE51	A2AE48	2;2;1;1	2;2;1;1	2;2;1;1	Tripartite motif-containing protein 26	TRIM26	>tr|A2AE48|A2AE48_HUMAN Tripartite motif-containing protein 26 (Fragment) OS=Homo sapiens GN=TRIM26 PE=2 SV=1;>sp|Q12899|TRI26_HUMAN Tripartite motif-containing protein 26 OS=Homo sapiens GN=TRIM26 PE=2 SV=1;>tr|Q5SPU2|Q5SPU2_HUMAN Tripartite motif-contain	4	2	2	2	10.9	10.9	10.9	28.666	248	248;539;157;159	1	33	3.6997e-06	0	0	0	0	4.8	4.8	4.8	4.8	0	0	4.8	0	4.8	4.8	4.8	4.8	4.8	0	0	4.8	0	4.8	4.8	0	0	0	0	0
A6NHL2-2;A6NHL2	A6NHL2-2;A6NHL2	A6NHL2	6;6	1;1	1;1	Tubulin alpha chain-like 3	TUBAL3	>sp|A6NHL2-2|TBAL3_HUMAN Isoform 2 of Tubulin alpha chain-like 3 OS=Homo sapiens GN=TUBAL3;>sp|A6NHL2|TBAL3_HUMAN Tubulin alpha chain-like 3 OS=Homo sapiens GN=TUBAL3 PE=1 SV=2	2	6	1	1	13.1	4.2	4.2	45.517	406	406;446	1	28	3.0322e-67	7.1	7.1	7.1	7.1	7.1	7.1	7.1	4.9	7.1	7.1	4.9	4.9	4.9	4.9	4.9	4.9	4.9	7.1	7.1	7.1	4.9	7.1	7.1	4.4	4.4	4.4	2.2	4.9
A6NHR9-3;J3KTL8;A6NHR9-2;A6NHR9	A6NHR9-3;J3KTL8;A6NHR9-2;A6NHR9	A6NHR9	1;1;1;1	1;1;1;1	1;1;1;1	Structural maintenance of chromosomes flexible hinge domain-containing protein 1	SMCHD1	>sp|A6NHR9-3|SMHD1_HUMAN Isoform 3 of Structural maintenance of chromosomes flexible hinge domain-containing protein 1 OS=Homo sapiens GN=SMCHD1;>tr|J3KTL8|J3KTL8_HUMAN Structural maintenance of chromosomes flexible hinge domain-containing protein 1 (Fragm	4	1	1	1	1.8	1.8	1.8	85.964	762	762;1388;1917;2005	1	9	1.2182e-05	0	0	0	0	0	0	0	0	0	0	0	0	0	0	0	0	0	0	0	0	0	0	0	0	0	0	0	0
H7C2P7;Q16540;A6NJD9;A8MVT4;A8MYK1	H7C2P7;Q16540;A6NJD9;A8MVT4;A8MYK1	H7C2P7	1;1;1;1;1	1;1;1;1;1	1;1;1;1;1	39S ribosomal protein L23, mitochondrial	MRPL23	>tr|H7C2P7|H7C2P7_HUMAN 39S ribosomal protein L23, mitochondrial (Fragment) OS=Homo sapiens GN=MRPL23 PE=4 SV=1;>sp|Q16540|RM23_HUMAN 39S ribosomal protein L23, mitochondrial OS=Homo sapiens GN=MRPL23 PE=1 SV=1;>tr|A6NJD9|A6NJD9_HUMAN 39S ribosomal protein	5	1	1	1	12.7	12.7	12.7	13.669	118	118;153;163;166;191	1	1	5.9684e-11	0	0	0	0	0	0	0	0	0	0	0	0	0	0	0	0	0	0	0	0	0	0	0	0	0	0	0	0
Q8WTT2;A6NJZ9;F5H677	Q8WTT2;A6NJZ9;F5H677	Q8WTT2	3;3;2	3;3;2	3;3;2	Nucleolar complex protein 3 homolog	NOC3L	>sp|Q8WTT2|NOC3L_HUMAN Nucleolar complex protein 3 homolog OS=Homo sapiens GN=NOC3L PE=1 SV=1;>tr|A6NJZ9|A6NJZ9_HUMAN Nucleolar complex protein 3 homolog OS=Homo sapiens GN=NOC3L PE=2 SV=1;>tr|F5H677|F5H677_HUMAN Nucleolar complex protein 3 homolog OS=Homo	3	3	3	3	4.6	4.6	4.6	92.547	800	800;800;501	1	45	3.3496e-10	0	0	0	0	0	0	0	0	0	0	0	0	0	0	0	0	0	0	0	0	0	0	0	0	0	0	0	0
A6NNI4;P21926;G8JLH6	A6NNI4;P21926;G8JLH6	A6NNI4	1;1;1	1;1;1	1;1;1	CD9 antigen	CD9	>tr|A6NNI4|A6NNI4_HUMAN CD9 antigen OS=Homo sapiens GN=CD9 PE=2 SV=1;>sp|P21926|CD9_HUMAN CD9 antigen OS=Homo sapiens GN=CD9 PE=1 SV=4;>tr|G8JLH6|G8JLH6_HUMAN CD9 antigen (Fragment) OS=Homo sapiens GN=CD9 PE=2 SV=1	3	1	1	1	6.3	6.3	6.3	17.764	159	159;228;228	1	62	4.0329e-05	6.3	6.3	6.3	6.3	6.3	6.3	6.3	6.3	6.3	6.3	6.3	6.3	6.3	6.3	6.3	0	6.3	0	6.3	6.3	6.3	6.3	6.3	6.3	6.3	0	0	6.3
E5RJU6;A8K8P3-5;A8K8P3-4;D3YTJ2;A8K8P3-10;A8K8P3-3;A8K8P3-9;A8K8P3-2;A8K8P3;F8WBU4	E5RJU6;A8K8P3-5;A8K8P3-4;D3YTJ2;A8K8P3-10;A8K8P3-3;A8K8P3-9;A8K8P3-2;A8K8P3;F8WBU4	E5RJU6	2;2;2;2;2;2;2;2;2;1	2;2;2;2;2;2;2;2;2;1	2;2;2;2;2;2;2;2;2;1	Protein SFI1 homolog	SFI1	>tr|E5RJU6|E5RJU6_HUMAN Protein SFI1 homolog OS=Homo sapiens GN=SFI1 PE=2 SV=1;>sp|A8K8P3-5|SFI1_HUMAN Isoform 5 of Protein SFI1 homolog OS=Homo sapiens GN=SFI1;>sp|A8K8P3-4|SFI1_HUMAN Isoform 4 of Protein SFI1 homolog OS=Homo sapiens GN=SFI1;>tr|D3YTJ2|D3	10	2	2	2	4.1	4.1	4.1	46.724	389	389;991;1031;1089;1148;1160;1187;1211;1242;102	1	43	0.00076604	2.1	0	0	0	0	0	0	0	0	0	0	0	0	0	0	0	0	0	0	0	2.1	0	2.1	0	0	2.1	2.1	0
H0Y8U8;H0Y948;H0Y8L4;P55196-3;C9JX92;P55196;A8MQ02;J3KN01;P55196-5	H0Y8U8;H0Y948;H0Y8L4;P55196-3;C9JX92;P55196;A8MQ02;J3KN01;P55196-5	H0Y8U8	2;2;2;2;2;2;2;2;2	2;2;2;2;2;2;2;2;2	2;2;2;2;2;2;2;2;2	Afadin	MLLT4	>tr|H0Y8U8|H0Y8U8_HUMAN Afadin (Fragment) OS=Homo sapiens GN=MLLT4 PE=4 SV=1;>tr|H0Y948|H0Y948_HUMAN Afadin (Fragment) OS=Homo sapiens GN=MLLT4 PE=4 SV=1;>tr|H0Y8L4|H0Y8L4_HUMAN Afadin (Fragment) OS=Homo sapiens GN=MLLT4 PE=4 SV=1;>sp|P55196-3|AFAD_HUMAN I	9	2	2	2	18.5	18.5	18.5	13.134	124	124;191;313;1743;1743;1824;1824;1831;1834	1	25	0.00047962	8.9	0	8.9	8.9	0	0	0	0	0	0	8.9	18.5	8.9	18.5	18.5	18.5	18.5	8.9	0	0	0	8.9	0	0	0	0	0	0
B7Z982;D6RA26;O43660-2;O43660;A8MW61	B7Z982;D6RA26;O43660-2;O43660;A8MW61	B7Z982	1;1;1;1;1	1;1;1;1;1	1;1;1;1;1	Pleiotropic regulator 1	PLRG1	>tr|B7Z982|B7Z982_HUMAN Pleiotropic regulator 1 OS=Homo sapiens GN=PLRG1 PE=2 SV=1;>tr|D6RA26|D6RA26_HUMAN Pleiotropic regulator 1 (Fragment) OS=Homo sapiens GN=PLRG1 PE=2 SV=1;>sp|O43660-2|PLRG1_HUMAN Isoform 2 of Pleiotropic regulator 1 OS=Homo sapiens G	5	1	1	1	6.9	6.9	6.9	14.848	131	131;212;505;514;514	1	10	8.4316e-05	0	0	0	0	0	0	0	0	6.9	0	0	0	0	0	0	0	0	0	0	6.9	0	0	0	0	0	0	0	0
P43243;A8MXP9;D6REM6;D6R991;B3KM87;P43243-2;H0Y8T4;D6RAM9;D6RAY2;D6RBI2;D6RE02;D6RIA2;D6RB45;D6RGW7;D6R9F3;D6RBS2;D6RCM3;D6REK4;D6R8Z5;D6RBK5	P43243;A8MXP9;D6REM6;D6R991;B3KM87;P43243-2	P43243	11;11;8;7;6;6;3;2;2;2;2;2;1;1;1;1;1;1;1;1	11;11;8;7;6;6;3;2;2;2;2;2;1;1;1;1;1;1;1;1	11;11;8;7;6;6;3;2;2;2;2;2;1;1;1;1;1;1;1;1	Matrin-3	MATR3	>sp|P43243|MATR3_HUMAN Matrin-3 OS=Homo sapiens GN=MATR3 PE=1 SV=2;>tr|A8MXP9|A8MXP9_HUMAN Matrin-3 OS=Homo sapiens GN=MATR3 PE=4 SV=1;>tr|D6REM6|D6REM6_HUMAN Matrin-3 OS=Homo sapiens GN=MATR3 PE=2 SV=1;>tr|D6R991|D6R991_HUMAN Matrin-3 (Fragment) OS=Homo s	20	11	11	11	19	19	19	94.622	847	847;895;794;433;509;559;334;81;86;109;124;172;47;77;78;87;99;100;107;121	1	163	9.1739e-76	0	0	0	0	0	1.1	2.6	1.1	1.1	1.1	0	1.1	1.1	0	1.1	1.5	2.6	0	1.1	2.2	0	0	0	0	0	0	0	0
Q9Y262-2;Q9Y262;B0QY89;B0QY90;H0Y7E6;H7C3A0;C9JHP4;C9K0Q7	Q9Y262-2;Q9Y262;B0QY89;B0QY90	Q9Y262	8;8;8;7;1;1;1;1	8;8;8;7;1;1;1;1	8;8;8;7;1;1;1;1	Eukaryotic translation initiation factor 3 subunit L	EIF3L	>sp|Q9Y262-2|EIF3L_HUMAN Isoform 2 of Eukaryotic translation initiation factor 3 subunit L OS=Homo sapiens GN=EIF3L;>sp|Q9Y262|EIF3L_HUMAN Eukaryotic translation initiation factor 3 subunit L OS=Homo sapiens GN=EIF3L PE=1 SV=1;>tr|B0QY89|B0QY89_HUMAN Eukar	8	8	8	8	16.5	16.5	16.5	61.013	516	516;564;607;466;109;127;150;183	1	176	3.3762e-24	9.7	11.4	12	8.9	13.4	14	12.6	13.2	7.2	7	12.6	12	16.5	12.6	14.5	14.5	12.8	14.5	7.2	9.5	8.3	10.9	13.4	1.9	0	0	0	1.7
B0QYA5;B4DVY1;O15371;B0QYA8;B0QYA6;B0QYA7	B0QYA5;B4DVY1;O15371;B0QYA8;B0QYA6;B0QYA7	B0QYA5	2;2;2;1;1;1	2;2;2;1;1;1	2;2;2;1;1;1	Eukaryotic translation initiation factor 3 subunit D	EIF3D	>tr|B0QYA5|B0QYA5_HUMAN Eukaryotic translation initiation factor 3 subunit D (Fragment) OS=Homo sapiens GN=EIF3D PE=2 SV=1;>tr|B4DVY1|B4DVY1_HUMAN Eukaryotic translation initiation factor 3 subunit D OS=Homo sapiens GN=EIF3D PE=2 SV=1;>sp|O15371|EIF3D_HUMA	6	2	2	2	10.8	10.8	10.8	31.729	269	269;499;548;123;173;186	1	44	4.4841e-07	10.8	10.8	5.9	10.8	5.9	5.9	10.8	10.8	10.8	5.9	10.8	10.8	4.8	10.8	10.8	10.8	4.8	5.9	10.8	5.9	10.8	10.8	10.8	0	0	0	0	0
H7BY36;Q01844-2;C9JGE3;Q01844-6;B0QYK0;Q01844-3;Q01844;Q01844-5	H7BY36;Q01844-2;C9JGE3;Q01844-6;B0QYK0;Q01844-3;Q01844;Q01844-5	H7BY36	1;1;1;1;1;1;1;1	1;1;1;1;1;1;1;1	1;1;1;1;1;1;1;1	RNA-binding protein EWS	EWSR1	>tr|H7BY36|H7BY36_HUMAN RNA-binding protein EWS (Fragment) OS=Homo sapiens GN=EWSR1 PE=4 SV=1;>sp|Q01844-2|EWS_HUMAN Isoform EWS-B of RNA-binding protein EWS OS=Homo sapiens GN=EWSR1;>tr|C9JGE3|C9JGE3_HUMAN Ewing sarcoma breakpoint region 1, isoform CRA_e	8	1	1	1	4.9	4.9	4.9	32.071	308	308;583;583;600;618;655;656;661	1	21	9.0458e-05	4.9	4.9	4.9	0	4.9	4.9	4.9	0	4.9	0	4.9	4.9	0	4.9	0	4.9	4.9	4.9	4.9	0	0	0	0	0	0	0	0	0
P02656;B0YIW2	P02656;B0YIW2	P02656	1;1	1;1	1;1	Apolipoprotein C-III	APOC3	>sp|P02656|APOC3_HUMAN Apolipoprotein C-III OS=Homo sapiens GN=APOC3 PE=1 SV=1;>tr|B0YIW2|B0YIW2_HUMAN Apolipoprotein C-III OS=Homo sapiens GN=APOC3 PE=4 SV=1	2	1	1	1	16.2	16.2	16.2	10.852	99	99;117	1	85	9.2354e-31	16.2	16.2	16.2	16.2	16.2	16.2	16.2	16.2	16.2	16.2	16.2	16.2	16.2	16.2	16.2	16.2	16.2	16.2	16.2	16.2	16.2	16.2	16.2	16.2	16.2	0	0	16.2
P48444;B0YIW6;P48444-2	P48444;B0YIW6;P48444-2	P48444	3;3;2	3;3;2	3;3;2	Coatomer subunit delta	ARCN1	>sp|P48444|COPD_HUMAN Coatomer subunit delta OS=Homo sapiens GN=ARCN1 PE=1 SV=1;>tr|B0YIW6|B0YIW6_HUMAN Archain 1, isoform CRA_a OS=Homo sapiens GN=ARCN1 PE=4 SV=1;>sp|P48444-2|COPD_HUMAN Isoform 2 of Coatomer subunit delta OS=Homo sapiens GN=ARCN1	3	3	3	3	7.8	7.8	7.8	57.21	511	511;552;423	1	73	4.602e-07	2.5	2.9	5.5	7.8	7.8	5.5	5.5	7.8	5.5	2.5	7.8	2.9	7.8	5.5	7.8	7.8	7.8	7.8	5.5	2.9	2.9	5.3	2.3	2.9	2.9	0	0	2.9
P55769;B1AHD1	P55769;B1AHD1	P55769	1;1	1;1	1;1	NHP2-like protein 1;NHP2-like protein 1, N-terminally processed	NHP2L1	>sp|P55769|NH2L1_HUMAN NHP2-like protein 1 OS=Homo sapiens GN=NHP2L1 PE=1 SV=3;>tr|B1AHD1|B1AHD1_HUMAN NHP2-like protein 1 OS=Homo sapiens GN=NHP2L1 PE=2 SV=1	2	1	1	1	9.4	9.4	9.4	14.173	128	128;132	1	32	9.2706e-11	0	0	0	0	0	0	0	0	0	0	0	0	0	0	0	0	0	0	0	0	0	0	0	0	0	0	0	0
B1AN99;P35030-5;P35030-3;P35030-2;P35030-4;P35030	B1AN99;P35030-5;P35030-3;P35030-2;P35030-4;P35030	B1AN99	1;1;1;1;1;1	1;1;1;1;1;1	1;1;1;1;1;1	Trypsin-3	PRSS3	>tr|B1AN99|B1AN99_HUMAN Trypsin-3 (Fragment) OS=Homo sapiens GN=PRSS3 PE=2 SV=2;>sp|P35030-5|TRY3_HUMAN Isoform 5 of Trypsin-3 OS=Homo sapiens GN=PRSS3;>sp|P35030-3|TRY3_HUMAN Isoform 3 of Trypsin-3 OS=Homo sapiens GN=PRSS3;>sp|P35030-2|TRY3_HUMAN Isoform	6	1	1	1	7.3	7.3	7.3	19.288	177	177;240;247;260;261;304	1	36	4.3283e-05	0	0	7.3	7.3	7.3	0	0	7.3	7.3	7.3	7.3	0	7.3	7.3	0	0	0	7.3	7.3	7.3	7.3	7.3	0	7.3	7.3	7.3	7.3	7.3
B1ANR0;Q13310-2;Q13310;Q13310-3;H0Y5F5;H0YEU6;B1ANR1;H0Y6X6;H0YCC8;H0YER0	B1ANR0;Q13310-2;Q13310;Q13310-3;H0Y5F5	B1ANR0	20;20;20;20;16;9;5;3;3;2	10;10;10;10;9;6;1;2;1;1	10;10;10;10;9;6;1;2;1;1	Polyadenylate-binding protein 4	PABPC4	>tr|B1ANR0|B1ANR0_HUMAN Poly(A) binding protein, cytoplasmic 4 (Inducible form), isoform CRA_e OS=Homo sapiens GN=PABPC4 PE=4 SV=1;>sp|Q13310-2|PABP4_HUMAN Isoform 2 of Polyadenylate-binding protein 4 OS=Homo sapiens GN=PABPC4;>sp|Q13310|PABP4_HUMAN Polyad	10	20	10	10	37.4	18.9	18.9	67.97	615	615;631;644;660;550;249;129;195;197;68	1	267	7.7222e-121	30.1	26.8	26	25.2	18.5	22.6	20	25.7	15.9	19	26	25.7	26.8	23.6	18.9	21	21.1	13.2	24.2	24.6	20.8	27.6	28.8	8.9	8	3.1	2.1	3.6
B3KQV6;F5H3X9;P30153;E9PH38;C9J9C1	B3KQV6;F5H3X9;P30153;E9PH38	B3KQV6	3;3;3;2;1	3;3;3;2;1	3;3;3;2;1	Serine/threonine-protein phosphatase 2A 65 kDa regulatory subunit A alpha isoform	PPP2R1A	>tr|B3KQV6|B3KQV6_HUMAN Serine/threonine-protein phosphatase 2A 65 kDa regulatory subunit A alpha isoform OS=Homo sapiens GN=PPP2R1A PE=2 SV=1;>tr|F5H3X9|F5H3X9_HUMAN Serine/threonine-protein phosphatase 2A 65 kDa regulatory subunit A alpha isoform OS=Homo	5	3	3	3	10.2	10.2	10.2	45.604	410	410;534;589;132;395	1	47	3.4292e-08	4.9	0	7.3	2.4	2.4	4.9	4.9	4.9	4.9	0	2.4	4.9	4.9	0	4.9	0	4.9	4.9	4.9	0	4.9	4.9	0	7.3	2.9	2.4	0	2.4
O15372;B3KS98;E5RJT0;E5RFW7;E5RFH0;E5RGU4	O15372;B3KS98;E5RJT0	O15372	7;7;4;1;1;1	7;7;4;1;1;1	7;7;4;1;1;1	Eukaryotic translation initiation factor 3 subunit H	EIF3H;EIF3S3	>sp|O15372|EIF3H_HUMAN Eukaryotic translation initiation factor 3 subunit H OS=Homo sapiens GN=EIF3H PE=1 SV=1;>tr|B3KS98|B3KS98_HUMAN Eukaryotic translation initiation factor 3 subunit H OS=Homo sapiens GN=EIF3S3 PE=2 SV=1;>tr|E5RJT0|E5RJT0_HUMAN Eukaryot	6	7	7	7	26.7	26.7	26.7	39.93	352	352;366;244;97;170;235	1	112	3.27e-14	11.9	13.9	16.2	13.9	11.9	12.5	23.3	19.6	8.8	6.2	13.6	22.7	11.9	16.2	17	16.2	22.7	8.5	14.5	16.2	13.9	13.4	11.1	5.7	0	0	0	0
O00303;B3KSH1;B4DEW9;H0YDT6;E9PQV8	O00303;B3KSH1;B4DEW9	O00303	7;7;5;3;1	7;7;5;3;1	7;7;5;3;1	Eukaryotic translation initiation factor 3 subunit F	EIF3F	>sp|O00303|EIF3F_HUMAN Eukaryotic translation initiation factor 3 subunit F OS=Homo sapiens GN=EIF3F PE=1 SV=1;>tr|B3KSH1|B3KSH1_HUMAN Eukaryotic translation initiation factor 3 subunit F OS=Homo sapiens GN=EIF3F PE=2 SV=1;>tr|B4DEW9|B4DEW9_HUMAN Eukaryoti	5	7	7	7	24.4	24.4	24.4	37.563	357	357;372;208;100;124	1	167	8.6923e-47	21.3	18.8	17.9	17.9	17.9	17.9	15.4	16.2	10.6	10.6	21.3	24.4	17.6	18.8	21.3	21	19.6	17.9	13.2	21.3	18.5	18.8	21	2.5	4.2	0	0	0
B4DDP6;B4DDD6;Q9UJU6;Q9UJU6-2;F8WBG8;Q9UJU6-5;Q9UJU6-4;H0Y5J4;Q9UJU6-3	B4DDP6;B4DDD6;Q9UJU6;Q9UJU6-2;F8WBG8;Q9UJU6-5;Q9UJU6-4;H0Y5J4;Q9UJU6-3	B4DDP6	2;2;2;2;1;1;1;1;1	2;2;2;2;1;1;1;1;1	2;2;2;2;1;1;1;1;1	Drebrin-like protein	DBNL	>tr|B4DDP6|B4DDP6_HUMAN Drebrin-like protein OS=Homo sapiens GN=DBNL PE=2 SV=1;>tr|B4DDD6|B4DDD6_HUMAN Drebrin-like protein OS=Homo sapiens GN=DBNL PE=2 SV=1;>sp|Q9UJU6|DBNL_HUMAN Drebrin-like protein OS=Homo sapiens GN=DBNL PE=1 SV=1;>sp|Q9UJU6-2|DBNL_HUM	9	2	2	2	8.4	8.4	8.4	43.04	382	382;406;430;431;128;327;336;359;439	1	21	5.8803e-05	0	0	0	0	0	0	0	0	0	0	0	0	0	0	0	0	0	0	0	0	0	0	0	0	0	0	0	0
B4DDM6;J3QT28;O43684-2;O43684	B4DDM6;J3QT28;O43684-2;O43684	B4DDM6	2;2;2;2	2;2;2;2	2;2;2;2	Mitotic checkpoint protein BUB3	BUB3	>tr|B4DDM6|B4DDM6_HUMAN Mitotic checkpoint protein BUB3 OS=Homo sapiens GN=BUB3 PE=2 SV=1;>tr|J3QT28|J3QT28_HUMAN Mitotic checkpoint protein BUB3 (Fragment) OS=Homo sapiens GN=BUB3 PE=2 SV=1;>sp|O43684-2|BUB3_HUMAN Isoform 2 of Mitotic checkpoint protein B	4	2	2	2	8.9	8.9	8.9	28.239	248	248;278;326;328	1	28	0.00031107	8.9	3.2	3.2	0	0	5.6	5.6	5.6	0	0	8.9	8.9	0	3.2	3.2	8.9	8.9	0	0	0	3.2	5.6	8.9	3.2	0	0	0	0
B4DDV1;Q13325	B4DDV1;Q13325	B4DDV1	3;3	3;3	3;3	Interferon-induced protein with tetratricopeptide repeats 5	IFIT5	>tr|B4DDV1|B4DDV1_HUMAN Interferon-induced protein with tetratricopeptide repeats 5 OS=Homo sapiens GN=IFIT5 PE=2 SV=1;>sp|Q13325|IFIT5_HUMAN Interferon-induced protein with tetratricopeptide repeats 5 OS=Homo sapiens GN=IFIT5 PE=1 SV=1	2	3	3	3	8.8	8.8	8.8	50.519	434	434;482	1	62	1.5804e-07	5.3	8.8	5.3	2.8	8.8	8.8	8.8	8.8	0	2.8	8.8	8.8	8.8	5.3	5.3	8.8	8.8	8.8	5.3	0	6.2	6.2	2.8	0	0	0	0	0
B4DF96;B4DQ14;F8WAE5;Q9BY44;Q9BY44-2;H7C5Q3;C9IZE1;H7C5R5;F8WF18;F8WAT3	B4DF96;B4DQ14;F8WAE5;Q9BY44;Q9BY44-2	B4DF96	6;6;6;6;4;2;2;2;1;1	6;6;6;6;4;2;2;2;1;1	6;6;6;6;4;2;2;2;1;1	Eukaryotic translation initiation factor 2A	EIF2A	>tr|B4DF96|B4DF96_HUMAN Eukaryotic translation initiation factor 2A OS=Homo sapiens GN=EIF2A PE=2 SV=1;>tr|B4DQ14|B4DQ14_HUMAN Eukaryotic translation initiation factor 2A OS=Homo sapiens GN=EIF2A PE=2 SV=1;>tr|F8WAE5|F8WAE5_HUMAN Eukaryotic translation ini	10	6	6	6	17.2	17.2	17.2	57.994	524	524;560;580;585;371;158;236;316;59;75	1	128	1.6908e-17	13	13	13.7	13	6.5	13	17.2	9.9	2.1	8	17.2	11.1	13	15.3	15.3	17.2	13	5.5	8	15.3	7.6	15.3	9.7	0	3.4	0	0	0
H0YL11;B4DSZ6;B4DFL2;P48735	H0YL11;B4DSZ6;B4DFL2;P48735	H0YL11	2;2;2;2	2;2;2;2	2;2;2;2	Isocitrate dehydrogenase [NADP];Isocitrate dehydrogenase [NADP], mitochondrial	IDH2	>tr|H0YL11|H0YL11_HUMAN Isocitrate dehydrogenase [NADP], mitochondrial OS=Homo sapiens GN=IDH2 PE=2 SV=1;>tr|B4DSZ6|B4DSZ6_HUMAN Isocitrate dehydrogenase [NADP], mitochondrial OS=Homo sapiens GN=IDH2 PE=2 SV=1;>tr|B4DFL2|B4DFL2_HUMAN Isocitrate dehydrogena	4	2	2	2	8.7	8.7	8.7	35.33	312	312;322;400;452	1	6	2.8482e-05	0	0	0	0	0	0	0	0	0	0	0	0	0	0	0	0	0	0	0	0	0	0	0	0	0	0	0	0
P27824;B4DGP8;B4E2T8;D6RAU8;D6RB85;D6RDP7;H0Y9Q7;D6RAQ8;D6RFL1;D6RGY2;D6RHJ3;D6RD16;H0Y9H1	P27824;B4DGP8;B4E2T8	P27824	8;8;6;3;3;3;3;2;2;2;1;1;1	8;8;6;3;3;3;3;2;2;2;1;1;1	8;8;6;3;3;3;3;2;2;2;1;1;1	Calnexin	CANX	>sp|P27824|CALX_HUMAN Calnexin OS=Homo sapiens GN=CANX PE=1 SV=2;>tr|B4DGP8|B4DGP8_HUMAN Calnexin OS=Homo sapiens GN=CANX PE=2 SV=1;>tr|B4E2T8|B4E2T8_HUMAN Calnexin OS=Homo sapiens GN=CANX PE=2 SV=1	13	8	8	8	18.9	18.9	18.9	67.567	592	592;627;484;134;144;168;170;107;131;308;78;96;189	1	205	1.5464e-35	15	12	12	12	9.3	15	15	15	15	15	8.1	9.5	15	12	15	15	11.7	12.7	15	12	9.5	11.7	6.1	3.7	4.7	2.5	6.6	4.1
B4DGU4;P35222	B4DGU4;P35222	B4DGU4	4;4	3;3	3;3	Catenin beta-1	CTNNB1	>tr|B4DGU4|B4DGU4_HUMAN Catenin beta-1 OS=Homo sapiens GN=CTNNB1 PE=2 SV=1;>sp|P35222|CTNB1_HUMAN Catenin beta-1 OS=Homo sapiens GN=CTNNB1 PE=1 SV=1	2	4	3	3	5.8	4.5	4.5	84.765	774	774;781	1	20	2.9147e-07	0	0	0	0	0	0	0	0	0	1.3	0	0	0	0	0	1.4	0	0	0	0	1.4	0	1.4	0	0	0	0	0
B4DIT7;P21980;F5H6P0;P21980-2;A2A299;P21980-3;A2A2A0;O43548-2;O43548	B4DIT7;P21980;F5H6P0;P21980-2	B4DIT7	27;27;22;17;9;9;5;1;1	27;27;22;17;9;9;5;1;1	27;27;22;17;9;9;5;1;1	Protein-glutamine gamma-glutamyltransferase 2	TGM2	>tr|B4DIT7|B4DIT7_HUMAN Protein-glutamine gamma-glutamyltransferase 2 OS=Homo sapiens GN=TGM2 PE=2 SV=1;>sp|P21980|TGM2_HUMAN Protein-glutamine gamma-glutamyltransferase 2 OS=Homo sapiens GN=TGM2 PE=1 SV=2;>tr|F5H6P0|F5H6P0_HUMAN Protein-glutamine gamma-gl	9	27	27	27	52.5	52.5	52.5	68.648	606	606;687;627;548;280;349;159;638;720	1	1225	0	37.1	33.8	32.2	34.5	31.2	34.5	34.5	37	29.5	33.2	35	34.5	31.5	32.3	37	35	33.3	29.5	31.5	34.2	32.2	35.5	34.7	29	29.4	6.9	7.1	16
B4DJN5;P24723;G3V4Q6;G3V5F8;G3V3E7;G3V304;G3V4Q9;G3V5U5;G3V4X4;G3V5Y6;H0YJX3	B4DJN5;P24723;G3V4Q6	B4DJN5	3;3;2;1;1;1;1;1;1;1;1	3;3;2;1;1;1;1;1;1;1;1	3;3;2;1;1;1;1;1;1;1;1	Protein kinase C eta type	PRKCH	>tr|B4DJN5|B4DJN5_HUMAN Protein kinase C eta type OS=Homo sapiens GN=PRKCH PE=2 SV=1;>sp|P24723|KPCL_HUMAN Protein kinase C eta type OS=Homo sapiens GN=PRKCH PE=1 SV=4;>tr|G3V4Q6|G3V4Q6_HUMAN Protein kinase C eta type (Fragment) OS=Homo sapiens GN=PRKCH PE	11	3	3	3	6.3	6.3	6.3	59.52	522	522;683;224;71;73;83;87;106;129;144;145	1	40	2.5564e-08	0	1.7	1.9	1.7	1.9	3.6	1.7	3.6	0	0	1.9	1.9	1.9	1.9	3.6	3.6	3.6	0	0	0	0	3.6	3.6	0	0	0	0	0
B4DKB2;P42892-3;P42892-2;P42892-4;P42892;E9PJG1	B4DKB2;P42892-3;P42892-2;P42892-4;P42892	B4DKB2	4;4;4;4;4;1	4;4;4;4;4;1	4;4;4;4;4;1	Endothelin-converting enzyme 1	ECE1	>tr|B4DKB2|B4DKB2_HUMAN Endothelin-converting enzyme 1 OS=Homo sapiens GN=ECE1 PE=2 SV=1;>sp|P42892-3|ECE1_HUMAN Isoform C of Endothelin-converting enzyme 1 OS=Homo sapiens GN=ECE1;>sp|P42892-2|ECE1_HUMAN Isoform A of Endothelin-converting enzyme 1 OS=Homo	6	4	4	4	7.5	7.5	7.5	83.573	738	738;754;758;767;770;77	1	107	3.5738e-13	6.1	6.1	6.1	6.1	6.1	6.1	7.5	7.5	6.1	7.5	4.1	7.5	7.5	6.1	6.1	6.1	6.1	7.5	6.1	6.1	4.2	6.1	6.1	2	0	1.9	0	3.9
B4DL14;P36542-2;P36542	B4DL14;P36542-2;P36542	B4DL14	9;9;9	9;9;9	9;9;9	ATP synthase subunit gamma;ATP synthase subunit gamma, mitochondrial	ATP5C1	>tr|B4DL14|B4DL14_HUMAN ATP synthase subunit gamma OS=Homo sapiens GN=ATP5C1 PE=2 SV=1;>sp|P36542-2|ATPG_HUMAN Isoform Heart of ATP synthase subunit gamma, mitochondrial OS=Homo sapiens GN=ATP5C1;>sp|P36542|ATPG_HUMAN ATP synthase subunit gamma, mitochondr	3	9	9	9	36.8	36.8	36.8	27.512	250	250;297;298	1	490	5.6482e-65	32.4	32.4	36.8	36.8	36.8	36.8	36.8	36.8	36.8	36	36.8	30.8	36	30.8	30.8	36.8	30.8	36.8	36.8	28.4	33.2	32	36	18.4	31.2	18.8	22.8	23.6
B4DLW8;P17844;J3KTA4;J3QRQ7;J3QSF1;J3KRZ1;J3QR02;J3KRX8;J3QKN9;J3QS79	B4DLW8;P17844;J3KTA4	B4DLW8	24;24;23;8;7;7;5;5;2;1	23;23;22;8;6;6;5;5;2;1	18;18;17;6;5;3;5;5;2;1	Probable ATP-dependent RNA helicase DDX5	DDX5	>tr|B4DLW8|B4DLW8_HUMAN Probable ATP-dependent RNA helicase DDX5 OS=Homo sapiens GN=DDX5 PE=2 SV=1;>sp|P17844|DDX5_HUMAN Probable ATP-dependent RNA helicase DDX5 OS=Homo sapiens GN=DDX5 PE=1 SV=1;>tr|J3KTA4|J3KTA4_HUMAN Probable ATP-dependent RNA helicase	10	24	23	18	43.9	41.9	31.8	60.563	535	535;614;614;212;153;166;99;120;44;38	1	638	2.388e-193	19.1	26.7	18.3	26.7	18.5	24.9	22.6	26.5	19.8	25.8	22.6	27.1	20.9	22.8	26.9	19.1	25	19.1	20.6	19.6	11.2	19.3	19.3	8.8	7.7	0	3.7	9.2
B4DME2;K7EL81;Q9BZL4-3;Q9BZL4-4;Q9BZL4;Q9BZL4-2;B5MEC7;K7ER83	B4DME2;K7EL81;Q9BZL4-3;Q9BZL4-4;Q9BZL4;Q9BZL4-2;B5MEC7;K7ER83	B4DME2	10;10;10;10;10;9;9;5	10;10;10;10;10;9;9;5	10;10;10;10;10;9;9;5	Protein phosphatase 1 regulatory subunit 12C	PPP1R12C	>tr|B4DME2|B4DME2_HUMAN Protein phosphatase 1 regulatory subunit 12C OS=Homo sapiens GN=PPP1R12C PE=2 SV=1;>tr|K7EL81|K7EL81_HUMAN Protein phosphatase 1 regulatory subunit 12C (Fragment) OS=Homo sapiens GN=PPP1R12C PE=4 SV=1;>sp|Q9BZL4-3|PP12C_HUMAN Isofor	8	10	10	10	18	18	18	77.168	707	707;737;780;781;782;719;719;234	1	238	9.9605e-71	16.3	9.2	14.6	6.6	15.1	11.7	16.3	13.4	5.9	7.8	16.3	18	10	16.3	16	18	18	12	10.6	12	2.5	8.5	9.9	1.4	3.1	0	0	1.7
P62491-2;J3KQP6;H3BMH2;B4DMK0;H3BSC1;P62491;Q15907;B4DQU5	P62491-2;J3KQP6;H3BMH2;B4DMK0;H3BSC1;P62491;Q15907	P62491	5;5;5;5;5;5;5;1	5;5;5;5;5;5;5;1	5;5;5;5;5;5;5;1	Ras-related protein Rab-11A;Ras-related protein Rab-11B	RAB11A;RAB11B	>sp|P62491-2|RB11A_HUMAN Isoform 2 of Ras-related protein Rab-11A OS=Homo sapiens GN=RAB11A;>tr|J3KQP6|J3KQP6_HUMAN Ras-related protein Rab-11A OS=Homo sapiens GN=RAB11A PE=2 SV=1;>tr|H3BMH2|H3BMH2_HUMAN Ras-related protein Rab-11A (Fragment) OS=Homo sapie	8	5	5	5	36.1	36.1	36.1	17.659	155	155;155;155;179;198;216;218;146	1	121	1.9612e-09	15.5	12.9	27.7	22.6	20.6	11	20.6	20.6	11	26.5	15.5	11	11	27.7	27.7	11	18.1	5.8	18.1	22.6	9.7	20.6	20.6	21.9	22.6	0	12.9	9.7
Q9Y3F4;B4DNJ6	Q9Y3F4;B4DNJ6	Q9Y3F4	2;2	2;2	2;2	Serine-threonine kinase receptor-associated protein	STRAP	>sp|Q9Y3F4|STRAP_HUMAN Serine-threonine kinase receptor-associated protein OS=Homo sapiens GN=STRAP PE=1 SV=1;>tr|B4DNJ6|B4DNJ6_HUMAN Serine-threonine kinase receptor-associated protein OS=Homo sapiens GN=STRAP PE=2 SV=1	2	2	2	2	8.9	8.9	8.9	38.438	350	350;363	1	25	2.6813e-05	0	0	0	4.3	0	0	0	0	0	0	0	0	0	4.3	0	4.3	4.3	0	0	0	0	0	0	0	0	0	0	0
B4DPJ8;P40227;P40227-2	B4DPJ8;P40227;P40227-2	B4DPJ8	2;2;1	2;2;1	2;2;1	T-complex protein 1 subunit zeta	CCT6A	>tr|B4DPJ8|B4DPJ8_HUMAN T-complex protein 1 subunit zeta OS=Homo sapiens GN=CCT6A PE=2 SV=1;>sp|P40227|TCPZ_HUMAN T-complex protein 1 subunit zeta OS=Homo sapiens GN=CCT6A PE=1 SV=3;>sp|P40227-2|TCPZ_HUMAN Isoform 2 of T-complex protein 1 subunit zeta OS=H	3	2	2	2	6.6	6.6	6.6	54.867	500	500;531;486	1	53	5.6808e-07	2.4	2.4	2.4	2.4	0	0	0	0	2.4	0	0	2.4	2.4	0	0	0	2.4	0	2.4	2.4	0	2.4	0	2.4	2.4	0	0	2.4
B4DQ69;E7EVW7;P14317	B4DQ69;E7EVW7;P14317	B4DQ69	2;2;2	2;2;2	2;2;2	Hematopoietic lineage cell-specific protein	HCLS1	>tr|B4DQ69|B4DQ69_HUMAN Hematopoietic lineage cell-specific protein OS=Homo sapiens GN=HCLS1 PE=2 SV=1;>tr|E7EVW7|E7EVW7_HUMAN Hematopoietic lineage cell-specific protein OS=Homo sapiens GN=HCLS1 PE=2 SV=1;>sp|P14317|HCLS1_HUMAN Hematopoietic lineage cell-	3	2	2	2	10	10	10	24.008	209	209;449;486	1	59	2.5578e-11	0	0	0	0	0	0	0	0	0	0	0	0	0	0	0	0	0	0	0	0	5.3	5.3	5.3	0	0	0	0	0
K7EMN2;K7EM49;K7EPF6;F5H7U0;B4DQJ8;P52209	K7EMN2;K7EM49;K7EPF6;F5H7U0;B4DQJ8;P52209	K7EMN2	1;1;1;1;1;1	1;1;1;1;1;1	1;1;1;1;1;1	6-phosphogluconate dehydrogenase, decarboxylating	PGD	>tr|K7EMN2|K7EMN2_HUMAN 6-phosphogluconate dehydrogenase, decarboxylating (Fragment) OS=Homo sapiens GN=PGD PE=2 SV=1;>tr|K7EM49|K7EM49_HUMAN 6-phosphogluconate dehydrogenase, decarboxylating (Fragment) OS=Homo sapiens GN=PGD PE=2 SV=1;>tr|K7EPF6|K7EPF6_HU	6	1	1	1	10.6	10.6	10.6	17.293	160	160;205;256;461;470;483	1	18	0.0012624	0	0	10.6	10.6	0	0	0	10.6	10.6	10.6	0	0	0	0	0	0	0	0	0	0	0	0	0	10.6	0	0	0	0
Q99879;Q99877;Q93079;Q5QNW6;P62807;P58876;O60814;Q5QNW6-2;U3KQK0;B4DR52;P57053;Q99880	Q99879;Q99877;Q93079;Q5QNW6;P62807;P58876;O60814;Q5QNW6-2;U3KQK0;B4DR52;P57053;Q99880	Q99879	10;10;10;10;10;10;10;10;10;10;9;9	2;2;2;2;2;2;2;2;2;2;2;2	2;2;2;2;2;2;2;2;2;2;2;2	Histone H2B type 1-M;Histone H2B type 1-N;Histone H2B type 1-H;Histone H2B type 2-F;Histone H2B type 1-C/E/F/G/I;Histone H2B type 1-D;Histone H2B type 1-K;Histone H2B;Histone H2B type F-S;Histone H2B type 1-L	HIST1H2BM;HIST1H2BN;HIST1H2BH;HIST2H2BF;HIST1H2BC;HIST1H2BD;HIST1H2BK;H2BFS;HIST1H2BL	>sp|Q99879|H2B1M_HUMAN Histone H2B type 1-M OS=Homo sapiens GN=HIST1H2BM PE=1 SV=3;>sp|Q99877|H2B1N_HUMAN Histone H2B type 1-N OS=Homo sapiens GN=HIST1H2BN PE=1 SV=3;>sp|Q93079|H2B1H_HUMAN Histone H2B type 1-H OS=Homo sapiens GN=HIST1H2BH PE=1 SV=3;>sp|Q5Q	12	10	2	2	61.1	7.9	7.9	13.989	126	126;126;126;126;126;126;126;134;166;166;126;126	1	80	2.408e-212	27	32.5	27	13.5	28.6	38.9	27	25.4	35.7	20.6	41.3	47.6	27	32.5	38.9	47.6	47.6	29.4	41.3	20.6	19	26.2	35.7	12.7	5.6	19.8	11.9	20.6
P61619;B4DR61;P61619-3;H7C1Q9;C9JXC6;H7C069;A6NK38;F2Z2C7;A6NIF9;C9JJV4;F8W776;Q8TC24;Q9H9S3-2;Q9H9S3-3;Q9H9S3	P61619;B4DR61;P61619-3	P61619	4;4;2;1;1;1;1;1;1;1;1;1;1;1;1	4;4;2;1;1;1;1;1;1;1;1;1;1;1;1	4;4;2;1;1;1;1;1;1;1;1;1;1;1;1	Protein transport protein Sec61 subunit alpha isoform 1	SEC61A1	>sp|P61619|S61A1_HUMAN Protein transport protein Sec61 subunit alpha isoform 1 OS=Homo sapiens GN=SEC61A1 PE=1 SV=2;>tr|B4DR61|B4DR61_HUMAN Protein transport protein Sec61 subunit alpha isoform 1 OS=Homo sapiens GN=SEC61A1 PE=2 SV=1;>sp|P61619-3|S61A1_HUMA	15	4	4	4	10.9	10.9	10.9	52.264	476	476;482;357;94;101;145;159;162;168;189;410;418;437;454;476	1	133	2.8526e-10	6.7	10.9	6.7	6.7	6.7	10.9	6.7	10.9	6.7	6.7	6.7	8.6	4.4	4.4	4.4	4.4	8.6	10.9	10.9	6.7	4.6	8.8	10.9	6.7	2.3	2.3	0	2.3
Q02809;B4DR87;Q5JXB9;Q5JXB8;Q5JXB7	Q02809;B4DR87	Q02809	5;5;1;1;1	5;5;1;1;1	5;5;1;1;1	Procollagen-lysine,2-oxoglutarate 5-dioxygenase 1	PLOD1	>sp|Q02809|PLOD1_HUMAN Procollagen-lysine,2-oxoglutarate 5-dioxygenase 1 OS=Homo sapiens GN=PLOD1 PE=1 SV=2;>tr|B4DR87|B4DR87_HUMAN Procollagen-lysine,2-oxoglutarate 5-dioxygenase 1 OS=Homo sapiens GN=PLOD1 PE=2 SV=1	5	5	5	5	8.7	8.7	8.7	83.549	727	727;774;199;225;283	1	119	1.4154e-27	5.5	5.5	4	5.5	5.5	4	5.5	5.5	4	5.5	5.6	5.6	5.6	5.6	5.5	5.6	5.6	3.9	4	3.3	5.5	5.5	7.2	0	1.8	0	0	1.5
B4DS61;Q96SB4;H3BLV9;Q96SB4-3;Q5R363;H7C521;Q9UPE1-2;A8MPP7;Q9UPE1-3;A8MPY5;Q9UPE1-4;Q9UPE1;E7ETV6;H7C2I2;D6RBM8	B4DS61;Q96SB4;H3BLV9;Q96SB4-3;Q5R363;H7C521;Q9UPE1-2;A8MPP7;Q9UPE1-3;A8MPY5;Q9UPE1-4;Q9UPE1;E7ETV6	B4DS61	4;4;4;4;3;2;2;2;2;2;2;2;2;1;1	4;4;4;4;3;2;2;2;2;2;2;2;2;1;1	2;2;2;2;2;0;0;0;0;0;0;0;0;0;1	SRSF protein kinase 1;SRSF protein kinase 3	SRPK1;SRPK2;SRPK3	>tr|B4DS61|B4DS61_HUMAN SFRS protein kinase 1, isoform CRA_f OS=Homo sapiens GN=SRPK1 PE=2 SV=1;>sp|Q96SB4|SRPK1_HUMAN SRSF protein kinase 1 OS=Homo sapiens GN=SRPK1 PE=1 SV=2;>tr|H3BLV9|H3BLV9_HUMAN SRSF protein kinase 1 (Fragment) OS=Homo sapiens GN=SRPK	15	4	4	2	8.8	8.8	5.5	72.383	639	639;655;671;826;547;204;491;492;533;534;566;567;634;129;155	1	88	2.1601e-12	8.8	8.8	8.8	5.2	8.8	7.4	8.8	8.8	5.2	7.4	7.4	5.5	5.5	7.4	7.4	5.5	6.9	5.5	3.3	5.5	5.5	1.4	6.9	0	0	0	0	0
F8VRR3;G3XA91;B4DUX5;F8VQZ7;P50579;G3V1U3	F8VRR3;G3XA91;B4DUX5;F8VQZ7;P50579;G3V1U3	F8VRR3	2;2;2;2;2;1	2;2;2;2;2;1	2;2;2;2;2;1	Methionine aminopeptidase;Methionine aminopeptidase 2	METAP2	>tr|F8VRR3|F8VRR3_HUMAN Methionine aminopeptidase 2 OS=Homo sapiens GN=METAP2 PE=2 SV=1;>tr|G3XA91|G3XA91_HUMAN Methionine aminopeptidase 2 OS=Homo sapiens GN=METAP2 PE=3 SV=1;>tr|B4DUX5|B4DUX5_HUMAN Methionine aminopeptidase 2 OS=Homo sapiens GN=METAP2 PE	6	2	2	2	4.8	4.8	4.8	48.876	442	442;455;455;477;478;328	1	42	6.7225e-05	4.8	4.8	0	2.5	2.3	4.8	2.3	4.8	0	0	0	4.8	4.8	2.5	4.8	4.8	4.8	0	2.5	2.5	2.3	2.3	2.3	0	0	0	0	0
Q15717;B4DVB8;M0QZR9;B1AM48;Q12926-2;Q12926;P26378-4;P26378-2;P26378-5;B1APY9;P26378;P26378-3;B1APY8;B1AM49	Q15717;B4DVB8	Q15717	7;7;2;1;1;1;1;1;1;1;1;1;1;1	7;7;2;1;1;1;1;1;1;1;1;1;1;1	7;7;2;1;1;1;1;1;1;1;1;1;1;1	ELAV-like protein 1	ELAVL1	>sp|Q15717|ELAV1_HUMAN ELAV-like protein 1 OS=Homo sapiens GN=ELAVL1 PE=1 SV=2;>tr|B4DVB8|B4DVB8_HUMAN ELAV-like protein 1 OS=Homo sapiens GN=ELAVL1 PE=2 SV=1	14	7	7	7	20.9	20.9	20.9	36.091	326	326;353;153;189;346;359;366;366;369;371;380;383;385;387	1	123	9.7053e-20	11	11	11	7.1	13.8	7.1	9.8	11	4.3	7.1	7.1	11	7.1	13.8	13.8	9.8	7.1	9.8	7.1	9.8	11	13.8	8.3	0	0	4.3	0	0
B4DWL3;P11279	B4DWL3;P11279	B4DWL3	3;3	3;3	3;3	Lysosome-associated membrane glycoprotein 1	LAMP1	>tr|B4DWL3|B4DWL3_HUMAN Lysosome-associated membrane glycoprotein 1 OS=Homo sapiens GN=LAMP1 PE=2 SV=1;>sp|P11279|LAMP1_HUMAN Lysosome-associated membrane glycoprotein 1 OS=Homo sapiens GN=LAMP1 PE=1 SV=3	2	3	3	3	11	11	11	38.985	364	364;417	1	69	4.83e-11	8.8	8.8	5.2	3	8.8	8.8	8.8	8.8	8.8	8.8	8.8	8.8	8.8	8.8	8.8	8.8	8.8	8.8	8.8	3	8.8	3	3	3	3	3	3	3
H3BRU6;Q15366-7;F8VZX2;B4DXP5;Q15366-4;Q15366-5;Q15366-6;Q15366-3;Q15366;Q15366-2;F8W0G4;F8W1G6;B4DLC0;F8VXH9;J3QT27;P57721-2;P57721-3;P57721-5;E9PFP8;P57721-4;P57721;F8VTZ0;H3BSP4;C9K0A2;F8WC71;C9IZV9;C9J7A9;C9JSA6;C9J5V4;H3BND9;C9JTY5;C9JZY3;H3BSS4;F8VRH0;C9J0A4;P57723-2;P57723	H3BRU6;Q15366-7;F8VZX2;B4DXP5;Q15366-4;Q15366-5;Q15366-6;Q15366-3;Q15366;Q15366-2;F8W0G4;F8W1G6;B4DLC0;F8VXH9;J3QT27;P57721-2;P57721-3;P57721-5;E9PFP8;P57721-4;P57721	H3BRU6	5;5;5;5;5;5;5;5;5;5;4;4;4;3;3;3;3;3;3;3;3;2;1;1;1;1;1;1;1;1;1;1;1;1;1;1;1	3;3;3;3;3;3;3;3;3;3;2;2;2;2;1;1;1;1;1;1;1;0;0;0;0;0;0;0;0;1;0;0;1;1;0;0;0	3;3;3;3;3;3;3;3;3;3;2;2;2;2;1;1;1;1;1;1;1;0;0;0;0;0;0;0;0;1;0;0;1;1;0;0;0	Poly(rC)-binding protein 2;Poly(rC)-binding protein 3	PCBP2;PCBP3	>tr|H3BRU6|H3BRU6_HUMAN Poly(rC)-binding protein 2 (Fragment) OS=Homo sapiens GN=PCBP2 PE=4 SV=1;>sp|Q15366-7|PCBP2_HUMAN Isoform 7 of Poly(rC)-binding protein 2 OS=Homo sapiens GN=PCBP2;>tr|F8VZX2|F8VZX2_HUMAN Poly(rC)-binding protein 2 OS=Homo sapiens GN	37	5	3	3	18.9	12.6	12.6	31.6	301	301;318;321;322;331;335;361;362;365;366;158;202;301;160;322;345;346;351;361;370;371;64;36;46;57;74;86;91;106;112;124;168;184;310;323;360;403	1	80	1.5159e-35	10	18.9	14.6	18.9	7.3	11	14.6	18.9	14.6	14.6	16.3	18.9	11	3.7	14.6	10.6	18.9	12	11	14.3	8.3	11	15.3	8.3	11	0	2.7	3.7
B4DXX7;O15523;C9J081;C9J8G5;D6RCM4;Q9NQI0-3;Q9NQI0-2;Q9NQI0-4;Q9NQI0;H0Y960	B4DXX7;O15523	B4DXX7	25;25;4;3;2;2;2;2;2;1	2;2;0;0;0;0;0;0;0;0	2;2;0;0;0;0;0;0;0;0	ATP-dependent RNA helicase DDX3Y	DDX3Y	>tr|B4DXX7|B4DXX7_HUMAN Uncharacterized protein OS=Homo sapiens GN=DDX3Y PE=2 SV=1;>sp|O15523|DDX3Y_HUMAN ATP-dependent RNA helicase DDX3Y OS=Homo sapiens GN=DDX3Y PE=1 SV=2	10	25	2	2	41.1	3.7	3.7	72.931	657	657;660;250;224;518;575;690;704;724;305	1	56	1.1747e-227	28.3	29.4	27.9	29.4	29.2	27.1	26.8	26.6	26.6	16.6	29.4	29.1	29.1	30.7	27.9	24	29.7	30.4	26.9	30.9	27.4	27.7	27.4	6.1	10.8	2.7	1.2	5.9
G3V576;G3V4W0;B4DY08;G3V4C1;P07910-2;G3V2Q1;P07910;P07910-4;G3V555;G3V575;G3V5X6;G3V3K6;G3V251;B4DSU6;G3V4M8;P07910-3;O60812;G3V2H6;G3V5V7;G3V2D6	G3V576;G3V4W0;B4DY08;G3V4C1;P07910-2;G3V2Q1;P07910;P07910-4;G3V555;G3V575;G3V5X6;G3V3K6;G3V251;B4DSU6;G3V4M8;P07910-3;O60812	G3V576	11;11;11;11;11;11;11;10;9;9;8;8;8;8;6;6;6;5;3;3	11;11;11;11;11;11;11;10;9;9;8;8;8;8;6;6;6;5;3;3	11;11;11;11;11;11;11;10;9;9;8;8;8;8;6;6;6;5;3;3	Heterogeneous nuclear ribonucleoproteins C1/C2;Heterogeneous nuclear ribonucleoprotein C-like 1	HNRNPC;HNRNPCL1	>tr|G3V576|G3V576_HUMAN Heterogeneous nuclear ribonucleoproteins C1/C2 OS=Homo sapiens GN=HNRNPC PE=4 SV=1;>tr|G3V4W0|G3V4W0_HUMAN Heterogeneous nuclear ribonucleoproteins C1/C2 (Fragment) OS=Homo sapiens GN=HNRNPC PE=2 SV=1;>tr|B4DY08|B4DY08_HUMAN Heterog	20	11	11	11	43.7	43.7	43.7	25.256	231	231;262;288;292;293;305;306;250;175;187;117;121;126;147;66;226;293;54;180;214	1	294	1.8529e-42	4.8	4.8	4.8	16	8.7	10.4	4.8	14.3	4.8	4.8	4.8	10	10	4.8	10	10	10.4	4.8	4.8	16	10	11.7	4.8	20.8	11.7	4.3	13.9	20.8
Q9H0D6-2;B4DZC3;Q9H0D6	Q9H0D6-2;B4DZC3;Q9H0D6	Q9H0D6	2;2;2	2;2;2	2;2;2	5-3 exoribonuclease 2	XRN2	>sp|Q9H0D6-2|XRN2_HUMAN Isoform 2 of 5-3 exoribonuclease 2 OS=Homo sapiens GN=XRN2;>tr|B4DZC3|B4DZC3_HUMAN 5-3 exoribonuclease 2 OS=Homo sapiens GN=XRN2 PE=2 SV=1;>sp|Q9H0D6|XRN2_HUMAN 5-3 exoribonuclease 2 OS=Homo sapiens GN=XRN2 PE=1 SV=1	3	2	2	2	3.7	3.7	3.7	99.96	874	874;896;950	1	32	9.664e-06	2.2	0	0	0	0	0	0	0	0	0	0	0	0	0	2.2	0	0	0	0	0	0	2.2	0	0	0	0	0	0
P11234;Q6ZS74;B4E040;C9J6B1	P11234;Q6ZS74;B4E040;C9J6B1	P11234	4;4;4;2	1;1;1;1	1;1;1;1	Ras-related protein Ral-B	RALB	>sp|P11234|RALB_HUMAN Ras-related protein Ral-B OS=Homo sapiens GN=RALB PE=1 SV=1;>tr|Q6ZS74|Q6ZS74_HUMAN Ras-related protein Ral-B OS=Homo sapiens GN=RALB PE=2 SV=1;>tr|B4E040|B4E040_HUMAN Ras-related protein Ral-B OS=Homo sapiens GN=RALB PE=2 SV=1;>tr|C9	4	4	1	1	18.9	7.8	7.8	23.408	206	206;227;228;167	1	35	1.2514e-13	18.9	18.9	18.9	18.9	18.9	11.2	18.9	11.2	18.9	11.2	18.9	18.9	11.2	18.9	11.2	18.9	11.2	18.9	11.2	18.9	11.2	18.9	13.1	18.9	18.9	5.8	18.9	13.6
Q5JRC6;B4E0G4;Q8IWS0-3;Q8IWS0;Q8IWS0-4;Q8IWS0-2	Q5JRC6;B4E0G4;Q8IWS0-3;Q8IWS0;Q8IWS0-4;Q8IWS0-2	Q5JRC6	5;5;5;5;4;4	5;5;5;5;4;4	5;5;5;5;4;4	PHD finger protein 6	PHF6	>tr|Q5JRC6|Q5JRC6_HUMAN PHD finger protein 6 OS=Homo sapiens GN=PHF6 PE=4 SV=1;>tr|B4E0G4|B4E0G4_HUMAN PHD finger protein 6 OS=Homo sapiens GN=PHF6 PE=2 SV=1;>sp|Q8IWS0-3|PHF6_HUMAN Isoform 3 of PHD finger protein 6 OS=Homo sapiens GN=PHF6;>sp|Q8IWS0|PHF6_	6	5	5	5	16.7	16.7	16.7	36.43	324	324;331;364;365;310;312	1	113	2.4461e-11	11.1	3.4	14.5	3.4	14.5	11.7	14.5	3.4	11.1	6.2	14.5	14.5	11.7	11.1	11.1	14.5	14.5	14.5	11.1	3.4	3.4	3.4	8.3	0	0	0	0	0
Q08AF3-2;B4E128;Q08AF3	Q08AF3-2;B4E128;Q08AF3	Q08AF3	1;1;1	1;1;1	1;1;1	Schlafen family member 5	SLFN5	>sp|Q08AF3-2|SLFN5_HUMAN Isoform 2 of Schlafen family member 5 OS=Homo sapiens GN=SLFN5;>tr|B4E128|B4E128_HUMAN Schlafen family member 5 OS=Homo sapiens GN=SLFN5 PE=2 SV=1;>sp|Q08AF3|SLFN5_HUMAN Schlafen family member 5 OS=Homo sapiens GN=SLFN5 PE=1 SV=1	3	1	1	1	3.6	3.6	3.6	38.102	338	338;389;891	1	12	0.0010122	0	0	0	0	0	3.6	0	0	3.6	0	0	0	3.6	0	3.6	3.6	3.6	3.6	3.6	0	3.6	3.6	3.6	0	0	0	0	0
B4E1J0;F5H2F6;Q96AQ6-2;Q96AQ6;Q96AQ6-3	B4E1J0;F5H2F6;Q96AQ6-2;Q96AQ6;Q96AQ6-3	B4E1J0	5;5;5;5;4	5;5;5;5;4	5;5;5;5;4	Pre-B-cell leukemia transcription factor-interacting protein 1	PBXIP1	>tr|B4E1J0|B4E1J0_HUMAN Pre-B-cell leukemia transcription factor-interacting protein 1 OS=Homo sapiens GN=PBXIP1 PE=2 SV=1;>tr|F5H2F6|F5H2F6_HUMAN Pre-B-cell leukemia transcription factor-interacting protein 1 OS=Homo sapiens GN=PBXIP1 PE=2 SV=1;>sp|Q96AQ6	5	5	5	5	10.6	10.6	10.6	62.667	558	558;576;702;731;662	1	95	1.8237e-14	3.4	3.4	5.2	3.4	5.2	8.6	3.4	3.4	5.2	5.2	5.2	8.6	6.8	5.2	8.6	8.6	6.8	8.6	7	1.8	1.8	3.4	3.8	0	0	0	0	0
B4E241;P84103	B4E241;P84103	B4E241	9;9	9;9	8;8	Serine/arginine-rich splicing factor 3	SFRS3;SRSF3	>tr|B4E241|B4E241_HUMAN Serine/arginine-rich-splicing factor 3 OS=Homo sapiens GN=SRSF3 PE=2 SV=1;>sp|P84103|SRSF3_HUMAN Serine/arginine-rich splicing factor 3 OS=Homo sapiens GN=SRSF3 PE=1 SV=1	2	9	9	8	65.3	65.3	65.3	14.203	124	124;164	1	229	4.1083e-112	38.7	38.7	47.6	38.7	47.6	39.5	54.8	46	39.5	29	46	37.9	46.8	37.9	46	42.7	58.1	46.8	33.1	54	54	54	54	22.6	22.6	13.7	13.7	22.6
B4E2J3;O95084	B4E2J3;O95084	B4E2J3	2;2	2;2	2;2	Serine protease 23	PRSS23	>tr|B4E2J3|B4E2J3_HUMAN Serine protease 23 OS=Homo sapiens GN=PRSS23 PE=2 SV=1;>sp|O95084|PRS23_HUMAN Serine protease 23 OS=Homo sapiens GN=PRSS23 PE=1 SV=1	2	2	2	2	8.5	8.5	8.5	39.641	351	351;383	1	16	3.5801e-05	0	0	0	0	0	0	0	0	0	0	0	0	0	0	0	0	0	0	0	0	0	0	0	0	0	0	0	0
C9JA28;Q9UNL2;B4E2P2	C9JA28;Q9UNL2;B4E2P2	C9JA28	1;1;1	1;1;1	1;1;1	Translocon-associated protein subunit gamma	SSR3	>tr|C9JA28|C9JA28_HUMAN Translocon-associated protein subunit gamma OS=Homo sapiens GN=SSR3 PE=2 SV=1;>sp|Q9UNL2|SSRG_HUMAN Translocon-associated protein subunit gamma OS=Homo sapiens GN=SSR3 PE=1 SV=1;>tr|B4E2P2|B4E2P2_HUMAN Translocon-associated protein	3	1	1	1	8	8	8	20.161	174	174;185;198	1	78	2.7563e-15	8	8	8	8	8	8	8	8	8	8	8	8	8	8	8	8	8	8	8	8	8	8	8	0	0	0	0	8
B4E2V5;P27105;P27105-2	B4E2V5;P27105;P27105-2	B4E2V5	8;8;4	8;8;4	8;8;4	Erythrocyte band 7 integral membrane protein	STOM	>tr|B4E2V5|B4E2V5_HUMAN Erythrocyte band 7 integral membrane protein OS=Homo sapiens GN=STOM PE=2 SV=1;>sp|P27105|STOM_HUMAN Erythrocyte band 7 integral membrane protein OS=Homo sapiens GN=STOM PE=1 SV=3;>sp|P27105-2|STOM_HUMAN Isoform 2 of Erythrocyte ban	3	8	8	8	36.7	36.7	36.7	25.964	237	237;288;123	1	254	3.7641e-43	21.5	25.7	25.7	17.7	22.4	14.3	22.4	17.7	25.7	17.7	25.7	14.3	17.3	22.4	17.7	22.4	22.4	25.7	20.7	14.3	14.3	14.3	17.7	17.7	12.7	5.1	5.1	4.2
Q15084-3;Q15084;F8WA83;B5MCQ5;Q15084-2	Q15084-3;Q15084;F8WA83;B5MCQ5;Q15084-2	Q15084	3;3;3;3;3	3;3;3;3;3	3;3;3;3;3	Protein disulfide-isomerase A6	PDIA6	>sp|Q15084-3|PDIA6_HUMAN Isoform 3 of Protein disulfide-isomerase A6 OS=Homo sapiens GN=PDIA6;>sp|Q15084|PDIA6_HUMAN Protein disulfide-isomerase A6 OS=Homo sapiens GN=PDIA6 PE=1 SV=1;>tr|F8WA83|F8WA83_HUMAN Protein disulfide-isomerase A6 OS=Homo sapiens GN	5	3	3	3	8.5	8.5	8.5	47.837	437	437;440;445;488;492	1	41	1.0053e-13	0	6.2	2.3	2.3	0	2.3	0	3.2	0	0	3.2	5.5	8.5	0	2.3	3	5.3	0	3	0	5.3	0	8.5	0	0	0	0	0
P62826;B5MDF5;J3KQE5;F5H018;H0YFC6;B4DV51	P62826;B5MDF5;J3KQE5;F5H018;H0YFC6;B4DV51	P62826	6;6;6;5;3;3	6;6;6;5;3;3	6;6;6;5;3;3	GTP-binding nuclear protein Ran	RAN	>sp|P62826|RAN_HUMAN GTP-binding nuclear protein Ran OS=Homo sapiens GN=RAN PE=1 SV=3;>tr|B5MDF5|B5MDF5_HUMAN GTP-binding nuclear protein Ran OS=Homo sapiens GN=RAN PE=4 SV=1;>tr|J3KQE5|J3KQE5_HUMAN GTP-binding nuclear protein Ran (Fragment) OS=Homo sapien	6	6	6	6	26.4	26.4	26.4	24.423	216	216;233;234;198;103;128	1	205	8.6254e-18	13.9	13.4	13.9	13.4	8.3	13.4	8.3	9.7	8.8	13.4	9.7	0	8.8	9.7	13.4	4.6	8.3	13.4	13.4	9.7	4.6	13.4	8.3	8.3	13.4	9.3	4.6	13.4
Q8WVV9-5;B7WPG3;Q8WVV9-4;Q8WVV9;D6W592;Q8WVV9-3;Q8WVV9-2;C9IYN3	Q8WVV9-5;B7WPG3;Q8WVV9-4;Q8WVV9;D6W592	Q8WVV9	3;3;3;3;3;1;1;1	3;3;3;3;3;1;1;1	3;3;3;3;3;1;1;1	Heterogeneous nuclear ribonucleoprotein L-like	HNRNPLL;HNRPLL	>sp|Q8WVV9-5|HNRLL_HUMAN Isoform 5 of Heterogeneous nuclear ribonucleoprotein L-like OS=Homo sapiens GN=HNRNPLL;>tr|B7WPG3|B7WPG3_HUMAN Uncharacterized protein OS=Homo sapiens GN=HNRPLL PE=4 SV=1;>sp|Q8WVV9-4|HNRLL_HUMAN Isoform 4 of Heterogeneous nuclear	8	3	3	3	6.7	6.7	6.7	56.466	508	508;508;537;542;542;275;282;282	1	66	1.8103e-08	2.4	1.8	0	2.4	0	2.4	4.1	4.1	0	1.8	1.8	1.8	1.8	1.8	0	2.4	4.1	2.4	2.4	1.8	0	4.1	2.4	0	0	0	0	2.4
Q99832-2;B7Z1C9;F5GZK5;Q99832-4;Q99832-3;Q99832	Q99832-2;B7Z1C9;F5GZK5;Q99832-4;Q99832-3;Q99832	Q99832	2;2;2;2;2;2	2;2;2;2;2;2	2;2;2;2;2;2	T-complex protein 1 subunit eta	CCT7	>sp|Q99832-2|TCPH_HUMAN Isoform 2 of T-complex protein 1 subunit eta OS=Homo sapiens GN=CCT7;>tr|B7Z1C9|B7Z1C9_HUMAN Chaperonin containing TCP1, subunit 7 (Eta), isoform CRA_a OS=Homo sapiens GN=CCT7 PE=2 SV=1;>tr|F5GZK5|F5GZK5_HUMAN T-complex protein 1 su	6	2	2	2	6.5	6.5	6.5	37.498	339	339;415;443;456;499;543	1	37	0.00024005	0	2.9	2.9	2.9	2.9	2.9	2.9	2.9	2.9	2.9	2.9	2.9	2.9	2.9	2.9	2.9	0	2.9	2.9	2.9	2.9	2.9	2.9	0	0	0	0	0
B7Z1I0;Q13418;B7Z418	B7Z1I0;Q13418;B7Z418	B7Z1I0	2;2;1	2;2;1	2;2;1	Integrin-linked protein kinase	ILK	>tr|B7Z1I0|B7Z1I0_HUMAN Integrin-linked protein kinase OS=Homo sapiens GN=ILK PE=2 SV=1;>sp|Q13418|ILK_HUMAN Integrin-linked protein kinase OS=Homo sapiens GN=ILK PE=1 SV=2;>tr|B7Z418|B7Z418_HUMAN Integrin-linked protein kinase OS=Homo sapiens GN=ILK PE=2	3	2	2	2	6.9	6.9	6.9	36.467	318	318;452;391	1	42	7.1321e-05	0	0	4.7	4.7	4.7	4.7	0	4.7	0	4.7	4.7	4.7	0	0	4.7	0	4.7	0	4.7	0	0	0	0	0	0	0	0	0
B7Z1M1;Q15293	B7Z1M1;Q15293	B7Z1M1	2;2	2;2	2;2	Reticulocalbin-1	RCN1	>tr|B7Z1M1|B7Z1M1_HUMAN Reticulocalbin-1 OS=Homo sapiens GN=RCN1 PE=2 SV=1;>sp|Q15293|RCN1_HUMAN Reticulocalbin-1 OS=Homo sapiens GN=RCN1 PE=1 SV=1	2	2	2	2	10.4	10.4	10.4	33.026	280	280;331	1	42	2.7865e-08	5.7	0	5.7	5.7	5.7	10.4	10.4	5.7	10.4	5.7	0	5.7	5.7	5.7	5.7	5.7	5.7	5.7	5.7	5.7	5.7	5.7	10.4	5.7	0	0	0	5.7
B7Z1R5;P38606;C9JA17;C9JVW8	B7Z1R5;P38606	B7Z1R5	6;6;2;2	6;6;2;2	6;6;2;2	V-type proton ATPase catalytic subunit A	ATP6V1A	>tr|B7Z1R5|B7Z1R5_HUMAN V-type proton ATPase catalytic subunit A OS=Homo sapiens GN=ATP6V1A PE=2 SV=1;>sp|P38606|VATA_HUMAN V-type proton ATPase catalytic subunit A OS=Homo sapiens GN=ATP6V1A PE=1 SV=2	4	6	6	6	17.1	17.1	17.1	64.735	584	584;617;184;221	1	99	5.0304e-62	5.5	9.1	6.5	9.1	9.1	9.1	9.1	9.1	9.1	5.5	9.1	6.2	9.1	9.1	9.1	12.5	15.4	5.5	6.3	6.5	3.6	8.4	9.1	2.6	2.6	0	0	0
C9JB90;C9JU14;J3KR73;H7BYW1;P20340-4;B7Z337;H0YGL6;Q9NRW1;P20340-2;P20340;Q14964	C9JB90;C9JU14;J3KR73;H7BYW1;P20340-4;B7Z337;H0YGL6;Q9NRW1;P20340-2;P20340;Q14964	C9JB90	1;1;1;1;1;1;1;1;1;1;1	1;1;1;1;1;1;1;1;1;1;1	1;1;1;1;1;1;1;1;1;1;1	Ras-related protein Rab-6A;Ras-related protein Rab-6B;Ras-related protein Rab-39A	RAB6B;RAB6A;RAB39A	>tr|C9JB90|C9JB90_HUMAN Ras-related protein Rab-6B (Fragment) OS=Homo sapiens GN=RAB6B PE=2 SV=1;>tr|C9JU14|C9JU14_HUMAN Ras-related protein Rab-6B (Fragment) OS=Homo sapiens GN=RAB6B PE=2 SV=3;>tr|J3KR73|J3KR73_HUMAN Ras-related protein Rab-6B (Fragment)	11	1	1	1	22.4	22.4	22.4	5.8575	49	49;83;124;174;175;195;201;208;208;208;217	1	28	4.6283e-13	22.4	0	22.4	0	22.4	22.4	22.4	0	22.4	22.4	22.4	22.4	22.4	22.4	22.4	22.4	22.4	22.4	22.4	0	22.4	0	0	22.4	0	22.4	0	22.4
Q9BUJ2-3;Q9BUJ2-4;B7Z4B8;Q9BUJ2-2;Q9BUJ2;M0QYZ0;M0R3F1;M0R203;M0QZV6;M0R0K8;M0QYI8;Q9BUJ2-5	Q9BUJ2-3;Q9BUJ2-4;B7Z4B8;Q9BUJ2-2;Q9BUJ2;M0QYZ0;M0R3F1	Q9BUJ2	3;3;3;3;3;2;2;1;1;1;1;1	3;3;3;3;3;2;2;1;1;1;1;1	3;3;3;3;3;2;2;1;1;1;1;1	Heterogeneous nuclear ribonucleoprotein U-like protein 1	HNRNPUL1	>sp|Q9BUJ2-3|HNRL1_HUMAN Isoform 3 of Heterogeneous nuclear ribonucleoprotein U-like protein 1 OS=Homo sapiens GN=HNRNPUL1;>sp|Q9BUJ2-4|HNRL1_HUMAN Isoform 4 of Heterogeneous nuclear ribonucleoprotein U-like protein 1 OS=Homo sapiens GN=HNRNPUL1;>tr|B7Z4B8	12	3	3	3	5.5	5.5	5.5	84.499	752	752;756;767;804;856;371;641;81;118;158;172;390	1	42	2.4131e-07	0	0	0	1.3	0	1.3	0	0	0	1.3	0	0	1.3	1.3	1.3	0	1.3	0	0	1.3	1.3	0	0	0	1.3	0	1.3	1.6
C9JZB0;B7Z4V9;Q9BT40-2;Q9BT40	C9JZB0;B7Z4V9;Q9BT40-2;Q9BT40	C9JZB0	2;2;2;2	2;2;2;2	2;2;2;2	Inositol polyphosphate 5-phosphatase K	INPP5K	>tr|C9JZB0|C9JZB0_HUMAN Inositol polyphosphate 5-phosphatase K (Fragment) OS=Homo sapiens GN=INPP5K PE=2 SV=1;>tr|B7Z4V9|B7Z4V9_HUMAN Inositol polyphosphate 5-phosphatase K OS=Homo sapiens GN=INPP5K PE=2 SV=1;>sp|Q9BT40-2|INP5K_HUMAN Isoform 2 of Inositol	4	2	2	2	8.7	8.7	8.7	26.723	229	229;356;372;448	1	37	2.2702e-06	4.4	4.4	4.4	4.4	4.4	4.4	4.4	4.4	4.4	4.4	4.4	4.4	4.4	4.4	4.4	4.4	4.4	0	4.4	4.4	4.4	4.4	4.4	0	0	0	0	0
B7Z6B8;Q16698;E5RJG7;E5RFV2;E5RJD2;E5RID6;H0YAW3	B7Z6B8;Q16698	B7Z6B8	19;19;8;8;6;4;2	19;19;8;8;6;4;2	19;19;8;8;6;4;2	2,4-dienoyl-CoA reductase, mitochondrial	DECR1	>tr|B7Z6B8|B7Z6B8_HUMAN 2,4-dienoyl-CoA reductase, mitochondrial OS=Homo sapiens GN=DECR1 PE=2 SV=1;>sp|Q16698|DECR_HUMAN 2,4-dienoyl-CoA reductase, mitochondrial OS=Homo sapiens GN=DECR1 PE=1 SV=1	7	19	19	19	58	58	58	34.994	326	326;335;181;205;151;95;43	1	613	1.8361e-241	51.8	52.8	53.4	48.8	54.9	55.8	55.8	55.8	42	55.8	53.4	55.8	48.8	55.8	55.8	55.8	55.8	55.8	42	46.3	43.9	53.7	51.5	20.2	23.3	2.5	9.5	8.6
B7Z7A9;P00558;E7ERH5;P07205	B7Z7A9;P00558;E7ERH5	B7Z7A9	4;4;2;1	4;4;2;1	4;4;2;1	Phosphoglycerate kinase;Phosphoglycerate kinase 1	PGK1	>tr|B7Z7A9|B7Z7A9_HUMAN Phosphoglycerate kinase OS=Homo sapiens GN=PGK1 PE=2 SV=1;>sp|P00558|PGK1_HUMAN Phosphoglycerate kinase 1 OS=Homo sapiens GN=PGK1 PE=1 SV=3;>tr|E7ERH5|E7ERH5_HUMAN Phosphoglycerate kinase OS=Homo sapiens GN=PGK1 PE=2 SV=1	4	4	4	4	11.3	11.3	11.3	41.428	389	389;417;281;417	1	91	1.8255e-11	3.9	0	3.9	3.9	8.7	8.5	3.9	5.9	5.9	6.4	0	0	0	0	0	3.9	3.9	6.7	6.7	6.7	6.7	3.9	6.7	6.4	3.9	0	6.4	6.4
H3BND8;F5H8E5;B7Z815;Q93009	H3BND8;F5H8E5;B7Z815;Q93009	H3BND8	1;1;1;1	1;1;1;1	1;1;1;1	Ubiquitin carboxyl-terminal hydrolase;Ubiquitin carboxyl-terminal hydrolase 7	USP7	>tr|H3BND8|H3BND8_HUMAN Ubiquitin carboxyl-terminal hydrolase (Fragment) OS=Homo sapiens GN=USP7 PE=2 SV=1;>tr|F5H8E5|F5H8E5_HUMAN Ubiquitin carboxyl-terminal hydrolase OS=Homo sapiens GN=USP7 PE=2 SV=1;>tr|B7Z815|B7Z815_HUMAN Ubiquitin carboxyl-terminal h	4	1	1	1	1.3	1.3	1.3	105.55	909	909;1003;1086;1102	1	9	0.00057419	0	0	0	0	0	0	0	0	0	0	0	0	0	0	0	0	0	0	0	0	0	0	0	0	0	0	0	0
F8W118;F8VV59;B7Z9C2;F8VRJ2;H0YHC3;B3KV44;H0YH88;F8W543	F8W118;F8VV59;B7Z9C2;F8VRJ2;H0YHC3;B3KV44;H0YH88;F8W543	F8W118	10;10;10;8;8;8;7;7	2;2;2;2;0;2;0;0	2;2;2;2;0;2;0;0		NAP1L1	>tr|F8W118|F8W118_HUMAN Nucleosome assembly protein 1-like 1 (Fragment) OS=Homo sapiens GN=NAP1L1 PE=2 SV=1;>tr|F8VV59|F8VV59_HUMAN Nucleosome assembly protein 1-like 1 OS=Homo sapiens GN=NAP1L1 PE=2 SV=1;>tr|B7Z9C2|B7Z9C2_HUMAN Nucleosome assembly protein	8	10	2	2	43.1	6.7	6.7	24.694	209	209;327;349;114;198;323;177;328	1	40	1.0896e-169	37.3	37.3	37.3	37.3	37.3	31.1	37.3	42.6	31.1	31.1	37.3	37.3	31.1	37.3	37.3	37.3	37.3	42.6	31.1	37.3	37.3	37.3	37.3	13.9	14.8	4.8	6.2	4.8
B7Z9L0;P50991-2;P50991;B7Z2F4	B7Z9L0;P50991-2;P50991	B7Z9L0	3;3;3;1	3;3;3;1	3;3;3;1	T-complex protein 1 subunit delta	CCT4	>tr|B7Z9L0|B7Z9L0_HUMAN T-complex protein 1 subunit delta OS=Homo sapiens GN=CCT4 PE=2 SV=1;>sp|P50991-2|TCPD_HUMAN Isoform 2 of T-complex protein 1 subunit delta OS=Homo sapiens GN=CCT4;>sp|P50991|TCPD_HUMAN T-complex protein 1 subunit delta OS=Homo sapie	4	3	3	3	6.8	6.8	6.8	52.33	483	483;509;539;389	1	87	1.9554e-05	5.4	1.4	4.1	4.1	4.1	4.1	4.1	6.8	4.1	4.1	2.7	4.1	4.1	6.8	4.1	6.8	5.4	6.8	6.8	4.1	6.8	2.7	4.1	0	4.1	0	0	2.7
P48643-2;E7ENZ3;B7ZAR1;E9PCA1;P48643	P48643-2;E7ENZ3;B7ZAR1;E9PCA1;P48643	P48643	2;2;2;2;2	2;2;2;2;2	2;2;2;2;2	T-complex protein 1 subunit epsilon	CCT5	>sp|P48643-2|TCPE_HUMAN Isoform 2 of T-complex protein 1 subunit epsilon OS=Homo sapiens GN=CCT5;>tr|E7ENZ3|E7ENZ3_HUMAN T-complex protein 1 subunit epsilon OS=Homo sapiens GN=CCT5 PE=2 SV=1;>tr|B7ZAR1|B7ZAR1_HUMAN T-complex protein 1 subunit epsilon OS=Ho	5	2	2	2	4.9	4.9	4.9	49.526	448	448;486;503;520;541	1	27	0.00064258	0	2.2	2.2	2.2	2.2	2.2	0	2.2	0	2.2	0	0	2.2	0	2.2	0	4.9	2.2	2.2	2.2	0	0	0	0	0	0	0	0
B7ZM68;Q6ZNL6;Q6ZNL6-2;H7C0G2	B7ZM68;Q6ZNL6;Q6ZNL6-2	B7ZM68	4;4;2;1	4;4;2;1	4;4;2;1	FYVE, RhoGEF and PH domain-containing protein 5	FGD5	>tr|B7ZM68|B7ZM68_HUMAN FGD5 protein OS=Homo sapiens GN=FGD5 PE=2 SV=1;>sp|Q6ZNL6|FGD5_HUMAN FYVE, RhoGEF and PH domain-containing protein 5 OS=Homo sapiens GN=FGD5 PE=1 SV=3;>sp|Q6ZNL6-2|FGD5_HUMAN Isoform 2 of FYVE, RhoGEF and PH domain-containing protei	4	4	4	4	3.7	3.7	3.7	129.5	1178	1178;1462;540;252	1	66	5.7789e-09	0	0	1.1	1.9	1.9	1.9	1.9	2.9	2.1	0.8	1.5	2.9	1.9	3.7	2.9	2.6	1.9	2.9	0	0	0	0.8	0	0	0	0	0	0
B8ZZQ6;P06454-2;P06454	B8ZZQ6;P06454-2;P06454	B8ZZQ6	1;1;1	1;1;1	1;1;1	Prothymosin alpha;Prothymosin alpha, N-terminally processed;Thymosin alpha-1	PTMA	>tr|B8ZZQ6|B8ZZQ6_HUMAN Uncharacterized protein OS=Homo sapiens GN=PTMA PE=4 SV=1;>sp|P06454-2|PTMA_HUMAN Isoform 2 of Prothymosin alpha OS=Homo sapiens GN=PTMA;>sp|P06454|PTMA_HUMAN Prothymosin alpha OS=Homo sapiens GN=PTMA PE=1 SV=2	3	1	1	1	13.1	13.1	13.1	11.758	107	107;110;111	1	28	1.305e-09	0	0	13.1	13.1	0	13.1	0	13.1	0	13.1	0	0	13.1	0	0	0	13.1	0	13.1	13.1	0	0	0	13.1	13.1	0	0	0
B8ZZU8;Q15370;I3L0M9;Q15370-2	B8ZZU8;Q15370;I3L0M9;Q15370-2	B8ZZU8	2;2;2;2	2;2;2;2	2;2;2;2	Transcription elongation factor B polypeptide 2	TCEB2	>tr|B8ZZU8|B8ZZU8_HUMAN Transcription elongation factor B (SIII), polypeptide 2 (18kDa, elongin B), isoform CRA_b OS=Homo sapiens GN=TCEB2 PE=4 SV=1;>sp|Q15370|ELOB_HUMAN Transcription elongation factor B polypeptide 2 OS=Homo sapiens GN=TCEB2 PE=1 SV=1;>t	4	2	2	2	15	15	15	12.527	113	113;118;140;161	1	71	0.0016848	8.8	8.8	8.8	15	15	6.2	15	15	15	15	15	6.2	15	15	15	15	6.2	15	15	15	6.2	15	8.8	15	15	15	6.2	6.2
B9A067;Q16891-2;Q16891-4;Q16891;C9J406;Q16891-3;H7C463;D6RAW4	B9A067;Q16891-2;Q16891-4;Q16891;C9J406;Q16891-3;H7C463	B9A067	36;36;36;36;35;33;31;5	36;36;36;36;35;33;31;5	36;36;36;36;35;33;31;5	Mitochondrial inner membrane protein	IMMT	>tr|B9A067|B9A067_HUMAN Mitochondrial inner membrane protein OS=Homo sapiens GN=IMMT PE=2 SV=2;>sp|Q16891-2|IMMT_HUMAN Isoform 2 of Mitochondrial inner membrane protein OS=Homo sapiens GN=IMMT;>sp|Q16891-4|IMMT_HUMAN Isoform 4 of Mitochondrial inner membra	8	36	36	36	44.3	44.3	44.3	78.973	711	711;747;757;758;659;726;613;147	1	921	3.8522e-251	5.5	4.1	4.1	4.1	1.3	4.1	4.5	4.4	5.8	1.3	4.5	4.4	5.5	2.5	4.1	4.6	7	3.1	5.8	4.1	4.1	4.5	3.2	4.5	1.3	1.8	3.1	5.3
C9IZV6;K7ESB7;K7EP51;K7EKT0;K7ERK2	C9IZV6;K7ESB7	C9IZV6	41;40;5;5;2	1;1;0;1;0	1;1;0;1;0		DOCK6	>tr|C9IZV6|C9IZV6_HUMAN Dedicator of cytokinesis protein 6 OS=Homo sapiens GN=DOCK6 PE=2 SV=2;>tr|K7ESB7|K7ESB7_HUMAN Dedicator of cytokinesis protein 6 (Fragment) OS=Homo sapiens GN=DOCK6 PE=4 SV=1	5	41	1	1	36.7	1.1	1.1	154.51	1386	1386;1336;148;184;98	1	25	1.2926e-238	23.2	23.8	23.4	17.5	25.2	20.6	19.9	24.6	9.1	9.2	25.1	26.3	19.8	23.4	26.3	25.3	26.3	16.5	18.1	21	15.2	19	25.3	1.9	1.5	1	1.5	0.6
C9IZZ0;C9J592;C9J8S3;P51149;C9J7D1;C9J4S4;C9J4V0	C9IZZ0;C9J592;C9J8S3;P51149;C9J7D1;C9J4S4;C9J4V0	C9IZZ0	3;3;3;3;2;2;2	3;3;3;3;2;2;2	3;3;3;3;2;2;2	Ras-related protein Rab-7a	RAB7A	>tr|C9IZZ0|C9IZZ0_HUMAN Ras-related protein Rab-7a (Fragment) OS=Homo sapiens GN=RAB7A PE=2 SV=1;>tr|C9J592|C9J592_HUMAN Ras-related protein Rab-7a (Fragment) OS=Homo sapiens GN=RAB7A PE=2 SV=1;>tr|C9J8S3|C9J8S3_HUMAN Ras-related protein Rab-7a OS=Homo sap	7	3	3	3	27.6	27.6	27.6	13.075	116	116;150;160;207;91;98;134	1	89	3.769e-07	18.1	27.6	18.1	27.6	18.1	19	27.6	27.6	18.1	18.1	18.1	27.6	19	18.1	27.6	18.1	19	27.6	27.6	18.1	9.5	18.1	18.1	18.1	18.1	9.5	8.6	27.6
C9J352;C9JWD9;F2Z3G4;C9J4U1;C9JYI4;P52294	C9J352;C9JWD9;F2Z3G4;C9J4U1;C9JYI4;P52294	C9J352	1;1;1;1;1;1	1;1;1;1;1;1	1;1;1;1;1;1	Importin subunit alpha-5	KPNA1	>tr|C9J352|C9J352_HUMAN Importin subunit alpha-5 (Fragment) OS=Homo sapiens GN=KPNA1 PE=2 SV=1;>tr|C9JWD9|C9JWD9_HUMAN Importin subunit alpha-5 (Fragment) OS=Homo sapiens GN=KPNA1 PE=2 SV=1;>tr|F2Z3G4|F2Z3G4_HUMAN Importin subunit alpha-5 OS=Homo sapiens G	6	1	1	1	6.5	6.5	6.5	19.389	169	169;174;182;214;328;538	1	17	0.0012457	0	0	6.5	0	0	0	0	0	0	0	0	0	0	0	0	0	0	0	0	0	0	0	0	0	0	0	0	0
C9J5D1;E7EQ69;Q9GZZ1;C9JZU6;C9J5J3;Q9GZZ1-2;F8WCK0;B0AZT5	C9J5D1;E7EQ69;Q9GZZ1;C9JZU6;C9J5J3;Q9GZZ1-2	C9J5D1	3;3;3;2;2;2;1;1	3;3;3;2;2;2;1;1	3;3;3;2;2;2;1;1	N-alpha-acetyltransferase 50	NAA50	>tr|C9J5D1|C9J5D1_HUMAN N-alpha-acetyltransferase 50 OS=Homo sapiens GN=NAA50 PE=2 SV=1;>tr|E7EQ69|E7EQ69_HUMAN N-alpha-acetyltransferase 50 OS=Homo sapiens GN=NAA50 PE=2 SV=1;>sp|Q9GZZ1|NAA50_HUMAN N-alpha-acetyltransferase 50 OS=Homo sapiens GN=NAA50 PE=	8	3	3	3	42.6	42.6	42.6	14.886	129	129;168;169;57;58;81;48;95	1	34	4.635e-13	0	0	0	0	0	0	0	0	0	0	0	0	0	0	0	0	0	0	0	0	0	0	0	0	0	0	0	0
Q8N1B9;C9J6X0;O95299;E7ESZ7;Q8WXC9	Q8N1B9;C9J6X0;O95299;E7ESZ7;Q8WXC9	Q8N1B9	1;1;1;1;1	1;1;1;1;1	1;1;1;1;1	NADH dehydrogenase [ubiquinone] 1 alpha subcomplex subunit 10, mitochondrial	NDUFA10	>tr|Q8N1B9|Q8N1B9_HUMAN NADH dehydrogenase (Ubiquinone) 1 alpha subcomplex, 10, 42kDa, isoform CRA_c OS=Homo sapiens GN=NDUFA10 PE=2 SV=1;>tr|C9J6X0|C9J6X0_HUMAN NADH dehydrogenase [ubiquinone] 1 alpha subcomplex subunit 10, mitochondrial (Fragment) OS=Hom	5	1	1	1	10.9	10.9	10.9	22.373	201	201;244;355;390;429	1	2	2.2844e-15	0	0	0	0	0	0	0	0	0	0	0	0	0	0	0	0	0	0	0	0	0	0	0	0	0	0	0	0
C9J9K3;P08865;A6NE09;C9JQR9	C9J9K3;P08865;A6NE09	C9J9K3	16;16;13;6	16;16;13;6	16;16;13;6	40S ribosomal protein SA	RPSA;RPSAP58	>tr|C9J9K3|C9J9K3_HUMAN 40S ribosomal protein SA (Fragment) OS=Homo sapiens GN=RPSA PE=3 SV=2;>sp|P08865|RSSA_HUMAN 40S ribosomal protein SA OS=Homo sapiens GN=RPSA PE=1 SV=4;>tr|A6NE09|A6NE09_HUMAN 40S ribosomal protein SA OS=Homo sapiens GN=RPSAP58 PE=3	4	16	16	16	71.5	71.5	71.5	29.404	263	263;295;295;73	1	782	0	71.5	71.5	71.5	71.5	71.5	71.5	71.5	71.5	51.3	70.3	71.5	71.5	71.5	71.5	71.5	71.5	71.5	61.2	71.5	65	65.4	71.5	66.5	28.9	28.9	24.7	17.1	28.5
C9JA05;D6RHJ6;D6RD17;P01591	C9JA05;D6RHJ6;D6RD17;P01591	C9JA05	1;1;1;1	1;1;1;1	1;1;1;1	Immunoglobulin J chain	IGJ	>tr|C9JA05|C9JA05_HUMAN Immunoglobulin J chain (Fragment) OS=Homo sapiens GN=IGJ PE=2 SV=1;>tr|D6RHJ6|D6RHJ6_HUMAN Immunoglobulin J chain (Fragment) OS=Homo sapiens GN=IGJ PE=2 SV=1;>tr|D6RD17|D6RD17_HUMAN Immunoglobulin J chain (Fragment) OS=Homo sapiens	4	1	1	1	17.1	17.1	17.1	8.1675	70	70;157;157;159	1	4	0.00080227	0	0	0	0	0	0	0	0	0	0	0	0	0	0	0	0	0	0	0	0	0	0	0	0	0	0	0	0
Q16629-3;Q16629-2;Q16629-4;C9JAB2;Q16629;F8WEA1	Q16629-3;Q16629-2;Q16629-4;C9JAB2;Q16629	Q16629	6;6;6;6;6;2	5;5;5;5;5;2	5;5;5;5;5;2	Serine/arginine-rich splicing factor 7	SRSF7	>sp|Q16629-3|SRSF7_HUMAN Isoform 3 of Serine/arginine-rich splicing factor 7 OS=Homo sapiens GN=SRSF7;>sp|Q16629-2|SRSF7_HUMAN Isoform 2 of Serine/arginine-rich splicing factor 7 OS=Homo sapiens GN=SRSF7;>sp|Q16629-4|SRSF7_HUMAN Isoform 4 of Serine/arginin	6	6	5	5	49.2	49.2	49.2	15.257	132	132;135;226;235;238;51	1	101	1.894e-22	0	6.8	0	0	0	0	0	0	0	0	0	0	0	0	0	0	0	6.8	6.8	6.8	0	12.9	0	0	0	0	0	0
C9JAK5;P18085;U3KQF2;C9JPM4	C9JAK5;P18085;U3KQF2;C9JPM4	C9JAK5	3;3;2;2	3;3;2;2	3;3;2;2	ADP-ribosylation factor 4	ARF4	>tr|C9JAK5|C9JAK5_HUMAN ADP-ribosylation factor 4 OS=Homo sapiens GN=ARF4 PE=2 SV=1;>sp|P18085|ARF4_HUMAN ADP-ribosylation factor 4 OS=Homo sapiens GN=ARF4 PE=1 SV=3;>tr|U3KQF2|U3KQF2_HUMAN ADP-ribosylation factor 4 OS=Homo sapiens GN=ARF4 PE=4 SV=1;>tr|C9	4	3	3	3	16.3	16.3	16.3	17.699	153	153;180;71;127	1	82	2.2121e-09	9.8	16.3	11.1	11.8	16.3	16.3	11.8	11.8	11.1	16.3	9.8	16.3	16.3	16.3	16.3	4.6	16.3	11.8	11.8	11.8	16.3	0	9.8	0	0	0	0	0
P10646-2;C9JBB3;P10646;C9JT76;C9JQ14;C9JKV3;C9JP39;C9J103	P10646-2;C9JBB3;P10646;C9JT76;C9JQ14;C9JKV3	P10646	3;3;3;2;2;2;1;1	3;3;3;2;2;2;1;1	3;3;3;2;2;2;1;1	Tissue factor pathway inhibitor	TFPI	>sp|P10646-2|TFPI1_HUMAN Isoform Beta of Tissue factor pathway inhibitor OS=Homo sapiens GN=TFPI;>tr|C9JBB3|C9JBB3_HUMAN Tissue factor pathway inhibitor (Fragment) OS=Homo sapiens GN=TFPI PE=2 SV=1;>sp|P10646|TFPI1_HUMAN Tissue factor pathway inhibitor OS=	8	3	3	3	15.1	15.1	15.1	28.652	251	251;288;304;105;106;215;61;76	1	36	4.0257e-23	3.2	3.2	0	0	3.2	3.2	0	3.2	0	0	0	3.2	0	0	0	0	3.2	0	0	0	0	3.2	3.2	0	0	0	0	0
C9JEH7;P22090	C9JEH7;P22090	C9JEH7	24;24	11;11	6;6	40S ribosomal protein S4, Y isoform 1	RPS4Y1	>tr|C9JEH7|C9JEH7_HUMAN 40S ribosomal protein S4, Y isoform 1 (Fragment) OS=Homo sapiens GN=RPS4Y1 PE=2 SV=1;>sp|P22090|RS4Y1_HUMAN 40S ribosomal protein S4, Y isoform 1 OS=Homo sapiens GN=RPS4Y1 PE=1 SV=2	2	24	11	6	70.6	42.4	27.5	29.383	262	262;263	1	291	2.2005e-241	60.7	64.1	54.2	67.2	67.2	63.4	63.4	67.2	53.8	44.7	67.9	61.5	64.1	64.5	60.7	58.8	62.6	56.9	58.8	56.5	40.5	60.3	60.7	32.1	27.5	24.4	21	27.5
O43426-4;O43426-2;C9JFZ1;J3KPK1;O43426;J3KQV8;C9JW66;O43426-5;C9J1Z6	O43426-4;O43426-2;C9JFZ1;J3KPK1;O43426;J3KQV8;C9JW66;O43426-5	O43426	10;10;10;10;10;10;7;5;2	10;10;10;10;10;10;7;5;2	10;10;10;10;10;10;7;5;2	Synaptojanin-1	SYNJ1	>sp|O43426-4|SYNJ1_HUMAN Isoform 3 of Synaptojanin-1 OS=Homo sapiens GN=SYNJ1;>sp|O43426-2|SYNJ1_HUMAN Isoform 2 of Synaptojanin-1 OS=Homo sapiens GN=SYNJ1;>tr|C9JFZ1|C9JFZ1_HUMAN Synaptojanin-1 OS=Homo sapiens GN=SYNJ1 PE=4 SV=1;>tr|J3KPK1|J3KPK1_HUMAN Sy	9	10	10	10	9.1	9.1	9.1	143.25	1295	1295;1311;1350;1526;1573;1612;695;519;178	1	179	4.2767e-25	7.4	7.4	5.5	3.1	7.1	5.6	5.2	5.9	3.1	2.1	5.2	5.6	4.6	7.8	6.9	8.2	6.4	3.2	3.6	0.7	1.2	5.2	6.2	0	0	0	0	0
C9JI91;Q9BRZ2-2;Q9BRZ2	C9JI91;Q9BRZ2-2;Q9BRZ2	C9JI91	1;1;1	1;1;1	1;1;1	E3 ubiquitin-protein ligase TRIM56	TRIM56	>tr|C9JI91|C9JI91_HUMAN E3 ubiquitin-protein ligase TRIM56 (Fragment) OS=Homo sapiens GN=TRIM56 PE=2 SV=1;>sp|Q9BRZ2-2|TRI56_HUMAN Isoform 2 of E3 ubiquitin-protein ligase TRIM56 OS=Homo sapiens GN=TRIM56;>sp|Q9BRZ2|TRI56_HUMAN E3 ubiquitin-protein ligase	3	1	1	1	4.6	4.6	4.6	33.165	305	305;308;755	1	22	6.174e-07	4.6	4.6	4.6	4.6	4.6	4.6	4.6	4.6	0	0	4.6	4.6	0	4.6	4.6	4.6	4.6	4.6	4.6	0	0	4.6	0	0	0	0	0	0
P56134-4;C9JJT5;P56134-2;G3V325;P56134-3;F5H4H2;P56134;C9JU26	P56134-4;C9JJT5;P56134-2;G3V325;P56134-3;F5H4H2;P56134;C9JU26	P56134	3;3;3;3;2;2;2;2	3;3;3;3;2;2;2;2	3;3;3;3;2;2;2;2	ATP synthase subunit f, mitochondrial	ATP5J2;PTCD1;ATP5J2-PTCD1	>sp|P56134-4|ATPK_HUMAN Isoform 4 of ATP synthase subunit f, mitochondrial OS=Homo sapiens GN=ATP5J2;>tr|C9JJT5|C9JJT5_HUMAN Protein ATP5J2-PTCD1 OS=Homo sapiens GN=ATP5J2-PTCD1 PE=4 SV=2;>sp|P56134-2|ATPK_HUMAN Isoform 2 of ATP synthase subunit f, mitocho	8	3	3	3	69.4	69.4	69.4	5.7407	49	49;54;88;749;55;88;94;98	1	121	8.2656e-12	49	69.4	69.4	69.4	69.4	69.4	69.4	49	69.4	22.4	69.4	49	69.4	69.4	26.5	49	69.4	69.4	69.4	49	22.4	69.4	49	22.4	22.4	22.4	22.4	42.9
C9JXB8;C9JNW5;P83731	C9JXB8;C9JNW5;P83731	C9JXB8	12;12;12	12;12;12	12;12;12	60S ribosomal protein L24	RPL24	>tr|C9JXB8|C9JXB8_HUMAN 60S ribosomal protein L24 OS=Homo sapiens GN=RPL24 PE=4 SV=1;>tr|C9JNW5|C9JNW5_HUMAN 60S ribosomal protein L24 OS=Homo sapiens GN=RPL24 PE=4 SV=1;>sp|P83731|RL24_HUMAN 60S ribosomal protein L24 OS=Homo sapiens GN=RPL24 PE=1 SV=1	3	12	12	12	53.7	53.7	53.7	14.369	121	121;150;157	1	631	7.1242e-120	52.1	44.6	52.9	52.9	52.1	52.1	52.9	52.9	52.9	52.9	52.1	44.6	52.1	52.1	51.2	51.2	52.1	52.1	51.2	45.5	52.9	52.1	44.6	34.7	28.1	42.1	34.7	33.9
Q9NR56-3;Q9NR56-4;Q9NR56-7;Q9NR56-6;C9JP00;Q9NR56-2;Q9NR56-5;Q9NR56;C9J4T8;B4E3F7;O95205;Q9NUK0-4;Q9NUK0-3;H7C4T5;Q9NUK0-2;B1AKI6;Q86VM6;Q9NUK0;Q5VZF2-3;Q5VZF2-2;Q5VZF2	Q9NR56-3;Q9NR56-4;Q9NR56-7;Q9NR56-6;C9JP00;Q9NR56-2;Q9NR56-5;Q9NR56;C9J4T8;B4E3F7;O95205;Q9NUK0-4;Q9NUK0-3;H7C4T5;Q9NUK0-2;B1AKI6;Q86VM6;Q9NUK0;Q5VZF2-3;Q5VZF2-2;Q5VZF2	Q9NR56	2;2;2;2;2;2;2;2;1;1;1;1;1;1;1;1;1;1;1;1;1	2;2;2;2;2;2;2;2;1;1;1;1;1;1;1;1;1;1;1;1;1	2;2;2;2;2;2;2;2;1;1;1;1;1;1;1;1;1;1;1;1;1	Muscleblind-like protein 1;Muscleblind-like protein 3;Muscleblind-like protein 2	MBNL1;MBNL2;MBLL;MBNL3	>sp|Q9NR56-3|MBNL1_HUMAN Isoform 3 of Muscleblind-like protein 1 OS=Homo sapiens GN=MBNL1;>sp|Q9NR56-4|MBNL1_HUMAN Isoform 4 of Muscleblind-like protein 1 OS=Homo sapiens GN=MBNL1;>sp|Q9NR56-7|MBNL1_HUMAN Isoform 7 of Muscleblind-like protein 1 OS=Homo sap	21	2	2	2	6	6	6	33.05	302	302;314;340;342;348;370;382;388;58;206;255;292;304;329;334;342;343;354;361;367;373	1	54	7.5856e-06	2.3	6	2.3	3.6	6	2.3	2.3	6	2.3	2.3	2.3	6	6	6	6	6	6	6	2.3	3.6	0	6	2.3	0	0	0	0	0
C9JP16;O75718	C9JP16;O75718	C9JP16	3;3	3;3	3;3	Cartilage-associated protein	CRTAP	>tr|C9JP16|C9JP16_HUMAN Cartilage-associated protein OS=Homo sapiens GN=CRTAP PE=2 SV=1;>sp|O75718|CRTAP_HUMAN Cartilage-associated protein OS=Homo sapiens GN=CRTAP PE=1 SV=1	2	3	3	3	7.5	7.5	7.5	41.432	358	358;401	1	10	1.6263e-06	0	0	0	0	0	0	0	0	0	0	0	0	0	0	0	0	0	0	0	0	0	0	0	0	0	0	0	0
Q9NX63;C9JRZ6;F8WAR4;G3V1K1;F8WD73	Q9NX63;C9JRZ6;F8WAR4;G3V1K1	Q9NX63	9;9;7;6;1	9;9;7;6;1	9;9;7;6;1	Coiled-coil-helix-coiled-coil-helix domain-containing protein 3, mitochondrial	CHCHD3	>sp|Q9NX63|CHCH3_HUMAN Coiled-coil-helix-coiled-coil-helix domain-containing protein 3, mitochondrial OS=Homo sapiens GN=CHCHD3 PE=1 SV=1;>tr|C9JRZ6|C9JRZ6_HUMAN Coiled-coil-helix-coiled-coil-helix domain-containing protein 3, mitochondrial OS=Homo sapiens	5	9	9	9	33	33	33	26.152	227	227;232;241;138;63	1	207	4.0738e-57	0	0	0	0	0	0	0	0	0	0	0	0	0	0	0	0	0	0	0	0	0	0	0	3.5	0	0	0	3.5
C9JYJ6;Q4L180-5;Q4L180-3;Q4L180-7;Q4L180-2;Q4L180;Q4L180-6	C9JYJ6;Q4L180-5;Q4L180-3;Q4L180-7;Q4L180-2;Q4L180;Q4L180-6	C9JYJ6	2;2;2;2;2;2;1	2;2;2;2;2;2;1	2;2;2;2;2;2;1	Filamin A-interacting protein 1-like	FILIP1L	>tr|C9JYJ6|C9JYJ6_HUMAN Filamin A-interacting protein 1-like (Fragment) OS=Homo sapiens GN=FILIP1L PE=2 SV=1;>sp|Q4L180-5|FIL1L_HUMAN Isoform 5 of Filamin A-interacting protein 1-like OS=Homo sapiens GN=FILIP1L;>sp|Q4L180-3|FIL1L_HUMAN Isoform 3 of Filamin	7	2	2	2	3	3	3	96.302	837	837;873;893;895;1133;1135;711	1	7	1.4367e-07	0	0	0	0	0	0	0	0	0	0	0	0	0	0	0	0	0	0	0	0	0	0	0	0	0	0	0	0
C9JYQ9;Q6P5R6;H0Y8C2	C9JYQ9;Q6P5R6;H0Y8C2	C9JYQ9	4;4;4	2;2;2	2;2;2	60S ribosomal protein L22-like 1	RPL22L1	>tr|C9JYQ9|C9JYQ9_HUMAN 60S ribosomal protein L22-like 1 OS=Homo sapiens GN=RPL22L1 PE=2 SV=1;>sp|Q6P5R6|RL22L_HUMAN 60S ribosomal protein L22-like 1 OS=Homo sapiens GN=RPL22L1 PE=1 SV=2;>tr|H0Y8C2|H0Y8C2_HUMAN 60S ribosomal protein L22-like 1 (Fragment) O	3	4	2	2	27.3	19.8	19.8	14.478	121	121;122;142	1	113	3.6248e-19	16.5	26.4	26.4	26.4	16.5	26.4	26.4	26.4	26.4	26.4	26.4	27.3	26.4	26.4	26.4	27.3	27.3	27.3	26.4	27.3	27.3	26.4	26.4	16.5	19.8	0	0	16.5
C9JZG1;P55884;P55884-2	C9JZG1;P55884;P55884-2	C9JZG1	2;2;2	2;2;2	2;2;2	Eukaryotic translation initiation factor 3 subunit B	EIF3B	>tr|C9JZG1|C9JZG1_HUMAN Eukaryotic translation initiation factor 3 subunit B (Fragment) OS=Homo sapiens GN=EIF3B PE=2 SV=1;>sp|P55884|EIF3B_HUMAN Eukaryotic translation initiation factor 3 subunit B OS=Homo sapiens GN=EIF3B PE=1 SV=3;>sp|P55884-2|EIF3B_HUM	3	2	2	2	9.3	9.3	9.3	33.382	302	302;814;873	1	50	8.1152e-06	9.3	9.3	9.3	4.6	9.3	9.3	9.3	9.3	9.3	4.6	9.3	9.3	9.3	9.3	9.3	4.6	9.3	4.6	9.3	9.3	4.6	4.6	4.6	4.6	0	0	0	4.6
P78344;D3DQV9;H0YCH5;P78344-2;H0Y3P2	P78344;D3DQV9;H0YCH5;P78344-2;H0Y3P2	P78344	2;2;1;1;1	2;2;1;1;1	2;2;1;1;1	Eukaryotic translation initiation factor 4 gamma 2	EIF4G2	>sp|P78344|IF4G2_HUMAN Eukaryotic translation initiation factor 4 gamma 2 OS=Homo sapiens GN=EIF4G2 PE=1 SV=1;>tr|D3DQV9|D3DQV9_HUMAN Eukaryotic translation initiation factor 4 gamma 2 (Fragment) OS=Homo sapiens GN=EIF4G2 PE=4 SV=1;>tr|H0YCH5|H0YCH5_HUMAN	5	2	2	2	4.3	4.3	4.3	102.36	907	907;907;444;869;869	1	25	2.0655e-07	1.7	2.6	4.3	2.6	1.7	0	1.7	2.6	0	0	2.6	2.6	4.3	4.3	0	4.3	4.3	2.6	0	0	0	4.3	4.3	0	0	0	0	0
D3YTB1;P62910;F8W727;D3YTI8	D3YTB1;P62910;F8W727	D3YTB1	14;14;14;1	14;14;14;1	14;14;14;1	60S ribosomal protein L32	RPL32	>tr|D3YTB1|D3YTB1_HUMAN 60S ribosomal protein L32 (Fragment) OS=Homo sapiens GN=RPL32 PE=2 SV=1;>sp|P62910|RL32_HUMAN 60S ribosomal protein L32 OS=Homo sapiens GN=RPL32 PE=1 SV=2;>tr|F8W727|F8W727_HUMAN 60S ribosomal protein L32 OS=Homo sapiens GN=RPL32 PE	4	14	14	14	61.7	61.7	61.7	15.616	133	133;135;153;62	1	788	8.2074e-127	56.4	61.7	56.4	61.7	56.4	61.7	56.4	61.7	56.4	61.7	56.4	61.7	61.7	56.4	61.7	56.4	61.7	61.7	61.7	61.7	56.4	56.4	60.2	54.9	47.4	42.1	45.1	54.1
Q13557-8;Q13557-10;D6R938;Q13557;E9PBG7;Q13557-6;Q13557-11;E9PF82;Q13557-12;Q13557-9;Q13557-5;Q13557-3;Q13557-4;H0Y9J2;H0Y9C2;Q9UQM7;Q9UQM7-2;D6RFJ0;E9PBE8;E7EQE4;D6RHX9;E7ERS6;E7ETC9	Q13557-8;Q13557-10;D6R938;Q13557;E9PBG7;Q13557-6;Q13557-11;E9PF82;Q13557-12;Q13557-9;Q13557-5;Q13557-3;Q13557-4;H0Y9J2	Q13557	18;18;18;18;18;18;18;18;17;17;17;17;17;10;6;4;4;2;2;2;1;1;1	18;18;18;18;18;18;18;18;17;17;17;17;17;10;6;4;4;2;2;2;1;1;1	13;13;13;13;13;13;13;13;12;12;12;12;12;9;4;0;0;0;0;0;0;0;0	Calcium/calmodulin-dependent protein kinase type II subunit delta	CAMK2D	>sp|Q13557-8|KCC2D_HUMAN Isoform Delta 6 of Calcium/calmodulin-dependent protein kinase type II subunit delta OS=Homo sapiens GN=CAMK2D;>sp|Q13557-10|KCC2D_HUMAN Isoform Delta 10 of Calcium/calmodulin-dependent protein kinase type II subunit delta OS=Homo	23	18	18	13	39.3	39.3	29.3	54.127	478	478;492;498;499;512;513;524;533;478;489;498;510;519;182;194;478;489;90;168;173;24;112;180	1	339	7.736e-130	0	0	2.7	1.9	5	4.6	4.6	1.9	0	4.2	6.1	6.1	2.5	5.2	7.7	1.9	4.6	1.9	4.6	0	1.5	1.9	1.9	4.4	1.9	2.5	2.5	4.4
D6R9P3;D6RD18;Q99729-3;D6RBZ0;Q99729-2;Q99729-4;Q99729	D6R9P3;D6RD18;Q99729-3;D6RBZ0;Q99729-2;Q99729-4;Q99729	D6R9P3	5;5;5;5;5;4;4	5;5;5;5;5;4;4	5;5;5;5;5;4;4	Heterogeneous nuclear ribonucleoprotein A/B	HNRNPAB	>tr|D6R9P3|D6R9P3_HUMAN Heterogeneous nuclear ribonucleoprotein A/B OS=Homo sapiens GN=HNRNPAB PE=2 SV=1;>tr|D6RD18|D6RD18_HUMAN Heterogeneous nuclear ribonucleoprotein A/B OS=Homo sapiens GN=HNRNPAB PE=2 SV=1;>sp|Q99729-3|ROAA_HUMAN Isoform 3 of Heterogen	7	5	5	5	22.5	22.5	22.5	30.302	280	280;283;285;327;332;286;332	1	185	5.4712e-29	22.5	17.9	22.5	17.5	15	17.9	22.5	22.5	13.2	17.9	15	22.5	22.5	17.9	22.5	17.9	17.9	17.5	12.9	17.9	17.5	22.5	22.5	5.4	8.2	8.2	8.2	5.4
D6RA31;P37840-2;E7EPV7;P37840;Q16143	D6RA31;P37840-2;E7EPV7;P37840;Q16143	D6RA31	2;2;2;2;1	2;2;2;2;1	2;2;2;2;1	Alpha-synuclein;Beta-synuclein	SNCA;SNCB	>tr|D6RA31|D6RA31_HUMAN Alpha-synuclein (Fragment) OS=Homo sapiens GN=SNCA PE=2 SV=2;>sp|P37840-2|SYUA_HUMAN Isoform 2-4 of Alpha-synuclein OS=Homo sapiens GN=SNCA;>tr|E7EPV7|E7EPV7_HUMAN Alpha-synuclein OS=Homo sapiens GN=SNCA PE=2 SV=1;>sp|P37840|SYUA_HU	5	2	2	2	36.4	36.4	36.4	6.8198	66	66;112;115;140;134	1	18	0.0003461	0	0	0	0	0	0	0	0	0	0	0	0	0	0	0	0	0	0	0	0	0	0	0	0	0	0	0	0
P06730;P06730-3;D6RBW1;P06730-2;H0Y8J7	P06730;P06730-3;D6RBW1;P06730-2	P06730	3;3;3;3;1	3;3;3;3;1	3;3;3;3;1	Eukaryotic translation initiation factor 4E	EIF4E	>sp|P06730|IF4E_HUMAN Eukaryotic translation initiation factor 4E OS=Homo sapiens GN=EIF4E PE=1 SV=2;>sp|P06730-3|IF4E_HUMAN Isoform 3 of Eukaryotic translation initiation factor 4E OS=Homo sapiens GN=EIF4E;>tr|D6RBW1|D6RBW1_HUMAN Eukaryotic translation in	5	3	3	3	13.4	13.4	13.4	25.097	217	217;237;245;248;155	1	83	2.2477e-07	9.7	9.7	9.7	9.7	9.7	9.7	9.7	9.7	9.7	9.7	9.7	9.7	3.2	9.7	9.7	9.7	3.2	9.7	3.2	9.7	9.7	9.7	9.7	3.2	3.2	0	3.2	0
E5RG27;D6RGE5;Q71TU5;Q8N752;P48729;P48729-2	E5RG27;D6RGE5;Q71TU5;Q8N752;P48729;P48729-2	E5RG27	1;1;1;1;1;1	1;1;1;1;1;1	1;1;1;1;1;1	Casein kinase I isoform alpha-like;Casein kinase I isoform alpha	CSNK1A1;CSNK1A1L	>tr|E5RG27|E5RG27_HUMAN Casein kinase I isoform alpha OS=Homo sapiens GN=CSNK1A1 PE=2 SV=1;>tr|D6RGE5|D6RGE5_HUMAN Casein kinase I isoform alpha OS=Homo sapiens GN=CSNK1A1 PE=2 SV=2;>tr|Q71TU5|Q71TU5_HUMAN Casein kinase 1, alpha 1, isoform CRA_g OS=Homo sa	6	1	1	1	11.5	11.5	11.5	8.4798	78	78;89;325;337;337;365	1	10	2.9461e-06	0	0	0	0	0	0	0	0	0	0	0	0	0	0	0	0	0	0	0	0	0	0	0	0	0	0	0	0
D6RIC3;Q9Y3C1;Q9Y3C1-2	D6RIC3;Q9Y3C1;Q9Y3C1-2	D6RIC3	1;1;1	1;1;1	1;1;1	Nucleolar protein 16	NOP16	>tr|D6RIC3|D6RIC3_HUMAN Nucleolar protein 16 OS=Homo sapiens GN=NOP16 PE=2 SV=1;>sp|Q9Y3C1|NOP16_HUMAN Nucleolar protein 16 OS=Homo sapiens GN=NOP16 PE=1 SV=2;>sp|Q9Y3C1-2|NOP16_HUMAN Isoform 2 of Nucleolar protein 16 OS=Homo sapiens GN=NOP16	3	1	1	1	7.3	7.3	7.3	17.198	150	150;178;236	1	1	1.4477e-05	0	0	0	0	0	0	0	0	0	0	0	0	0	0	0	0	0	0	0	0	0	0	0	0	0	0	0	0
H0Y4X3;E1P5S2;G3XAC6;Q14498-3;Q14498-2;Q14498;Q5QP22;Q5QP21;Q5QP23	H0Y4X3;E1P5S2;G3XAC6;Q14498-3;Q14498-2;Q14498	H0Y4X3	3;3;3;3;3;3;1;1;1	3;3;3;3;3;3;1;1;1	3;3;3;3;3;3;1;1;1	RNA-binding protein 39	RBM39	>tr|H0Y4X3|H0Y4X3_HUMAN RNA-binding protein 39 (Fragment) OS=Homo sapiens GN=RBM39 PE=4 SV=2;>tr|E1P5S2|E1P5S2_HUMAN RNA-binding protein 39 OS=Homo sapiens GN=RBM39 PE=4 SV=1;>tr|G3XAC6|G3XAC6_HUMAN RNA-binding protein 39 OS=Homo sapiens GN=RBM39 PE=4 SV=1	9	3	3	3	11.3	11.3	11.3	36.514	336	336;373;423;508;524;530;193;202;231	1	66	9.5379e-09	11.3	8	5.1	5.1	5.1	11.3	8.3	11.3	3.3	8.3	11.3	11.3	11.3	11.3	8.3	11.3	11.3	8.3	8.3	5.1	5.1	11.3	5.1	0	0	0	0	0
E9PBA6;F5H3X0;E3W994;J3KR49;O75122;F5H604;E7ERI8;E7EW49	E9PBA6;F5H3X0;E3W994;J3KR49;O75122;F5H604;E7ERI8;E7EW49	E9PBA6	2;2;2;2;2;2;2;2	2;2;2;2;2;2;2;2	2;2;2;2;2;2;2;2	CLIP-associating protein 2	CLASP2	>tr|E9PBA6|E9PBA6_HUMAN CLIP-associating protein 2 OS=Homo sapiens GN=CLASP2 PE=2 SV=2;>tr|F5H3X0|F5H3X0_HUMAN CLIP-associating protein 2 OS=Homo sapiens GN=CLASP2 PE=2 SV=1;>tr|E3W994|E3W994_HUMAN CLIP-associating protein 2 OS=Homo sapiens GN=CLASP2 PE=2	8	2	2	2	2.3	2.3	2.3	108.62	995	995;1063;1273;1293;1294;1505;1513;1514	1	34	8.5123e-06	1.1	2.3	2.3	0	1.1	1.1	2.3	2.3	1.1	0	1.2	2.3	0	2.3	2.3	2.3	2.3	1.1	2.3	0	0	2.3	1.1	0	0	0	0	0
E5RHH9;Q6NT76-4;H0YLF2;E5RGZ2;H0YKJ1;Q6NT76-2;Q6NT76-3;Q6NT76;Q6NT76-5	E5RHH9;Q6NT76-4;H0YLF2;E5RGZ2;H0YKJ1;Q6NT76-2;Q6NT76-3;Q6NT76;Q6NT76-5	E5RHH9	1;1;1;1;1;1;1;1;1	1;1;1;1;1;1;1;1;1	1;1;1;1;1;1;1;1;1	Homeobox-containing protein 1	HMBOX1	>tr|E5RHH9|E5RHH9_HUMAN Homeobox-containing protein 1 (Fragment) OS=Homo sapiens GN=HMBOX1 PE=2 SV=1;>sp|Q6NT76-4|HMBX1_HUMAN Isoform 4 of Homeobox-containing protein 1 OS=Homo sapiens GN=HMBOX1;>tr|H0YLF2|H0YLF2_HUMAN Homeobox-containing protein 1 (Fragme	9	1	1	1	9.3	9.3	9.3	13.024	118	118;304;364;386;396;405;418;420;443	1	12	7.4246e-10	0	0	0	0	0	0	0	0	0	0	0	0	0	0	0	0	0	0	0	0	0	0	0	0	0	0	0	0
E5RIW3;O75347;E5RJD8;E5RHG6	E5RIW3;O75347;E5RJD8;E5RHG6	E5RIW3	1;1;1;1	1;1;1;1	1;1;1;1	Tubulin-specific chaperone A	TBCA	>tr|E5RIW3|E5RIW3_HUMAN Tubulin-specific chaperone A OS=Homo sapiens GN=TBCA PE=2 SV=1;>sp|O75347|TBCA_HUMAN Tubulin-specific chaperone A OS=Homo sapiens GN=TBCA PE=1 SV=3;>tr|E5RJD8|E5RJD8_HUMAN Tubulin-specific chaperone A OS=Homo sapiens GN=TBCA PE=2 SV	4	1	1	1	21.4	21.4	21.4	10.08	84	84;108;119;131	1	10	0.00062286	0	0	21.4	0	0	0	0	0	0	0	0	0	0	0	0	0	0	0	0	0	0	0	0	0	0	0	0	0
E5RHG8;Q15369-2;Q15369;R4GMY8	E5RHG8;Q15369-2;Q15369;R4GMY8	E5RHG8	3;3;3;2	3;3;3;2	3;3;3;2	Transcription elongation factor B polypeptide 1	TCEB1	>tr|E5RHG8|E5RHG8_HUMAN Transcription elongation factor B polypeptide 1 (Fragment) OS=Homo sapiens GN=TCEB1 PE=2 SV=1;>sp|Q15369-2|ELOC_HUMAN Isoform 2 of Transcription elongation factor B polypeptide 1 OS=Homo sapiens GN=TCEB1;>sp|Q15369|ELOC_HUMAN Transc	4	3	3	3	23.6	23.6	23.6	9.9601	89	89;96;112;65	1	46	5.2845e-07	0	14.6	23.6	23.6	9	23.6	23.6	9	23.6	9	9	0	14.6	0	14.6	14.6	0	0	0	0	9	0	14.6	0	0	0	0	0
E5RHW4;O94905;B0QZ43;O75477;E5RJ09;O94905-2;O94905-3	E5RHW4;O94905;B0QZ43;O75477;E5RJ09	E5RHW4	6;6;4;4;3;1;1	6;6;4;4;3;1;1	6;6;4;4;3;1;1	Erlin-2;Erlin-1	ERLIN2;ERLIN1	>tr|E5RHW4|E5RHW4_HUMAN Erlin-2 (Fragment) OS=Homo sapiens GN=ERLIN2 PE=2 SV=1;>sp|O94905|ERLN2_HUMAN Erlin-2 OS=Homo sapiens GN=ERLIN2 PE=1 SV=1;>tr|B0QZ43|B0QZ43_HUMAN Erlin-1 (Fragment) OS=Homo sapiens GN=ERLIN1 PE=2 SV=1;>sp|O75477|ERLN1_HUMAN Erlin-1	7	6	6	6	17.2	17.2	17.2	37.725	338	338;339;275;346;197;152;206	1	157	1.9207e-37	3.6	3.6	3.6	3.6	3.6	3.6	6.5	6.5	6.5	3	3.6	10.1	3.6	6.5	3.6	3.6	3.6	3.6	6.5	3.6	3.6	3.6	3.6	0	3.6	0	0	0
E5RI98	E5RI98	E5RI98	7	1	1		NPM1	>tr|E5RI98|E5RI98_HUMAN Nucleophosmin (Fragment) OS=Homo sapiens GN=NPM1 PE=2 SV=1	1	7	1	1	51.4	13.5	13.5	11.865	111	111	1	57	7.7882e-60	43.2	31.5	31.5	31.5	31.5	31.5	31.5	25.2	31.5	31.5	25.2	31.5	31.5	25.2	25.2	25.2	25.2	31.5	31.5	25.2	31.5	31.5	31.5	18.9	31.5	11.7	31.5	25.2
E7EMC7;Q13501;E9PFW8;E3W990;Q13501-2;D6RBF1;C9J6J8;C9JRJ8	E7EMC7;Q13501;E9PFW8;E3W990;Q13501-2	E7EMC7	3;3;2;2;2;1;1;1	3;3;2;2;2;1;1;1	3;3;2;2;2;1;1;1	Sequestosome-1	SQSTM1	>tr|E7EMC7|E7EMC7_HUMAN Sequestosome-1 OS=Homo sapiens GN=SQSTM1 PE=2 SV=1;>sp|Q13501|SQSTM_HUMAN Sequestosome-1 OS=Homo sapiens GN=SQSTM1 PE=1 SV=1;>tr|E9PFW8|E9PFW8_HUMAN Sequestosome-1 (Fragment) OS=Homo sapiens GN=SQSTM1 PE=2 SV=1;>tr|E3W990|E3W990_HUM	8	3	3	3	13.2	13.2	13.2	41.013	378	378;440;167;190;356;69;73;140	1	35	2.2165e-19	0	0	0	0	0	0	0	0	0	0	0	0	0	0	0	0	0	0	0	0	0	0	0	0	0	0	0	0
E7END7;P62820;P62820-2;B7Z8M7;P62820-3;E7ETK2	E7END7;P62820;P62820-2;B7Z8M7;P62820-3	E7END7	5;5;4;4;3;2	2;2;2;2;2;1	2;2;2;2;2;1	Ras-related protein Rab-1A	RAB1A	>tr|E7END7|E7END7_HUMAN Ras-related protein Rab-1A OS=Homo sapiens GN=RAB1A PE=2 SV=1;>sp|P62820|RAB1A_HUMAN Ras-related protein Rab-1A OS=Homo sapiens GN=RAB1A PE=1 SV=3;>sp|P62820-2|RAB1A_HUMAN Isoform 2 of Ras-related protein Rab-1A OS=Homo sapiens GN=R	6	5	2	2	32.4	16.8	16.8	19.018	173	173;205;141;173;129;129	1	46	1.6921e-10	21.4	27.7	19.1	32.4	32.4	27.7	25.4	17.9	22.5	4.6	17.9	11.6	11.6	21.4	11.6	11.6	11.6	16.2	16.2	25.4	19.1	32.4	19.1	26	27.7	4.6	11	16.2
P55265-5;P55265;P55265-4;E7ENU4;P55265-3;H0YCK3;P55265-2	P55265-5;P55265;P55265-4;E7ENU4;P55265-3;H0YCK3;P55265-2	P55265	23;23;23;23;20;20;20	23;23;23;23;20;20;20	23;23;23;23;20;20;20	Double-stranded RNA-specific adenosine deaminase	ADAR	>sp|P55265-5|DSRAD_HUMAN Isoform 5 of Double-stranded RNA-specific adenosine deaminase OS=Homo sapiens GN=ADAR;>sp|P55265|DSRAD_HUMAN Double-stranded RNA-specific adenosine deaminase OS=Homo sapiens GN=ADAR PE=1 SV=4;>sp|P55265-4|DSRAD_HUMAN Isoform 4 of D	7	23	23	23	31.1	31.1	31.1	103.64	931	931;1226;1269;1269;1181;1195;1200	1	454	1.7005e-74	11.3	6.9	9	6.1	12.5	10.2	12	13.4	7.8	7.3	13	15	12.5	12	16.1	13.4	12.5	7.4	8.1	8.8	7.4	7.1	9.1	0	0	0	0	0
H0YD13;H0Y2P0;P16070-18;P16070-12;P16070-14;P16070-13;P16070-11;P16070-10;P16070-16;P16070-8;P16070-17;P16070-6;P16070-4;P16070-3;P16070-7;E7EPC6;P16070-5;P16070;H0YE40;H0YDX6;H0YD17;H0YDW7;H0YCV9;P16070-15;H0Y5E4;P16070-9	H0YD13;H0Y2P0;P16070-18;P16070-12;P16070-14;P16070-13;P16070-11;P16070-10;P16070-16;P16070-8;P16070-17;P16070-6;P16070-4;P16070-3;P16070-7;E7EPC6;P16070-5;P16070;H0YE40;H0YDX6;H0YD17;H0YDW7;H0YCV9;P16070-15;H0Y5E4;P16070-9	H0YD13	2;2;2;2;2;2;2;2;2;2;2;2;2;2;2;2;2;2;1;1;1;1;1;1;1;1	2;2;2;2;2;2;2;2;2;2;2;2;2;2;2;2;2;2;1;1;1;1;1;1;1;1	2;2;2;2;2;2;2;2;2;2;2;2;2;2;2;2;2;2;1;1;1;1;1;1;1;1	CD44 antigen	CD44	>tr|H0YD13|H0YD13_HUMAN CD44 antigen OS=Homo sapiens GN=CD44 PE=2 SV=2;>tr|H0Y2P0|H0Y2P0_HUMAN CD44 antigen (Fragment) OS=Homo sapiens GN=CD44 PE=2 SV=1;>sp|P16070-18|CD44_HUMAN Isoform 18 of CD44 antigen OS=Homo sapiens GN=CD44;>sp|P16070-12|CD44_HUMAN Is	26	2	2	2	9.7	9.7	9.7	22.683	206	206;287;340;361;396;425;429;493;668;674;691;699;699;711;713;714;734;742;82;181;229;240;249;294;294;675	1	49	2.5946e-05	5.8	5.8	5.8	5.8	5.8	5.8	5.8	5.8	5.8	5.8	5.8	5.8	5.8	5.8	5.8	5.8	5.8	5.8	5.8	5.8	5.8	5.8	5.8	0	0	0	0	0
E7EPD0;O60784;O60784-4;O60784-2;O60784-3;B3KUU1;B0QY01;V9GYF4;B0QY02	E7EPD0;O60784;O60784-4;O60784-2;O60784-3	E7EPD0	9;9;8;8;7;4;4;2;2	9;9;8;8;7;4;4;2;2	9;9;8;8;7;4;4;2;2	Target of Myb protein 1	TOM1	>tr|E7EPD0|E7EPD0_HUMAN Target of Myb protein 1 OS=Homo sapiens GN=TOM1 PE=2 SV=1;>sp|O60784|TOM1_HUMAN Target of Myb protein 1 OS=Homo sapiens GN=TOM1 PE=1 SV=2;>sp|O60784-4|TOM1_HUMAN Isoform 4 of Target of Myb protein 1 OS=Homo sapiens GN=TOM1;>sp|O6078	9	9	9	9	23.1	23.1	23.1	49.596	454	454;492;460;493;447;265;334;134;151	1	111	1.1515e-52	0	0	0	0	0	0	8.1	9.3	3.7	3.7	3.7	9.9	3.7	13.7	13.7	9.9	13.7	0	0	0	3.1	3.1	11.2	0	0	0	0	0
G3V1Q4;Q16181-2;E7ES33;E7EPK1;Q16181;Q5JXL7;F5GZE5;H0Y3Y4;H0YFF6;Q6ZU15	G3V1Q4;Q16181-2;E7ES33;E7EPK1;Q16181;Q5JXL7;F5GZE5;H0Y3Y4;H0YFF6	G3V1Q4	4;4;4;4;4;2;2;2;2;1	4;4;4;4;4;2;2;2;2;1	4;4;4;4;4;2;2;2;2;1	Septin-7	SEPT7;DKFZp586I031	>tr|G3V1Q4|G3V1Q4_HUMAN Septin 7, isoform CRA_a OS=Homo sapiens GN=SEPT7 PE=3 SV=1;>sp|Q16181-2|SEPT7_HUMAN Isoform 2 of Septin-7 OS=Homo sapiens GN=SEPT7;>tr|E7ES33|E7ES33_HUMAN Septin-7 OS=Homo sapiens GN=SEPT7 PE=2 SV=2;>tr|E7EPK1|E7EPK1_HUMAN Septin-7	10	4	4	4	13.8	13.8	13.8	44.842	384	384;436;436;436;437;88;235;373;381;432	1	74	9.3993e-07	0	4.7	4.7	4.7	4.7	4.7	4.7	2.3	4.7	0	4.7	0	2.3	2.3	0	2.3	4.7	0	2.3	0	0	2.3	0	0	0	0	0	0
Q9Y520-2;Q9Y520-3;Q9Y520-6;Q9Y520-4;E7EPN9;Q9Y520-5;Q9Y520;Q9Y520-7;H7C5N8	Q9Y520-2;Q9Y520-3;Q9Y520-6;Q9Y520-4;E7EPN9;Q9Y520-5;Q9Y520;Q9Y520-7	Q9Y520	5;5;5;5;5;5;5;5;1	5;5;5;5;5;5;5;5;1	5;5;5;5;5;5;5;5;1	Protein PRRC2C	PRRC2C	>sp|Q9Y520-2|PRC2C_HUMAN Isoform 2 of Protein PRRC2C OS=Homo sapiens GN=PRRC2C;>sp|Q9Y520-3|PRC2C_HUMAN Isoform 3 of Protein PRRC2C OS=Homo sapiens GN=PRRC2C;>sp|Q9Y520-6|PRC2C_HUMAN Isoform 6 of Protein PRRC2C OS=Homo sapiens GN=PRRC2C;>sp|Q9Y520-4|PRC2C_	9	5	5	5	2.3	2.3	2.3	291.09	2653	2653;2700;2752;2817;2819;2849;2896;2898;1300	1	65	8.5538e-08	1.1	1.1	1.1	1.1	1.1	1.1	0.8	1.1	0	0	0.4	1.1	1.1	1.1	1.1	0.4	0.4	1.1	1.1	0.4	0.4	1.1	1.1	0	0	0	0	0
Q12967-3;E7ER93;Q6PCE1;E7ERZ0;Q12967;F5H6M6	Q12967-3;E7ER93;Q6PCE1;E7ERZ0;Q12967;F5H6M6	Q12967	1;1;1;1;1;1	1;1;1;1;1;1	1;1;1;1;1;1	Ral guanine nucleotide dissociation stimulator	RALGDS	>sp|Q12967-3|GNDS_HUMAN Isoform 3 of Ral guanine nucleotide dissociation stimulator OS=Homo sapiens GN=RALGDS;>tr|E7ER93|E7ER93_HUMAN Ral guanine nucleotide dissociation stimulator OS=Homo sapiens GN=RALGDS PE=2 SV=2;>tr|Q6PCE1|Q6PCE1_HUMAN RALGDS protein	6	1	1	1	1.7	1.7	1.7	94.689	859	859;885;902;913;914;985	1	2	0.00078099	0	0	0	0	0	0	0	0	0	0	0	0	0	0	0	0	0	0	0	0	0	0	0	0	0	0	0	0
Q03001;E7ERU2;E9PEB9;J3QTQ0;F8W9J4;F6QMI7;Q03001-9;E9PHM6;Q03001-8;E7ERU0;E7ETB9;Q5T0V7;Q03001-13;Q6P0N6;Q03001-3	Q03001;E7ERU2;E9PEB9;J3QTQ0;F8W9J4;F6QMI7;Q03001-9;E9PHM6	Q03001	9;9;9;8;8;7;6;5;4;4;3;2;2;2;2	8;8;8;7;7;7;6;4;3;3;3;2;2;2;2	8;8;8;7;7;7;6;4;3;3;3;2;2;2;2	Dystonin	DST	>sp|Q03001|DYST_HUMAN Dystonin OS=Homo sapiens GN=DST PE=1 SV=4;>tr|E7ERU2|E7ERU2_HUMAN Dystonin OS=Homo sapiens GN=DST PE=2 SV=2;>tr|E9PEB9|E9PEB9_HUMAN Dystonin OS=Homo sapiens GN=DST PE=2 SV=2;>tr|J3QTQ0|J3QTQ0_HUMAN Dystonin OS=Homo sapiens GN=DST PE=2	15	9	8	8	1.4	1.2	1.2	860.65	7570	7570;7572;7750;7246;7461;4200;3060;5457;5171;5375;1479;689;905;1143;2649	1	116	1.3745e-31	0.2	0.2	0.2	0.2	0.2	0.3	0.2	0.3	0.2	0.2	0.2	0.3	0.2	0.2	0.2	0.2	0.2	0.3	0	0.2	0.3	0.3	0.2	0.2	0.2	0.2	0.2	0.2
Q8WWY3-3;Q8WWY3-2;E7ESA8;E7EVX8;Q8WWY3;E7EU94;E7ESX0;E7EN72	Q8WWY3-3;Q8WWY3-2;E7ESA8;E7EVX8;Q8WWY3;E7EU94;E7ESX0;E7EN72	Q8WWY3	2;2;2;2;2;1;1;1	2;2;2;2;2;1;1;1	2;2;2;2;2;1;1;1	U4/U6 small nuclear ribonucleoprotein Prp31	PRPF31	>sp|Q8WWY3-3|PRP31_HUMAN Isoform 3 of U4/U6 small nuclear ribonucleoprotein Prp31 OS=Homo sapiens GN=PRPF31;>sp|Q8WWY3-2|PRP31_HUMAN Isoform 2 of U4/U6 small nuclear ribonucleoprotein Prp31 OS=Homo sapiens GN=PRPF31;>tr|E7ESA8|E7ESA8_HUMAN U4/U6 small nucl	8	2	2	2	8.6	8.6	8.6	30.965	278	278;364;450;493;499;260;276;284	1	73	1.3694e-12	4	4	4	4	4	0	4	4	0	0	4	4	4	4	4	0	0	4	0	4	0	0	0	0	0	0	0	0
E7ETA6;Q15154;E7EV56;Q15154-2;E7EV93;Q15154-3;E9PGW9;H0YBA1;E5RGQ4;A6NNN6	E7ETA6;Q15154;E7EV56;Q15154-2	E7ETA6	32;32;31;31;10;9;9;8;7;7	32;32;31;31;10;9;9;8;7;7	32;32;31;31;10;9;9;8;7;7	Pericentriolar material 1 protein	PCM1	>tr|E7ETA6|E7ETA6_HUMAN Pericentriolar material 1 protein OS=Homo sapiens GN=PCM1 PE=2 SV=1;>sp|Q15154|PCM1_HUMAN Pericentriolar material 1 protein OS=Homo sapiens GN=PCM1 PE=1 SV=4;>tr|E7EV56|E7EV56_HUMAN Pericentriolar material 1 protein OS=Homo sapiens	10	32	32	32	18.8	18.8	18.8	227.73	2016	2016;2024;1860;1969;749;530;530;764;408;723	1	799	4.397e-296	5.5	5.6	5.1	5.4	5.9	5	5.7	4.2	4.9	3.8	6.1	5.8	5.2	5.5	5.7	7.6	4.8	4.3	3.5	4.3	2	4	6.1	0.9	0	0	1	1.1
P62847-2;E7ETK0;P62847-3;P62847;P62847-4	P62847-2;E7ETK0;P62847-3;P62847;P62847-4	P62847	7;7;7;7;7	7;7;7;7;7	7;7;7;7;7	40S ribosomal protein S24	RPS24	>sp|P62847-2|RS24_HUMAN Isoform 2 of 40S ribosomal protein S24 OS=Homo sapiens GN=RPS24;>tr|E7ETK0|E7ETK0_HUMAN 40S ribosomal protein S24 OS=Homo sapiens GN=RPS24 PE=2 SV=1;>sp|P62847-3|RS24_HUMAN Isoform 3 of 40S ribosomal protein S24 OS=Homo sapiens GN=R	5	7	7	7	42.3	42.3	42.3	15.069	130	130;131;132;133;289	1	370	8.0392e-122	42.3	42.3	42.3	42.3	41.5	42.3	42.3	42.3	41.5	42.3	36.9	42.3	42.3	36.9	42.3	36.9	42.3	30.8	36.9	30	41.5	42.3	42.3	26.9	23.8	9.2	9.2	9.2
P28288-2;F5GYC1;P28288;E7EUE1	P28288-2;F5GYC1;P28288;E7EUE1	P28288	1;1;1;1	1;1;1;1	1;1;1;1	ATP-binding cassette sub-family D member 3	ABCD3	>sp|P28288-2|ABCD3_HUMAN Isoform 2 of ATP-binding cassette sub-family D member 3 OS=Homo sapiens GN=ABCD3;>tr|F5GYC1|F5GYC1_HUMAN ATP-binding cassette sub-family D member 3 OS=Homo sapiens GN=ABCD3 PE=2 SV=1;>sp|P28288|ABCD3_HUMAN ATP-binding cassette sub-	4	1	1	1	2.2	2.2	2.2	62.725	549	549;586;659;683	1	31	2.0763e-05	0	0	2.2	0	0	2.2	0	2.2	0	0	2.2	2.2	0	0	2.2	0	2.2	0	0	0	0	2.2	0	0	0	0	0	0
P27816-6;P27816;E7EVA0;P27816-2;E9PGM5;P27816-4;H0Y2V1;F8W9U4;B4DSQ1;B5MEG9	P27816-6;P27816;E7EVA0;P27816-2;E9PGM5;P27816-4	P27816	27;27;27;24;17;16;13;12;10;10	27;27;27;24;17;16;13;12;10;10	13;13;13;11;6;6;4;4;4;2	Microtubule-associated protein 4;Microtubule-associated protein	MAP4	>sp|P27816-6|MAP4_HUMAN Isoform 6 of Microtubule-associated protein 4 OS=Homo sapiens GN=MAP4;>sp|P27816|MAP4_HUMAN Microtubule-associated protein 4 OS=Homo sapiens GN=MAP4 PE=1 SV=3;>tr|E7EVA0|E7EVA0_HUMAN Microtubule-associated protein OS=Homo sapiens GN	10	27	27	13	31.4	31.4	15.4	119.96	1135	1135;1152;2297;979;887;872;463;828;249;711	1	833	2.0478e-235	12.9	13.1	16.1	14.2	13.8	11.8	14.6	13.5	11.2	13.7	13.5	13.9	13.8	13.8	16.3	15.1	16.5	8.7	10.2	13	15.3	15.4	16.1	5.2	3.5	2.1	1	6.3
H7C229;E7EW33;F5H583;E7EVJ5;Q96F07-2;Q7L576;E7EVF4;Q96F07;E7EWA4;H0YL50;H0YN93;Q7L576-3;Q7L576-2	H7C229;E7EW33;F5H583;E7EVJ5;Q96F07-2;Q7L576;E7EVF4;Q96F07;E7EWA4;H0YL50;H0YN93;Q7L576-3;Q7L576-2	H7C229	2;2;2;2;2;2;2;2;2;1;1;1;1	2;2;2;2;2;2;2;2;2;1;1;1;1	2;2;2;2;2;2;2;2;2;1;1;1;1	Cytoplasmic FMR1-interacting protein 2;Cytoplasmic FMR1-interacting protein 1	CYFIP2;CYFIP1	>tr|H7C229|H7C229_HUMAN Cytoplasmic FMR1-interacting protein 2 OS=Homo sapiens GN=CYFIP2 PE=2 SV=1;>tr|E7EW33|E7EW33_HUMAN Uncharacterized protein OS=Homo sapiens GN=CYFIP2 PE=4 SV=1;>tr|F5H583|F5H583_HUMAN Cytoplasmic FMR1-interacting protein 2 OS=Homo sa	13	2	2	2	2	2	2	110.5	952	952;1057;1178;1227;1253;1253;1253;1278;1278;176;185;447;822	1	22	7.5646e-05	0	0	0	0	0	0	0	0	0	0	0	0	0	0	0	0	0	0	0	0	0	0	0	0	0	0	0	0
Q14643-4;Q14643-3;G5E9P1;Q14643-8;Q14643-7;Q14643-5;Q14643-6;Q14643-2;E7EVP7;Q14643	Q14643-4;Q14643-3;G5E9P1;Q14643-8;Q14643-7;Q14643-5;Q14643-6;Q14643-2;E7EVP7;Q14643	Q14643	14;14;14;14;14;14;14;14;14;14	3;3;3;3;3;3;3;3;3;3	3;3;3;3;3;3;3;3;3;3	Inositol 1,4,5-trisphosphate receptor type 1	ITPR1	>sp|Q14643-4|ITPR1_HUMAN Isoform 4 of Inositol 1,4,5-trisphosphate receptor type 1 OS=Homo sapiens GN=ITPR1;>sp|Q14643-3|ITPR1_HUMAN Isoform 3 of Inositol 1,4,5-trisphosphate receptor type 1 OS=Homo sapiens GN=ITPR1;>tr|G5E9P1|G5E9P1_HUMAN Inositol 1,4,5-t	10	14	3	3	4.8	1.7	1.7	306.77	2695	2695;2710;2710;2719;2728;2734;2743;2743;2743;2758	1	18	2.0397e-54	1.4	1.4	1.1	1.1	1.1	1.4	1.6	1.1	1.1	0.9	1.8	1.6	1.1	1.1	1.4	1.4	0.8	1.1	0.8	1.1	0.8	1.1	0.9	0	0.3	0	0	0
Q9UM54-6;E7EW20	Q9UM54-6;E7EW20	Q9UM54	102;102	102;102	1;1	Unconventional myosin-VI	MYO6	>sp|Q9UM54-6|MYO6_HUMAN Isoform 6 of Unconventional myosin-VI OS=Homo sapiens GN=MYO6;>tr|E7EW20|E7EW20_HUMAN Unconventional myosin-VI OS=Homo sapiens GN=MYO6 PE=2 SV=1	2	102	102	1	68.2	68.2	1.3	148.66	1285	1285;1286	1	5492	0	51.8	52.5	51.3	50.7	52	52.9	54.2	58.4	51.8	51.1	55.5	60	59.6	55.6	57.6	56.7	56.3	52.4	57.3	50.1	49.9	53.9	52.8	34.1	36.9	15.1	19.8	21.7
E7EWK3;Q9H2U1-3;Q9H2U1-2;F5GZS0;Q9H2U1	E7EWK3;Q9H2U1-3;Q9H2U1-2;F5GZS0;Q9H2U1	E7EWK3	2;2;2;2;2	2;2;2;2;2	2;2;2;2;2	Probable ATP-dependent RNA helicase DHX36	DHX36	>tr|E7EWK3|E7EWK3_HUMAN Probable ATP-dependent RNA helicase DHX36 (Fragment) OS=Homo sapiens GN=DHX36 PE=2 SV=1;>sp|Q9H2U1-3|DHX36_HUMAN Isoform 3 of ATP-dependent RNA helicase DHX36 OS=Homo sapiens GN=DHX36;>sp|Q9H2U1-2|DHX36_HUMAN Isoform 2 of ATP-depend	5	2	2	2	2.8	2.8	2.8	91.43	797	797;979;994;994;1008	1	39	0.00012155	1	1	1	2.8	2.8	2.8	2.8	2.8	1	0	1.8	1.8	1	2.8	1	2.8	2.8	1	1	0	1	2.8	2.8	0	1	0	0	0
E7EWT1;P39656;U3KQ84	E7EWT1;P39656;U3KQ84	E7EWT1	2;2;1	2;2;1	2;2;1	Dolichyl-diphosphooligosaccharide--protein glycosyltransferase 48 kDa subunit	DDOST	>tr|E7EWT1|E7EWT1_HUMAN Dolichyl-diphosphooligosaccharide--protein glycosyltransferase 48 kDa subunit OS=Homo sapiens GN=DDOST PE=2 SV=1;>sp|P39656|OST48_HUMAN Dolichyl-diphosphooligosaccharide--protein glycosyltransferase 48 kDa subunit OS=Homo sapiens GN	3	2	2	2	4.5	4.5	4.5	46.576	419	419;456;154	1	55	0.00080763	2.4	2.4	2.4	2.4	4.5	2.4	4.5	2.4	2.4	4.5	2.4	2.4	4.5	4.5	2.1	4.5	2.4	4.5	4.5	4.5	0	4.5	0	2.4	4.5	0	2.1	0
P23588;E7EX17;B4DS13;F8W0K0;F8VSC7;F8VP89;F8VX11;F8VRU1;F8VYE9	P23588;E7EX17;B4DS13;F8W0K0;F8VSC7;F8VP89;F8VX11	P23588	4;4;3;2;2;2;2;1;1	4;4;3;2;2;2;2;1;1	4;4;3;2;2;2;2;1;1	Eukaryotic translation initiation factor 4B	EIF4B	>sp|P23588|IF4B_HUMAN Eukaryotic translation initiation factor 4B OS=Homo sapiens GN=EIF4B PE=1 SV=2;>tr|E7EX17|E7EX17_HUMAN Eukaryotic translation initiation factor 4B OS=Homo sapiens GN=EIF4B PE=2 SV=1;>tr|B4DS13|B4DS13_HUMAN Eukaryotic translation initi	9	4	4	4	8	8	8	69.15	611	611;616;572;169;227;275;360;175;185	1	89	8.655e-09	1.6	3.6	3.6	1.6	1.6	1.6	0	2	0	0	2	0	2	1.6	1.6	3.6	2	0	0	1.6	1.6	1.6	3.6	0	0	0	0	1.6
E7EX83;O95819;C9J840;E7ENQ1;H7C360;O95819-3;G5E948;O95819-4;G3XAA2;O95819-2;O95819-5;E7EN19;H7C0P6;E7ESS2;E7ETN6;H7C3Z6	E7EX83;O95819;C9J840;E7ENQ1;H7C360;O95819-3;G5E948;O95819-4;G3XAA2;O95819-2;O95819-5;E7EN19;H7C0P6;E7ESS2	E7EX83	17;17;16;16;16;16;16;15;15;15;15;15;13;13;3;3	17;17;16;16;16;16;16;15;15;15;15;15;13;13;3;3	12;12;11;11;11;11;11;10;10;10;10;10;11;9;0;3	Mitogen-activated protein kinase kinase kinase kinase 4	MAP4K4	>tr|E7EX83|E7EX83_HUMAN Mitogen-activated protein kinase kinase kinase kinase 4 OS=Homo sapiens GN=MAP4K4 PE=2 SV=1;>sp|O95819|M4K4_HUMAN Mitogen-activated protein kinase kinase kinase kinase 4 OS=Homo sapiens GN=MAP4K4 PE=1 SV=2;>tr|C9J840|C9J840_HUMAN Mi	16	17	17	12	18.5	18.5	14.7	119	1038	1038;1239;1042;1154;1170;1319;1320;1165;1166;1211;1242;1272;1056;1279;102;258	1	366	4.183e-79	8.9	9.3	10	8.6	7.3	10.5	12.4	8.6	4	7.8	10.8	8.5	8.2	10.9	10.8	10.9	10.9	7.1	4.8	8.6	6.3	11.5	5.1	0	2.4	0	0	0.8
F8VZJ2;F8W0W4;H0YHX9;Q13765;E9PAV3-2;E9PAV3;F8W1N5;F8VNW4;F8VZ58;Q9BZK3	F8VZJ2;F8W0W4;H0YHX9;Q13765;E9PAV3-2;E9PAV3;F8W1N5;F8VNW4	F8VZJ2	3;3;3;3;3;3;2;2;1;1	3;3;3;3;3;3;2;2;1;1	3;3;3;3;3;3;2;2;1;1	Nascent polypeptide-associated complex subunit alpha	NACA	>tr|F8VZJ2|F8VZJ2_HUMAN Nascent polypeptide-associated complex subunit alpha, muscle-specific form OS=Homo sapiens GN=NACA PE=2 SV=1;>tr|F8W0W4|F8W0W4_HUMAN Nascent polypeptide-associated complex subunit alpha, muscle-specific form (Fragment) OS=Homo sapie	10	3	3	3	30.1	30.1	30.1	15.016	136	136;198;213;215;925;2078;71;148;126;213	1	35	7.2555e-25	20.6	9.6	20.6	19.1	9.6	9.6	30.1	20.6	0	0	30.1	30.1	11	0	0	30.1	20.6	0	0	20.6	9.6	20.6	9.6	0	9.6	0	0	0
E9PBF6;P20700	E9PBF6;P20700	E9PBF6	4;4	3;3	2;2	Lamin-B1	LMNB1	>tr|E9PBF6|E9PBF6_HUMAN Lamin-B1 OS=Homo sapiens GN=LMNB1 PE=2 SV=1;>sp|P20700|LMNB1_HUMAN Lamin-B1 OS=Homo sapiens GN=LMNB1 PE=1 SV=2	2	4	3	2	11.6	9.6	6.2	44.643	387	387;586	1	35	5.2707e-13	0	2.1	0	0	0	0	2.1	2.1	0	2.1	2.1	2.1	2.1	2.1	2.1	2.1	2.1	2.1	2.1	0	0	0	0	0	0	0	2.1	0
F5H801;Q02218-2;Q02218;E9PDF2;E9PCR7;E9PFG7;Q02218-3;C9J4G7;Q9ULD0-3;Q9ULD0-2;Q9ULD0	F5H801;Q02218-2;Q02218;E9PDF2;E9PCR7;E9PFG7	F5H801	10;10;10;10;10;9;3;1;1;1;1	10;10;10;10;10;9;3;1;1;1;1	10;10;10;10;10;9;3;1;1;1;1	2-oxoglutarate dehydrogenase, mitochondrial	OGDH	>tr|F5H801|F5H801_HUMAN 2-oxoglutarate dehydrogenase, mitochondrial OS=Homo sapiens GN=OGDH PE=2 SV=1;>sp|Q02218-2|ODO1_HUMAN Isoform 2 of 2-oxoglutarate dehydrogenase, mitochondrial OS=Homo sapiens GN=OGDH;>sp|Q02218|ODO1_HUMAN 2-oxoglutarate dehydrogenas	11	10	10	10	13.2	13.2	13.2	110.61	974	974;1019;1023;1034;1038;873;427;211;801;953;1010	1	184	2.5135e-44	4.5	5.7	1.4	0.7	2	3	3.7	0.7	0	0.7	2.7	3.7	3	3.7	1.7	3.9	1.7	0.7	1.7	2	2	2	3.2	0	0	0	0	0
E9PCY7;P31943;G8JLB6;D6RIT2;D6RIU0;D6RBM0;E7EQJ0;D6RAM1;E5RGV0;D6R9T0;D6RFM3;D6RDU3;D6RJ04;D6RIH9;E7EN40;H0YB39;D6RF17;D6RDL0;H0YBG7;H0YBD7;D6R9D3;E5RGH4;F5GZT4;E5RJ94;H0YAQ2	E9PCY7;P31943;G8JLB6;D6RIT2;D6RIU0;D6RBM0;E7EQJ0;D6RAM1;E5RGV0;D6R9T0;D6RFM3;D6RDU3;D6RJ04;D6RIH9	E9PCY7	11;11;11;7;7;7;6;6;6;6;6;6;6;6;5;5;4;4;4;4;3;3;3;2;2	11;11;11;7;7;7;6;6;6;6;6;6;6;6;5;5;4;4;4;4;3;3;3;2;2	6;6;6;6;5;5;5;5;4;5;5;5;5;5;4;1;4;4;1;1;3;1;1;2;1	Heterogeneous nuclear ribonucleoprotein H;Heterogeneous nuclear ribonucleoprotein H, N-terminally processed	HNRNPH1	>tr|E9PCY7|E9PCY7_HUMAN Heterogeneous nuclear ribonucleoprotein H OS=Homo sapiens GN=HNRNPH1 PE=2 SV=1;>sp|P31943|HNRH1_HUMAN Heterogeneous nuclear ribonucleoprotein H OS=Homo sapiens GN=HNRNPH1 PE=1 SV=4;>tr|G8JLB6|G8JLB6_HUMAN Heterogeneous nuclear ribon	25	11	11	6	32.4	32.4	15.4	47.087	429	429;449;472;164;168;212;115;130;155;161;163;171;172;184;166;277;49;84;185;194;40;100;159;28;131	1	519	2.2651e-190	28	24.7	28	28	21	24.2	24	24.9	24	24.2	24.2	24.2	24.2	28	28	28	28	28	24.2	24.9	28	28	28	11.2	11.9	3.7	6.8	4.4
E9PDF6;O43795;E7EPB4	E9PDF6;O43795	E9PDF6	58;58;22	1;1;1	1;1;1	Unconventional myosin-Ib	MYO1B	>tr|E9PDF6|E9PDF6_HUMAN Unconventional myosin-Ib OS=Homo sapiens GN=MYO1B PE=2 SV=1;>sp|O43795|MYO1B_HUMAN Unconventional myosin-Ib OS=Homo sapiens GN=MYO1B PE=1 SV=3	3	58	1	1	50.4	1.4	1.4	128.48	1107	1107;1136;381	1	31	0	36.6	37.1	36.9	36.7	35.9	34.2	34.7	34.9	32.9	35.1	34.7	37.9	38.3	33.5	34.7	34.7	37.6	31.7	36.5	32.4	31.6	35.5	30.2	11.7	19.3	5.1	4.2	6.7
P11171-7;E9PEW9;P11171-5;P11171-2;P11171	P11171-7;E9PEW9;P11171-5;P11171-2;P11171	P11171	2;2;2;2;2	2;2;2;2;2	2;2;2;2;2	Protein 4.1	EPB41	>sp|P11171-7|41_HUMAN Isoform 7 of Protein 4.1 OS=Homo sapiens GN=EPB41;>tr|E9PEW9|E9PEW9_HUMAN Protein 4.1 OS=Homo sapiens GN=EPB41 PE=2 SV=1;>sp|P11171-5|41_HUMAN Isoform 5 of Protein 4.1 OS=Homo sapiens GN=EPB41;>sp|P11171-2|41_HUMAN Isoform 2 of Protei	5	2	2	2	3.3	3.3	3.3	81.234	720	720;767;775;831;864	1	40	0.0013022	1	1	1	1	1	1	1	1	1	1	1	1	1	0	1	1	1	1	1	1	0	1	0	0	0	0	0	0
E9PF19;Q9Y4P3;C9JVF0;F8WCR3;F8WDI9	E9PF19;Q9Y4P3	E9PF19	10;10;2;1;1	10;10;2;1;1	10;10;2;1;1	Transducin beta-like protein 2	TBL2	>tr|E9PF19|E9PF19_HUMAN Transducin beta-like protein 2 OS=Homo sapiens GN=TBL2 PE=2 SV=1;>sp|Q9Y4P3|TBL2_HUMAN Transducin beta-like protein 2 OS=Homo sapiens GN=TBL2 PE=1 SV=1	5	10	10	10	26.5	26.5	26.5	45.935	411	411;447;270;107;176	1	155	1.5099e-74	5.1	5.1	5.1	3.2	7.3	3.2	5.1	5.1	5.1	5.1	7.1	7.1	5.1	5.1	5.1	3.2	3.2	5.1	3.2	5.1	6.1	5.1	6.1	0	0	0	0	0
E9PGF6;E9PFQ4;Q86SQ0-2;Q86SQ0-3;Q86SQ0;G5E9V3	E9PGF6;E9PFQ4;Q86SQ0-2;Q86SQ0-3;Q86SQ0;G5E9V3	E9PGF6	2;2;2;2;2;1	2;2;2;2;2;1	2;2;2;2;2;1	Pleckstrin homology-like domain family B member 2	PHLDB2	>tr|E9PGF6|E9PGF6_HUMAN Uncharacterized protein OS=Homo sapiens GN=PHLDB2 PE=4 SV=1;>tr|E9PFQ4|E9PFQ4_HUMAN Pleckstrin homology-like domain family B member 2 (Fragment) OS=Homo sapiens GN=PHLDB2 PE=2 SV=1;>sp|Q86SQ0-2|PHLB2_HUMAN Isoform 2 of Pleckstrin ho	6	2	2	2	3.1	3.1	3.1	86.647	744	744;1115;1210;1237;1253;581	1	45	6.4474e-05	3.1	1.6	3.1	1.6	3.1	3.1	3.1	3.1	1.5	0	3.1	3.1	1.6	3.1	1.6	3.1	3.1	1.5	1.6	1.6	1.6	3.1	1.6	0	0	0	0	0
E9PG46;Q2M2I8-2;Q2M2I8	E9PG46;Q2M2I8-2;Q2M2I8	E9PG46	2;2;2	2;2;2	2;2;2	AP2-associated protein kinase 1	AAK1	>tr|E9PG46|E9PG46_HUMAN AP2-associated protein kinase 1 OS=Homo sapiens GN=AAK1 PE=2 SV=1;>sp|Q2M2I8-2|AAK1_HUMAN Isoform 2 of AP2-associated protein kinase 1 OS=Homo sapiens GN=AAK1;>sp|Q2M2I8|AAK1_HUMAN AP2-associated protein kinase 1 OS=Homo sapiens GN=	3	2	2	2	4.7	4.7	4.7	73.769	674	674;863;961	1	20	8.5893e-07	2.2	2.2	0	0	2.2	2.2	2.2	2.2	2.2	2.2	2.2	4.7	0	2.2	2.2	2.2	2.2	0	0	2.2	0	2.2	0	0	0	0	0	0
E9PHH5;O60762;Q5QPK2;H0Y368;Q5QPJ9	E9PHH5;O60762;Q5QPK2;H0Y368;Q5QPJ9	E9PHH5	3;3;3;3;2	3;3;3;3;2	3;3;3;3;2	Dolichol-phosphate mannosyltransferase	DPM1	>tr|E9PHH5|E9PHH5_HUMAN Dolichol-phosphate mannosyltransferase subunit 1 OS=Homo sapiens GN=DPM1 PE=2 SV=1;>sp|O60762|DPM1_HUMAN Dolichol-phosphate mannosyltransferase subunit 1 OS=Homo sapiens GN=DPM1 PE=1 SV=1;>tr|Q5QPK2|Q5QPK2_HUMAN Dolichol-phosphate m	5	3	3	3	17.6	17.6	17.6	28.76	255	255;260;287;295;221	1	84	4.4062e-14	12.9	12.9	12.9	12.9	12.9	17.6	12.9	17.6	17.6	4.3	17.6	17.6	4.3	13.3	17.6	12.9	12.9	12.9	12.9	17.6	17.6	17.6	12.9	0	0	0	4.7	0
Q13428-2;Q13428-8;Q13428;Q13428-3;Q13428-4;E9PHK9;J3KQ96;Q13428-6;Q13428-7;E7ETY2;Q13428-5;H0YA99	Q13428-2;Q13428-8;Q13428;Q13428-3;Q13428-4;E9PHK9;J3KQ96;Q13428-6;Q13428-7;E7ETY2;Q13428-5	Q13428	14;14;14;14;14;14;13;13;13;13;11;2	14;14;14;14;14;14;13;13;13;13;11;2	14;14;14;14;14;14;13;13;13;13;11;2	Treacle protein	TCOF1	>sp|Q13428-2|TCOF_HUMAN Isoform 2 of Treacle protein OS=Homo sapiens GN=TCOF1;>sp|Q13428-8|TCOF_HUMAN Isoform 8 of Treacle protein OS=Homo sapiens GN=TCOF1;>sp|Q13428|TCOF_HUMAN Treacle protein OS=Homo sapiens GN=TCOF1 PE=1 SV=3;>sp|Q13428-3|TCOF_HUMAN Iso	12	14	14	14	11.5	11.5	11.5	144.31	1411	1411;1412;1488;1489;1524;1525;1414;1450;1451;1488;958;188	1	211	8.7943e-44	0.7	0.7	0.7	0.7	0.7	0.7	0.7	0.7	0.7	0.7	0.7	0.7	0.7	0.7	0.7	0.7	0.7	0.7	0.7	0.7	0.7	1	0	1	0	0	0	0
E9PNS2;E9PIC4;E9PNS6;Q09028-3;Q09028	E9PNS2;E9PIC4;E9PNS6;Q09028-3;Q09028	E9PNS2	1;1;1;1;1	1;1;1;1;1	1;1;1;1;1	Histone-binding protein RBBP4	RBBP4	>tr|E9PNS2|E9PNS2_HUMAN Histone-binding protein RBBP4 OS=Homo sapiens GN=RBBP4 PE=2 SV=1;>tr|E9PIC4|E9PIC4_HUMAN Histone-binding protein RBBP4 OS=Homo sapiens GN=RBBP4 PE=4 SV=1;>tr|E9PNS6|E9PNS6_HUMAN Histone-binding protein RBBP4 OS=Homo sapiens GN=RBBP4	5	1	1	1	22.6	22.6	22.6	7.5495	62	62;87;104;410;425	1	16	8.9719e-05	0	0	0	0	0	0	0	0	0	0	0	0	0	0	0	0	0	0	0	0	0	0	0	0	0	0	0	0
E9PIE4;Q9Y6C9	E9PIE4;Q9Y6C9	E9PIE4	1;1	1;1	1;1	Mitochondrial carrier homolog 2	MTCH2	>tr|E9PIE4|E9PIE4_HUMAN Mitochondrial carrier homolog 2 (Fragment) OS=Homo sapiens GN=MTCH2 PE=2 SV=2;>sp|Q9Y6C9|MTCH2_HUMAN Mitochondrial carrier homolog 2 OS=Homo sapiens GN=MTCH2 PE=1 SV=1	2	1	1	1	5	5	5	28.549	262	262;303	1	27	0.001402	0	0	5	5	5	0	5	0	5	0	5	0	0	0	0	5	0	5	5	0	5	0	0	5	0	0	0	0
E9PJ21;E9PL22;Q9Y4L1;J3KT27;J3QQH7;J3QLE9;J3QL06;J3KTF1;B7Z909	E9PJ21;E9PL22;Q9Y4L1;J3KT27;J3QQH7;J3QLE9;J3QL06;J3KTF1;B7Z909	E9PJ21	2;2;2;1;1;1;1;1;1	2;2;2;1;1;1;1;1;1	2;2;2;1;1;1;1;1;1	Hypoxia up-regulated protein 1	HYOU1	>tr|E9PJ21|E9PJ21_HUMAN Hypoxia up-regulated protein 1 (Fragment) OS=Homo sapiens GN=HYOU1 PE=2 SV=1;>tr|E9PL22|E9PL22_HUMAN Hypoxia up-regulated protein 1 OS=Homo sapiens GN=HYOU1 PE=3 SV=1;>sp|Q9Y4L1|HYOU1_HUMAN Hypoxia up-regulated protein 1 OS=Homo sap	9	2	2	2	3.4	3.4	3.4	72.976	656	656;937;999;102;149;154;211;224;559	1	55	0.0014749	1.1	0	3.4	3.4	1.1	1.1	1.1	1.1	3.4	3.4	1.1	1.1	1.1	3.4	1.1	1.1	1.1	3.4	3.4	3.4	2.3	3.4	2.3	1.1	0	1.1	1.1	0
Q5VU43-3;Q5VU43;Q5VU43-4;E9PJ64;F8WAP3;E9PQG4;Q5VU43-6;Q5VU43-7;E9PL24;Q5VU43-2	Q5VU43-3;Q5VU43;Q5VU43-4;E9PJ64;F8WAP3;E9PQG4;Q5VU43-6;Q5VU43-7;E9PL24;Q5VU43-2	Q5VU43	2;2;2;2;2;1;1;1;1;1	2;2;2;2;2;1;1;1;1;1	2;2;2;2;2;1;1;1;1;1	Myomegalin	PDE4DIP	>sp|Q5VU43-3|MYOME_HUMAN Isoform 3 of Myomegalin OS=Homo sapiens GN=PDE4DIP;>sp|Q5VU43|MYOME_HUMAN Myomegalin OS=Homo sapiens GN=PDE4DIP PE=1 SV=1;>sp|Q5VU43-4|MYOME_HUMAN Isoform 4 of Myomegalin OS=Homo sapiens GN=PDE4DIP;>tr|E9PJ64|E9PJ64_HUMAN Myomegali	10	2	2	2	1	1	1	254.04	2240	2240;2346;2362;2431;2482;740;969;988;1116;1132	1	50	7.6919e-05	0.6	0.6	0	1	1	1	1	1	0.6	1	0.6	0.6	1	0.6	0.6	0.6	0.6	1	0.6	0	0	0.6	0.6	0	0.6	0	0	0
E9PJ81;E9PRQ7;Q04323;Q04323-2	E9PJ81;E9PRQ7;Q04323;Q04323-2	E9PJ81	1;1;1;1	1;1;1;1	1;1;1;1	UBX domain-containing protein 1	UBXN1	>tr|E9PJ81|E9PJ81_HUMAN UBX domain-containing protein 1 (Fragment) OS=Homo sapiens GN=UBXN1 PE=2 SV=1;>tr|E9PRQ7|E9PRQ7_HUMAN UBX domain-containing protein 1 OS=Homo sapiens GN=UBXN1 PE=2 SV=1;>sp|Q04323|UBXN1_HUMAN UBX domain-containing protein 1 OS=Homo	4	1	1	1	4.1	4.1	4.1	32.611	290	290;293;297;312	1	22	3.0009e-05	0	0	4.1	4.1	0	4.1	4.1	0	0	0	0	0	0	0	0	4.1	4.1	0	0	0	0	0	0	0	0	0	0	0
E9PJB0;E9PRE0;E9PL42;E9PNC3;E9PKI3;O94851-5;O94851-6;O94851-4;O94851-3;O94851	E9PJB0;E9PRE0;E9PL42;E9PNC3;E9PKI3;O94851-5;O94851-6;O94851-4;O94851-3;O94851	E9PJB0	2;2;2;2;2;2;2;2;2;2	2;2;2;2;2;2;2;2;2;2	2;2;2;2;2;2;2;2;2;2	Protein-methionine sulfoxide oxidase MICAL2	MICAL2	>tr|E9PJB0|E9PJB0_HUMAN Protein-methionine sulfoxide oxidase MICAL2 (Fragment) OS=Homo sapiens GN=MICAL2 PE=4 SV=1;>tr|E9PRE0|E9PRE0_HUMAN Protein-methionine sulfoxide oxidase MICAL2 (Fragment) OS=Homo sapiens GN=MICAL2 PE=2 SV=1;>tr|E9PL42|E9PL42_HUMAN Pr	10	2	2	2	23.9	23.9	23.9	10.208	88	88;98;101;120;134;934;955;976;1103;1124	1	56	6.9516e-05	23.9	23.9	11.4	23.9	23.9	23.9	23.9	23.9	12.5	11.4	23.9	23.9	11.4	23.9	23.9	23.9	23.9	23.9	11.4	11.4	23.9	23.9	23.9	0	0	0	0	0
E9PK01;P29692;E9PPR1;E9PL12;E9PQ49;E9PI39;P29692-3;P29692-2;E9PRY8;E9PMW7;E9PL71;E9PN91;E9PIZ1;H0YCK7;E9PQZ1;P29692-4;E9PK06;E9PKK3;E9PK72;E9PNW6;E9PQC9;E9PJD0;H0YE58;H0YE72	E9PK01;P29692;E9PPR1;E9PL12;E9PQ49;E9PI39;P29692-3;P29692-2;E9PRY8;E9PMW7;E9PL71;E9PN91;E9PIZ1;H0YCK7;E9PQZ1;P29692-4	E9PK01	7;7;6;6;6;6;6;6;6;5;5;4;4;4;4;4;3;2;2;1;1;1;1;1	7;7;6;6;6;6;6;6;6;5;5;4;4;4;4;4;3;2;2;1;1;1;1;1	7;7;6;6;6;6;6;6;6;5;5;4;4;4;4;4;3;2;2;1;1;1;1;1	Elongation factor 1-delta	EEF1D	>tr|E9PK01|E9PK01_HUMAN Elongation factor 1-delta (Fragment) OS=Homo sapiens GN=EEF1D PE=2 SV=1;>sp|P29692|EF1D_HUMAN Elongation factor 1-delta OS=Homo sapiens GN=EEF1D PE=1 SV=5;>tr|E9PPR1|E9PPR1_HUMAN Elongation factor 1-delta (Fragment) OS=Homo sapiens	24	7	7	7	37.2	37.2	37.2	28.821	261	261;281;166;168;198;204;257;647;697;130;187;106;137;210;238;262;139;39;63;35;36;99;119;156	1	180	5.5457e-33	4.6	8.4	22.2	22.2	22.2	22.2	17.2	13	13	8	4.6	18.8	4.6	4.6	0	13.8	13.8	17.2	9.6	22.2	17.2	13.8	18.8	18.8	9.6	8	0	23.8
E9PK09;E9PQN2;E9PKI6;Q9NYF8-3;E9PK91;Q9NYF8-2;Q9NYF8;E9PJA7;Q9NYF8-4	E9PK09;E9PQN2;E9PKI6;Q9NYF8-3;E9PK91;Q9NYF8-2;Q9NYF8	E9PK09	5;5;5;5;5;5;5;2;2	5;5;5;5;5;5;5;2;2	5;5;5;5;5;5;5;2;2	Bcl-2-associated transcription factor 1	BCLAF1	>tr|E9PK09|E9PK09_HUMAN Bcl-2-associated transcription factor 1 (Fragment) OS=Homo sapiens GN=BCLAF1 PE=2 SV=2;>tr|E9PQN2|E9PQN2_HUMAN Bcl-2-associated transcription factor 1 OS=Homo sapiens GN=BCLAF1 PE=2 SV=1;>tr|E9PKI6|E9PKI6_HUMAN Bcl-2-associated tran	9	5	5	5	7.7	7.7	7.7	83.134	725	725;750;752;869;871;918;920;467;747	1	86	2.7386e-14	0	0	0	0	0	0	0	0	0	0	0	0	0	0	0	0	0	0	0	0	0	0	0	0	0	0	0	0
P17480-2;E9PKP7;P17480;E9PMM2;E9PLT2	P17480-2;E9PKP7;P17480	P17480	11;11;11;4;2	11;11;11;4;2	11;11;11;4;2	Nucleolar transcription factor 1	UBTF	>sp|P17480-2|UBF1_HUMAN Isoform UBF2 of Nucleolar transcription factor 1 OS=Homo sapiens GN=UBTF;>tr|E9PKP7|E9PKP7_HUMAN Nucleolar transcription factor 1 OS=Homo sapiens GN=UBTF PE=2 SV=1;>sp|P17480|UBF1_HUMAN Nucleolar transcription factor 1 OS=Homo sapie	5	11	11	11	19.3	19.3	19.3	84.936	727	727;745;764;149;194	1	189	5.3674e-85	5.5	5.5	3.3	4.5	6.7	6.7	6.7	6.7	1.7	3.3	6.7	3.9	3.9	6.7	5.5	6.7	3.9	5.5	3.3	3.3	3.3	1.7	3.9	1.7	0	0	0	0
F5H6X6;E9PKU7;Q14697;Q14697-2;E9PNH1	F5H6X6;E9PKU7;Q14697;Q14697-2;E9PNH1	F5H6X6	2;2;2;2;1	2;2;2;2;1	2;2;2;2;1	Neutral alpha-glucosidase AB	GANAB	>tr|F5H6X6|F5H6X6_HUMAN Neutral alpha-glucosidase AB OS=Homo sapiens GN=GANAB PE=2 SV=1;>tr|E9PKU7|E9PKU7_HUMAN Neutral alpha-glucosidase AB OS=Homo sapiens GN=GANAB PE=2 SV=1;>sp|Q14697|GANAB_HUMAN Neutral alpha-glucosidase AB OS=Homo sapiens GN=GANAB PE=	5	2	2	2	2.8	2.8	2.8	96.215	847	847;852;944;966;119	1	62	2.2905e-05	0	1.1	2.8	2.8	2.8	1.1	2.8	0	1.1	2.8	1.1	1.1	0	1.1	2.8	2.8	1.1	1.1	2.8	1.8	0	0	1.1	1.8	1.8	1.8	1.8	1.8
P21741-2;E9PPJ5;P21741;E9PLM6	P21741-2;E9PPJ5;P21741;E9PLM6	P21741	1;1;1;1	1;1;1;1	1;1;1;1	Midkine	MDK	>sp|P21741-2|MK_HUMAN Isoform 2 of Midkine OS=Homo sapiens GN=MDK;>tr|E9PPJ5|E9PPJ5_HUMAN Midkine (Fragment) OS=Homo sapiens GN=MDK PE=4 SV=1;>sp|P21741|MK_HUMAN Midkine OS=Homo sapiens GN=MDK PE=1 SV=1;>tr|E9PLM6|E9PLM6_HUMAN Midkine OS=Homo sapiens GN=MD	4	1	1	1	11.5	11.5	11.5	9.5122	87	87;131;143;156	1	21	4.8658e-18	0	0	11.5	0	11.5	0	11.5	11.5	0	0	11.5	11.5	11.5	0	0	0	0	0	0	0	0	0	0	0	0	0	0	0
E9PLT0;O75534-2;O75534;O75534-3;O75534-4	E9PLT0;O75534-2;O75534;O75534-3;O75534-4	E9PLT0	3;3;3;3;3	3;3;3;3;3	3;3;3;3;3	Cold shock domain-containing protein E1	CSDE1	>tr|E9PLT0|E9PLT0_HUMAN Cold shock domain-containing protein E1 OS=Homo sapiens GN=CSDE1 PE=2 SV=1;>sp|O75534-2|CSDE1_HUMAN Isoform 2 of Cold shock domain-containing protein E1 OS=Homo sapiens GN=CSDE1;>sp|O75534|CSDE1_HUMAN Cold shock domain-containing pr	5	3	3	3	4.8	4.8	4.8	74.583	668	668;767;798;813;844	1	53	1.7085e-06	3	3	3	3	3	1.3	3	3	1.6	1.6	3	3	1.3	1.6	0	3	3	0	1.3	1.6	1.6	3	3	0	1.6	0	0	1.6
E9PM35;P49407-2;P49407;J3KPP7	E9PM35;P49407-2;P49407;J3KPP7	E9PM35	1;1;1;1	1;1;1;1	1;1;1;1	Beta-arrestin-1	ARRB1	>tr|E9PM35|E9PM35_HUMAN Beta-arrestin-1 (Fragment) OS=Homo sapiens GN=ARRB1 PE=2 SV=2;>sp|P49407-2|ARRB1_HUMAN Isoform 1B of Beta-arrestin-1 OS=Homo sapiens GN=ARRB1;>sp|P49407|ARRB1_HUMAN Beta-arrestin-1 OS=Homo sapiens GN=ARRB1 PE=1 SV=2;>tr|J3KPP7|J3KPP	4	1	1	1	3.9	3.9	3.9	29.168	257	257;410;418;418	1	1	0.00067782	0	0	0	0	0	0	0	0	0	0	0	0	0	0	0	0	0	0	0	0	0	0	0	0	0	0	0	0
Q96D71-2;E9PMG1;H0YDT0;Q96D71-4;Q96D71-3;Q96D71;H0YE89	Q96D71-2;E9PMG1;H0YDT0;Q96D71-4;Q96D71-3;Q96D71	Q96D71	3;3;3;3;3;3;1	3;3;3;3;3;3;1	3;3;3;3;3;3;1	RalBP1-associated Eps domain-containing protein 1	REPS1	>sp|Q96D71-2|REPS1_HUMAN Isoform 2 of RalBP1-associated Eps domain-containing protein 1 OS=Homo sapiens GN=REPS1;>tr|E9PMG1|E9PMG1_HUMAN RalBP1-associated Eps domain-containing protein 1 OS=Homo sapiens GN=REPS1 PE=2 SV=1;>tr|H0YDT0|H0YDT0_HUMAN RalBP1-ass	7	3	3	3	6	6	6	76.837	705	705;737;754;769;795;796;61	1	49	6.9551e-16	6	6	1.4	3.7	6	6	3.7	3.7	0	1.4	6	6	0	3.7	3.7	6	3.7	0	1.4	0	0	3.7	3.7	0	0	0	0	0
E9PMS6;Q8WWI1-3;E9PLH4;E9PMT2;Q8WWI1-4;F8WD26;Q8WWI1-2;J3KP06;Q8WWI1;E9PMP7;H0Y424;E9PK58;E9PJ10;E9PLU6;H0YE95;H0YDG6;H0YDQ3	E9PMS6;Q8WWI1-3;E9PLH4;E9PMT2;Q8WWI1-4;F8WD26;Q8WWI1-2;J3KP06;Q8WWI1;E9PMP7;H0Y424	E9PMS6	7;7;6;6;6;6;6;6;6;5;4;3;3;2;2;2;1	7;7;6;6;6;6;6;6;6;5;4;3;3;2;2;2;1	7;7;6;6;6;6;6;6;6;5;4;3;3;2;2;2;1	LIM domain only protein 7	LMO7	>tr|E9PMS6|E9PMS6_HUMAN LIM domain only protein 7 OS=Homo sapiens GN=LMO7 PE=2 SV=1;>sp|Q8WWI1-3|LMO7_HUMAN Isoform 3 of LIM domain only protein 7 OS=Homo sapiens GN=LMO7;>tr|E9PLH4|E9PLH4_HUMAN LIM domain only protein 7 OS=Homo sapiens GN=LMO7 PE=2 SV=1;>	17	7	7	7	6.9	6.9	6.9	145.42	1275	1275;1349;1385;1398;1614;1614;1670;1670;1683;1045;1055;165;191;121;179;305;292	1	77	3.3715e-34	1.1	0	0	0	0	0	1.1	2	0	0	4.2	3.2	0	1.1	2.1	3.2	3.2	0	0	1.1	1.1	1	0	1	0	1	1	0
E9PN17;O75964	E9PN17;O75964	E9PN17	2;2	2;2	2;2	ATP synthase subunit g, mitochondrial	ATP5L	>tr|E9PN17|E9PN17_HUMAN ATP synthase subunit g, mitochondrial OS=Homo sapiens GN=ATP5L PE=2 SV=1;>sp|O75964|ATP5L_HUMAN ATP synthase subunit g, mitochondrial OS=Homo sapiens GN=ATP5L PE=1 SV=3	2	2	2	2	26.3	26.3	26.3	8.4518	76	76;103	1	75	0.00021889	26.3	14.5	26.3	26.3	26.3	26.3	14.5	26.3	26.3	26.3	26.3	14.5	14.5	14.5	26.3	14.5	14.5	26.3	14.5	11.8	11.8	0	0	14.5	11.8	0	14.5	26.3
E9PNA6;Q13488;E9PM12;E9PMC5;H0YCE3;Q13488-2	E9PNA6;Q13488;E9PM12;E9PMC5	E9PNA6	5;5;4;3;2;1	5;5;4;3;2;1	5;5;4;3;2;1	V-type proton ATPase 116 kDa subunit a isoform 3	TCIRG1	>tr|E9PNA6|E9PNA6_HUMAN V-type proton ATPase 116 kDa subunit a isoform 3 (Fragment) OS=Homo sapiens GN=TCIRG1 PE=2 SV=1;>sp|Q13488|VPP3_HUMAN V-type proton ATPase 116 kDa subunit a isoform 3 OS=Homo sapiens GN=TCIRG1 PE=1 SV=3;>tr|E9PM12|E9PM12_HUMAN V-typ	6	5	5	5	21.1	21.1	21.1	33.777	299	299;830;217;174;290;614	1	59	1.222e-12	0	0	0	0	0	0	0	0	0	0	0	0	0	5	5	5	5	0	0	0	0	0	0	0	0	0	0	0
E9PNF7;P42785	E9PNF7;P42785	E9PNF7	1;1	1;1	1;1	Lysosomal Pro-X carboxypeptidase	PRCP	>tr|E9PNF7|E9PNF7_HUMAN Lysosomal Pro-X carboxypeptidase (Fragment) OS=Homo sapiens GN=PRCP PE=2 SV=1;>sp|P42785|PCP_HUMAN Lysosomal Pro-X carboxypeptidase OS=Homo sapiens GN=PRCP PE=1 SV=1	2	1	1	1	8.6	8.6	8.6	13.468	116	116;496	1	12	6.3755e-05	0	0	8.6	0	0	0	8.6	0	0	0	8.6	0	0	0	0	0	0	8.6	0	8.6	8.6	0	0	8.6	0	8.6	8.6	8.6
E9PNW4;P13987;E9PR17;H0YET2	E9PNW4;P13987;E9PR17;H0YET2	E9PNW4	6;6;6;3	6;6;6;3	6;6;6;3	CD59 glycoprotein	CD59	>tr|E9PNW4|E9PNW4_HUMAN CD59 glycoprotein OS=Homo sapiens GN=CD59 PE=2 SV=1;>sp|P13987|CD59_HUMAN CD59 glycoprotein OS=Homo sapiens GN=CD59 PE=1 SV=1;>tr|E9PR17|E9PR17_HUMAN CD59 glycoprotein OS=Homo sapiens GN=CD59 PE=2 SV=1;>tr|H0YET2|H0YET2_HUMAN CD59 g	4	6	6	6	33.3	33.3	33.3	11.985	108	108;128;130;52	1	192	1.3866e-65	11.1	11.1	11.1	11.1	11.1	11.1	11.1	11.1	0	11.1	11.1	11.1	11.1	11.1	11.1	11.1	22.2	11.1	11.1	11.1	0	22.2	11.1	22.2	11.1	0	0	0
E9PP73;P53618	E9PP73;P53618	E9PP73	2;2	2;2	2;2	Coatomer subunit beta	COPB1	>tr|E9PP73|E9PP73_HUMAN Coatomer subunit beta (Fragment) OS=Homo sapiens GN=COPB1 PE=2 SV=2;>sp|P53618|COPB_HUMAN Coatomer subunit beta OS=Homo sapiens GN=COPB1 PE=1 SV=3	2	2	2	2	5.4	5.4	5.4	55.438	485	485;953	1	22	9.8075e-16	0	0	0	0	0	0	0	0	0	0	0	0	0	0	0	0	0	0	0	0	0	0	0	0	0	0	0	0
E9PPJ0;Q13435;E9PJT3;E9PJ04;H0YCG1	E9PPJ0;Q13435;E9PJT3;E9PJ04;H0YCG1	E9PPJ0	2;2;1;1;1	2;2;1;1;1	2;2;1;1;1	Splicing factor 3B subunit 2	SF3B2	>tr|E9PPJ0|E9PPJ0_HUMAN Splicing factor 3B subunit 2 OS=Homo sapiens GN=SF3B2 PE=2 SV=1;>sp|Q13435|SF3B2_HUMAN Splicing factor 3B subunit 2 OS=Homo sapiens GN=SF3B2 PE=1 SV=2;>tr|E9PJT3|E9PJT3_HUMAN Splicing factor 3B subunit 2 (Fragment) OS=Homo sapiens G	5	2	2	2	3.2	3.2	3.2	98.169	878	878;895;273;353;387	1	52	8.6199e-06	0	0	0	0	0	0	0	0	0	0	0	0	0	0	0	0	0	0	0	0	0	0	0	0	0	0	0	0
E9PPP7;A6NGR9	E9PPP7;A6NGR9	E9PPP7	2;1	2;1	2;1	Maestro heat-like repeat-containing protein family member 6	MROH6	>tr|E9PPP7|E9PPP7_HUMAN Maestro heat-like repeat-containing protein family member 6 (Fragment) OS=Homo sapiens GN=MROH6 PE=2 SV=2;>sp|A6NGR9|MROH6_HUMAN Maestro heat-like repeat-containing protein family member 6 OS=Homo sapiens GN=MROH6 PE=2 SV=2	2	2	2	2	3.8	3.8	3.8	56.151	548	548;719	1	55	6.2146e-05	1.3	1.3	1.3	1.3	1.3	1.3	1.3	1.3	1.3	1.3	1.3	1.3	1.3	1.3	1.3	1.3	1.3	1.3	1.3	1.3	1.3	1.3	1.3	1.3	1.3	0	0	0
P62861;E9PR30	P62861;E9PR30	P62861	3;3	3;3	3;3	40S ribosomal protein S30	FAU	>sp|P62861|RS30_HUMAN 40S ribosomal protein S30 OS=Homo sapiens GN=FAU PE=1 SV=1;>tr|E9PR30|E9PR30_HUMAN 40S ribosomal protein S30 OS=Homo sapiens GN=FAU PE=4 SV=1	2	3	3	3	20.3	20.3	20.3	6.6478	59	59;98	1	141	3.1488e-08	20.3	20.3	20.3	18.6	18.6	18.6	20.3	20.3	18.6	18.6	18.6	20.3	20.3	18.6	20.3	16.9	20.3	18.6	20.3	20.3	16.9	18.6	20.3	18.6	18.6	16.9	18.6	18.6
F1LLU7;O75521-2;O75521;F8WAW4;F8W6J1;C9JB63	F1LLU7;O75521-2;O75521;F8WAW4;F8W6J1;C9JB63	F1LLU7	2;2;2;1;1;1	2;2;2;1;1;1	2;2;2;1;1;1	Enoyl-CoA delta isomerase 2, mitochondrial	ECI2	>tr|F1LLU7|F1LLU7_HUMAN Enoyl-CoA delta isomerase 2, mitochondrial OS=Homo sapiens GN=ECI2 PE=2 SV=1;>sp|O75521-2|ECI2_HUMAN Isoform 2 of Enoyl-CoA delta isomerase 2, mitochondrial OS=Homo sapiens GN=ECI2;>sp|O75521|ECI2_HUMAN Enoyl-CoA delta isomerase 2,	6	2	2	2	12.7	12.7	12.7	22.007	197	197;359;394;140;152;220	1	23	7.3064e-13	0	6.1	6.1	0	0	6.1	6.1	6.1	0	0	0	6.1	6.1	0	6.1	0	6.1	0	6.1	0	0	6.1	0	0	6.1	0	0	0
Q7Z406;Q7Z406-6;F2Z2U8;Q7Z406-2;G8JLL9;Q7Z406-4;Q7Z406-5;M0QY43	Q7Z406;Q7Z406-6;F2Z2U8;Q7Z406-2;G8JLL9;Q7Z406-4;Q7Z406-5;M0QY43	Q7Z406	31;31;31;31;31;29;28;26	6;6;6;6;6;6;5;5	6;6;6;6;6;6;5;5	Myosin-14	MYH14	>sp|Q7Z406|MYH14_HUMAN Myosin-14 OS=Homo sapiens GN=MYH14 PE=1 SV=2;>sp|Q7Z406-6|MYH14_HUMAN Isoform 6 of Myosin-14 OS=Homo sapiens GN=MYH14;>tr|F2Z2U8|F2Z2U8_HUMAN Myosin-14 OS=Homo sapiens GN=MYH14 PE=2 SV=1;>sp|Q7Z406-2|MYH14_HUMAN Isoform 2 of Myosin-1	8	31	6	6	10.3	2.7	2.7	227.87	1995	1995;2003;2028;2036;2036;1779;1478;1002	1	617	0	8.7	8.6	8.6	8.3	8.6	8.6	8.6	8.7	8.4	8.4	8.9	8.7	7.9	8.3	8.5	8.7	8.2	8.9	8.2	8.3	8.4	8.3	8.3	5.9	7.3	3.6	4.3	3.1
F2Z2W6;F2Z2Y5;H7BXJ5;P05114	F2Z2W6;F2Z2Y5;H7BXJ5;P05114	F2Z2W6	1;1;1;1	1;1;1;1	1;1;1;1	Non-histone chromosomal protein HMG-14	HMGN1	>tr|F2Z2W6|F2Z2W6_HUMAN Non-histone chromosomal protein HMG-14 OS=Homo sapiens GN=HMGN1 PE=4 SV=1;>tr|F2Z2Y5|F2Z2Y5_HUMAN Non-histone chromosomal protein HMG-14 OS=Homo sapiens GN=HMGN1 PE=4 SV=1;>tr|H7BXJ5|H7BXJ5_HUMAN Non-histone chromosomal protein HMG-	4	1	1	1	29.5	29.5	29.5	4.7446	44	44;45;48;100	1	23	3.6579e-07	0	0	0	0	0	0	0	0	29.5	29.5	29.5	0	0	0	29.5	0	29.5	0	0	0	0	29.5	29.5	0	0	0	0	0
Q9BYB0-3;M0QWZ9;Q9BYB0;F5GZA1;F2Z3L0	Q9BYB0-3;M0QWZ9;Q9BYB0;F5GZA1;F2Z3L0	Q9BYB0	3;3;3;3;3	3;3;3;3;3	3;3;3;3;3	SH3 and multiple ankyrin repeat domains protein 3	SHANK3	>sp|Q9BYB0-3|SHAN3_HUMAN Isoform 2 of SH3 and multiple ankyrin repeat domains protein 3 OS=Homo sapiens GN=SHANK3;>tr|M0QWZ9|M0QWZ9_HUMAN SH3 and multiple ankyrin repeat domains protein 3 OS=Homo sapiens GN=SHANK3 PE=2 SV=1;>sp|Q9BYB0|SHAN3_HUMAN SH3 and m	5	3	3	3	1.9	1.9	1.9	171.15	1612	1612;1726;1731;1742;1747	1	47	7.9524e-07	0.6	0.6	0.6	0.6	0.6	0.6	0.6	0.6	0	1.2	1.2	0	0	0.6	0.6	1.2	0.6	0	0	0.6	0.6	0.6	0.6	0	0	0	0	0.6
F8VQ14;P78371-2;F5GWF6;P78371	F8VQ14;P78371-2;F5GWF6;P78371	F8VQ14	2;2;2;2	2;2;2;2	2;2;2;2	T-complex protein 1 subunit beta	CCT2	>tr|F8VQ14|F8VQ14_HUMAN T-complex protein 1 subunit beta OS=Homo sapiens GN=CCT2 PE=2 SV=1;>sp|P78371-2|TCPB_HUMAN Isoform 2 of T-complex protein 1 subunit beta OS=Homo sapiens GN=CCT2;>tr|F5GWF6|F5GWF6_HUMAN T-complex protein 1 subunit beta OS=Homo sapien	4	2	2	2	7.9	7.9	7.9	44.812	416	416;488;530;535	1	36	2.9628e-16	4.6	4.6	0	0	0	0	0	0	0	0	0	0	0	0	0	0	0	0	0	0	0	0	0	3.4	3.4	3.4	0	0
H0YHV8;H0Y5T1;F5H2E2;F5GWM7;Q7Z460-2;Q7Z460-4;F5GWS0;Q7Z460-3;F8WA11;Q7Z460	H0YHV8;H0Y5T1;F5H2E2;F5GWM7;Q7Z460-2;Q7Z460-4;F5GWS0;Q7Z460-3;F8WA11;Q7Z460	H0YHV8	1;1;1;1;1;1;1;1;1;1	1;1;1;1;1;1;1;1;1;1	1;1;1;1;1;1;1;1;1;1	CLIP-associating protein 1	CLASP1	>tr|H0YHV8|H0YHV8_HUMAN CLIP-associating protein 1 (Fragment) OS=Homo sapiens GN=CLASP1 PE=2 SV=1;>tr|H0Y5T1|H0Y5T1_HUMAN CLIP-associating protein 1 (Fragment) OS=Homo sapiens GN=CLASP1 PE=4 SV=1;>tr|F5H2E2|F5H2E2_HUMAN CLIP-associating protein 1 OS=Homo s	10	1	1	1	8.4	8.4	8.4	18.787	178	178;704;1245;1255;1471;1477;1478;1494;1494;1538	1	16	0.00031751	8.4	0	8.4	0	8.4	8.4	8.4	8.4	8.4	0	8.4	8.4	8.4	8.4	0	0	8.4	0	0	0	0	0	0	0	0	0	0	0
H0YFI1;F5H479;F5GX19;F5H3Y3;Q6IAA8	H0YFI1;F5H479;F5GX19;F5H3Y3;Q6IAA8	H0YFI1	1;1;1;1;1	1;1;1;1;1	1;1;1;1;1	Ragulator complex protein LAMTOR1	LAMTOR1	>tr|H0YFI1|H0YFI1_HUMAN Ragulator complex protein LAMTOR1 (Fragment) OS=Homo sapiens GN=LAMTOR1 PE=4 SV=1;>tr|F5H479|F5H479_HUMAN Ragulator complex protein LAMTOR1 OS=Homo sapiens GN=LAMTOR1 PE=2 SV=1;>tr|F5GX19|F5GX19_HUMAN Ragulator complex protein LAMTO	5	1	1	1	16.5	16.5	16.5	8.5974	79	79;99;142;160;161	1	22	5.5967e-05	16.5	16.5	16.5	16.5	0	16.5	16.5	16.5	16.5	16.5	16.5	16.5	16.5	16.5	16.5	16.5	16.5	16.5	0	0	16.5	16.5	16.5	0	0	0	0	0
Q9NQ90-3;Q9NQ90-2;F5GXT3;Q9NQ90	Q9NQ90-3;Q9NQ90-2;F5GXT3;Q9NQ90	Q9NQ90	1;1;1;1	1;1;1;1	1;1;1;1	Anoctamin-2;Anoctamin	ANO2	>sp|Q9NQ90-3|ANO2_HUMAN Isoform 3 of Anoctamin-2 OS=Homo sapiens GN=ANO2;>sp|Q9NQ90-2|ANO2_HUMAN Isoform 2 of Anoctamin-2 OS=Homo sapiens GN=ANO2;>tr|F5GXT3|F5GXT3_HUMAN Anoctamin OS=Homo sapiens GN=ANO2 PE=2 SV=1;>sp|Q9NQ90|ANO2_HUMAN Anoctamin-2 OS=Homo	4	1	1	1	1.2	1.2	1.2	113.49	998	998;999;999;1003	1	30	6.8554e-05	0	0	0	0	0	0	0	0	0	0	0	0	0	0	0	0	0	0	0	0	0	0	0	0	0	0	0	0
J3QL14;R4GN72;P61421;F5GYQ1	J3QL14;R4GN72;P61421;F5GYQ1	J3QL14	2;2;2;2	2;2;2;2	2;2;2;2	V-type proton ATPase subunit d 1	ATP6V0D1	>tr|J3QL14|J3QL14_HUMAN V-type proton ATPase subunit d 1 (Fragment) OS=Homo sapiens GN=ATP6V0D1 PE=4 SV=1;>tr|R4GN72|R4GN72_HUMAN V-type proton ATPase subunit d 1 OS=Homo sapiens GN=ATP6V0D1 PE=4 SV=1;>sp|P61421|VA0D1_HUMAN V-type proton ATPase subunit d 1	4	2	2	2	9.9	9.9	9.9	26.705	232	232;274;351;392	1	28	1.3058e-05	4.7	4.7	4.7	4.7	4.7	4.7	4.7	4.7	0	4.7	4.7	4.7	4.7	4.7	4.7	0	0	4.7	0	4.7	4.7	4.7	4.7	0	0	0	0	0
P49023-2;F5GZ78;P49023;P49023-3;P49023-4;H0YIE4;F5H836;E7EMK8	P49023-2;F5GZ78;P49023;P49023-3;P49023-4	P49023	3;3;3;3;2;1;1;1	3;3;3;3;2;1;1;1	3;3;3;3;2;1;1;1	Paxillin	PXN	>sp|P49023-2|PAXI_HUMAN Isoform Alpha of Paxillin OS=Homo sapiens GN=PXN;>tr|F5GZ78|F5GZ78_HUMAN Paxillin OS=Homo sapiens GN=PXN PE=2 SV=1;>sp|P49023|PAXI_HUMAN Paxillin OS=Homo sapiens GN=PXN PE=1 SV=3;>sp|P49023-3|PAXI_HUMAN Isoform Gamma of Paxillin OS=	8	3	3	3	7	7	7	60.966	557	557;589;591;605;424;171;176;403	1	61	5.1378e-10	2.3	2.3	2.3	2.3	5.6	5.6	2.3	2.3	2.3	5.6	2.3	2.3	2.3	2.3	5.6	5.6	5.6	0	0	2.3	0	2.3	5.6	0	1.4	1.4	1.4	1.4
H7BZ41;F5GZB4;Q8IVV2	H7BZ41;F5GZB4;Q8IVV2	H7BZ41	2;2;1	2;2;1	2;2;1	Lipoxygenase homology domain-containing protein 1	LOXHD1	>tr|H7BZ41|H7BZ41_HUMAN Lipoxygenase homology domain-containing protein 1 OS=Homo sapiens GN=LOXHD1 PE=4 SV=2;>tr|F5GZB4|F5GZB4_HUMAN Lipoxygenase homology domain-containing protein 1 OS=Homo sapiens GN=LOXHD1 PE=4 SV=1;>sp|Q8IVV2|LOXH1_HUMAN Lipoxygenase	3	2	2	2	2.1	2.1	2.1	235.67	2067	2067;2211;1947	1	13	0.0012122	0	0	0	0	0	0	0	0	0	0	0	0	0	0	0	0	0	0	1.5	1.5	0	0	0	0	1.5	0	0	1.5
P19474;F5H012;P19474-2;H0YDP8	P19474;F5H012;P19474-2	P19474	28;28;23;3	28;28;23;3	28;28;23;3	E3 ubiquitin-protein ligase TRIM21	TRIM21	>sp|P19474|RO52_HUMAN E3 ubiquitin-protein ligase TRIM21 OS=Homo sapiens GN=TRIM21 PE=1 SV=1;>tr|F5H012|F5H012_HUMAN E3 ubiquitin-protein ligase TRIM21 OS=Homo sapiens GN=TRIM21 PE=2 SV=1;>sp|P19474-2|RO52_HUMAN Isoform 2 of E3 ubiquitin-protein ligase TRI	4	28	28	28	54.1	54.1	54.1	54.169	475	475;475;398;90	1	908	0	28.6	28.2	37.9	38.5	37.9	30.1	38.5	32.4	37.9	37.7	31.8	30.3	21.9	31.8	28.2	31.6	28.2	30.1	35.8	28	28	34.3	30.1	34.9	31.6	27.2	37.7	35.4
F5H0T1;P31948;F5GXD8;F5H783;G3XAD8	F5H0T1;P31948;F5GXD8;F5H783;G3XAD8	F5H0T1	2;2;1;1;1	2;2;1;1;1	2;2;1;1;1	Stress-induced-phosphoprotein 1	STIP1	>tr|F5H0T1|F5H0T1_HUMAN Stress-induced-phosphoprotein 1 OS=Homo sapiens GN=STIP1 PE=2 SV=1;>sp|P31948|STIP1_HUMAN Stress-induced-phosphoprotein 1 OS=Homo sapiens GN=STIP1 PE=1 SV=1;>tr|F5GXD8|F5GXD8_HUMAN Stress-induced-phosphoprotein 1 OS=Homo sapiens GN=	5	2	2	2	3.9	3.9	3.9	59.777	519	519;543;138;236;590	1	36	0.0010739	0	0	0	0	0	1.9	1.9	1.9	0	1.9	0	0	0	0	0	0	1.9	0	0	3.9	1.9	0	0	1.9	0	0	0	1.9
Q96MG8-2;F5H1M8;Q96MG8;H0YBU4	Q96MG8-2;F5H1M8;Q96MG8	Q96MG8	4;4;4;1	4;4;4;1	4;4;4;1	Protein-L-isoaspartate O-methyltransferase domain-containing protein 1	PCMTD1	>sp|Q96MG8-2|PCMD1_HUMAN Isoform 2 of Protein-L-isoaspartate O-methyltransferase domain-containing protein 1 OS=Homo sapiens GN=PCMTD1;>tr|F5H1M8|F5H1M8_HUMAN Protein-L-isoaspartate O-methyltransferase domain-containing protein 1 OS=Homo sapiens GN=PCMTD1	4	4	4	4	14.5	14.5	14.5	27.197	235	235;281;357;130	1	127	9.0347e-09	7.7	7.7	7.7	7.7	7.7	7.7	10.6	14.5	10.6	14.5	10.6	14.5	14.5	7.7	11.5	11.5	11.5	14.5	11.1	10.6	7.2	7.7	7.7	3	10.6	3	10.6	7.2
F5H2U8;P52926;F5H2A4;P52926-3;P52926-6;P52926-4;P52926-5;P52926-2;F5H6H0	F5H2U8;P52926;F5H2A4;P52926-3;P52926-6;P52926-4;P52926-5;P52926-2;F5H6H0	F5H2U8	3;3;3;2;2;2;2;2;2	3;3;3;2;2;2;2;2;2	3;3;3;2;2;2;2;2;2	High mobility group protein HMGI-C	HMGA2	>tr|F5H2U8|F5H2U8_HUMAN High mobility group protein HMGI-C OS=Homo sapiens GN=HMGA2 PE=2 SV=1;>sp|P52926|HMGA2_HUMAN High mobility group protein HMGI-C OS=Homo sapiens GN=HMGA2 PE=1 SV=1;>tr|F5H2A4|F5H2A4_HUMAN High mobility group protein HMGI-C OS=Homo sa	9	3	3	3	45.5	45.5	45.5	10.767	99	99;109;118;86;90;92;103;106;147	1	41	8.8944e-07	0	0	0	0	0	0	9.1	0	0	0	0	0	0	0	0	0	0	0	0	0	0	0	13.1	0	0	0	0	0
F5H3T8;P54136-2;P54136	F5H3T8;P54136-2;P54136	F5H3T8	3;3;3	3;3;3	3;3;3	Arginine--tRNA ligase, cytoplasmic	RARS	>tr|F5H3T8|F5H3T8_HUMAN Arginine--tRNA ligase, cytoplasmic OS=Homo sapiens GN=RARS PE=2 SV=1;>sp|P54136-2|SYRC_HUMAN Isoform Monomeric of Arginine--tRNA ligase, cytoplasmic OS=Homo sapiens GN=RARS;>sp|P54136|SYRC_HUMAN Arginine--tRNA ligase, cytoplasmic OS	3	3	3	3	8.1	8.1	8.1	52.305	454	454;588;660	1	45	6.3618e-07	0	2.4	0	2.4	3.3	0	3.3	0	3.3	2.4	0	2.4	0	0	0	0	0	0	2.4	2.4	2.4	2.4	0	0	0	0	2.4	0
F8W020;F8VY35;P55209-2;F8W0J6;F5H4R6;P55209;H0YIV4;F8VXI6;F8VUX1;F8VVB5	F8W020;F8VY35;P55209-2;F8W0J6;F5H4R6;P55209;H0YIV4;F8VXI6;F8VUX1;F8VVB5	F8W020	10;10;10;10;10;10;9;8;8;7	10;10;10;10;10;10;9;8;8;7	2;2;2;2;2;2;1;2;2;2	Nucleosome assembly protein 1-like 1	NAP1L1	>tr|F8W020|F8W020_HUMAN Nucleosome assembly protein 1-like 1 (Fragment) OS=Homo sapiens GN=NAP1L1 PE=2 SV=1;>tr|F8VY35|F8VY35_HUMAN Nucleosome assembly protein 1-like 1 (Fragment) OS=Homo sapiens GN=NAP1L1 PE=2 SV=1;>sp|P55209-2|NP1L1_HUMAN Isoform 2 of Nu	10	10	10	2	61.8	61.8	25.1	24.366	207	207;264;368;379;383;391;385;215;237;161	1	437	1.5026e-267	47.3	47.3	40.6	47.3	56.5	56.5	56.5	61.8	47.3	47.3	56.5	47.3	47.3	47.3	47.3	56.5	47.3	61.8	47.3	47.3	47.3	56.5	47.3	14	15	4.8	6.3	4.8
Q93050-1;Q93050;F5H569;Q93050-3;K7ERA0;K7EM24;K7ERA6;K7EN36;K7EPG4;F5H1T6;B7Z641;B7Z2A9	Q93050-1;Q93050;F5H569;Q93050-3;K7ERA0;K7EM24;K7ERA6;K7EN36;K7EPG4;F5H1T6;B7Z641;B7Z2A9	Q93050	2;2;2;2;1;1;1;1;1;1;1;1	2;2;2;2;1;1;1;1;1;1;1;1	2;2;2;2;1;1;1;1;1;1;1;1	V-type proton ATPase 116 kDa subunit a isoform 1	ATP6V0A1	>sp|Q93050-1|VPP1_HUMAN Isoform 2 of V-type proton ATPase 116 kDa subunit a isoform 1 OS=Homo sapiens GN=ATP6V0A1;>sp|Q93050|VPP1_HUMAN V-type proton ATPase 116 kDa subunit a isoform 1 OS=Homo sapiens GN=ATP6V0A1 PE=2 SV=3;>tr|F5H569|F5H569_HUMAN V-type pr	12	2	2	2	2.4	2.4	2.4	95.755	831	831;837;837;838;129;130;188;195;198;483;788;794	1	24	8.2142e-07	0	0	0	0	0	0	0	0	0	0	0	0	0	0	0	0	0	0	0	0	0	0	0	0	0	0	0	0
Q9BQE3;F5H5D3	Q9BQE3;F5H5D3	Q9BQE3	22;22	1;1	1;1	Tubulin alpha-1C chain	TUBA1C	>sp|Q9BQE3|TBA1C_HUMAN Tubulin alpha-1C chain OS=Homo sapiens GN=TUBA1C PE=1 SV=1;>tr|F5H5D3|F5H5D3_HUMAN Tubulin alpha-1C chain OS=Homo sapiens GN=TUBA1C PE=2 SV=1	2	22	1	1	51.2	3.8	3.8	49.895	449	449;519	1	28	0	37.6	41	46.1	49.4	41.4	49.4	41.4	49.4	41.6	49.4	41.4	49.4	45	41.4	49.4	44.8	49.4	45	44.8	35.4	30.7	34.5	35.4	33.4	31.8	37.9	37.9	31.4
Q12849-5;F5H5I6;H0Y8R1;H0YAK1;Q12849;H0YAM1	Q12849-5;F5H5I6;H0Y8R1;H0YAK1;Q12849	Q12849	3;3;3;3;3;1	3;3;3;3;3;1	3;3;3;3;3;1	G-rich sequence factor 1	GRSF1	>sp|Q12849-5|GRSF1_HUMAN Isoform 2 of G-rich sequence factor 1 OS=Homo sapiens GN=GRSF1;>tr|F5H5I6|F5H5I6_HUMAN G-rich sequence factor 1 OS=Homo sapiens GN=GRSF1 PE=2 SV=1;>tr|H0Y8R1|H0Y8R1_HUMAN G-rich sequence factor 1 (Fragment) OS=Homo sapiens GN=GRSF1	6	3	3	3	10.7	10.7	10.7	36.613	318	318;362;417;453;480;114	1	36	1.2169e-05	3.5	3.5	3.5	3.5	0	3.5	3.5	3.5	3.5	0	3.5	0	0	3.5	3.5	3.5	0	3.5	3.5	3.5	0	0	0	0	0	0	0	0
F5H5Y3;Q9UHB9-4;Q9UHB9;Q9UHB9-2;Q9UHB9-3	F5H5Y3;Q9UHB9-4;Q9UHB9;Q9UHB9-2;Q9UHB9-3	F5H5Y3	5;5;5;4;3	5;5;5;4;3	5;5;5;4;3	Signal recognition particle subunit SRP68	SRP68	>tr|F5H5Y3|F5H5Y3_HUMAN Signal recognition particle subunit SRP68 OS=Homo sapiens GN=SRP68 PE=2 SV=1;>sp|Q9UHB9-4|SRP68_HUMAN Isoform 4 of Signal recognition particle subunit SRP68 OS=Homo sapiens GN=SRP68;>sp|Q9UHB9|SRP68_HUMAN Signal recognition particle	5	5	5	5	16.9	16.9	16.9	60.284	526	526;589;627;596;288	1	76	1.0887e-15	14.4	9.9	6.7	9.9	6.7	6.7	6.7	9.9	6.1	2.9	6.7	11.2	6.7	6.7	9.9	6.7	14.4	2.9	6.7	11.2	9.9	14.4	9.9	2.9	0	0	0	0
F5H6E2	F5H6E2	F5H6E2	104	1	1		MYO1C	>tr|F5H6E2|F5H6E2_HUMAN Unconventional myosin-Ic OS=Homo sapiens GN=MYO1C PE=2 SV=1	1	104	1	1	75.2	0.8	0.8	118.99	1039	1039	1	30	0	71.7	72.4	69	64.5	70.5	70.4	64.6	63.1	57.9	60.1	61	64	65.4	67.7	65.3	67.4	67	71.3	67.7	61	57.2	68.2	63.8	44.4	43.2	22.6	26.2	29.5
F5H6Z0;Q00537-2;Q00537;E5RGN0;Q00536;Q00536-3;Q00536-2;F8W1S5;F8VXD2;H0YBX5;F8VZY6;K7ELV5;F8VYH9;F8VQZ9;B4DNF9;F8VZZ0;E5RIU6;E5RJM2;F8VTV8;F8VWX7;F8VZ51;K7EJ83;E7ESI2;Q00535-2;H0YAZ9;P24941-2;Q00535;P06493;P24941;P11802;Q00526;Q00534;E7EUK8;G3V5T9;Q96Q40-2;P50750;Q96Q40-4;Q96Q40-3;O94921-3;Q96Q40-5;Q96Q40;O94921-2;O94921;Q07002;Q07002-2;P50750-2;Q07002-3;J3QSD7;Q9NYV4-3;Q14004-2;Q9NYV4-2;Q9NYV4;Q…	F5H6Z0;Q00537-2;Q00537	F5H6Z0	5;5;5;2;2;2;2;1;1;1;1;1;1;1;1;1;1;1;1;1;1;1;1;1;1;1;1;1;1;1;1;1;1;1;1;1;1;1;1;1;1;1;1;1;1;1;1;1;1;1;1;1;1	5;5;5;2;2;2;2;1;1;1;1;1;1;1;1;1;1;1;1;1;1;1;1;1;1;1;1;1;1;1;1;1;1;1;1;1;1;1;1;1;1;1;1;1;1;1;1;1;1;1;1;1;1	5;5;5;2;2;2;2;1;1;1;1;1;1;1;1;1;1;1;1;1;1;1;1;1;1;1;1;1;1;1;1;1;1;1;1;1;1;1;1;1;1;1;1;1;1;1;1;1;1;1;1;1;1	Cyclin-dependent kinase 17	CDK17	>tr|F5H6Z0|F5H6Z0_HUMAN Cyclin-dependent kinase 17 OS=Homo sapiens GN=CDK17 PE=2 SV=1;>sp|Q00537-2|CDK17_HUMAN Isoform 2 of Cyclin-dependent kinase 17 OS=Homo sapiens GN=CDK17;>sp|Q00537|CDK17_HUMAN Cyclin-dependent kinase 17 OS=Homo sapiens GN=CDK17 PE=1	53	5	5	5	11.5	11.5	11.5	53.533	470	470;523;523;393;496;502;570;129;132;152;161;164;170;179;183;186;189;189;201;203;208;213;238;260;260;264;292;297;298;303;305;326;340;346;358;372;384;400;423;429;435;451;469;472;474;489;504;1201;1273;1452;1481;1490;1512	1	131	2.2641e-09	9.8	9.8	9.8	9.8	9.8	7.2	9.8	6.8	9.8	1.9	4.3	2.6	6.8	4.3	5.5	5.5	7.4	6.8	6.8	6.8	5.3	6.8	9.8	0	1.9	0	2.3	0
Q9Y277;Q9Y277-2;F5H740;E5RK27;E5RFP6;E5RJN6;E5RHZ6	Q9Y277;Q9Y277-2;F5H740;E5RK27;E5RFP6;E5RJN6;E5RHZ6	Q9Y277	2;2;2;1;1;1;1	2;2;2;1;1;1;1	2;2;2;1;1;1;1	Voltage-dependent anion-selective channel protein 3	VDAC3	>sp|Q9Y277|VDAC3_HUMAN Voltage-dependent anion-selective channel protein 3 OS=Homo sapiens GN=VDAC3 PE=1 SV=1;>sp|Q9Y277-2|VDAC3_HUMAN Isoform 2 of Voltage-dependent anion-selective channel protein 3 OS=Homo sapiens GN=VDAC3;>tr|F5H740|F5H740_HUMAN Voltage	7	2	2	2	8.8	8.8	8.8	30.658	283	283;284;284;108;134;158;165	1	37	1.6587e-05	0	0	4.9	4.9	4.9	4.9	4.9	4.9	0	0	0	0	4.9	4.9	4.9	4.9	0	0	0	0	0	0	0	3.9	3.9	3.9	3.9	3.9
F5H8D7;P18887;M0QYS5	F5H8D7;P18887	F5H8D7	3;3;1	3;3;1	3;3;1	DNA repair protein XRCC1	XRCC1	>tr|F5H8D7|F5H8D7_HUMAN DNA repair protein XRCC1 OS=Homo sapiens GN=XRCC1 PE=2 SV=1;>sp|P18887|XRCC1_HUMAN DNA repair protein XRCC1 OS=Homo sapiens GN=XRCC1 PE=1 SV=2	3	3	3	3	5.5	5.5	5.5	65.964	602	602;633;292	1	52	3.5874e-06	2.2	0	2.2	0	2.2	0	2.2	0	2.2	0	2.2	0	0	2.2	0	0	0	0	0	0	0	2.2	2.2	0	0	0	0	0
F6RFD5;P60981	F6RFD5;P60981	F6RFD5	3;3	1;1	1;1	Destrin	DSTN	>tr|F6RFD5|F6RFD5_HUMAN Destrin OS=Homo sapiens GN=DSTN PE=2 SV=1;>sp|P60981|DEST_HUMAN Destrin OS=Homo sapiens GN=DSTN PE=1 SV=3	2	3	1	1	17	8.9	8.9	15.397	135	135;165	1	4	9.4862e-07	5.2	0	5.2	5.2	5.2	5.2	5.2	5.2	5.2	5.2	5.2	5.2	5.2	5.2	5.2	5.2	5.2	5.2	5.2	5.2	0	0	5.2	5.2	5.2	0	0	0
F6S2S5;Q14847;Q14847-2;K7ESD6;C9J9W2	F6S2S5;Q14847;Q14847-2;K7ESD6;C9J9W2	F6S2S5	2;2;2;1;1	2;2;2;1;1	2;2;2;1;1	LIM and SH3 domain protein 1	LASP1	>tr|F6S2S5|F6S2S5_HUMAN LIM and SH3 domain protein 1 OS=Homo sapiens GN=LASP1 PE=2 SV=1;>sp|Q14847|LASP1_HUMAN LIM and SH3 domain protein 1 OS=Homo sapiens GN=LASP1 PE=1 SV=2;>sp|Q14847-2|LASP1_HUMAN Isoform 2 of LIM and SH3 domain protein 1 OS=Homo sapien	5	2	2	2	26.4	26.4	26.4	10.65	91	91;261;323;71;166	1	28	5.3838e-05	0	0	0	0	0	0	0	0	0	0	0	0	0	0	0	0	0	0	0	0	0	0	0	0	0	0	0	0
Q9NYL4-2;F8VU90;Q9NYL4	Q9NYL4-2;F8VU90;Q9NYL4	Q9NYL4	1;1;1	1;1;1	1;1;1	Peptidyl-prolyl cis-trans isomerase FKBP11;Peptidyl-prolyl cis-trans isomerase	FKBP11	>sp|Q9NYL4-2|FKB11_HUMAN Isoform 2 of Peptidyl-prolyl cis-trans isomerase FKBP11 OS=Homo sapiens GN=FKBP11;>tr|F8VU90|F8VU90_HUMAN Peptidyl-prolyl cis-trans isomerase OS=Homo sapiens GN=FKBP11 PE=2 SV=1;>sp|Q9NYL4|FKB11_HUMAN Peptidyl-prolyl cis-trans isom	3	1	1	1	12.3	12.3	12.3	15.769	146	146;182;201	1	38	0.00041491	12.3	0	12.3	12.3	0	12.3	12.3	12.3	12.3	12.3	0	12.3	12.3	12.3	12.3	12.3	12.3	12.3	12.3	12.3	12.3	12.3	12.3	12.3	12.3	12.3	0	0
Q16527;F8VW96;F8VQR7	Q16527;F8VW96;F8VQR7	Q16527	2;2;1	2;2;1	2;2;1	Cysteine and glycine-rich protein 2	CSRP2	>sp|Q16527|CSRP2_HUMAN Cysteine and glycine-rich protein 2 OS=Homo sapiens GN=CSRP2 PE=1 SV=3;>tr|F8VW96|F8VW96_HUMAN Cysteine and glycine-rich protein 2 OS=Homo sapiens GN=CSRP2 PE=2 SV=1;>tr|F8VQR7|F8VQR7_HUMAN Cysteine and glycine-rich protein 2 OS=Homo	3	2	2	2	15.5	15.5	15.5	20.954	193	193;243;187	1	29	2.154e-07	7.8	7.8	7.8	7.8	7.8	0	7.8	7.8	7.8	7.8	15.5	7.8	7.8	7.8	7.8	15.5	15.5	7.8	0	7.8	0	15.5	7.8	0	0	0	0	0
F8VYE8;P36873;P36873-2;F8W0W8;F8VR82;H0Y3Y6;F8W1A0;F8WE71	F8VYE8;P36873;P36873-2;F8W0W8;F8VR82	F8VYE8	17;17;17;16;15;3;2;1	2;2;2;1;2;0;0;0	2;2;2;1;2;0;0;0	Serine/threonine-protein phosphatase;Serine/threonine-protein phosphatase PP1-gamma catalytic subunit	PPP1CC	>tr|F8VYE8|F8VYE8_HUMAN Serine/threonine-protein phosphatase OS=Homo sapiens GN=PPP1CC PE=2 SV=1;>sp|P36873|PP1G_HUMAN Serine/threonine-protein phosphatase PP1-gamma catalytic subunit OS=Homo sapiens GN=PPP1CC PE=1 SV=1;>sp|P36873-2|PP1G_HUMAN Isoform Gamm	8	17	2	2	55.3	7.9	7.9	34.95	304	304;323;337;332;270;82;83;64	1	42	1.3586e-167	27.6	27.6	18.8	28.9	36.5	30.3	38.8	36.2	20.4	18.1	33.6	46.1	38.2	31.9	37.8	46.1	43.4	22	36.2	36.5	24.3	32.2	36.5	4.9	4.6	0	0	0
P09651-3;F8W6I7;P09651-2;P09651;F8VZ49;F8VTQ5;F8W646;H0YH80;Q32P51;F8VYN5	P09651-3;F8W6I7;P09651-2;P09651;F8VZ49;F8VTQ5;F8W646	P09651	13;13;13;13;9;7;7;6;5;4	13;13;13;13;9;7;7;6;5;4	13;13;13;13;9;7;7;6;5;4	Heterogeneous nuclear ribonucleoprotein A1	HNRNPA1	>sp|P09651-3|ROA1_HUMAN Isoform 2 of Heterogeneous nuclear ribonucleoprotein A1 OS=Homo sapiens GN=HNRNPA1;>tr|F8W6I7|F8W6I7_HUMAN Heterogeneous nuclear ribonucleoprotein A1 OS=Homo sapiens GN=HNRNPA1 PE=4 SV=2;>sp|P09651-2|ROA1_HUMAN Isoform A1-A of Heter	10	13	13	13	50.9	50.9	50.9	29.386	267	267;307;320;372;231;145;156;191;320;113	1	566	5.794e-238	24.7	35.6	30.7	18.4	33.7	35.6	23.2	27.7	22.1	22.1	37.8	39.7	35.6	39.7	27.7	33.7	29.6	35.6	29.6	33.7	24.7	33.7	29.6	5.6	5.6	11.6	6	5.6
Q14157-4;Q14157-1;Q14157-3;F8W726;Q14157;Q14157-5;Q5VU77;Q5VU79;Q5VU78;Q5VU81;Q5VU80;H0Y5H6;H7C2T8	Q14157-4;Q14157-1;Q14157-3;F8W726;Q14157;Q14157-5;Q5VU77	Q14157	7;7;7;7;7;7;5;3;3;2;2;1;1	7;7;7;7;7;7;5;3;3;2;2;1;1	7;7;7;7;7;7;5;3;3;2;2;1;1	Ubiquitin-associated protein 2-like	UBAP2L	>sp|Q14157-4|UBP2L_HUMAN Isoform 4 of Ubiquitin-associated protein 2-like OS=Homo sapiens GN=UBAP2L;>sp|Q14157-1|UBP2L_HUMAN Isoform 2 of Ubiquitin-associated protein 2-like OS=Homo sapiens GN=UBAP2L;>sp|Q14157-3|UBP2L_HUMAN Isoform 3 of Ubiquitin-associat	13	7	7	7	11.2	11.2	11.2	103.17	976	976;983;1068;1078;1087;1104;350;265;280;182;234;383;399	1	180	1.3556e-41	9.3	7.8	9.3	9.3	9.3	9.3	9.3	6.9	7.4	5.3	7.8	6.9	7.8	5.3	5.3	9.3	9.3	6.9	7.8	7.8	1.8	9.3	6.9	2.5	0.9	0	0	2.5
F8W785;O00461	F8W785;O00461	F8W785	2;2	2;2	2;2	Golgi integral membrane protein 4	GOLIM4	>tr|F8W785|F8W785_HUMAN Golgi integral membrane protein 4 OS=Homo sapiens GN=GOLIM4 PE=2 SV=1;>sp|O00461|GOLI4_HUMAN Golgi integral membrane protein 4 OS=Homo sapiens GN=GOLIM4 PE=1 SV=1	2	2	2	2	3.6	3.6	3.6	78.759	668	668;696	1	24	9.6351e-06	0	0	0	0	0	0	0	0	0	0	0	0	0	0	0	0	0	0	0	0	0	0	0	0	0	0	0	1.9
F8W7C6;H7C123;H7C2C5	F8W7C6	F8W7C6	15;7;7	1;0;0	1;0;0		RPL10	>tr|F8W7C6|F8W7C6_HUMAN 60S ribosomal protein L10 OS=Homo sapiens GN=RPL10 PE=2 SV=1	3	15	1	1	69.3	11	11	18.592	163	163;91;131	1	28	2.0688e-212	62.6	68.1	68.1	68.1	68.1	68.1	68.1	68.1	65.6	68.1	66.9	69.3	58.3	57.1	68.1	69.3	68.1	59.5	62	51.5	62.6	68.1	62.6	38.7	46	20.9	21.5	37.4
F8W914;Q9NQC3-2;Q9NQC3-5;Q9NQC3;Q9NQC3-3;H7C106;Q9NQC3-4;F8WAM4;Q9NQC3-6	F8W914;Q9NQC3-2;Q9NQC3-5;Q9NQC3	F8W914	3;3;3;3;1;1;1;1;1	3;3;3;3;1;1;1;1;1	3;3;3;3;1;1;1;1;1	Reticulon-4	RTN4	>tr|F8W914|F8W914_HUMAN Reticulon OS=Homo sapiens GN=RTN4 PE=2 SV=1;>sp|Q9NQC3-2|RTN4_HUMAN Isoform 2 of Reticulon-4 OS=Homo sapiens GN=RTN4;>sp|Q9NQC3-5|RTN4_HUMAN Isoform 5 of Reticulon-4 OS=Homo sapiens GN=RTN4;>sp|Q9NQC3|RTN4_HUMAN Reticulon-4 OS=Homo	9	3	3	3	17.7	17.7	17.7	37.144	345	345;373;392;1192;199;203;960;960;986	1	114	7.1853e-12	3.8	0	17.7	13.6	13.9	13.9	13.9	13.9	17.7	13.9	4.1	0	13.9	4.1	9.9	13.9	13.9	4.1	4.1	13.9	3.8	13.9	3.8	0	4.1	0	0	9.9
Q9Y6M1-1;Q9Y6M1;F8W930;Q9Y6M1-5;Q9Y6M1-6;Q9Y6M1-3;Q9Y6M1-4	Q9Y6M1-1;Q9Y6M1;F8W930;Q9Y6M1-5;Q9Y6M1-6;Q9Y6M1-3;Q9Y6M1-4	Q9Y6M1	10;10;10;9;9;9;9	8;8;8;7;7;7;7	8;8;8;7;7;7;7	Insulin-like growth factor 2 mRNA-binding protein 2	IGF2BP2	>sp|Q9Y6M1-1|IF2B2_HUMAN Isoform 2 of Insulin-like growth factor 2 mRNA-binding protein 2 OS=Homo sapiens GN=IGF2BP2;>sp|Q9Y6M1|IF2B2_HUMAN Insulin-like growth factor 2 mRNA-binding protein 2 OS=Homo sapiens GN=IGF2BP2 PE=1 SV=2;>tr|F8W930|F8W930_HUMAN Ins	7	10	8	8	23	18.9	18.9	61.842	556	556;599;605;493;531;536;542	1	333	7.4963e-102	23	21.2	20.7	20.7	18.9	18.9	23	21.2	15.3	23	21.2	23	21.2	21.2	21.2	21.2	21.2	23	23	23	18.3	23	20.1	5.6	2.3	0	2.2	6.1
F8WA86;Q15417;E9PDU6;B4DFK6	F8WA86;Q15417;E9PDU6;B4DFK6	F8WA86	3;3;2;2	3;3;2;2	3;3;2;2	Calponin-3	CNN3	>tr|F8WA86|F8WA86_HUMAN Calponin-3 OS=Homo sapiens GN=CNN3 PE=2 SV=1;>sp|Q15417|CNN3_HUMAN Calponin-3 OS=Homo sapiens GN=CNN3 PE=1 SV=1;>tr|E9PDU6|E9PDU6_HUMAN Calponin-3 (Fragment) OS=Homo sapiens GN=CNN3 PE=2 SV=1;>tr|B4DFK6|B4DFK6_HUMAN Calponin-3 OS=Ho	4	3	3	3	15.2	15.2	15.2	31.38	283	283;329;185;288	1	50	6.7863e-12	0	4.9	4.9	4.9	4.9	4.9	4.9	4.9	4.9	4.9	4.9	4.9	0	4.9	4.9	0	4.9	4.9	0	0	4.9	4.9	4.9	4.9	0	0	0	0
Q14257;F8WCY5;H0YL43;A8MXP8	Q14257;F8WCY5;H0YL43	Q14257	6;6;4;2	6;6;4;2	6;6;4;2	Reticulocalbin-2	RCN2	>sp|Q14257|RCN2_HUMAN Reticulocalbin-2 OS=Homo sapiens GN=RCN2 PE=1 SV=1;>tr|F8WCY5|F8WCY5_HUMAN Reticulocalbin-2 OS=Homo sapiens GN=RCN2 PE=2 SV=1;>tr|H0YL43|H0YL43_HUMAN Reticulocalbin-2 (Fragment) OS=Homo sapiens GN=RCN2 PE=4 SV=1	4	6	6	6	27.4	27.4	27.4	36.876	317	317;335;155;216	1	200	1.485e-35	12	15.8	18.3	22.1	14.8	17.4	12	14.8	0	8.5	11	11	14.8	14.8	22.1	17.4	22.1	7.3	17.4	8.5	3.8	15.8	22.1	0	6.3	0	10.1	9.1
G3V1S1;P19447	G3V1S1;P19447	G3V1S1	2;2	2;2	2;2	TFIIH basal transcription factor complex helicase XPB subunit	ERCC3	>tr|G3V1S1|G3V1S1_HUMAN Excision repair cross-complementing rodent repair deficiency, complementation group 3 (Xeroderma pigmentosum group B complementing), isoform CRA_b OS=Homo sapiens GN=ERCC3 PE=4 SV=1;>sp|P19447|ERCC3_HUMAN TFIIH basal transcription f	2	2	2	2	2.8	2.8	2.8	81.983	718	718;782	1	12	0.0012347	0	0	0	0	0	0	0	1.1	0	0	1.1	1.1	0	0	0	0	1.1	0	0	0	1.1	1.1	0	0	0	0	0	0
G3V1V0;H0YI43	G3V1V0	G3V1V0	22;4	1;1	1;1		MYL6	>tr|G3V1V0|G3V1V0_HUMAN Myosin light polypeptide 6 OS=Homo sapiens GN=MYL6 PE=4 SV=1	2	22	1	1	90.1	16.8	16.8	18.037	161	161;83	1	174	0	73.3	73.3	73.3	73.3	63.4	73.3	63.4	63.4	63.4	73.3	63.4	73.3	73.3	73.3	73.3	73.3	73.3	73.3	73.3	63.4	73.3	63.4	73.3	55.9	55.9	63.4	55.3	52.8
G3V279;P84090	G3V279;P84090	G3V279	3;3	3;3	2;2	Enhancer of rudimentary homolog	ERH	>tr|G3V279|G3V279_HUMAN Enhancer of rudimentary homolog OS=Homo sapiens GN=ERH PE=2 SV=1;>sp|P84090|ERH_HUMAN Enhancer of rudimentary homolog OS=Homo sapiens GN=ERH PE=1 SV=1	2	3	3	2	50.7	50.7	35.2	8.2033	71	71;104	1	32	5.0329e-17	0	0	0	0	0	0	0	0	0	0	0	0	0	0	0	0	0	0	0	0	0	0	0	0	0	0	0	0
G3V4F7;P61011-2;P61011	G3V4F7;P61011-2;P61011	G3V4F7	1;1;1	1;1;1	1;1;1	Signal recognition particle 54 kDa protein	SRP54	>tr|G3V4F7|G3V4F7_HUMAN Signal recognition particle 54 kDa protein OS=Homo sapiens GN=SRP54 PE=2 SV=1;>sp|P61011-2|SRP54_HUMAN Isoform 2 of Signal recognition particle 54 kDa protein OS=Homo sapiens GN=SRP54;>sp|P61011|SRP54_HUMAN Signal recognition partic	3	1	1	1	2.5	2.5	2.5	48.67	440	440;455;504	1	21	5.9453e-10	0	0	0	0	2.5	2.5	2.5	2.5	2.5	2.5	2.5	2.5	2.5	2.5	2.5	2.5	2.5	2.5	2.5	2.5	0	2.5	2.5	0	0	0	0	0
G3V529;Q9GZR7;F5GYL3;Q9GZR7-2	G3V529;Q9GZR7;F5GYL3;Q9GZR7-2	G3V529	4;4;2;2	4;4;2;2	4;4;2;2	ATP-dependent RNA helicase DDX24	DDX24	>tr|G3V529|G3V529_HUMAN ATP-dependent RNA helicase DDX24 OS=Homo sapiens GN=DDX24 PE=2 SV=1;>sp|Q9GZR7|DDX24_HUMAN ATP-dependent RNA helicase DDX24 OS=Homo sapiens GN=DDX24 PE=1 SV=1;>tr|F5GYL3|F5GYL3_HUMAN ATP-dependent RNA helicase DDX24 OS=Homo sapiens	4	4	4	4	6.1	6.1	6.1	91.48	816	816;859;609;804	1	61	7.8463e-11	0	0	1.2	1.2	0	1.2	1.2	1.2	0	0	0	1.2	1.2	1.2	1.2	1.2	1.2	0	0	0	0	1.2	0	0	0	0	0	0
G3V5V3;O60524-4;O60524-5;O60524-3;O60524;O60524-2	G3V5V3;O60524-4;O60524-5;O60524-3;O60524;O60524-2	G3V5V3	6;6;6;6;6;4	6;6;6;6;6;4	6;6;6;6;6;4	Nuclear export mediator factor NEMF	NEMF	>tr|G3V5V3|G3V5V3_HUMAN Nuclear export mediator factor NEMF (Fragment) OS=Homo sapiens GN=NEMF PE=2 SV=2;>sp|O60524-4|NEMF_HUMAN Isoform 4 of Nuclear export mediator factor NEMF OS=Homo sapiens GN=NEMF;>sp|O60524-5|NEMF_HUMAN Isoform 5 of Nuclear export me	6	6	6	6	7.1	7.1	7.1	113.95	998	998;1034;1051;1055;1076;276	1	68	5.7028e-14	1.4	1.4	0	0	1.4	0	0	0	0	0	0	0	0	1.4	1.4	2.6	1.4	2.6	0	0	0	1.4	0	0	0	0	0	1.2
G3V5X4;Q8WXH0;Q8WXH0-2	G3V5X4;Q8WXH0;Q8WXH0-2	G3V5X4	2;2;2	2;2;2	2;2;2	Nesprin-2	SYNE2	>tr|G3V5X4|G3V5X4_HUMAN Nesprin-2 OS=Homo sapiens GN=SYNE2 PE=2 SV=1;>sp|Q8WXH0|SYNE2_HUMAN Nesprin-2 OS=Homo sapiens GN=SYNE2 PE=1 SV=3;>sp|Q8WXH0-2|SYNE2_HUMAN Isoform 2 of Nesprin-2 OS=Homo sapiens GN=SYNE2	3	2	2	2	0.5	0.5	0.5	787.71	6818	6818;6885;6907	1	23	0.00029657	0	0	0	0	0	0.1	0	0	0	0	0.1	0.1	0	0	0.1	0.1	0.1	0	0	0	0	0	0	0	0	0	0	0
P07942;G3XAI2;E9PCS6;C9J296;E7EPA6	P07942;G3XAI2;E9PCS6;C9J296;E7EPA6	P07942	2;2;1;1;1	2;2;1;1;1	2;2;1;1;1	Laminin subunit beta-1	LAMB1	>sp|P07942|LAMB1_HUMAN Laminin subunit beta-1 OS=Homo sapiens GN=LAMB1 PE=1 SV=2;>tr|G3XAI2|G3XAI2_HUMAN Laminin subunit beta-1 OS=Homo sapiens GN=LAMB1 PE=4 SV=1;>tr|E9PCS6|E9PCS6_HUMAN Laminin subunit beta-1 (Fragment) OS=Homo sapiens GN=LAMB1 PE=2 SV=1;	5	2	2	2	1.7	1.7	1.7	198.04	1786	1786;1810;91;183;850	1	7	6.7586e-11	0	0	0	0	0	0	0	0	0	0	0	0	0	0	0	0	0	0	0	0	0	0	0	0	0	0	0	0
G3XAJ6;Q14699;C9JHG2	G3XAJ6;Q14699;C9JHG2	G3XAJ6	2;2;1	2;2;1	2;2;1	Raftlin	RFTN1	>tr|G3XAJ6|G3XAJ6_HUMAN Raft-linking protein, isoform CRA_c OS=Homo sapiens GN=RFTN1 PE=4 SV=1;>sp|Q14699|RFTN1_HUMAN Raftlin OS=Homo sapiens GN=RFTN1 PE=1 SV=4;>tr|C9JHG2|C9JHG2_HUMAN Raftlin (Fragment) OS=Homo sapiens GN=RFTN1 PE=2 SV=1	3	2	2	2	3.9	3.9	3.9	58.762	542	542;578;275	1	21	9.3226e-06	0	0	0	0	0	0	0	0	0	0	0	0	0	0	0	0	0	0	0	0	0	0	0	0	0	0	0	0
Q07157-2;G5E9E7;Q07157;G3V1L9;H0YKB1;H0Y3R8;H0YLT6	Q07157-2;G5E9E7;Q07157;G3V1L9	Q07157	20;20;19;19;4;1;1	20;20;19;19;4;1;1	20;20;19;19;4;1;1	Tight junction protein ZO-1	TJP1	>sp|Q07157-2|ZO1_HUMAN Isoform Short of Tight junction protein ZO-1 OS=Homo sapiens GN=TJP1;>tr|G5E9E7|G5E9E7_HUMAN Tight junction protein 1 (Zona occludens 1), isoform CRA_e OS=Homo sapiens GN=TJP1 PE=4 SV=1;>sp|Q07157|ZO1_HUMAN Tight junction protein ZO-	7	20	20	20	14.7	14.7	14.7	186.96	1668	1668;1692;1748;1768;383;227;231	1	310	3.803e-71	7.3	7.3	5.3	4.3	9.5	9.1	7.8	4.4	5.5	5.3	9.4	7.9	7.2	11.4	12	12.9	12.8	7.6	5.6	3.7	2	9.7	7.4	0.6	0.8	0	0	0
G5E9R5;P24666-4;P24666;F2Z2Q9;D3YTI2;P24666-3;P24666-2	G5E9R5;P24666-4;P24666;F2Z2Q9;D3YTI2;P24666-3;P24666-2	G5E9R5	2;2;2;1;1;1;1	2;2;2;1;1;1;1	2;2;2;1;1;1;1	Low molecular weight phosphotyrosine protein phosphatase	ACP1	>tr|G5E9R5|G5E9R5_HUMAN Acid phosphatase 1, soluble, isoform CRA_d OS=Homo sapiens GN=ACP1 PE=4 SV=1;>sp|P24666-4|PPAC_HUMAN Isoform 4 of Low molecular weight phosphotyrosine protein phosphatase OS=Homo sapiens GN=ACP1;>sp|P24666|PPAC_HUMAN Low molecular w	7	2	2	2	27.5	27.5	27.5	8.9711	80	80;112;158;70;85;124;158	1	43	2.5955e-06	0	0	0	0	0	0	0	0	0	12.5	0	0	0	0	0	12.5	12.5	0	0	0	12.5	0	0	0	0	0	0	0
G5EA42;Q9NZR1	G5EA42;Q9NZR1	G5EA42	4;4	3;3	3;3	Tropomodulin-2	TMOD2	>tr|G5EA42|G5EA42_HUMAN Tropomodulin 2 (Neuronal), isoform CRA_a OS=Homo sapiens GN=TMOD2 PE=4 SV=1;>sp|Q9NZR1|TMOD2_HUMAN Tropomodulin-2 OS=Homo sapiens GN=TMOD2 PE=1 SV=1	2	4	3	3	10.1	10.1	10.1	34.492	307	307;351	1	21	2.1265e-08	0	2.9	5.2	2.9	5.2	9.8	5.2	7.5	2.9	5.2	5.2	2.9	9.8	9.8	5.2	5.2	5.2	2.9	0	2.3	2.9	0	2.9	0	0	0	0	0
G5EA52;P30101	G5EA52;P30101	G5EA52	10;10	10;10	8;8	Protein disulfide-isomerase A3	PDIA3	>tr|G5EA52|G5EA52_HUMAN Protein disulfide isomerase family A, member 3, isoform CRA_b OS=Homo sapiens GN=PDIA3 PE=3 SV=1;>sp|P30101|PDIA3_HUMAN Protein disulfide-isomerase A3 OS=Homo sapiens GN=PDIA3 PE=1 SV=4	2	10	10	8	26.4	26.4	21	54.963	485	485;505	1	262	6.6655e-63	9.9	10.5	11.1	11.5	12.8	19.2	18.1	15.9	10.5	10.5	12	8.7	15.9	6.4	4.1	20.8	19.6	10.5	21	9.3	9.3	12.4	11.8	8.7	3.9	2.3	1.6	6.8
Q06787-8;Q06787-5;G8JL90;Q06787-3;Q06787;A8MQB8;Q06787-6;G3V0J0;Q06787-2;Q06787-4;Q06787-7;G8JLE9;F8W871;Q8IXW7	Q06787-8;Q06787-5;G8JL90;Q06787-3;Q06787;A8MQB8;Q06787-6;G3V0J0;Q06787-2;Q06787-4;Q06787-7;G8JLE9	Q06787	7;7;7;7;7;5;5;5;5;5;5;4;2;2	4;4;4;4;4;2;2;2;2;2;2;2;1;0	4;4;4;4;4;2;2;2;2;2;2;2;1;0	Fragile X mental retardation protein 1	FMR1	>sp|Q06787-8|FMR1_HUMAN Isoform 8 of Fragile X mental retardation protein 1 OS=Homo sapiens GN=FMR1;>sp|Q06787-5|FMR1_HUMAN Isoform 4 of Fragile X mental retardation protein 1 OS=Homo sapiens GN=FMR1;>tr|G8JL90|G8JL90_HUMAN Fragile X mental retardation pro	14	7	4	4	13.8	7.8	7.8	66.245	586	586;607;611;620;632;582;590;592;594;603;615;537;262;297	1	77	1.6306e-31	11.9	11.9	8.9	10.4	8.9	11.9	8.9	8.9	7.3	7.3	10.6	7.5	11.9	11.9	8.9	10.6	10.6	7.3	8.9	8.9	7.3	11.9	10.4	2.7	2.7	1.4	1.4	2.7
H0Y2P8;O75044;H0Y4C3;P0DJJ0;Q5VZB4;H0Y582;E9PDX4	H0Y2P8;O75044;H0Y4C3;P0DJJ0	H0Y2P8	7;7;6;4;3;1;1	7;7;6;4;3;1;1	7;7;6;4;3;1;1	SLIT-ROBO Rho GTPase-activating protein 2;SLIT-ROBO Rho GTPase-activating protein 2C	SRGAP2;SRGAP2C	>tr|H0Y2P8|H0Y2P8_HUMAN SLIT-ROBO Rho GTPase-activating protein 2 (Fragment) OS=Homo sapiens GN=SRGAP2 PE=4 SV=1;>sp|O75044|SRGP2_HUMAN SLIT-ROBO Rho GTPase-activating protein 2 OS=Homo sapiens GN=SRGAP2 PE=1 SV=2;>tr|H0Y4C3|H0Y4C3_HUMAN SLIT-ROBO Rho GTPa	7	7	7	7	10.4	10.4	10.4	110.41	985	985;1071;931;459;450;230;252	1	85	7.9206e-19	5	4.4	6.5	3.9	6.5	5.7	6.5	6	0	1	5.5	6.5	1	7.3	7.5	7.3	10.4	2.1	5	2.8	6.5	7.5	6	0	0	0	0	0
H0Y2V6;Q5SW79;Q5SW79-3;Q5SW79-2;H0Y4T4;E7EWM2;E7EMW0;Q96L14;E5RG47;E5RGW7;H0YB66;H0YB92	H0Y2V6;Q5SW79;Q5SW79-3;Q5SW79-2	H0Y2V6	21;21;20;19;6;5;5;4;3;2;1;1	21;21;20;19;6;5;5;4;3;2;1;1	21;21;20;19;6;5;5;4;3;2;1;1	Centrosomal protein of 170 kDa	CEP170	>tr|H0Y2V6|H0Y2V6_HUMAN Centrosomal protein of 170 kDa (Fragment) OS=Homo sapiens GN=CEP170 PE=4 SV=1;>sp|Q5SW79|CE170_HUMAN Centrosomal protein of 170 kDa OS=Homo sapiens GN=CEP170 PE=1 SV=1;>sp|Q5SW79-3|CE170_HUMAN Isoform 3 of Centrosomal protein of 170	12	21	21	21	16.5	16.5	16.5	171.97	1558	1558;1584;1486;1460;263;293;320;293;175;103;119;173	1	542	2.2031e-67	7.6	10.3	8.8	9.1	8.3	7.5	8.3	7.1	4.7	6.2	10.3	8.5	7.4	10.8	9.8	12.7	10.9	7.1	7.4	7.1	4.7	9.9	9.2	2.8	1.9	0	0	3
H0Y3Y9;P55036;Q5VWC4;H0Y561	H0Y3Y9;P55036;Q5VWC4;H0Y561	H0Y3Y9	2;2;2;1	2;2;2;1	2;2;2;1	26S proteasome non-ATPase regulatory subunit 4	PSMD4	>tr|H0Y3Y9|H0Y3Y9_HUMAN 26S proteasome non-ATPase regulatory subunit 4 (Fragment) OS=Homo sapiens GN=PSMD4 PE=4 SV=1;>sp|P55036|PSMD4_HUMAN 26S proteasome non-ATPase regulatory subunit 4 OS=Homo sapiens GN=PSMD4 PE=1 SV=1;>tr|Q5VWC4|Q5VWC4_HUMAN 26S protea	4	2	2	2	11.4	11.4	11.4	21.007	193	193;377;380;84	1	8	0.001003	0	0	0	0	0	0	0	0	0	0	0	0	0	0	0	0	0	0	0	0	0	0	0	0	0	0	0	0
P83881;H7BZ11;H0Y5B4;J3KQN4;H7BY91;H0Y3V9;R4GN19	P83881;H7BZ11;H0Y5B4;J3KQN4	P83881	11;11;11;11;5;5;4	2;2;2;2;2;2;0	2;2;2;2;2;2;0	60S ribosomal protein L36a	RPL36A	>sp|P83881|RL36A_HUMAN 60S ribosomal protein L36a OS=Homo sapiens GN=RPL36A PE=1 SV=2;>tr|H7BZ11|H7BZ11_HUMAN Protein RPL36A-HNRNPH2 (Fragment) OS=Homo sapiens GN=RPL36A-HNRNPH2 PE=3 SV=1;>tr|H0Y5B4|H0Y5B4_HUMAN 60S ribosomal protein L36a (Fragment) OS=Hom	7	11	2	2	55.7	9.4	9.4	12.441	106	106;129;131;142;80;88;25	1	134	7.3272e-54	42.5	42.5	42.5	42.5	42.5	42.5	42.5	42.5	42.5	42.5	42.5	42.5	42.5	42.5	42.5	42.5	42.5	42.5	42.5	40.6	27.4	40.6	42.5	41.5	41.5	29.2	39.6	41.5
H0Y715;P54289-4;P54289-5;P54289-3;P54289-2;P54289	H0Y715;P54289-4;P54289-5;P54289-3;P54289-2;P54289	H0Y715	2;2;2;2;2;2	2;2;2;2;2;2	2;2;2;2;2;2	Voltage-dependent calcium channel subunit alpha-2/delta-1;Voltage-dependent calcium channel subunit alpha-2-1;Voltage-dependent calcium channel subunit delta-1	CACNA2D1	>tr|H0Y715|H0Y715_HUMAN Voltage-dependent calcium channel subunit alpha-2-1 (Fragment) OS=Homo sapiens GN=CACNA2D1 PE=4 SV=1;>sp|P54289-4|CA2D1_HUMAN Isoform 4 of Voltage-dependent calcium channel subunit alpha-2/delta-1 OS=Homo sapiens GN=CACNA2D1;>sp|P54	6	2	2	2	7.5	7.5	7.5	32.405	280	280;1079;1084;1086;1091;1103	1	16	0.0012075	0	0	0	0	0	0	0	0	0	0	0	0	0	0	0	0	0	0	0	0	0	0	3.6	0	0	0	0	0
P62158;H0Y7A7;E7ETZ0;E7EMB3;F8WBR5;M0QZ52;G3V479;G3V361;Q96HY3;G3V226;C9J7T9;P27482;P02585	P62158;H0Y7A7;E7ETZ0;E7EMB3;F8WBR5;M0QZ52;G3V479;G3V361;Q96HY3	P62158	6;6;5;5;3;3;3;3;3;2;1;1;1	6;6;5;5;3;3;3;3;3;2;1;1;1	6;6;5;5;3;3;3;3;3;2;1;1;1	Calmodulin	CALM1;CALM2;CALM3	>sp|P62158|CALM_HUMAN Calmodulin OS=Homo sapiens GN=CALM1 PE=1 SV=2;>tr|H0Y7A7|H0Y7A7_HUMAN Calmodulin (Fragment) OS=Homo sapiens GN=CALM2 PE=2 SV=1;>tr|E7ETZ0|E7ETZ0_HUMAN Calmodulin OS=Homo sapiens GN=CALM1 PE=2 SV=1;>tr|E7EMB3|E7EMB3_HUMAN Calmodulin OS	13	6	6	6	45.6	45.6	45.6	16.837	149	149;187;150;196;65;83;83;98;113;76;145;149;160	1	365	5.3358e-145	45.6	45.6	45.6	45.6	45.6	45.6	45.6	45.6	45.6	45.6	45.6	45.6	45.6	45.6	45.6	45.6	45.6	45.6	45.6	45.6	36.9	36.9	45.6	36.9	34.9	16.1	16.1	26.8
H0Y875;O43852-9;O43852-15;O43852-5;O43852-2;O43852;O43852-4;O43852-3	H0Y875;O43852-9;O43852-15;O43852-5;O43852-2;O43852;O43852-4;O43852-3	H0Y875	1;1;1;1;1;1;1;1	1;1;1;1;1;1;1;1	1;1;1;1;1;1;1;1	Calumenin	CALU	>tr|H0Y875|H0Y875_HUMAN Calumenin (Fragment) OS=Homo sapiens GN=CALU PE=4 SV=1;>sp|O43852-9|CALU_HUMAN Isoform 9 of Calumenin OS=Homo sapiens GN=CALU;>sp|O43852-15|CALU_HUMAN Isoform 15 of Calumenin OS=Homo sapiens GN=CALU;>sp|O43852-5|CALU_HUMAN Isoform 5	8	1	1	1	8.8	8.8	8.8	17.26	147	147;154;164;229;315;315;323;323	1	22	1.7213e-05	8.8	8.8	8.8	8.8	8.8	8.8	8.8	0	8.8	0	0	0	0	8.8	0	0	8.8	8.8	8.8	0	8.8	0	0	8.8	0	0	0	0
H0YHR3;Q8WYL5-2;Q8WYL5-5;Q8WYL5	H0YHR3;Q8WYL5-2;Q8WYL5-5;Q8WYL5	H0YHR3	1;1;1;1	1;1;1;1	1;1;1;1	Protein phosphatase Slingshot homolog 1	SSH1	>tr|H0YHR3|H0YHR3_HUMAN Protein phosphatase Slingshot homolog 1 (Fragment) OS=Homo sapiens GN=SSH1 PE=4 SV=1;>sp|Q8WYL5-2|SSH1_HUMAN Isoform 2 of Protein phosphatase Slingshot homolog 1 OS=Homo sapiens GN=SSH1;>sp|Q8WYL5-5|SSH1_HUMAN Isoform 5 of Protein p	4	1	1	1	14.7	14.7	14.7	10.927	95	95;692;703;1049	1	24	9.5692e-05	14.7	14.7	0	0	14.7	14.7	14.7	14.7	14.7	0	14.7	14.7	14.7	14.7	14.7	14.7	14.7	14.7	14.7	14.7	14.7	14.7	14.7	0	0	0	0	0
Q71UM5;H0YMV8;C9JLI6	Q71UM5;H0YMV8;C9JLI6	Q71UM5	4;4;3	1;1;1	1;1;1	40S ribosomal protein S27-like;40S ribosomal protein S27	RPS27L	>sp|Q71UM5|RS27L_HUMAN 40S ribosomal protein S27-like OS=Homo sapiens GN=RPS27L PE=1 SV=3;>tr|H0YMV8|H0YMV8_HUMAN 40S ribosomal protein S27 OS=Homo sapiens GN=RPS27L PE=2 SV=1;>tr|C9JLI6|C9JLI6_HUMAN 40S ribosomal protein S27 OS=Homo sapiens GN=RPS27L PE=2	3	4	1	1	41.7	15.5	15.5	9.4771	84	84;100;97	1	92	5.1788e-45	40.5	40.5	25	25	25	40.5	40.5	40.5	40.5	25	40.5	41.7	41.7	40.5	40.5	40.5	41.7	25	25	41.7	41.7	41.7	41.7	25	25	9.5	0	9.5
H0YNH8;Q9BZF9-2;Q9BZF9;F5H2B9;H0YN48;H0YMI1	H0YNH8;Q9BZF9-2;Q9BZF9;F5H2B9	H0YNH8	26;26;26;24;7;4	26;26;26;24;7;4	26;26;26;24;7;4	Uveal autoantigen with coiled-coil domains and ankyrin repeats	UACA	>tr|H0YNH8|H0YNH8_HUMAN Uveal autoantigen with coiled-coil domains and ankyrin repeats OS=Homo sapiens GN=UACA PE=2 SV=1;>sp|Q9BZF9-2|UACA_HUMAN Isoform 2 of Uveal autoantigen with coiled-coil domains and ankyrin repeats OS=Homo sapiens GN=UACA;>sp|Q9BZF9|	6	26	26	26	23.1	23.1	23.1	161.31	1401	1401;1403;1416;1307;564;225	1	573	1.9395e-102	10.7	11.7	10.2	8.8	11.6	11.5	11.1	16.7	10.6	7.1	16.5	17.6	12.6	17.9	16.3	16.6	19.8	12.3	15.3	8.1	9.8	10	11.1	0.6	0	0	0	2
H0YNJ8	H0YNJ8	H0YNJ8	17	2	2		TMOD3	>tr|H0YNJ8|H0YNJ8_HUMAN Tropomodulin-3 OS=Homo sapiens GN=TMOD3 PE=2 SV=1	1	17	2	2	75.6	4.2	4.2	23.812	213	213	1	21	0	67.1	71.4	71.4	67.6	71.4	71.4	71.4	71.4	71.4	64.8	75.1	71.4	71.4	71.4	71.4	71.4	71.4	68.5	67.1	62	75.1	70.9	71.4	61	34.7	8	17.4	21.6
Q92841-1;Q92841-3;Q92841;H3BLZ8;Q92841-2;C9JMU5;G5E9L5	Q92841-1;Q92841-3;Q92841;H3BLZ8;Q92841-2;C9JMU5	Q92841	20;20;20;20;19;19;2	14;14;14;14;14;14;2	14;14;14;14;14;14;2	Probable ATP-dependent RNA helicase DDX17	DDX17	>sp|Q92841-1|DDX17_HUMAN Isoform 2 of Probable ATP-dependent RNA helicase DDX17 OS=Homo sapiens GN=DDX17;>sp|Q92841-3|DDX17_HUMAN Isoform 4 of Probable ATP-dependent RNA helicase DDX17 OS=Homo sapiens GN=DDX17;>sp|Q92841|DDX17_HUMAN Probable ATP-dependent	7	20	14	14	36.2	28	28	72.371	650	650;652;729;731;652;652;181	1	382	1.0123e-165	16.2	18.9	13.5	14.8	16.8	17.1	15.4	20.9	12.9	12.8	18	22.9	12.5	19.2	20.9	16.8	18.3	14.2	10.6	16.9	13.2	15.4	19.7	2.3	3.5	0	1.8	7.5
H3BUD9;H3BS49;H3BVH7;H3BN55;P51159-2;P51159;H3BU81;O00194	H3BUD9;H3BS49;H3BVH7;H3BN55;P51159-2;P51159;H3BU81	H3BUD9	3;3;3;3;3;3;2;1	3;3;3;3;3;3;2;1	3;3;3;3;3;3;2;1	Ras-related protein Rab-27A	RAB27A	>tr|H3BUD9|H3BUD9_HUMAN Ras-related protein Rab-27A (Fragment) OS=Homo sapiens GN=RAB27A PE=2 SV=1;>tr|H3BS49|H3BS49_HUMAN Ras-related protein Rab-27A (Fragment) OS=Homo sapiens GN=RAB27A PE=2 SV=1;>tr|H3BVH7|H3BVH7_HUMAN Ras-related protein Rab-27A (Fragm	8	3	3	3	35.8	35.8	35.8	10.688	95	95;136;146;185;213;221;71;218	1	44	1.4486e-05	0	0	0	0	0	0	0	0	0	11.6	0	0	11.6	0	0	0	0	0	0	0	0	0	0	0	0	0	0	0
Q9UPN3;H3BPE1;H3BQK9;Q9UPN3-4;F5GZL7;Q9UPN3-3;Q9UPN3-2;F8W8Q1;Q9UPN3-5;H0Y390;E9PNZ4;H0Y314;H0Y6T5;H0Y4F5;H0Y7I1;H0YC65;E9PLY0	Q9UPN3;H3BPE1;H3BQK9;Q9UPN3-4;F5GZL7;Q9UPN3-3;Q9UPN3-2;F8W8Q1;Q9UPN3-5;H0Y390	Q9UPN3	58;58;58;42;42;42;42;42;42;41;21;5;4;4;3;1;1	57;57;57;42;42;42;42;42;41;41;21;5;4;4;3;1;1	44;44;44;29;29;29;29;29;40;29;9;4;3;3;2;0;0	Microtubule-actin cross-linking factor 1, isoforms 1/2/3/5	MACF1	>sp|Q9UPN3|MACF1_HUMAN Microtubule-actin cross-linking factor 1, isoforms 1/2/3/5 OS=Homo sapiens GN=MACF1 PE=1 SV=4;>tr|H3BPE1|H3BPE1_HUMAN Microtubule-actin cross-linking factor 1, isoforms 1/2/3/5 OS=Homo sapiens GN=MACF1 PE=2 SV=1;>tr|H3BQK9|H3BQK9_HUM	17	58	57	44	10	9.9	7.6	838.3	7388	7388;7555;7592;5300;5300;5374;5430;5430;5938;4434;2028;543;368;455;159;259;1062	1	894	3.5437e-185	5.8	5.4	3.3	3.3	6.7	6	5.4	5.6	2	1.5	7.6	6.7	5.9	8.3	7.8	8.8	9	3.5	4.5	1.7	2.8	6.1	5.5	0.2	0.2	0	0	0
P35637-2;P35637;H3BPE7	P35637-2;P35637;H3BPE7	P35637	5;5;5	5;5;5	4;4;4	RNA-binding protein FUS	FUS	>sp|P35637-2|FUS_HUMAN Isoform Short of RNA-binding protein FUS OS=Homo sapiens GN=FUS;>sp|P35637|FUS_HUMAN RNA-binding protein FUS OS=Homo sapiens GN=FUS PE=1 SV=1;>tr|H3BPE7|H3BPE7_HUMAN RNA-binding protein FUS OS=Homo sapiens GN=FUS PE=2 SV=1	3	5	5	4	16.2	16.2	13.5	53.354	525	525;526;527	1	122	5.324e-107	0	3.2	0	3.2	0	3.2	0	5.9	0	3.2	0	3.2	3.2	0	3.2	3.2	3.2	0	3.2	0	3.2	0	3.2	0	3.2	0	0	0
P07741-2;H3BQF1;H3BQB1;P07741;H3BSW3;H3BQZ9	P07741-2;H3BQF1;H3BQB1;P07741;H3BSW3;H3BQZ9	P07741	2;2;2;2;1;1	2;2;2;2;1;1	2;2;2;2;1;1	Adenine phosphoribosyltransferase	APRT	>sp|P07741-2|APT_HUMAN Isoform 2 of Adenine phosphoribosyltransferase OS=Homo sapiens GN=APRT;>tr|H3BQF1|H3BQF1_HUMAN Adenine phosphoribosyltransferase (Fragment) OS=Homo sapiens GN=APRT PE=2 SV=2;>tr|H3BQB1|H3BQB1_HUMAN Adenine phosphoribosyltransferase (	6	2	2	2	17.2	17.2	17.2	14.557	134	134;148;162;180;63;153	1	60	0.0017876	7.5	7.5	7.5	7.5	7.5	7.5	7.5	7.5	7.5	7.5	7.5	7.5	7.5	7.5	7.5	7.5	7.5	7.5	7.5	0	7.5	7.5	7.5	7.5	7.5	0	0	7.5
H3BRV0;Q99613;B5ME19;H3BPE4;H3BTY8;H3BPE3	H3BRV0;Q99613;B5ME19	H3BRV0	14;14;13;2;1;1	14;14;13;2;1;1	14;14;13;2;1;1	Eukaryotic translation initiation factor 3 subunit C;Eukaryotic translation initiation factor 3 subunit C-like protein	EIF3C;EIF3CL	>tr|H3BRV0|H3BRV0_HUMAN Eukaryotic translation initiation factor 3 subunit C OS=Homo sapiens GN=EIF3C PE=2 SV=1;>sp|Q99613|EIF3C_HUMAN Eukaryotic translation initiation factor 3 subunit C OS=Homo sapiens GN=EIF3C PE=1 SV=1;>sp|B5ME19|EIFCL_HUMAN Eukaryotic	6	14	14	14	18.2	18.2	18.2	104.1	903	903;913;914;148;79;132	1	273	1.7002e-40	13.3	11.4	10.9	12.2	11.8	12.1	13	12.7	9	7.2	11.3	15.6	11.2	16.2	12.4	17.1	13.5	11.4	7.4	10.2	6.4	11.2	10.6	0.9	0.9	0	0	4.4
Q8WWM7-6;Q8WWM7-8;Q8WWM7-5;Q8WWM7-4;Q8WWM7-9;Q8WWM7-2;H3BUF6;Q8WWM7;Q8WWM7-3;H3BSK9;Q8WWM7-7;H3BSQ5;H3BUE3	Q8WWM7-6;Q8WWM7-8;Q8WWM7-5;Q8WWM7-4;Q8WWM7-9;Q8WWM7-2;H3BUF6;Q8WWM7;Q8WWM7-3;H3BSK9;Q8WWM7-7	Q8WWM7	7;7;7;7;7;7;7;7;7;6;6;2;2	7;7;7;7;7;7;7;7;7;6;6;2;2	7;7;7;7;7;7;7;7;7;6;6;2;2	Ataxin-2-like protein	ATXN2L	>sp|Q8WWM7-6|ATX2L_HUMAN Isoform 6 of Ataxin-2-like protein OS=Homo sapiens GN=ATXN2L;>sp|Q8WWM7-8|ATX2L_HUMAN Isoform 8 of Ataxin-2-like protein OS=Homo sapiens GN=ATXN2L;>sp|Q8WWM7-5|ATX2L_HUMAN Isoform 5 of Ataxin-2-like protein OS=Homo sapiens GN=ATXN2	13	7	7	7	10	10	10	102.89	968	968;1044;1044;1044;1062;1062;1068;1075;1097;336;399;91;217	1	150	4.1509e-18	5	5	0.9	4	1.9	4	4	5	0.9	0.9	4	4	1.9	4	2.8	4	4	1.9	2.8	0.9	4	2.8	5	0	0	0	0	0
H7BXF3;P62995-3;P62995;Q13595-2;B4DQI6;B4DUA9;Q13595;H7C2L4	H7BXF3;P62995-3;P62995;Q13595-2;B4DQI6;B4DUA9;Q13595	H7BXF3	3;3;3;2;2;2;2;1	3;3;3;2;2;2;2;1	3;3;3;2;2;2;2;1	Transformer-2 protein homolog beta;Transformer-2 protein homolog alpha	TRA2B;TRA2A	>tr|H7BXF3|H7BXF3_HUMAN Transformer-2 protein homolog beta (Fragment) OS=Homo sapiens GN=TRA2B PE=4 SV=1;>sp|P62995-3|TRA2B_HUMAN Isoform 3 of Transformer-2 protein homolog beta OS=Homo sapiens GN=TRA2B;>sp|P62995|TRA2B_HUMAN Transformer-2 protein homolog	8	3	3	3	15.7	15.7	15.7	15.119	127	127;188;288;113;180;181;282;107	1	69	7.6557e-07	0	0	0	0	0	0	0	0	0	0	0	0	0	0	0	0	0	0	0	0	0	0	0	0	0	0	0	7.9
H7BXV5;P39060-2;P39060-1;P39060;H7C457	H7BXV5;P39060-2;P39060-1;P39060;H7C457	H7BXV5	3;3;3;3;2	3;3;3;3;2	3;3;3;3;2	Collagen alpha-1(XVIII) chain;Endostatin	COL18A1	>tr|H7BXV5|H7BXV5_HUMAN Endostatin (Fragment) OS=Homo sapiens GN=COL18A1 PE=2 SV=1;>sp|P39060-2|COIA1_HUMAN Isoform 3 of Collagen alpha-1(XVIII) chain OS=Homo sapiens GN=COL18A1;>sp|P39060-1|COIA1_HUMAN Isoform 2 of Collagen alpha-1(XVIII) chain OS=Homo sa	5	3	3	3	5.4	5.4	5.4	70.733	687	687;1339;1519;1754;280	1	54	1.5576e-07	3.8	3.8	1.3	0	0	0	3.8	3.8	0	0	3.8	2.5	2.5	3.8	1.3	2.5	2.5	0	0	3.8	1.3	3.8	3.8	0	0	0	0	0
Q7L2E3-3;H7BXY3;Q7L2E3;Q7L2E3-2	Q7L2E3-3;H7BXY3;Q7L2E3;Q7L2E3-2	Q7L2E3	3;3;3;3	3;3;3;3	3;3;3;3	Putative ATP-dependent RNA helicase DHX30	DHX30	>sp|Q7L2E3-3|DHX30_HUMAN Isoform 3 of Putative ATP-dependent RNA helicase DHX30 OS=Homo sapiens GN=DHX30;>tr|H7BXY3|H7BXY3_HUMAN Putative ATP-dependent RNA helicase DHX30 OS=Homo sapiens GN=DHX30 PE=2 SV=1;>sp|Q7L2E3|DHX30_HUMAN Putative ATP-dependent RNA	4	3	3	3	2.9	2.9	2.9	129.44	1155	1155;1166;1194;1222	1	71	9.3726e-08	2.3	0.9	0.9	0	1.4	1.4	1.4	2.3	0	2.1	2.9	2.3	0	2.9	2.9	2.3	2.1	0.7	0.9	1.4	0	0	0	0	0	0	0	0
H7BXY5;Q0ZGT2-4;Q0ZGT2-2;Q0ZGT2;E7ETM8;E7EUA0;Q0ZGT2-3	H7BXY5;Q0ZGT2-4;Q0ZGT2-2;Q0ZGT2;E7ETM8;E7EUA0;Q0ZGT2-3	H7BXY5	3;3;3;3;2;2;2	3;3;3;3;2;2;2	3;3;3;3;2;2;2	Nexilin	NEXN	>tr|H7BXY5|H7BXY5_HUMAN Nexilin (Fragment) OS=Homo sapiens GN=NEXN PE=4 SV=1;>sp|Q0ZGT2-4|NEXN_HUMAN Isoform 4 of Nexilin OS=Homo sapiens GN=NEXN;>sp|Q0ZGT2-2|NEXN_HUMAN Isoform 2 of Nexilin OS=Homo sapiens GN=NEXN;>sp|Q0ZGT2|NEXN_HUMAN Nexilin OS=Homo sap	7	3	3	3	5.6	5.6	5.6	68.814	576	576;611;662;675;321;435;613	1	62	1.2857e-06	3.8	5.6	3.8	5.6	3.8	5.6	5.6	5.6	5.6	3.8	5.6	5.6	4	4	3.8	5.6	4	5.6	5.6	5.6	2.3	5.6	4	0	0	0	0	0
P22061;P22061-2;H7BY58;B7Z972;F8WDT3;F8WAV5;F8WAX2;H7C4X2;C9J0F2	P22061;P22061-2;H7BY58;B7Z972	P22061	7;7;7;6;2;2;2;1;1	7;7;7;6;2;2;2;1;1	7;7;7;6;2;2;2;1;1	Protein-L-isoaspartate(D-aspartate) O-methyltransferase;Protein-L-isoaspartate O-methyltransferase	PCMT1	>sp|P22061|PIMT_HUMAN Protein-L-isoaspartate(D-aspartate) O-methyltransferase OS=Homo sapiens GN=PCMT1 PE=1 SV=4;>sp|P22061-2|PIMT_HUMAN Isoform 2 of Protein-L-isoaspartate(D-aspartate) O-methyltransferase OS=Homo sapiens GN=PCMT1;>tr|H7BY58|H7BY58_HUMAN P	9	7	7	7	41.9	41.9	41.9	24.636	227	227;228;286;192;120;124;130;67;96	1	179	8.8903e-21	13.7	10.6	25.6	22.9	25.1	30.4	30	30.4	18.9	30.4	17.6	17.6	25.1	22.5	18.1	17.6	21.1	17.6	25.1	10.6	22	37	22	11.5	18.1	6.2	22	13.7
H7BYN3;Q00059;Q00059-2	H7BYN3;Q00059;Q00059-2	H7BYN3	3;3;2	3;3;2	3;3;2	Transcription factor A, mitochondrial	TFAM	>tr|H7BYN3|H7BYN3_HUMAN Transcription factor A, mitochondrial (Fragment) OS=Homo sapiens GN=TFAM PE=4 SV=1;>sp|Q00059|TFAM_HUMAN Transcription factor A, mitochondrial OS=Homo sapiens GN=TFAM PE=1 SV=1;>sp|Q00059-2|TFAM_HUMAN Isoform 2 of Transcription fact	3	3	3	3	16.9	16.9	16.9	25.567	219	219;246;214	1	94	7.8381e-09	16.9	16.9	16.9	16.9	16.9	16.9	16.9	16.9	6.8	16.9	16.9	10	16.9	16.9	11.4	16.9	11.4	10	16.9	16.9	11.4	16.9	11.4	0	0	0	0	0
H7BYY1;F5H7S3;B7Z596;P09493-2	H7BYY1;F5H7S3;B7Z596;P09493-2	H7BYY1	48;43;43;37	12;12;12;5	0;0;0;0	Tropomyosin alpha-1 chain	TPM1	>tr|H7BYY1|H7BYY1_HUMAN Tropomyosin 1 (Alpha), isoform CRA_m OS=Homo sapiens GN=TPM1 PE=3 SV=1;>tr|F5H7S3|F5H7S3_HUMAN Tropomyosin alpha-1 chain OS=Homo sapiens GN=TPM1 PE=2 SV=2;>tr|B7Z596|B7Z596_HUMAN Tropomyosin alpha-1 chain OS=Homo sapiens GN=TPM1 PE=	4	48	12	0	96	21.4	0	28.747	248	248;245;275;228	1	436	0	93.5	90.7	89.1	93.5	93.5	93.5	93.5	93.5	93.1	93.5	93.5	90.7	93.5	93.5	93.5	93.5	93.5	93.5	93.5	83.9	88.7	83.9	90.3	77.4	75.4	33.1	56.9	61.3
H7BZJ3	H7BZJ3	H7BZJ3	3	1	1	Thioredoxin	PDIA3	>tr|H7BZJ3|H7BZJ3_HUMAN Thioredoxin (Fragment) OS=Homo sapiens GN=PDIA3 PE=2 SV=1	1	3	1	1	32.5	11.4	11.4	13.519	123	123	1	52	4.943e-15	32.5	20.3	20.3	32.5	20.3	20.3	20.3	20.3	20.3	20.3	32.5	20.3	20.3	20.3	11.4	32.5	32.5	20.3	20.3	23.6	32.5	21.1	23.6	20.3	20.3	0	0	20.3
H7BZT5;O15231-4;O15231-7;O15231;O15231-3;O15231-8;O15231-6;H0Y704;O15231-5	H7BZT5;O15231-4;O15231-7;O15231;O15231-3;O15231-8;O15231-6;H0Y704;O15231-5	H7BZT5	2;2;2;2;2;2;2;1;1	2;2;2;2;2;2;2;1;1	2;2;2;2;2;2;2;1;1	Zinc finger protein 185	ZNF185	>tr|H7BZT5|H7BZT5_HUMAN Zinc finger protein 185 OS=Homo sapiens GN=ZNF185 PE=2 SV=2;>sp|O15231-4|ZN185_HUMAN Isoform 4 of Zinc finger protein 185 OS=Homo sapiens GN=ZNF185;>sp|O15231-7|ZN185_HUMAN Isoform 7 of Zinc finger protein 185 OS=Homo sapiens GN=ZNF	9	2	2	2	6.5	6.5	6.5	58.297	552	552;630;660;689;690;692;721;448;468	1	9	0.00079116	0	0	0	0	0	0	0	0	0	0	3.4	3.4	0	3.4	3.4	3.4	6.5	0	0	0	0	0	0	0	0	0	0	0
H7C125;P61019-2;P61019;Q8WUD1	H7C125;P61019-2;P61019;Q8WUD1	H7C125	2;2;2;1	2;2;2;1	2;2;2;1	Ras-related protein Rab-2A;Ras-related protein Rab-2B	RAB2A;RAB2B	>tr|H7C125|H7C125_HUMAN Ras-related protein Rab-2A (Fragment) OS=Homo sapiens GN=RAB2A PE=4 SV=1;>sp|P61019-2|RAB2A_HUMAN Isoform 2 of Ras-related protein Rab-2A OS=Homo sapiens GN=RAB2A;>sp|P61019|RAB2A_HUMAN Ras-related protein Rab-2A OS=Homo sapiens GN=	4	2	2	2	25	25	25	12.038	104	104;188;212;216	1	64	8.147e-14	25	11.5	25	25	25	11.5	25	25	25	25	11.5	11.5	11.5	25	11.5	11.5	0	11.5	11.5	25	25	25	25	0	0	0	0	13.5
H7C1W4;Q93075	H7C1W4;Q93075	H7C1W4	1;1	1;1	1;1	Putative deoxyribonuclease TATDN2	TATDN2	>tr|H7C1W4|H7C1W4_HUMAN Uncharacterized protein (Fragment) OS=Homo sapiens PE=2 SV=1;>sp|Q93075|TATD2_HUMAN Putative deoxyribonuclease TATDN2 OS=Homo sapiens GN=TATDN2 PE=2 SV=2	2	1	1	1	1.8	1.8	1.8	74.47	665	665;761	1	44	0.0010556	0	0	0	0	0	0	0	0	0	0	0	0	0	0	0	0	0	0	0	0	0	0	0	0	0	0	0	0
Q99848;H7C2Q8	Q99848;H7C2Q8	Q99848	5;5	5;5	5;5	Probable rRNA-processing protein EBP2	EBNA1BP2	>sp|Q99848|EBP2_HUMAN Probable rRNA-processing protein EBP2 OS=Homo sapiens GN=EBNA1BP2 PE=1 SV=2;>tr|H7C2Q8|H7C2Q8_HUMAN EBNA1 binding protein 2, isoform CRA_d OS=Homo sapiens GN=EBNA1BP2 PE=4 SV=1	2	5	5	5	19.9	19.9	19.9	34.852	306	306;361	1	57	5.7589e-18	0	0	0	0	0	0	0	0	0	0	0	0	0	0	0	0	0	0	0	0	0	0	0	0	0	0	0	0
Q6Y7W6-4;Q6Y7W6-5;Q6Y7W6;Q6Y7W6-3;I1E4Y6;C9JHW1;E7ESB6;C9JW88;F8WCD5;C9JPV7;C9JXQ0;C9J0V6;C9JHT0;C9JRZ2;C9JH18;E9PC50	Q6Y7W6-4;Q6Y7W6-5;Q6Y7W6;Q6Y7W6-3;I1E4Y6;C9JHW1;E7ESB6	Q6Y7W6	4;4;4;4;4;2;2;1;1;1;1;1;1;1;1;1	4;4;4;4;4;2;2;1;1;1;1;1;1;1;1;1	4;4;4;4;4;2;2;1;1;1;1;1;1;1;1;1	PERQ amino acid-rich with GYF domain-containing protein 2	GIGYF2	>sp|Q6Y7W6-4|PERQ2_HUMAN Isoform 3 of PERQ amino acid-rich with GYF domain-containing protein 2 OS=Homo sapiens GN=GIGYF2;>sp|Q6Y7W6-5|PERQ2_HUMAN Isoform 4 of PERQ amino acid-rich with GYF domain-containing protein 2 OS=Homo sapiens GN=GIGYF2;>sp|Q6Y7W6|P	16	4	4	4	4	4	4	148.63	1286	1286;1293;1299;1320;1321;720;836;68;92;93;99;106;112;115;149;872	1	77	1.5201e-12	2	4	0.9	4	1.8	1.8	3	4	3	1.8	4	4	4	3	3	4	4	1.8	3	2.9	0.9	4	4	0	0	0	0	0
I3L1L3;Q9BQG0;Q9BQG0-2;I3L2H8	I3L1L3;Q9BQG0;Q9BQG0-2	I3L1L3	10;10;10;1	10;10;10;1	10;10;10;1	Myb-binding protein 1A	MYBBP1A	>tr|I3L1L3|I3L1L3_HUMAN Myb-binding protein 1A (Fragment) OS=Homo sapiens GN=MYBBP1A PE=4 SV=1;>sp|Q9BQG0|MBB1A_HUMAN Myb-binding protein 1A OS=Homo sapiens GN=MYBBP1A PE=1 SV=2;>sp|Q9BQG0-2|MBB1A_HUMAN Isoform 2 of Myb-binding protein 1A OS=Homo sapiens G	4	10	10	10	9	9	9	140.13	1252	1252;1328;1332;204	1	169	2.8348e-26	0	0	0	0	0	0	0	0	0	0	0.7	0	0	0.8	0	0	0	0	0	0	0	0	0	0	0	0	0	0
Q02978-2;I3L1P8;Q02978	Q02978-2;I3L1P8;Q02978	Q02978	1;1;1	1;1;1	1;1;1	Mitochondrial 2-oxoglutarate/malate carrier protein	SLC25A11	>sp|Q02978-2|M2OM_HUMAN Isoform 2 of Mitochondrial 2-oxoglutarate/malate carrier protein OS=Homo sapiens GN=SLC25A11;>tr|I3L1P8|I3L1P8_HUMAN Mitochondrial 2-oxoglutarate/malate carrier protein (Fragment) OS=Homo sapiens GN=SLC25A11 PE=2 SV=1;>sp|Q02978|M2O	3	1	1	1	6.1	6.1	6.1	28.494	263	263;296;314	1	40	0.00012412	6.1	0	6.1	6.1	6.1	6.1	6.1	6.1	6.1	6.1	6.1	6.1	6.1	6.1	6.1	6.1	6.1	6.1	6.1	6.1	6.1	6.1	6.1	0	0	0	0	6.1
I3L2F4;Q6P2E9-2;Q6P2E9	I3L2F4;Q6P2E9-2;Q6P2E9	I3L2F4	1;1;1	1;1;1	1;1;1	Enhancer of mRNA-decapping protein 4	EDC4	>tr|I3L2F4|I3L2F4_HUMAN Enhancer of mRNA-decapping protein 4 (Fragment) OS=Homo sapiens GN=EDC4 PE=4 SV=1;>sp|Q6P2E9-2|EDC4_HUMAN Isoform 2 of Enhancer of mRNA-decapping protein 4 OS=Homo sapiens GN=EDC4;>sp|Q6P2E9|EDC4_HUMAN Enhancer of mRNA-decapping pro	3	1	1	1	10.4	10.4	10.4	14.78	135	135;1020;1401	1	13	9.4684e-06	0	0	0	0	0	0	0	0	0	0	0	0	0	0	0	0	0	0	0	0	0	0	0	0	0	0	0	0
Q9UPN4-3;I3L2J8;Q9UPN4-2;Q9UPN4;I3L2X7	Q9UPN4-3;I3L2J8;Q9UPN4-2;Q9UPN4;I3L2X7	Q9UPN4	2;2;2;2;1	2;2;2;2;1	2;2;2;2;1	5-azacytidine-induced protein 1	AZI1	>sp|Q9UPN4-3|AZI1_HUMAN Isoform 3 of 5-azacytidine-induced protein 1 OS=Homo sapiens GN=AZI1;>tr|I3L2J8|I3L2J8_HUMAN 5-azacytidine-induced protein 1 OS=Homo sapiens GN=CEP131 PE=2 SV=1;>sp|Q9UPN4-2|AZI1_HUMAN Isoform 2 of 5-azacytidine-induced protein 1 OS	5	2	2	2	2.5	2.5	2.5	117.4	1044	1044;1047;1080;1083;524	1	38	9.4899e-05	0	0	0	0	0	0	0	0	0	0	0	0	0	0	0	0	0	0	0	0	0	0	0	0	0	0	0	0
I3L2K5;Q8IWR0;I3L382;I3L3S2;I3L3F9;I3L1Y3;I3L323	I3L2K5;Q8IWR0;I3L382	I3L2K5	6;6;4;2;2;2;1	6;6;4;2;2;2;1	6;6;4;2;2;2;1	Zinc finger CCCH domain-containing protein 7A	ZC3H7A	>tr|I3L2K5|I3L2K5_HUMAN Zinc finger CCCH domain-containing protein 7A (Fragment) OS=Homo sapiens GN=ZC3H7A PE=4 SV=1;>sp|Q8IWR0|Z3H7A_HUMAN Zinc finger CCCH domain-containing protein 7A OS=Homo sapiens GN=ZC3H7A PE=1 SV=1;>tr|I3L382|I3L382_HUMAN Zinc finge	7	6	6	6	12.7	12.7	12.7	83.647	733	733;971;152;60;70;77;328	1	77	1.0993e-15	6.7	11.6	8.3	1.6	5.5	5.5	5.5	5.5	3.1	3.1	8.7	8.7	5.5	5.5	8.7	8.7	8.7	3.8	3.1	6.7	6	5.2	4.9	0	0	0	0	0
I3L397;P63241;I3L504;F8WCJ1;C9J7B5;C9J4W5;Q9GZV4;Q6IS14;P63241-2	I3L397;P63241;I3L504;F8WCJ1;C9J7B5;C9J4W5;Q9GZV4;Q6IS14;P63241-2	I3L397	3;3;3;2;2;2;2;2;2	3;3;3;2;2;2;2;2;2	3;3;3;2;2;2;2;2;2	Eukaryotic translation initiation factor 5A-1;Eukaryotic translation initiation factor 5A-2;Eukaryotic translation initiation factor 5A-1-like	EIF5A;EIF5A2;EIF5AL1	>tr|I3L397|I3L397_HUMAN Eukaryotic translation initiation factor 5A-1 (Fragment) OS=Homo sapiens GN=EIF5A PE=2 SV=2;>sp|P63241|IF5A1_HUMAN Eukaryotic translation initiation factor 5A-1 OS=Homo sapiens GN=EIF5A PE=1 SV=2;>tr|I3L504|I3L504_HUMAN Eukaryotic t	9	3	3	3	31.5	31.5	31.5	16.019	146	146;154;186;105;109;115;153;154;184	1	145	1.7229e-21	13.7	13.7	13.7	13.7	13.7	13.7	13.7	13.7	13.7	13.7	13.7	31.5	13.7	13.7	13.7	13.7	31.5	13.7	13.7	13.7	13.7	8.2	13.7	8.2	13.7	8.2	8.2	13.7
I3L3Q7;I3L3B0;Q07021	I3L3Q7;I3L3B0;Q07021	I3L3Q7	1;1;1	1;1;1	1;1;1	Complement component 1 Q subcomponent-binding protein, mitochondrial	C1QBP	>tr|I3L3Q7|I3L3Q7_HUMAN Complement component 1 Q subcomponent-binding protein, mitochondrial (Fragment) OS=Homo sapiens GN=C1QBP PE=2 SV=1;>tr|I3L3B0|I3L3B0_HUMAN Complement component 1 Q subcomponent-binding protein, mitochondrial OS=Homo sapiens GN=C1QBP	3	1	1	1	8.5	8.5	8.5	20.006	177	177;178;282	1	8	0.0014166	0	0	0	0	0	8.5	8.5	0	0	0	8.5	0	0	0	0	8.5	0	8.5	0	0	0	8.5	0	0	0	0	0	0
J3KN67;D6RGJ6	J3KN67	J3KN67	42;4	3;1	0;0		TPM3	>tr|J3KN67|J3KN67_HUMAN Tropomyosin alpha-3 chain OS=Homo sapiens GN=TPM3 PE=2 SV=1	2	42	3	0	84.6	11.2	0	33.222	285	285;75	1	106	0	80.4	82.1	80.4	79.6	82.1	82.1	79.6	82.1	77.9	82.1	82.1	82.1	82.1	82.1	82.1	82.1	82.1	80.4	82.1	76.8	82.1	80.4	82.1	68.1	67.7	38.2	48.1	60
O15078-2;O15078;J3KNF5	O15078-2;O15078;J3KNF5	O15078	2;2;2	2;2;2	2;2;2	Centrosomal protein of 290 kDa	CEP290	>sp|O15078-2|CE290_HUMAN Isoform 2 of Centrosomal protein of 290 kDa OS=Homo sapiens GN=CEP290;>sp|O15078|CE290_HUMAN Centrosomal protein of 290 kDa OS=Homo sapiens GN=CEP290 PE=1 SV=2;>tr|J3KNF5|J3KNF5_HUMAN Centrosomal protein of 290 kDa OS=Homo sapiens	3	2	2	2	1.3	1.3	1.3	180.06	1539	1539;2479;2481	1	25	0.0018804	0	0	0	0	0	0	0	0	0	0	0.6	0.6	0.6	0	0.6	0	0.6	0.6	0.6	0	0	0	0	0	0	0	0.6	0.6
O15027-2;O15027-4;O15027-3;O15027;O15027-5;J3KNL6	O15027-2;O15027-4;O15027-3;O15027;O15027-5;J3KNL6	O15027	3;3;3;3;3;3	3;3;3;3;3;3	3;3;3;3;3;3	Protein transport protein Sec16A	SEC16A	>sp|O15027-2|SC16A_HUMAN Isoform 2 of Protein transport protein Sec16A OS=Homo sapiens GN=SEC16A;>sp|O15027-4|SC16A_HUMAN Isoform 4 of Protein transport protein Sec16A OS=Homo sapiens GN=SEC16A;>sp|O15027-3|SC16A_HUMAN Isoform 3 of Protein transport protei	6	3	3	3	1.7	1.7	1.7	228.87	2134	2134;2154;2159;2179;2201;2357	1	46	7.9563e-07	0	0	0	0	0	0	0	0	0	0	0	0	0	0.5	0.5	0.5	0.5	0.5	0	0	0	0	0	0	0	0	0	0
Q14192;J3KNW4	Q14192;J3KNW4	Q14192	3;3	3;3	3;3	Four and a half LIM domains protein 2	FHL2	>sp|Q14192|FHL2_HUMAN Four and a half LIM domains protein 2 OS=Homo sapiens GN=FHL2 PE=1 SV=3;>tr|J3KNW4|J3KNW4_HUMAN Four and a half LIM domains protein 2 OS=Homo sapiens GN=FHL2 PE=2 SV=1	2	3	3	3	12.2	12.2	12.2	32.193	279	279;389	1	123	1.1844e-11	3.9	3.9	3.9	3.9	3.9	3.9	3.9	3.9	3.9	3.9	3.9	3.9	3.9	3.9	3.9	3.9	3.9	3.9	3.9	0	0	3.9	3.9	3.9	3.9	3.9	3.9	3.9
Q92614-4;Q92614;J3KNX9;Q92614-3;Q92614-2;Q92614-5;H0YEV9	Q92614-4;Q92614;J3KNX9;Q92614-3;Q92614-2;Q92614-5	Q92614	64;64;64;62;52;47;6	64;64;64;62;52;47;6	64;64;64;62;52;47;6	Unconventional myosin-XVIIIa	MYO18A	>sp|Q92614-4|MY18A_HUMAN Isoform 4 of Unconventional myosin-XVIIIa OS=Homo sapiens GN=MYO18A;>sp|Q92614|MY18A_HUMAN Unconventional myosin-XVIIIa OS=Homo sapiens GN=MYO18A PE=1 SV=3;>tr|J3KNX9|J3KNX9_HUMAN Unconventional myosin-XVIIIa OS=Homo sapiens GN=MYO	7	64	64	64	36.8	36.8	36.8	231.24	2039	2039;2054;2054;2002;1723;1581;197	1	1189	0	10.3	10.5	8.1	7.4	12.1	14.7	12.5	14.9	8.9	10	20	21.1	15	17.4	15.4	20.5	21.2	13	7.6	13.1	9.6	11.3	11.8	0	1.3	0.5	0	1.1
J3KP15;Q01130;J3QL05;B4DN89;Q9BRL6-2;Q9BRL6	J3KP15;Q01130;J3QL05;B4DN89	J3KP15	4;4;3;3;1;1	4;4;3;3;1;1	4;4;3;3;1;1	Serine/arginine-rich splicing factor 2	SRSF2;SFRS2	>tr|J3KP15|J3KP15_HUMAN Serine/arginine-rich-splicing factor 2 (Fragment) OS=Homo sapiens GN=SRSF2 PE=2 SV=2;>sp|Q01130|SRSF2_HUMAN Serine/arginine-rich splicing factor 2 OS=Homo sapiens GN=SRSF2 PE=1 SV=4;>tr|J3QL05|J3QL05_HUMAN Serine/arginine-rich-splic	6	4	4	4	36.8	36.8	36.8	15.371	133	133;221;130;209;275;282	1	141	1.4081e-28	36.8	36.8	36.8	24.8	36.8	24.8	36.8	36.8	36.8	36.8	36.8	36.8	36.8	36.8	36.8	36.8	36.8	36.8	36.8	30.8	30.8	36.8	36.8	12.8	0	6	6	6
P42224-2;J3KPM9;P42224;E7EPD2;D2KFR9;E7ENM1	P42224-2;J3KPM9;P42224	P42224	7;7;7;3;3;1	7;7;7;3;3;1	7;7;7;3;3;1	Signal transducer and activator of transcription 1-alpha/beta	STAT1	>sp|P42224-2|STAT1_HUMAN Isoform Beta of Signal transducer and activator of transcription 1-alpha/beta OS=Homo sapiens GN=STAT1;>tr|J3KPM9|J3KPM9_HUMAN Signal transducer and activator of transcription OS=Homo sapiens GN=STAT1 PE=2 SV=1;>sp|P42224|STAT1_HUM	6	7	7	7	12.2	12.2	12.2	83.042	712	712;714;750;180;193;150	1	131	6.1211e-23	3.9	3.9	5.5	7.4	7	7	8.7	8.7	8.7	6.9	6.9	7	7	7.4	5.2	8.7	5.8	3.2	7	3.8	2	5.5	3.5	0	0	0	0	1.8
P04075;J3KPS3;P04075-2;H3BR68;H3BQN4;H3BMQ8;H3BUH7;H3BR04;H3BU78;H3BPS8	P04075;J3KPS3;P04075-2;H3BR68;H3BQN4	P04075	4;4;4;3;3;1;1;1;1;1	4;4;4;3;3;1;1;1;1;1	4;4;4;3;3;1;1;1;1;1	Fructose-bisphosphate aldolase A;Fructose-bisphosphate aldolase	ALDOA	>sp|P04075|ALDOA_HUMAN Fructose-bisphosphate aldolase A OS=Homo sapiens GN=ALDOA PE=1 SV=2;>tr|J3KPS3|J3KPS3_HUMAN Fructose-bisphosphate aldolase OS=Homo sapiens GN=ALDOA PE=3 SV=1;>sp|P04075-2|ALDOA_HUMAN Isoform 2 of Fructose-bisphosphate aldolase A OS=H	10	4	4	4	13.7	13.7	13.7	39.42	364	364;368;418;130;361;140;155;162;204;278	1	67	1.3452e-17	3.8	0	3.8	3.8	3.8	3.8	3.8	3.8	3.8	3.8	3.8	6.3	6.3	0	0	3.8	3.8	6.3	6.3	3.8	3.8	3.8	3.8	0	3.8	0	0	0
Q99623;J3KPX7;F5GY37;Q99623-2;F5GWA7;F5H3X6;F5H2D2;F5H0C5;U3KPZ5	Q99623;J3KPX7;F5GY37;Q99623-2;F5GWA7;F5H3X6	Q99623	12;12;11;9;8;7;2;2;1	12;12;11;9;8;7;2;2;1	12;12;11;9;8;7;2;2;1	Prohibitin-2	PHB2	>sp|Q99623|PHB2_HUMAN Prohibitin-2 OS=Homo sapiens GN=PHB2 PE=1 SV=2;>tr|J3KPX7|J3KPX7_HUMAN Prohibitin-2 OS=Homo sapiens GN=PHB2 PE=2 SV=1;>tr|F5GY37|F5GY37_HUMAN Prohibitin-2 OS=Homo sapiens GN=PHB2 PE=2 SV=1;>sp|Q99623-2|PHB2_HUMAN Isoform 2 of Prohibit	9	12	12	12	45.2	45.2	45.2	33.296	299	299;299;267;261;261;213;87;112;103	1	416	1.5777e-69	25.4	34.8	39.8	39.8	39.8	37.1	37.1	35.8	33.8	33.4	27.8	25.8	37.1	26.1	33.1	25.1	21.1	39.8	37.1	39.8	36.5	39.8	33.4	39.8	33.4	33.4	26.4	30.8
P78509-3;P78509-2;P78509;J3KQ66	P78509-3;P78509-2;P78509;J3KQ66	P78509	2;2;2;2	2;2;2;2	2;2;2;2	Reelin	RELN	>sp|P78509-3|RELN_HUMAN Isoform 3 of Reelin OS=Homo sapiens GN=RELN;>sp|P78509-2|RELN_HUMAN Isoform 2 of Reelin OS=Homo sapiens GN=RELN;>sp|P78509|RELN_HUMAN Reelin OS=Homo sapiens GN=RELN PE=1 SV=3;>tr|J3KQ66|J3KQ66_HUMAN Reelin OS=Homo sapiens GN=RELN PE	4	2	2	2	0.6	0.6	0.6	384.09	3427	3427;3458;3460;3460	1	54	0.00017375	0.3	0	0.3	0.3	0.3	0	0.3	0	0.3	0.3	0.3	0.3	0.3	0.3	0.3	0.3	0	0.3	0.3	0.3	0	0.3	0.3	0.3	0.3	0	0.3	0
J3KQE0;Q9UH99-3;Q9UH99;Q9UH99-2	J3KQE0;Q9UH99-3;Q9UH99;Q9UH99-2	J3KQE0	3;3;3;3	3;3;3;3	3;3;3;3	SUN domain-containing protein 2	SUN2	>tr|J3KQE0|J3KQE0_HUMAN SUN domain-containing protein 2 OS=Homo sapiens GN=SUN2 PE=2 SV=1;>sp|Q9UH99-3|SUN2_HUMAN Isoform 3 of SUN domain-containing protein 2 OS=Homo sapiens GN=SUN2;>sp|Q9UH99|SUN2_HUMAN SUN domain-containing protein 2 OS=Homo sapiens GN=	4	3	3	3	5.9	5.9	5.9	79.085	706	706;713;717;738	1	85	1.3231e-08	5.9	5.9	5.9	5.9	5.9	5.9	5.9	3.7	5.9	2.1	5.9	3.7	1.6	5.9	5.9	5.9	5.9	5.9	3.7	3.7	3.7	5.9	5.9	2.3	0	2.3	0	0
J3QQT2;J3KRX5;P18621;P18621-3;P18621-2;J3QLC8;J3QS96;J3KRB3;J3KSJ0	J3QQT2;J3KRX5;P18621;P18621-3;P18621-2;J3QLC8;J3QS96;J3KRB3	J3QQT2	17;17;17;17;15;15;13;9;3	17;17;17;17;15;15;13;9;3	17;17;17;17;15;15;13;9;3	60S ribosomal protein L17	RPL17	>tr|J3QQT2|J3QQT2_HUMAN 60S ribosomal protein L17 (Fragment) OS=Homo sapiens GN=RPL17 PE=3 SV=1;>tr|J3KRX5|J3KRX5_HUMAN 60S ribosomal protein L17 (Fragment) OS=Homo sapiens GN=RPL17 PE=3 SV=1;>sp|P18621|RL17_HUMAN 60S ribosomal protein L17 OS=Homo sapiens	9	17	17	17	67.3	67.3	67.3	19.786	171	171;174;184;228;146;174;138;105;56	1	981	0	61.4	62.6	62.6	62.6	61.4	57.3	62.6	62.6	62.6	58.5	62.6	62.6	58.5	62.6	62.6	61.4	57.3	62.6	57.3	62.6	59.1	51.5	62	43.3	57.9	38.6	29.8	40.9
J3QQY2;J3KS45;Q9UM00-2;Q9UM00;J9JIE6	J3QQY2;J3KS45;Q9UM00-2;Q9UM00;J9JIE6	J3QQY2	1;1;1;1;1	1;1;1;1;1	1;1;1;1;1	Transmembrane and coiled-coil domain-containing protein 1	TMCO1	>tr|J3QQY2|J3QQY2_HUMAN Transmembrane and coiled-coil domain-containing protein 1 OS=Homo sapiens GN=TMCO1 PE=4 SV=1;>tr|J3KS45|J3KS45_HUMAN Transmembrane and coiled-coil domain-containing protein 1 (Fragment) OS=Homo sapiens GN=TMCO1 PE=2 SV=1;>sp|Q9UM00-	5	1	1	1	14.4	14.4	14.4	11.372	104	104;143;169;188;239	1	8	1.8459e-05	0	0	0	0	0	0	0	0	0	0	0	14.4	14.4	0	14.4	0	14.4	0	0	0	0	0	0	0	0	0	0	0
J3QR09;J3KTE4;P84098;J3QL15	J3QR09;J3KTE4;P84098;J3QL15	J3QR09	16;16;16;8	16;16;16;8	16;16;16;8	Ribosomal protein L19;60S ribosomal protein L19	RPL19	>tr|J3QR09|J3QR09_HUMAN Ribosomal protein L19 OS=Homo sapiens GN=RPL19 PE=3 SV=1;>tr|J3KTE4|J3KTE4_HUMAN Ribosomal protein L19 OS=Homo sapiens GN=RPL19 PE=3 SV=1;>sp|P84098|RL19_HUMAN 60S ribosomal protein L19 OS=Homo sapiens GN=RPL19 PE=1 SV=1;>tr|J3QL15|	4	16	16	16	51.8	51.8	51.8	23.134	193	193;194;196;128	1	849	2.8055e-171	37.3	37.8	37.8	37.8	36.8	37.8	37.3	37.8	37.3	37.8	37.3	37.8	37.3	37.8	37.8	37.3	37.8	33.2	37.8	33.2	25.4	37.8	37.8	28	32.1	24.4	16.1	26.9
Q07955;J3KTL2;Q07955-3;Q07955-2;J3KSR8;J3QQV5;J3KSW7	Q07955;J3KTL2;Q07955-3;Q07955-2;J3KSR8	Q07955	13;13;12;12;7;4;4	13;13;12;12;7;4;4	13;13;12;12;7;4;4	Serine/arginine-rich splicing factor 1	SRSF1	>sp|Q07955|SRSF1_HUMAN Serine/arginine-rich splicing factor 1 OS=Homo sapiens GN=SRSF1 PE=1 SV=2;>tr|J3KTL2|J3KTL2_HUMAN Serine/arginine-rich-splicing factor 1 OS=Homo sapiens GN=SRSF1 PE=4 SV=1;>sp|Q07955-3|SRSF1_HUMAN Isoform ASF-3 of Serine/arginine-ric	7	13	13	13	50	50	50	27.744	248	248;253;201;292;143;65;73	1	360	1.7312e-123	11.7	15.7	19.4	19.8	19.4	12.1	19.8	15.7	15.3	12.1	19.4	29	15.7	19.8	19.8	15.7	15.7	15.7	15.7	11.7	11.7	11.7	15.7	0	7.7	0	4	4
Q9UQ88-5;Q9UQ88-10;P21127-12;P21127-4;P21127-5;P21127-10;J3QL65;P21127-6;J3KTL7;Q5QPR4;P21127-9;Q9UQ88-4;P21127-8;J3QR29;Q9UQ88-3;Q5QPR3;Q9UQ88-2;P21127-3;P21127-2;Q9UQ88;J3QKR5;J3QR44;P21127;Q9UQ88-8;Q9UQ88-9	Q9UQ88-5;Q9UQ88-10;P21127-12;P21127-4;P21127-5;P21127-10;J3QL65;P21127-6;J3KTL7;Q5QPR4;P21127-9;Q9UQ88-4;P21127-8;J3QR29;Q9UQ88-3;Q5QPR3;Q9UQ88-2;P21127-3;P21127-2;Q9UQ88;J3QKR5;J3QR44;P21127;Q9UQ88-8	Q9UQ88	3;3;3;3;3;3;3;3;3;3;3;3;3;3;3;3;3;3;3;3;3;3;3;2;1	3;3;3;3;3;3;3;3;3;3;3;3;3;3;3;3;3;3;3;3;3;3;3;2;1	3;3;3;3;3;3;3;3;3;3;3;3;3;3;3;3;3;3;3;3;3;3;3;2;1	Cyclin-dependent kinase 11A;Cyclin-dependent kinase 11B	CDK11A;CDK11B	>sp|Q9UQ88-5|CD11A_HUMAN Isoform SV7 of Cyclin-dependent kinase 11A OS=Homo sapiens GN=CDK11A;>sp|Q9UQ88-10|CD11A_HUMAN Isoform 4 of Cyclin-dependent kinase 11A OS=Homo sapiens GN=CDK11A;>sp|P21127-12|CD11B_HUMAN Isoform 7 of Cyclin-dependent kinase 11B OS	25	3	3	3	10.8	10.8	10.8	45.229	397	397;439;439;461;526;565;618;738;738;746;748;770;772;772;779;779;780;781;782;783;783;785;795;167;531	1	26	8.0828e-06	0	0	0	0	0	3.8	0	8.1	0	0	8.1	3.8	0	6.5	8.1	6.5	10.8	0	0	0	0	3.8	4.3	0	0	0	0	0
Q07020;J3QQ67;F8VWC5;H0YHA7;G3V203;F8VYV2;F8VXR6	Q07020;J3QQ67;F8VWC5;H0YHA7;G3V203;F8VYV2	Q07020	14;14;13;13;12;11;1	14;14;13;13;12;11;1	5;5;4;4;5;5;1	60S ribosomal protein L18	RPL18	>sp|Q07020|RL18_HUMAN 60S ribosomal protein L18 OS=Homo sapiens GN=RPL18 PE=1 SV=2;>tr|J3QQ67|J3QQ67_HUMAN 60S ribosomal protein L18 (Fragment) OS=Homo sapiens GN=RPL18 PE=3 SV=1;>tr|F8VWC5|F8VWC5_HUMAN 60S ribosomal protein L18 OS=Homo sapiens GN=RPL18 PE	7	14	14	5	54.3	54.3	10.6	21.634	188	188;190;159;167;164;133;84	1	969	3.8553e-300	41.5	40.4	48.4	46.3	48.4	46.3	49.5	48.4	46.3	42.6	46.3	45.7	43.6	37.8	43.6	39.9	45.7	46.3	46.3	40.4	46.3	41.5	46.3	39.4	42.6	39.4	33.5	33.5
J3QQR8;J3QQX6;J3QRQ1;J3QRT5;P13598;J3QKR4	J3QQR8;J3QQX6;J3QRQ1;J3QRT5;P13598;J3QKR4	J3QQR8	2;2;2;2;2;1	2;2;2;2;2;1	2;2;2;2;2;1	Intercellular adhesion molecule 2	ICAM2	>tr|J3QQR8|J3QQR8_HUMAN Intercellular adhesion molecule 2 (Fragment) OS=Homo sapiens GN=ICAM2 PE=2 SV=2;>tr|J3QQX6|J3QQX6_HUMAN Intercellular adhesion molecule 2 (Fragment) OS=Homo sapiens GN=ICAM2 PE=2 SV=1;>tr|J3QRQ1|J3QRQ1_HUMAN Intercellular adhesion m	6	2	2	2	15.1	15.1	15.1	18.422	166	166;214;216;251;275;174	1	48	3.1139e-05	9	9	15.1	15.1	15.1	9	15.1	15.1	15.1	6	15.1	9	15.1	15.1	15.1	9	9	9	0	9	15.1	0	0	0	0	0	9	0
P19105;O14950;J3QRS3;J3KTJ1	P19105;O14950;J3QRS3	P19105	14;14;14;5	14;14;14;5	8;8;8;0	Myosin regulatory light chain 12A;Myosin regulatory light chain 12B	MYL12A;MYL12B	>sp|P19105|ML12A_HUMAN Myosin regulatory light chain 12A OS=Homo sapiens GN=MYL12A PE=1 SV=2;>sp|O14950|ML12B_HUMAN Myosin regulatory light chain 12B OS=Homo sapiens GN=MYL12B PE=1 SV=2;>tr|J3QRS3|J3QRS3_HUMAN Myosin regulatory light chain 12A OS=Homo sapi	4	14	14	8	66.7	66.7	33.3	19.794	171	171;172;177;114	1	1292	0	66.7	66.7	66.7	66.7	60.2	60.2	66.7	66.7	66.7	66.7	66.7	66.7	60.2	60.2	66.7	66.7	66.7	66.7	66.7	66.7	66.7	66.7	55	60.8	66.7	36.3	50.3	60.8
P07947;J3QRU1;P06239;Q573B4;P06239-3	P07947;J3QRU1	P07947	14;14;1;1;1	14;14;1;1;1	9;9;0;0;0	Tyrosine-protein kinase Yes	YES1	>sp|P07947|YES_HUMAN Tyrosine-protein kinase Yes OS=Homo sapiens GN=YES1 PE=1 SV=3;>tr|J3QRU1|J3QRU1_HUMAN Tyrosine-protein kinase Yes OS=Homo sapiens GN=YES1 PE=2 SV=1	5	14	14	9	30.9	30.9	23.9	60.801	543	543;548;509;516;539	1	197	2.7371e-57	1.5	0	3.7	3.9	9.2	6.1	2.4	2.4	3.7	0	0	0	1.5	0	1.5	0	0	0	3.9	1.5	1.5	1.5	0	0	1.5	0	1.5	1.5
Q8IYN9;Q05397;Q05397-5;J3QT16;H0YBP1;E7ESA6;Q8N9D7;H0YB16;H0YBZ1;E9PEI4;Q05397-2;Q05397-3;E5RGA6;Q05397-6;B4DWJ1;Q05397-4;E5RH08;E5RIK4;E5RG54;E5RH48;E5RH01;E5RG66;E5RI72;E5RFW9;E5RJP0;E5RG86;H0YAS0;E5RHD8;E5RI03;H0YB33;E5RJQ2;E5RG80;E5RJI4;H0YB99;E9PBI4;Q14289-2;Q14289	Q8IYN9;Q05397;Q05397-5;J3QT16;H0YBP1;E7ESA6;Q8N9D7;H0YB16;H0YBZ1;E9PEI4;Q05397-2	Q8IYN9	13;13;13;13;12;12;10;10;10;9;9;5;3;3;3;3;2;2;2;2;2;2;2;2;2;1;1;1;1;1;1;1;1;1;1;1;1	13;13;13;13;12;12;10;10;10;9;9;5;3;3;3;3;2;2;2;2;2;2;2;2;2;1;1;1;1;1;1;1;1;1;1;1;1	13;13;13;13;12;12;10;10;10;9;9;5;3;3;3;3;2;2;2;2;2;2;2;2;2;1;1;1;1;1;1;1;1;1;1;1;1	Focal adhesion kinase 1	PTK2	>tr|Q8IYN9|Q8IYN9_HUMAN Focal adhesion kinase 1 OS=Homo sapiens GN=PTK2 PE=2 SV=1;>sp|Q05397|FAK1_HUMAN Focal adhesion kinase 1 OS=Homo sapiens GN=PTK2 PE=1 SV=2;>sp|Q05397-5|FAK1_HUMAN Isoform 5 of Focal adhesion kinase 1 OS=Homo sapiens GN=PTK2;>tr|J3QT1	37	13	13	13	15.4	15.4	15.4	114.25	1006	1006;1052;1065;1065;1017;1096;720;724;753;680;879;554;156;360;362;431;51;65;66;107;117;119;120;121;122;59;72;115;120;128;132;133;168;319;596;967;1009	1	245	5.6436e-75	4	7	6.9	8.1	8.1	9.1	6	6.9	8.1	6.9	2.3	1.9	4	7.3	6	5.4	5	6	5	4	4	6	6.1	2.3	1.1	0	0	0.9
Q03252;J9JID7	Q03252;J9JID7	Q03252	4;4	2;2	2;2	Lamin-B2	LMNB2	>sp|Q03252|LMNB2_HUMAN Lamin-B2 OS=Homo sapiens GN=LMNB2 PE=1 SV=3;>tr|J9JID7|J9JID7_HUMAN Lamin B2, isoform CRA_a OS=Homo sapiens GN=LMNB2 PE=3 SV=1	2	4	2	2	7	3.5	3.5	67.688	600	600;620	1	6	4.1965e-08	0	1.3	0	0	0	0	1.3	1.3	0	1.3	1.3	1.3	1.3	1.3	1.3	1.3	1.3	1.3	1.3	0	0	0	0	0	0	0	1.3	0
K4DI84;Q96QH2-2;Q96QH2	K4DI84;Q96QH2-2;Q96QH2	K4DI84	2;2;2	2;2;2	2;2;2	PML-RARA-regulated adapter molecule 1	PRAM1	>tr|K4DI84|K4DI84_HUMAN PML-RARA regulated adaptor molecule 1, isoform CRA_b OS=Homo sapiens GN=PRAM1 PE=4 SV=1;>sp|Q96QH2-2|PRAM_HUMAN Isoform 2 of PML-RARA-regulated adapter molecule 1 OS=Homo sapiens GN=PRAM1;>sp|Q96QH2|PRAM_HUMAN PML-RARA-regulated ada	3	2	2	2	1.8	1.8	1.8	73.84	669	669;670;718	1	50	0.00079244	1.6	0	1.6	0	1.6	0	1.6	0	0	1.6	1.6	1.6	1.6	1.6	0	1.6	1.6	1.6	1.6	0	0	0	1.6	0	1.6	1.6	1.6	1.6
K7EM02;K7EIJ8;Q8IYT4-2;Q8IYT4	K7EM02;K7EIJ8;Q8IYT4-2;Q8IYT4	K7EM02	1;1;1;1	1;1;1;1	1;1;1;1	Katanin p60 ATPase-containing subunit A-like 2	KATNAL2	>tr|K7EM02|K7EM02_HUMAN Katanin p60 ATPase-containing subunit A-like 2 (Fragment) OS=Homo sapiens GN=KATNAL2 PE=2 SV=1;>tr|K7EIJ8|K7EIJ8_HUMAN Katanin p60 ATPase-containing subunit A-like 2 (Fragment) OS=Homo sapiens GN=KATNAL2 PE=4 SV=1;>sp|Q8IYT4-2|KATL2	4	1	1	1	9.4	9.4	9.4	13.999	128	128;341;466;538	1	50	0.00045797	9.4	9.4	9.4	9.4	9.4	9.4	9.4	9.4	9.4	9.4	9.4	9.4	9.4	9.4	9.4	9.4	9.4	9.4	9.4	9.4	9.4	9.4	9.4	9.4	9.4	9.4	9.4	9.4
K7ER39;K7EL96;K7ERZ3;O60664-4;O60664-3;O60664	K7ER39;K7EL96;K7ERZ3;O60664-4;O60664-3;O60664	K7ER39	1;1;1;1;1;1	1;1;1;1;1;1	1;1;1;1;1;1	Perilipin-3	PLIN3	>tr|K7ER39|K7ER39_HUMAN Perilipin-3 (Fragment) OS=Homo sapiens GN=PLIN3 PE=2 SV=1;>tr|K7EL96|K7EL96_HUMAN Perilipin-3 (Fragment) OS=Homo sapiens GN=PLIN3 PE=2 SV=2;>tr|K7ERZ3|K7ERZ3_HUMAN Perilipin-3 (Fragment) OS=Homo sapiens GN=PLIN3 PE=4 SV=1;>sp|O60664	6	1	1	1	7.1	7.1	7.1	17.61	168	168;172;292;422;433;434	1	9	0.001177	0	0	0	0	0	0	0	0	0	0	0	0	0	0	0	0	0	0	0	0	0	0	0	0	0	0	0	0
Q3MHD2;Q3MHD2-2;K7ELG9	Q3MHD2;Q3MHD2-2;K7ELG9	Q3MHD2	2;2;2	2;2;2	2;2;2	Protein LSM12 homolog	LSM12	>sp|Q3MHD2|LSM12_HUMAN Protein LSM12 homolog OS=Homo sapiens GN=LSM12 PE=1 SV=2;>sp|Q3MHD2-2|LSM12_HUMAN Isoform 2 of Protein LSM12 homolog OS=Homo sapiens GN=LSM12;>tr|K7ELG9|K7ELG9_HUMAN Protein LSM12 homolog OS=Homo sapiens GN=LSM12 PE=2 SV=1	3	2	2	2	11.3	11.3	11.3	21.701	195	195;198;230	1	41	5.2888e-06	6.7	0	0	0	0	0	6.7	6.7	0	0	6.7	0	0	6.7	0	6.7	0	0	0	6.7	0	6.7	0	0	0	0	0	0
P14314-2;P14314;K7ELL7;K7EKX1;K7EJ70;K7EPW7	P14314-2;P14314;K7ELL7	P14314	3;3;3;1;1;1	3;3;3;1;1;1	3;3;3;1;1;1	Glucosidase 2 subunit beta	PRKCSH	>sp|P14314-2|GLU2B_HUMAN Isoform 2 of Glucosidase 2 subunit beta OS=Homo sapiens GN=PRKCSH;>sp|P14314|GLU2B_HUMAN Glucosidase 2 subunit beta OS=Homo sapiens GN=PRKCSH PE=1 SV=2;>tr|K7ELL7|K7ELL7_HUMAN Glucosidase 2 subunit beta OS=Homo sapiens GN=PRKCSH PE	6	3	3	3	5.9	5.9	5.9	59.177	525	525;528;535;140;144;168	1	37	9.9985e-07	0	0	1.9	1.9	3.8	1.9	0	2.1	4	1.9	0	0	0	0	0	0	2.1	3.8	1.9	1.9	0	0	0	1.9	0	0	0	1.9
K7EM38;F8WCH0	K7EM38	K7EM38	17;4	1;0	1;0		ACTG1	>tr|K7EM38|K7EM38_HUMAN Actin, cytoplasmic 2, N-terminally processed (Fragment) OS=Homo sapiens GN=ACTG1 PE=3 SV=1	2	17	1	1	91.7	7.5	7.5	14.522	133	133;52	1	58	0	91.7	91.7	84.2	84.2	91.7	91.7	91.7	91.7	84.2	91.7	91.7	84.2	91.7	91.7	91.7	91.7	84.2	91.7	84.2	84.2	84.2	84.2	84.2	72.2	76.7	54.9	59.4	59.4
Q49A26-5;Q49A26-4;K7EMM8;Q49A26-2;Q49A26-3;Q49A26;K7EQB2;K7EPU6	Q49A26-5;Q49A26-4;K7EMM8;Q49A26-2;Q49A26-3;Q49A26;K7EQB2	Q49A26	4;4;4;4;4;4;2;1	4;4;4;4;4;4;2;1	4;4;4;4;4;4;2;1	Putative oxidoreductase GLYR1	GLYR1	>sp|Q49A26-5|GLYR1_HUMAN Isoform 5 of Putative oxidoreductase GLYR1 OS=Homo sapiens GN=GLYR1;>sp|Q49A26-4|GLYR1_HUMAN Isoform 4 of Putative oxidoreductase GLYR1 OS=Homo sapiens GN=GLYR1;>tr|K7EMM8|K7EMM8_HUMAN Putative oxidoreductase GLYR1 (Fragment) OS=Ho	8	4	4	4	10.4	10.4	10.4	51.508	472	472;484;524;536;547;553;185;171	1	49	1.8246e-21	0	0	0	0	0	0	0	0	0	0	0	0	0	0	0	0	0	0	0	0	0	0	0	0	0	0	0	0
K7EN60;Q9BQ61	K7EN60;Q9BQ61	K7EN60	1;1	1;1	1;1	Uncharacterized protein C19orf43	C19orf43	>tr|K7EN60|K7EN60_HUMAN Uncharacterized protein C19orf43 OS=Homo sapiens GN=C19orf43 PE=2 SV=1;>sp|Q9BQ61|CS043_HUMAN Uncharacterized protein C19orf43 OS=Homo sapiens GN=C19orf43 PE=1 SV=1	2	1	1	1	10	10	10	15.612	150	150;176	1	11	0.00073123	0	0	0	0	0	0	0	0	0	0	0	0	0	0	0	0	0	0	0	0	0	0	0	0	0	0	0	0
K7EPT6;Q92804-2;Q92804;K7ENI1;K7EKB2;K7EL85	K7EPT6;Q92804-2;Q92804	K7EPT6	5;5;5;1;1;1	4;4;4;1;1;1	4;4;4;1;1;1	TATA-binding protein-associated factor 2N	TAF15	>tr|K7EPT6|K7EPT6_HUMAN TATA-binding protein-associated factor 2N OS=Homo sapiens GN=TAF15 PE=2 SV=1;>sp|Q92804-2|RBP56_HUMAN Isoform Short of TATA-binding protein-associated factor 2N OS=Homo sapiens GN=TAF15;>sp|Q92804|RBP56_HUMAN TATA-binding protein-as	6	5	4	4	13.6	10.5	10.5	48.839	449	449;589;592;121;214;239	1	61	1.6306e-63	0	0	0	0	0	1.8	0	0	0	0	0	0	0	0	0	1.8	0	0	0	0	0	0	1.8	0	0	0	0	0
K7ERC2;Q9NY61	K7ERC2;Q9NY61	K7ERC2	1;1	1;1	1;1	Protein AATF	AATF	>tr|K7ERC2|K7ERC2_HUMAN Protein AATF (Fragment) OS=Homo sapiens GN=AATF PE=2 SV=1;>sp|Q9NY61|AATF_HUMAN Protein AATF OS=Homo sapiens GN=AATF PE=1 SV=1	2	1	1	1	9.7	9.7	9.7	17.838	154	154;560	1	9	0.00014343	0	0	0	0	0	0	0	0	0	0	0	0	0	0	0	0	0	0	0	0	0	0	0	0	0	0	0	0
K7ERC4;P09543-2;P09543;K7EN66;C9K0L8;K7ERZ0	K7ERC4;P09543-2;P09543;K7EN66;C9K0L8;K7ERZ0	K7ERC4	4;4;4;3;3;3	4;4;4;3;3;3	4;4;4;3;3;3	2,3-cyclic-nucleotide 3-phosphodiesterase	CNP	>tr|K7ERC4|K7ERC4_HUMAN 2,3-cyclic-nucleotide 3-phosphodiesterase (Fragment) OS=Homo sapiens GN=CNP PE=2 SV=2;>sp|P09543-2|CN37_HUMAN Isoform CNPI of 2,3-cyclic-nucleotide 3-phosphodiesterase OS=Homo sapiens GN=CNP;>sp|P09543|CN37_HUMAN 2,3-cyclic-	6	4	4	4	20.7	20.7	20.7	19.033	164	164;401;421;120;144;153	1	97	8.5622e-14	14	14	14	14	14	14	14	14	14	14	14	14	14	14	14	7.3	14	14	14	14	14	14	14	0	14	0	0	0
K7ERI7;K7EMH1;K7ELC4;K7EP65;K7EKS7;K7EJT5	K7ERI7;K7EMH1;K7ELC4;K7EP65;K7EKS7	K7ERI7	10;9;8;6;6;4	10;9;8;6;6;4	1;1;1;1;1;1		RPL22	>tr|K7ERI7|K7ERI7_HUMAN 60S ribosomal protein L22 OS=Homo sapiens GN=RPL22 PE=4 SV=1;>tr|K7EMH1|K7EMH1_HUMAN 60S ribosomal protein L22 (Fragment) OS=Homo sapiens GN=RPL22 PE=2 SV=1;>tr|K7ELC4|K7ELC4_HUMAN 60S ribosomal protein L22 (Fragment) OS=Homo sapien	6	10	10	1	78.9	78.9	12.6	11.168	95	95;89;79;48;53;47	1	534	1.2076e-114	65.3	65.3	65.3	65.3	65.3	65.3	65.3	65.3	65.3	65.3	65.3	66.3	65.3	65.3	65.3	66.3	66.3	66.3	65.3	66.3	53.7	65.3	77.9	52.6	44.2	41.1	41.1	49.5
K7ERI8;P51148;P51148-2;K7ERQ8;F8VVZ0;F8VUA5;F8VVK3;K7ENY4;P61020-2;B4DJA5;P61020;P20339;F8WCY6;F8WD79;F8VPW9;F8VSF8;F8VWZ7;F8VWU4	K7ERI8;P51148;P51148-2;K7ERQ8;F8VVZ0;F8VUA5;F8VVK3;K7ENY4;P61020-2;B4DJA5;P61020;P20339	K7ERI8	3;3;3;3;2;2;2;2;2;2;2;2;1;1;1;1;1;1	3;3;3;3;2;2;2;2;2;2;2;2;1;1;1;1;1;1	3;3;3;3;2;2;2;2;2;2;2;2;1;1;1;1;1;1	Ras-related protein Rab-5C;Ras-related protein Rab-5B;Ras-related protein Rab-5A	RAB5C;RAB5B;RAB5A	>tr|K7ERI8|K7ERI8_HUMAN Uncharacterized protein OS=Homo sapiens PE=3 SV=1;>sp|P51148|RAB5C_HUMAN Ras-related protein Rab-5C OS=Homo sapiens GN=RAB5C PE=1 SV=2;>sp|P51148-2|RAB5C_HUMAN Isoform 2 of Ras-related protein Rab-5C OS=Homo sapiens GN=RAB5C;>tr|K7E	18	3	3	3	21.7	21.7	21.7	17.852	161	161;216;249;282;100;115;124;150;174;201;215;215;62;65;73;74;79;91	1	147	3.9777e-08	13	13	21.7	21.7	21.7	13	13	21.7	13	21.7	15.5	21.7	13	21.7	21.7	13	13	13	13	13	13	13	21.7	13	13	14.9	14.9	21.7
O14579;M0QXB4;O14579-3;O14579-2;M0R061	O14579;M0QXB4;O14579-3;O14579-2;M0R061	O14579	7;7;6;5;4	7;7;6;5;4	7;7;6;5;4	Coatomer subunit epsilon	COPE	>sp|O14579|COPE_HUMAN Coatomer subunit epsilon OS=Homo sapiens GN=COPE PE=1 SV=3;>tr|M0QXB4|M0QXB4_HUMAN Coatomer protein complex, subunit epsilon, isoform CRA_g OS=Homo sapiens GN=COPE PE=4 SV=1;>sp|O14579-3|COPE_HUMAN Isoform 3 of Coatomer subunit epsilo	5	7	7	7	33.4	33.4	33.4	34.482	308	308;331;256;257;146	1	114	3.8846e-24	0	0	6.8	4.2	6.8	6.8	0	4.2	0	4.2	0	6.8	0	4.5	0	0	0	6.8	0	0	0	0	0	0	0	0	0	0
M0R073;M0QYA8;Q8IV63-2;Q8IV63-3;Q8IV63;B4DGW1	M0R073;M0QYA8;Q8IV63-2;Q8IV63-3;Q8IV63;B4DGW1	M0R073	2;2;2;2;2;1	2;2;2;2;2;1	2;2;2;2;2;1	Inactive serine/threonine-protein kinase VRK3	VRK3	>tr|M0R073|M0R073_HUMAN Inactive serine/threonine-protein kinase VRK3 OS=Homo sapiens GN=VRK3 PE=2 SV=1;>tr|M0QYA8|M0QYA8_HUMAN Inactive serine/threonine-protein kinase VRK3 OS=Homo sapiens GN=VRK3 PE=2 SV=1;>sp|Q8IV63-2|VRK3_HUMAN Isoform 2 of Inactive se	6	2	2	2	5.8	5.8	5.8	40.524	362	362;406;412;424;474;243	1	34	0.00074775	0	0	0	0	0	0	0	0	0	0	0	0	0	0	0	0	0	0	0	0	0	0	0	0	0	0	0	0
M0QYX4	M0QYX4	M0QYX4	1	1	1		EVI5L	>tr|M0QYX4|M0QYX4_HUMAN EVI5-like protein (Fragment) OS=Homo sapiens GN=EVI5L PE=2 SV=1	1	1	1	1	15.8	15.8	15.8	15.605	139	139	1	56	0.00015451	0	0	0	0	0	0	0	0	0	0	0	0	0	0	0	0	0	0	0	0	0	0	0	0	0	0	0	0
P53680-2;P53680;M0R0N4;M0QYZ2;M0R1S0;M0QZ21	P53680-2;P53680;M0R0N4;M0QYZ2;M0R1S0;M0QZ21	P53680	2;2;2;2;1;1	2;2;2;2;1;1	2;2;2;2;1;1	AP-2 complex subunit sigma	AP2S1	>sp|P53680-2|AP2S1_HUMAN Isoform 2 of AP-2 complex subunit sigma OS=Homo sapiens GN=AP2S1;>sp|P53680|AP2S1_HUMAN AP-2 complex subunit sigma OS=Homo sapiens GN=AP2S1 PE=1 SV=2;>tr|M0R0N4|M0R0N4_HUMAN AP-2 complex subunit sigma OS=Homo sapiens GN=AP2S1 PE=2	6	2	2	2	15.4	15.4	15.4	12.417	104	104;142;144;158;92;122	1	74	0.0001494	15.4	15.4	15.4	15.4	15.4	15.4	15.4	15.4	15.4	15.4	15.4	15.4	6.7	15.4	15.4	15.4	15.4	15.4	15.4	6.7	15.4	15.4	6.7	6.7	6.7	6.7	0	6.7
M0QZM1	M0QZM1	M0QZM1	26	1	1		HNRNPM	>tr|M0QZM1|M0QZM1_HUMAN Heterogeneous nuclear ribonucleoprotein M (Fragment) OS=Homo sapiens GN=HNRNPM PE=4 SV=1	1	26	1	1	75.7	3.7	3.7	39.933	383	383	1	8	4.4204e-251	45.7	45.7	45.7	45.7	43.9	45.7	47.5	47.5	47.5	43.3	47.5	54.8	45.7	58.5	58.5	57.2	45.7	50.7	47.5	53.5	51.4	55.4	53.5	17	25.8	15.4	13.3	17.5
M0R2T8;Q9NSC5-4;Q9NSC5-3;M0QZN1;M0R2U7;Q9NSC5-5;Q9NSC5-2;Q9NSC5;Q86YM7-3;Q86YM7-2;F8W826;E9PAZ1;Q9NSB8-2;Q9NSB8;Q86YM7	M0R2T8;Q9NSC5-4;Q9NSC5-3;M0QZN1;M0R2U7;Q9NSC5-5;Q9NSC5-2;Q9NSC5	M0R2T8	3;3;3;3;3;3;3;3;1;1;1;1;1;1;1	3;3;3;3;3;3;3;3;1;1;1;1;1;1;1	3;3;3;3;3;3;3;3;1;1;1;1;1;1;1	Homer protein homolog 3	HOMER3	>tr|M0R2T8|M0R2T8_HUMAN Homer protein homolog 3 (Fragment) OS=Homo sapiens GN=HOMER3 PE=2 SV=1;>sp|Q9NSC5-4|HOME3_HUMAN Isoform 4 of Homer protein homolog 3 OS=Homo sapiens GN=HOMER3;>sp|Q9NSC5-3|HOME3_HUMAN Isoform 3 of Homer protein homolog 3 OS=Homo sap	15	3	3	3	41.2	41.2	41.2	9.5367	85	85;121;145;150;243;325;358;361;177;224;288;299;343;354;354	1	49	9.4461e-08	17.6	17.6	17.6	17.6	17.6	17.6	17.6	17.6	17.6	17.6	17.6	0	0	17.6	17.6	17.6	0	0	0	17.6	17.6	17.6	17.6	17.6	17.6	17.6	17.6	17.6
M0R0F0;P46782;M0R0R2;M0QZN2	M0R0F0;P46782;M0R0R2;M0QZN2	M0R0F0	15;15;14;10	15;15;14;10	15;15;14;10	40S ribosomal protein S5;40S ribosomal protein S5, N-terminally processed	RPS5	>tr|M0R0F0|M0R0F0_HUMAN 40S ribosomal protein S5 (Fragment) OS=Homo sapiens GN=RPS5 PE=2 SV=1;>sp|P46782|RS5_HUMAN 40S ribosomal protein S5 OS=Homo sapiens GN=RPS5 PE=1 SV=4;>tr|M0R0R2|M0R0R2_HUMAN 40S ribosomal protein S5 OS=Homo sapiens GN=RPS5 PE=2 SV=1	4	15	15	15	58.5	58.5	58.5	22.391	200	200;204;225;134	1	704	3.6245e-167	52.5	55	53	57.5	50.5	57.5	47	53.5	41.5	40.5	53.5	57	51	57.5	57.5	57.5	49	44.5	40	57.5	55	51	53.5	33.5	28.5	18.5	20	24.5
Q13459-2;Q13459;M0R0P8;M0R300;M0QZY4;M0R240;M0QXP0	Q13459-2;Q13459;M0R0P8;M0R300	Q13459	11;11;11;10;1;1;1	11;11;11;10;1;1;1	11;11;11;10;1;1;1	Unconventional myosin-IXb	MYO9B	>sp|Q13459-2|MYO9B_HUMAN Isoform Short of Unconventional myosin-IXb OS=Homo sapiens GN=MYO9B;>sp|Q13459|MYO9B_HUMAN Unconventional myosin-IXb OS=Homo sapiens GN=MYO9B PE=1 SV=3;>tr|M0R0P8|M0R0P8_HUMAN Unconventional myosin-IXb OS=Homo sapiens GN=MYO9B PE=2	7	11	11	11	6.9	6.9	6.9	229.14	2022	2022;2157;2157;2071;154;174;195	1	214	5.9789e-23	6.2	5.8	5	2.9	4.5	3.3	4.2	5.5	0.9	2.8	5.3	4.7	6.3	5.6	5.8	6.1	4.1	4.3	2.5	2.8	4.5	5.8	5.8	0	0	0	0	0
M0R213;M0R0Y2;P54920;Q4G0M0;B4DK44;Q9H115	M0R213;M0R0Y2;P54920;Q4G0M0;B4DK44;Q9H115	M0R213	2;2;2;1;1;1	2;2;2;1;1;1	2;2;2;1;1;1	Alpha-soluble NSF attachment protein;Beta-soluble NSF attachment protein	NAPA;NAPB	>tr|M0R213|M0R213_HUMAN Alpha-soluble NSF attachment protein (Fragment) OS=Homo sapiens GN=NAPA PE=2 SV=1;>tr|M0R0Y2|M0R0Y2_HUMAN Alpha-soluble NSF attachment protein OS=Homo sapiens GN=NAPA PE=2 SV=1;>sp|P54920|SNAA_HUMAN Alpha-soluble NSF attachment prot	6	2	2	2	25.3	25.3	25.3	9.8571	83	83;256;295;204;259;298	1	49	0.0013861	12	0	25.3	25.3	25.3	25.3	25.3	12	12	12	12	12	12	25.3	12	25.3	12	25.3	12	12	12	0	0	0	0	0	0	12
M0R117;Q02543	M0R117;Q02543	M0R117	18;18	1;1	1;1	60S ribosomal protein L18a	RPL18A	>tr|M0R117|M0R117_HUMAN 60S ribosomal protein L18a OS=Homo sapiens GN=RPL18A PE=3 SV=1;>sp|Q02543|RL18A_HUMAN 60S ribosomal protein L18a OS=Homo sapiens GN=RPL18A PE=1 SV=2	2	18	1	1	64.9	5.2	5.2	18.079	154	154;176	1	33	5.7353e-206	55.2	57.1	55.8	61	62.3	60.4	57.1	51.9	53.9	50.6	57.1	62.3	61	62.3	62.3	62.3	62.3	62.3	51.3	57.1	51.9	55.8	62.3	42.9	27.9	31.8	21.4	41.6
M0R3D6;M0R1A7;M0R0P7	M0R3D6;M0R1A7;M0R0P7	M0R3D6	18;18;12	18;18;12	1;1;0	60S ribosomal protein L18a	RPL18A	>tr|M0R3D6|M0R3D6_HUMAN 60S ribosomal protein L18a (Fragment) OS=Homo sapiens GN=RPL18A PE=3 SV=1;>tr|M0R1A7|M0R1A7_HUMAN 60S ribosomal protein L18a OS=Homo sapiens GN=RPL18A PE=3 SV=1;>tr|M0R0P7|M0R0P7_HUMAN 60S ribosomal protein L18a OS=Homo sapiens GN=R	3	18	18	1	66	66	7.8	16.714	141	141;147;137	1	1067	2.1175e-212	55.3	57.4	56	61.7	63.1	61	63.1	57.4	59.6	56	57.4	63.1	61.7	63.1	63.1	63.1	63.1	63.1	56.7	57.4	57.4	56	63.1	47.5	31.2	34.8	23.4	45.4
O00139-2;O00139-1;O00139-5;O00139;O00139-4;D6R9M0;H0Y8H2;Q8N4N8	O00139-2;O00139-1;O00139-5;O00139;O00139-4	O00139	16;15;15;15;15;7;1;1	16;15;15;15;15;7;1;1	16;15;15;15;15;7;1;1	Kinesin-like protein KIF2A	KIF2A	>sp|O00139-2|KIF2A_HUMAN Isoform 2 of Kinesin-like protein KIF2A OS=Homo sapiens GN=KIF2A;>sp|O00139-1|KIF2A_HUMAN Isoform 1 of Kinesin-like protein KIF2A OS=Homo sapiens GN=KIF2A;>sp|O00139-5|KIF2A_HUMAN Isoform 5 of Kinesin-like protein KIF2A OS=Homo sap	8	16	16	16	30.3	30.3	30.3	75.042	660	660;679;686;706;744;284;130;673	1	328	6.9843e-100	12.4	12.4	15.5	9.4	14.7	12	13.2	9.4	10.9	8.2	15.8	14.7	12.7	17.4	17.1	17.4	17.4	15	9.4	9.4	4.8	12.4	11.2	0	0	0	0	0
O00151	O00151	O00151	6	6	6	PDZ and LIM domain protein 1	PDLIM1	>sp|O00151|PDLI1_HUMAN PDZ and LIM domain protein 1 OS=Homo sapiens GN=PDLIM1 PE=1 SV=4	1	6	6	6	31.9	31.9	31.9	36.071	329	329	1	91	4.6976e-153	4.6	8.2	0	3.6	3.6	3.6	3.6	3.6	3.6	3.6	13.1	13.1	0	4.6	4.6	26.1	26.1	0	0	4.6	3.6	13.1	3.6	0	0	0	0	0
O00154-6;O00154-4;O00154-7;O00154;O00154-2;O00154-3;O00154-5;B4DUX0;K7EKP8;F5GWE2	O00154-6;O00154-4;O00154-7;O00154;O00154-2;O00154-3;O00154-5;B4DUX0;K7EKP8	O00154	6;6;6;6;5;5;5;4;4;2	6;6;6;6;5;5;5;4;4;2	6;6;6;6;5;5;5;4;4;2	Cytosolic acyl coenzyme A thioester hydrolase	ACOT7	>sp|O00154-6|BACH_HUMAN Isoform 6 of Cytosolic acyl coenzyme A thioester hydrolase OS=Homo sapiens GN=ACOT7;>sp|O00154-4|BACH_HUMAN Isoform 4 of Cytosolic acyl coenzyme A thioester hydrolase OS=Homo sapiens GN=ACOT7;>sp|O00154-7|BACH_HUMAN Isoform 7 of Cyt	10	6	6	6	26.4	26.4	26.4	36.567	329	329;338;370;380;246;283;350;265;279;223	1	173	7.1427e-16	8.2	4.9	17.9	13.1	11.9	22.8	22.8	17.9	22.8	16.7	22.8	14.6	22.8	22.8	9.7	17.9	11.9	15.5	21.6	13.1	13.1	13.1	14.6	18.2	17.9	0	8.5	13.4
O00159;I3L501	O00159	O00159	106;16	105;16	3;0	Unconventional myosin-Ic	MYO1C	>sp|O00159|MYO1C_HUMAN Unconventional myosin-Ic OS=Homo sapiens GN=MYO1C PE=1 SV=4	2	106	105	3	75.7	75.7	3	121.68	1063	1063;168	1	5517	0	71.5	73	69.7	65.3	70.3	71	65.4	63.1	58.9	61	61.1	64.8	66.1	68.4	66	67.3	67.7	71.1	68.4	61.8	57.3	69	64.6	44.7	43.6	22.1	27.8	30.2
O00159-2;I3L204;I3L3Y6;I3L4D4;I3L3F5;I3L168;Q8N1T3-3;Q8N1T3;Q9Y2K3	O00159-2	O00159	103;29;19;17;14;13;3;3;3	1;1;1;1;1;1;0;0;0	1;1;1;1;1;1;0;0;0	Unconventional myosin-Ic	MYO1C	>sp|O00159-2|MYO1C_HUMAN Isoform 2 of Unconventional myosin-Ic OS=Homo sapiens GN=MYO1C	9	103	1	1	75	0.8	0.8	117.91	1028	1028;267;170;164;137;134;1022;1032;1946	1	55	0	71.5	72.2	68.8	64.2	70.2	70.1	64.3	62.8	57.6	59.7	60.7	63.7	65.1	67.4	65	67.1	66.7	71.1	67.4	61.5	57.8	68	63.5	45.6	44.5	22.9	26.5	30.6
O00159-3	O00159-3	O00159	104	1	1	Unconventional myosin-Ic	MYO1C	>sp|O00159-3|MYO1C_HUMAN Isoform 3 of Unconventional myosin-Ic OS=Homo sapiens GN=MYO1C	1	104	1	1	75	1	1	119.63	1044	1044	1	39	0	71.6	72.2	68.9	64.4	69.3	70.2	63.5	63	56.9	60	60	63.9	65.2	66.6	65.1	66.3	66.9	70.2	67.5	60.7	56.1	67.1	63.7	45.1	43	22.5	26.1	29.4
O00161;H3BM38;O00161-2;H3BNE1;H3BR18;H3BPJ0;H3BV99;H3BP15;H3BQY9;H3BNG6;H3BU94;H3BR99	O00161;H3BM38;O00161-2;H3BNE1;H3BR18;H3BPJ0;H3BV99;H3BP15;H3BQY9	O00161	6;4;4;3;3;3;3;3;3;2;2;1	6;4;4;3;3;3;3;3;3;2;2;1	6;4;4;3;3;3;3;3;3;2;2;1	Synaptosomal-associated protein 23;Synaptosomal-associated protein	SNAP23	>sp|O00161|SNP23_HUMAN Synaptosomal-associated protein 23 OS=Homo sapiens GN=SNAP23 PE=1 SV=1;>tr|H3BM38|H3BM38_HUMAN Synaptosomal-associated protein (Fragment) OS=Homo sapiens GN=SNAP23 PE=2 SV=1;>sp|O00161-2|SNP23_HUMAN Isoform SNAP-23b of Synaptosomal-a	12	6	6	6	41.7	41.7	41.7	23.354	211	211;125;158;97;109;127;142;149;154;44;53;90	1	101	8.9253e-27	3.3	3.3	10	0	20.9	9	15.6	12.3	10	5.7	9	5.7	9	9	17.5	20.9	27.5	9	20.9	6.6	0	12.3	20.9	0	3.3	0	0	0
O00178;F5H716;B0QY59;F5H257	O00178	O00178	8;3;2;1	8;3;2;1	8;3;2;1	GTP-binding protein 1	GTPBP1	>sp|O00178|GTPB1_HUMAN GTP-binding protein 1 OS=Homo sapiens GN=GTPBP1 PE=1 SV=3	4	8	8	8	14.2	14.2	14.2	72.453	669	669;152;349;86	1	147	1.4852e-19	9.7	7.9	5.7	6.3	7.3	7.3	5.7	7.3	3.9	3.9	7.3	7.3	7.3	7.9	7.3	7.3	7.3	5.5	5.5	6.4	7.9	6.3	7.9	0	0	0	0	0
Q8WYQ7;O00182-2;O00182;J3QS92;J3KSA0;B4DWP7;F8W9W4;C9JHN9;J3KSY2;Q3B8N2-2;Q6DKI2;Q3B8N2	Q8WYQ7;O00182-2;O00182;J3QS92	Q8WYQ7	3;3;3;2;1;1;1;1;1;1;1;1	3;3;3;2;1;1;1;1;1;1;1;1	3;3;3;2;1;1;1;1;1;1;1;1	Galectin-9	LGALS9	>tr|Q8WYQ7|Q8WYQ7_HUMAN Galectin OS=Homo sapiens GN=LGALS9 PE=4 SV=1;>sp|O00182-2|LEG9_HUMAN Isoform Short of Galectin-9 OS=Homo sapiens GN=LGALS9;>sp|O00182|LEG9_HUMAN Galectin-9 OS=Homo sapiens GN=LGALS9 PE=1 SV=2;>tr|J3QS92|J3QS92_HUMAN Galectin (Fragme	12	3	3	3	11.3	11.3	11.3	34.69	311	311;323;355;125;137;221;246;268;323;355;356;356	1	97	2.5034e-44	11.3	11.3	11.3	7.1	11.3	11.3	11.3	11.3	11.3	7.1	11.3	11.3	11.3	11.3	11.3	11.3	11.3	11.3	11.3	7.1	7.1	7.1	11.3	2.6	2.6	2.6	0	2.6
O00231;O00231-2	O00231;O00231-2	O00231	2;2	2;2	2;2	26S proteasome non-ATPase regulatory subunit 11	PSMD11	>sp|O00231|PSD11_HUMAN 26S proteasome non-ATPase regulatory subunit 11 OS=Homo sapiens GN=PSMD11 PE=1 SV=3;>sp|O00231-2|PSD11_HUMAN Isoform 2 of 26S proteasome non-ATPase regulatory subunit 11 OS=Homo sapiens GN=PSMD11	2	2	2	2	5.5	5.5	5.5	47.463	422	422;423	1	30	2.9452e-05	0	0	2.8	2.8	2.8	2.8	2.8	0	2.8	5.5	2.8	2.8	2.8	2.8	0	2.8	0	2.8	2.8	0	0	0	2.8	2.8	0	0	0	0
O00291-3;O00291;C9JMG5	O00291-3;O00291	O00291	15;15;3	15;15;3	15;15;3	Huntingtin-interacting protein 1	HIP1	>sp|O00291-3|HIP1_HUMAN Isoform 3 of Huntingtin-interacting protein 1 OS=Homo sapiens GN=HIP1;>sp|O00291|HIP1_HUMAN Huntingtin-interacting protein 1 OS=Homo sapiens GN=HIP1 PE=1 SV=5	3	15	15	15	19.4	19.4	19.4	110.66	986	986;1037;146	1	328	4.6432e-169	8.6	9.4	10.6	9.4	8.7	11.9	10.6	10.6	4.6	11.1	9.9	8	8.6	11.9	11.9	11.1	10.8	6.6	9.3	9.4	7.5	9.4	10.5	3.4	0	0	0	0
O00299	O00299	O00299	3	3	3	Chloride intracellular channel protein 1	CLIC1	>sp|O00299|CLIC1_HUMAN Chloride intracellular channel protein 1 OS=Homo sapiens GN=CLIC1 PE=1 SV=4	1	3	3	3	15.8	15.8	15.8	26.922	241	241	1	66	2.3707e-11	5	0	5	5	8.3	5	3.3	5	5	8.3	3.3	0	0	0	0	0	0	3.3	5	0	0	0	8.3	3.3	3.3	0	0	3.3
O00425;O00425-2;F8WD15	O00425	O00425	25;10;6	25;10;6	22;8;6	Insulin-like growth factor 2 mRNA-binding protein 3	IGF2BP3	>sp|O00425|IF2B3_HUMAN Insulin-like growth factor 2 mRNA-binding protein 3 OS=Homo sapiens GN=IGF2BP3 PE=1 SV=2	3	25	25	22	49.4	49.4	43.7	63.704	579	579;198;81	1	1090	0	45.4	43.7	40.4	43.2	38.7	39.6	46.3	44.6	38.2	40.4	44.6	47.7	41.8	42.3	44.6	42.1	37.7	43.5	39	37.7	36.4	44	45.4	14.2	14.5	10.2	3.3	9.7
O00443;F5H2B0;B4E2G4;E9PPP3	O00443;F5H2B0	O00443	44;33;13;5	44;33;13;5	44;33;13;5	Phosphatidylinositol 4-phosphate 3-kinase C2 domain-containing subunit alpha	PIK3C2A	>sp|O00443|P3C2A_HUMAN Phosphatidylinositol 4-phosphate 3-kinase C2 domain-containing subunit alpha OS=Homo sapiens GN=PIK3C2A PE=1 SV=2;>tr|F5H2B0|F5H2B0_HUMAN Phosphatidylinositol 4-phosphate 3-kinase C2 domain-containing subunit alpha OS=Homo sapiens GN	4	44	44	44	30.3	30.3	30.3	190.68	1686	1686;1306;483;130	1	974	8.491e-186	13.7	14.8	9.7	10.7	13.9	16.3	14.5	13.1	7.4	11.7	18.4	17.3	15.8	19.2	18.8	20.9	19.5	11.7	11	9.5	4.9	15.7	14.4	1.1	1.1	0.5	0	0.5
O00483	O00483	O00483	2	2	2	NADH dehydrogenase [ubiquinone] 1 alpha subcomplex subunit 4	NDUFA4	>sp|O00483|NDUA4_HUMAN NADH dehydrogenase [ubiquinone] 1 alpha subcomplex subunit 4 OS=Homo sapiens GN=NDUFA4 PE=1 SV=1	1	2	2	2	21	21	21	9.3697	81	81	1	51	0.00026183	12.3	12.3	12.3	12.3	0	0	12.3	12.3	12.3	12.3	12.3	0	0	0	12.3	0	0	12.3	0	12.3	12.3	12.3	12.3	0	12.3	0	0	12.3
O00567;Q5JXT2;H0Y653;H0YDU4	O00567;Q5JXT2	O00567	17;9;7;7	17;9;7;7	17;9;7;7	Nucleolar protein 56	NOP56	>sp|O00567|NOP56_HUMAN Nucleolar protein 56 OS=Homo sapiens GN=NOP56 PE=1 SV=4;>tr|Q5JXT2|Q5JXT2_HUMAN Nucleolar protein 56 (Fragment) OS=Homo sapiens GN=NOP56 PE=2 SV=1	4	17	17	17	32.7	32.7	32.7	66.049	594	594;281;219;252	1	336	1.0826e-184	0	0	0	0	0	0	2.2	0	0	0	2.2	0	2.2	0	1.9	2.2	2.2	0	0	0	0	0	0	0	0	0	0	0
O00571;O00571-2;B4E3C4;B4DLA0	O00571;O00571-2	O00571	33;32;7;5	33;32;7;5	10;9;4;4	ATP-dependent RNA helicase DDX3X	DDX3X	>sp|O00571|DDX3X_HUMAN ATP-dependent RNA helicase DDX3X OS=Homo sapiens GN=DDX3X PE=1 SV=3;>sp|O00571-2|DDX3X_HUMAN Isoform 2 of ATP-dependent RNA helicase DDX3X OS=Homo sapiens GN=DDX3X	4	33	33	10	51.7	51.7	16	73.243	662	662;646;308;139	1	1034	0	31.6	30.5	29	31.1	34.7	31	30.8	34.1	28.4	22.1	33.7	32.9	32.9	36.1	30.4	33.8	33.5	34.7	28.7	32.8	27.8	33.8	32.5	8.2	10.7	2.7	1.2	8
O00622	O00622	O00622	4	4	4	Protein CYR61	CYR61	>sp|O00622|CYR61_HUMAN Protein CYR61 OS=Homo sapiens GN=CYR61 PE=1 SV=1	1	4	4	4	10.2	10.2	10.2	42.026	381	381	1	62	8.6388e-09	0	2.4	0	2.4	0	0	0	2.4	0	0	0	0	0	0	0	0	0	0	0	0	0	2.4	2.4	0	0	0	0	0
O00629;O00505	O00629;O00505	O00629	2;1	2;1	2;1	Importin subunit alpha-3;Importin subunit alpha-4	KPNA4;KPNA3	>sp|O00629|IMA3_HUMAN Importin subunit alpha-3 OS=Homo sapiens GN=KPNA4 PE=1 SV=1;>sp|O00505|IMA4_HUMAN Importin subunit alpha-4 OS=Homo sapiens GN=KPNA3 PE=1 SV=2	2	2	2	2	3.6	3.6	3.6	57.886	521	521;521	1	31	9.7181e-05	0	0	0	0	1.9	1.9	0	0	0	0	0	0	0	1.9	0	0	0	0	0	1.9	0	0	0	0	0	0	0	0
O14639-2;F8W8M4;O14639;Q5T6N4;H0Y3K7	O14639-2;F8W8M4;O14639;Q5T6N4;H0Y3K7	O14639	31;30;30;30;27	31;30;30;30;27	0;0;0;0;0	Actin-binding LIM protein 1	ABLIM1	>sp|O14639-2|ABLM1_HUMAN Isoform 2 of Actin-binding LIM protein 1 OS=Homo sapiens GN=ABLIM1;>tr|F8W8M4|F8W8M4_HUMAN Actin-binding LIM protein 1 OS=Homo sapiens GN=ABLIM1 PE=2 SV=1;>sp|O14639|ABLM1_HUMAN Actin-binding LIM protein 1 OS=Homo sapiens GN=ABLIM1	5	31	31	0	54.9	54.9	0	81.12	718	718;718;778;846;655	1	717	0	18.7	15.6	15.3	11.7	18.9	18.1	20.5	20.5	16.4	18	22.1	26.5	19.9	22.6	23.3	21.2	28.1	17.3	13.5	14.5	11.3	17.4	18.5	2.8	2.8	1	1	0
O14639-3;O14639-5;O14639-4;J3QSX6;Q5JVV3;H0Y7N6;F6XFR5	O14639-3;O14639-5;O14639-4;J3QSX6;Q5JVV3	O14639	24;24;23;23;23;9;9	1;1;1;1;0;1;1	1;1;1;1;0;1;1	Actin-binding LIM protein 1	ABLIM1	>sp|O14639-3|ABLM1_HUMAN Isoform 3 of Actin-binding LIM protein 1 OS=Homo sapiens GN=ABLIM1;>sp|O14639-5|ABLM1_HUMAN Isoform 5 of Actin-binding LIM protein 1 OS=Homo sapiens GN=ABLIM1;>sp|O14639-4|ABLM1_HUMAN Isoform 4 of Actin-binding LIM protein 1 OS=Hom	7	24	1	1	68.6	3.7	3.7	48.803	427	427;455;401;455;530;172;173	1	35	5.7952e-281	29.3	27.9	27.4	17.6	29.7	32.1	28.3	32.3	25.5	24.1	31.9	39.1	35.1	35.6	36.8	29.5	45	26.9	20.6	18.3	16.9	26.9	25.1	4.7	4.7	1.6	1.6	0
O14773-2;O14773	O14773-2;O14773	O14773	1;1	1;1	1;1	Tripeptidyl-peptidase 1	TPP1	>sp|O14773-2|TPP1_HUMAN Isoform 2 of Tripeptidyl-peptidase 1 OS=Homo sapiens GN=TPP1;>sp|O14773|TPP1_HUMAN Tripeptidyl-peptidase 1 OS=Homo sapiens GN=TPP1 PE=1 SV=2	2	1	1	1	4.4	4.4	4.4	34.463	320	320;563	1	26	0.00010648	4.4	4.4	4.4	4.4	4.4	4.4	4.4	4.4	4.4	4.4	4.4	4.4	0	0	4.4	4.4	4.4	4.4	4.4	0	4.4	4.4	4.4	0	0	0	0	0
O14908;K7EM11;O14908-2;K7ESN1	O14908;K7EM11;O14908-2	O14908	3;2;2;1	3;2;2;1	3;2;2;1	PDZ domain-containing protein GIPC1	GIPC1	>sp|O14908|GIPC1_HUMAN PDZ domain-containing protein GIPC1 OS=Homo sapiens GN=GIPC1 PE=1 SV=2;>tr|K7EM11|K7EM11_HUMAN PDZ domain-containing protein GIPC1 (Fragment) OS=Homo sapiens GN=GIPC1 PE=2 SV=1;>sp|O14908-2|GIPC1_HUMAN Isoform 2 of PDZ domain-contain	4	3	3	3	12.9	12.9	12.9	36.049	333	333;128;236;159	1	97	1.1888e-25	8.1	8.4	8.1	8.4	8.1	12.9	8.1	12.9	12.9	9.3	9.3	9.3	9.3	9.3	9.3	12.9	12.9	9.3	9.3	3.6	3.6	8.4	12.9	0	0	0	0	0
O14974;O14974-4;O14974-3;O14974-5;O14974-2;F8VZN8;H0YHI8;H0YIS4;H0YIM2;H0YIS3;H0YHL8;F8VW28;H0YIL7;O60237-4;O60237;F8W8M3	O14974;O14974-4;O14974-3;O14974-5;O14974-2;F8VZN8	O14974	49;48;47;45;45;33;20;19;10;10;5;4;1;1;1;1	49;48;47;45;45;33;20;19;10;10;5;4;1;1;1;1	49;48;47;45;45;33;20;19;10;10;5;4;1;1;1;1	Protein phosphatase 1 regulatory subunit 12A	PPP1R12A	>sp|O14974|MYPT1_HUMAN Protein phosphatase 1 regulatory subunit 12A OS=Homo sapiens GN=PPP1R12A PE=1 SV=1;>sp|O14974-4|MYPT1_HUMAN Isoform 4 of Protein phosphatase 1 regulatory subunit 12A OS=Homo sapiens GN=PPP1R12A;>sp|O14974-3|MYPT1_HUMAN Isoform 3 of P	16	49	49	49	42	42	42	115.28	1030	1030;971;974;943;995;692;367;299;188;234;210;97;161;208;982;982	1	1881	0	31.2	31.7	35.2	35	32.5	32.7	36.9	35	31.8	30.9	35.3	36.3	34	37	32.1	35.3	36.3	33.4	29.8	31	32.7	36.2	32.8	14.9	17.5	1.8	0	5.8
O14976;H0Y8H5;O14976-2;E9PGR2;H0Y9M4;D6RE78	O14976;H0Y8H5;O14976-2;E9PGR2	O14976	4;3;3;3;1;1	4;3;3;3;1;1	4;3;3;3;1;1	Cyclin-G-associated kinase	GAK	>sp|O14976|GAK_HUMAN Cyclin-G-associated kinase OS=Homo sapiens GN=GAK PE=1 SV=2;>tr|H0Y8H5|H0Y8H5_HUMAN Cyclin-G-associated kinase (Fragment) OS=Homo sapiens GN=GAK PE=4 SV=1;>sp|O14976-2|GAK_HUMAN Isoform 2 of Cyclin-G-associated kinase OS=Homo sapiens G	6	4	4	4	4.3	4.3	4.3	143.19	1311	1311;467;1232;1232;69;118	1	65	2.1484e-08	0.8	0.8	0.8	0.8	0.8	0.8	0.8	0.8	0.8	0.8	2.1	3.4	0.8	0.8	2.1	2.1	2.1	2.1	0.8	0.8	0	0.8	2.1	0	0	0	0	0
O14979-3;O14979-2;O14979	O14979-3;O14979-2;O14979	O14979	8;8;7	6;6;5	6;6;5	Heterogeneous nuclear ribonucleoprotein D-like	HNRPDL	>sp|O14979-3|HNRDL_HUMAN Isoform 3 of Heterogeneous nuclear ribonucleoprotein D-like OS=Homo sapiens GN=HNRNPDL;>sp|O14979-2|HNRDL_HUMAN Isoform 2 of Heterogeneous nuclear ribonucleoprotein D-like OS=Homo sapiens GN=HNRNPDL;>sp|O14979|HNRDL_HUMAN Heterogen	3	8	6	6	33.6	29.5	29.5	27.191	244	244;301;420	1	214	1.1686e-26	12.7	12.7	11.9	12.7	12.7	18.9	12.7	12.7	9.4	9.4	12.7	19.3	9.4	12.7	12.7	12.7	9.4	15.6	9.4	12.7	12.7	12.7	8.6	3.3	0	6.6	8.6	3.3
O15020-2;O15020	O15020-2;O15020	O15020	6;6	2;2	2;2	Spectrin beta chain, non-erythrocytic 2	SPTBN2	>sp|O15020-2|SPTN2_HUMAN Isoform 2 of Spectrin beta chain, non-erythrocytic 2 OS=Homo sapiens GN=SPTBN2;>sp|O15020|SPTN2_HUMAN Spectrin beta chain, non-erythrocytic 2 OS=Homo sapiens GN=SPTBN2 PE=1 SV=3	2	6	2	2	3	1.1	1.1	268.31	2365	2365;2390	1	12	1.1358e-19	1.1	0.7	0.4	1.5	0.4	1.1	1.1	0.8	1.1	1.1	2.5	2.5	1.1	2.5	2.1	2.5	2.5	0	0.4	1.1	0	1.5	0.4	0.4	0	0	0	0
O15085;O15085-2;F8W8P9	O15085;O15085-2;F8W8P9	O15085	4;4;2	4;4;2	4;4;2	Rho guanine nucleotide exchange factor 11	ARHGEF11	>sp|O15085|ARHGB_HUMAN Rho guanine nucleotide exchange factor 11 OS=Homo sapiens GN=ARHGEF11 PE=1 SV=1;>sp|O15085-2|ARHGB_HUMAN Isoform 2 of Rho guanine nucleotide exchange factor 11 OS=Homo sapiens GN=ARHGEF11;>tr|F8W8P9|F8W8P9_HUMAN Rho guanine nucleotid	3	4	4	4	4.3	4.3	4.3	167.7	1522	1522;1562;938	1	32	1.3529e-12	0.6	0	0	0	0.6	0.6	0.6	1.9	0.6	0.6	2	3.3	1.9	0.6	3.3	1.6	4.3	0.6	1.3	0.6	0	0.6	0.6	0	0	0	0	0
O15143;C9J4Z7;F8VXW2;C9JEY1;C9JQM8;C9JFG9;C9J6C8;C9JBJ7;C9K057;C9JTT6;C9JM51;F8WEB3	O15143	O15143	20;9;9;9;9;9;9;7;7;6;2;2	20;9;9;9;9;9;9;7;7;6;2;2	19;9;9;9;9;9;9;7;7;6;2;2	Actin-related protein 2/3 complex subunit 1B	ARPC1B	>sp|O15143|ARC1B_HUMAN Actin-related protein 2/3 complex subunit 1B OS=Homo sapiens GN=ARPC1B PE=1 SV=3	12	20	20	19	52.2	52.2	46	40.949	372	372;128;130;130;132;132;132;102;108;82;21;32	1	681	0	39.5	28.2	28.2	33.3	39.5	33.3	35.5	33.3	29.6	34.1	41.7	45.2	33.3	31.2	33.3	33.3	33.3	32	33.3	27.2	28.8	33.3	33.3	15.6	18.3	9.9	2.7	5.6
O15144;C9JTV5;G5E9J0;H7C3F9;G5E9S7	O15144	O15144	18;5;5;5;3	18;5;5;5;3	18;5;5;5;3	Actin-related protein 2/3 complex subunit 2	ARPC2	>sp|O15144|ARPC2_HUMAN Actin-related protein 2/3 complex subunit 2 OS=Homo sapiens GN=ARPC2 PE=1 SV=1	5	18	18	18	51.3	51.3	51.3	34.333	300	300;89;91;165;38	1	538	4.0218e-120	50	47.3	27.7	42	30	43.3	30	27	24.7	24.7	33.7	40.3	33.7	42.3	27	43.3	43.3	30	27	33	23	28.3	34	6	18.7	3	0	4.7
O15145;C9JZD1;F8VR50	O15145;C9JZD1	O15145	12;7;5	12;7;5	12;7;5	Actin-related protein 2/3 complex subunit 3	ARPC3	>sp|O15145|ARPC3_HUMAN Actin-related protein 2/3 complex subunit 3 OS=Homo sapiens GN=ARPC3 PE=1 SV=3;>tr|C9JZD1|C9JZD1_HUMAN Actin-related protein 2/3 complex subunit 3 (Fragment) OS=Homo sapiens GN=ARPC3 PE=2 SV=1	3	12	12	12	53.9	53.9	53.9	20.546	178	178;99;84	1	470	2.9202e-248	39.3	44.4	35.4	29.8	29.2	39.3	39.3	48.3	39.3	44.4	33.1	48.3	39.3	39.3	35.4	33.1	48.3	39.3	35.4	35.4	48.3	35.4	44.4	23.6	19.7	21.3	13.5	19.7
O15260-2;Q5T8U5;O15260;O15260-3	O15260-2;Q5T8U5;O15260;O15260-3	O15260	2;2;2;1	2;2;2;1	2;2;2;1	Surfeit locus protein 4	SURF4	>sp|O15260-2|SURF4_HUMAN Isoform 2 of Surfeit locus protein 4 OS=Homo sapiens GN=SURF4;>tr|Q5T8U5|Q5T8U5_HUMAN Surfeit 4 OS=Homo sapiens GN=SURF4 PE=4 SV=1;>sp|O15260|SURF4_HUMAN Surfeit locus protein 4 OS=Homo sapiens GN=SURF4 PE=1 SV=3;>sp|O15260-3|SURF4	4	2	2	2	14.5	14.5	14.5	17.97	159	159;186;269;128	1	42	0.001759	6.3	6.3	6.3	6.3	6.3	8.2	6.3	14.5	6.3	6.3	6.3	14.5	6.3	0	6.3	6.3	6.3	6.3	6.3	0	0	6.3	0	6.3	6.3	6.3	0	6.3
O15355	O15355	O15355	5	5	5	Protein phosphatase 1G	PPM1G	>sp|O15355|PPM1G_HUMAN Protein phosphatase 1G OS=Homo sapiens GN=PPM1G PE=1 SV=1	1	5	5	5	11.2	11.2	11.2	59.271	546	546	1	112	4.6018e-17	9	5.7	9	5.7	9	9	5.7	5.7	9	9	9	7.1	7.1	7.1	3.8	9	7.1	9	9	4	3.5	4	5.7	1.6	0	0	0	3.3
O15460-2;O15460	O15460-2;O15460	O15460	1;1	1;1	1;1	Prolyl 4-hydroxylase subunit alpha-2	P4HA2	>sp|O15460-2|P4HA2_HUMAN Isoform IIa of Prolyl 4-hydroxylase subunit alpha-2 OS=Homo sapiens GN=P4HA2;>sp|O15460|P4HA2_HUMAN Prolyl 4-hydroxylase subunit alpha-2 OS=Homo sapiens GN=P4HA2 PE=1 SV=1	2	1	1	1	4.1	4.1	4.1	60.632	533	533;535	1	22	3.8234e-08	4.1	4.1	4.1	0	4.1	4.1	4.1	4.1	4.1	4.1	4.1	4.1	4.1	4.1	4.1	4.1	4.1	4.1	0	4.1	4.1	4.1	0	0	0	0	0	0
O15511;B1ALC0;O15511-2	O15511;B1ALC0;O15511-2	O15511	6;5;4	6;5;4	5;4;3	Actin-related protein 2/3 complex subunit 5	ARPC5	>sp|O15511|ARPC5_HUMAN Actin-related protein 2/3 complex subunit 5 OS=Homo sapiens GN=ARPC5 PE=1 SV=3;>tr|B1ALC0|B1ALC0_HUMAN Actin-related protein 2/3 complex subunit 5 OS=Homo sapiens GN=ARPC5 PE=2 SV=1;>sp|O15511-2|ARPC5_HUMAN Isoform 2 of Actin-related	3	6	6	5	43.7	43.7	43.7	16.32	151	151;135;154	1	187	6.6767e-56	30.5	30.5	17.9	30.5	30.5	30.5	30.5	30.5	30.5	30.5	30.5	30.5	30.5	30.5	30.5	30.5	30.5	30.5	7.9	30.5	30.5	30.5	30.5	7.9	7.9	0	0	17.9
O43143;O60231;F5H658;Q14562	O43143	O43143	10;1;1;1	10;1;1;1	10;1;1;1	Putative pre-mRNA-splicing factor ATP-dependent RNA helicase DHX15	DHX15	>sp|O43143|DHX15_HUMAN Putative pre-mRNA-splicing factor ATP-dependent RNA helicase DHX15 OS=Homo sapiens GN=DHX15 PE=1 SV=2	4	10	10	10	14.6	14.6	14.6	90.932	795	795;1041;1181;1220	1	149	5.9035e-23	2.6	1.5	1.1	1.1	1.5	0	1.1	1.1	0	0	1.5	2.6	1.5	1.5	2.6	1.5	2.6	0	1.1	1.1	2.4	2.4	3.9	0	0	0	0	0
O43159;E9PPP6;E9PPY3	O43159;E9PPP6;E9PPY3	O43159	2;1;1	2;1;1	2;1;1	Ribosomal RNA-processing protein 8	RRP8	>sp|O43159|RRP8_HUMAN Ribosomal RNA-processing protein 8 OS=Homo sapiens GN=RRP8 PE=1 SV=2;>tr|E9PPP6|E9PPP6_HUMAN Ribosomal RNA-processing protein 8 OS=Homo sapiens GN=RRP8 PE=2 SV=1;>tr|E9PPY3|E9PPY3_HUMAN Ribosomal RNA-processing protein 8 OS=Homo sapie	3	2	2	2	6.1	6.1	6.1	50.714	456	456;140;306	1	38	1.2858e-07	0	0	0	0	0	0	0	0	0	0	0	0	0	0	0	0	0	0	0	0	0	0	0	0	0	0	0	0
O43290	O43290	O43290	5	5	5	U4/U6.U5 tri-snRNP-associated protein 1	SART1	>sp|O43290|SNUT1_HUMAN U4/U6.U5 tri-snRNP-associated protein 1 OS=Homo sapiens GN=SART1 PE=1 SV=1	1	5	5	5	9	9	9	90.254	800	800	1	79	1.0594e-14	0	0	0	0	0	0	0	0	0	0	0	0	0	0	0	0	0	0	0	0	0	0	0	0	0	0	0	0
O43293;O43293-2;M0R0D0;M0QYW5;Q9UIK4;Q9UIK4-2;H0YKW8;H0YMK1;M0QYY8	O43293	O43293	12;4;3;2;2;2;1;1;1	12;4;3;2;2;2;1;1;1	12;4;3;2;2;2;1;1;1	Death-associated protein kinase 3	DAPK3	>sp|O43293|DAPK3_HUMAN Death-associated protein kinase 3 OS=Homo sapiens GN=DAPK3 PE=1 SV=1	9	12	12	12	30.6	30.6	30.6	52.535	454	454;322;158;141;370;488;80;91;92	1	241	6.8648e-52	9.5	11.7	9.5	11.7	12.1	8.8	11.7	13.9	13.9	11.7	16.5	14.5	15.2	11.7	17.4	16.5	14.5	4.4	9.5	11.7	10.1	11.7	7.9	2.9	2.2	0	0	2.2
O43390;O43390-2;O43390-4;O43390-3;B4DT28;E7ETM7	O43390;O43390-2;O43390-4;O43390-3;B4DT28;E7ETM7	O43390	7;7;6;6;5;4	3;3;3;3;3;1	3;3;3;3;3;1	Heterogeneous nuclear ribonucleoprotein R	HNRNPR;HNRPR	>sp|O43390|HNRPR_HUMAN Heterogeneous nuclear ribonucleoprotein R OS=Homo sapiens GN=HNRNPR PE=1 SV=1;>sp|O43390-2|HNRPR_HUMAN Isoform 2 of Heterogeneous nuclear ribonucleoprotein R OS=Homo sapiens GN=HNRNPR;>sp|O43390-4|HNRPR_HUMAN Isoform 4 of Heterogeneo	6	7	3	3	12.2	5.8	5.8	70.942	633	633;636;535;595;494;473	1	66	1.4021e-44	3.2	4.9	4.6	6.3	6.3	6.3	4.4	4.4	4.4	4.4	6.5	8.4	6.5	6.6	6.3	8.4	8.4	5.1	6.5	5.1	5.1	5.1	4.6	1.4	1.7	0	0	3.3
O43707;O43707-3;F5GXS2;O43707-2;H7C144;K7EP19	O43707;O43707-3;F5GXS2	O43707	17;10;10;8;6;4	17;10;10;8;6;4	7;6;6;4;4;2	Alpha-actinin-4	ACTN4	>sp|O43707|ACTN4_HUMAN Alpha-actinin-4 OS=Homo sapiens GN=ACTN4 PE=1 SV=2;>sp|O43707-3|ACTN4_HUMAN Isoform 3 of Alpha-actinin-4 OS=Homo sapiens GN=ACTN4;>tr|F5GXS2|F5GXS2_HUMAN Alpha-actinin-4 OS=Homo sapiens GN=ACTN4 PE=2 SV=1	6	17	17	7	19	19	8.6	104.85	911	911;521;521;692;342;105	1	272	4.5823e-60	7.2	6.3	4.7	1.2	6.7	6.1	8	4.9	3.8	5.7	12.2	10.4	4.8	11.4	6.3	11.2	9.2	4.9	3.8	2.6	3.8	8.3	7.9	0	0	0	0	0
O43776;B4DN60;K7EMQ6;K7EPK2;K7EQ35;K7EIU7;B4DG16	O43776;B4DN60	O43776	5;3;2;2;2;1;1	5;3;2;2;2;1;1	5;3;2;2;2;1;1	Asparagine--tRNA ligase, cytoplasmic	NARS	>sp|O43776|SYNC_HUMAN Asparagine--tRNA ligase, cytoplasmic OS=Homo sapiens GN=NARS PE=1 SV=1;>tr|B4DN60|B4DN60_HUMAN Asparagine--tRNA ligase, cytoplasmic OS=Homo sapiens GN=NARS PE=2 SV=1	7	5	5	5	9.9	9.9	9.9	62.942	548	548;299;128;163;167;162;174	1	94	5.7028e-48	1.5	3.5	3.5	2	1.5	2	3.5	3.5	0	2	3.5	2	2	3.5	2	2	2	2	2	3.5	3.5	2	3.5	0	0	0	0	0
O43795-2;H7C2Y7;E7EQD9;C9JYW1;C9JUP5;C9K0I9	O43795-2	O43795	58;16;14;7;5;1	57;16;13;7;5;1	1;0;0;0;0;0	Unconventional myosin-Ib	MYO1B	>sp|O43795-2|MYO1B_HUMAN Isoform 2 of Unconventional myosin-Ib OS=Homo sapiens GN=MYO1B	6	58	57	1	51.8	50.9	1.5	124.95	1078	1078;192;303;163;149;83	1	2245	0	36.1	36.6	36.4	36.2	35.3	33.7	34.1	34.3	33.8	36.1	34.1	37.5	37.8	34.4	35.6	34.1	37.1	31.1	37.5	33.3	31	36.5	29.5	12.1	19.9	5.2	4.4	6.9
O43896;H7C0K6;O60333-3;F8W8V9;Q12756;O60333-2;Q12756-3;Q12756-2;O60333;O60333-4	O43896;H7C0K6;O60333-3;F8W8V9;Q12756;O60333-2;Q12756-3;Q12756-2;O60333;O60333-4	O43896	2;1;1;1;1;1;1;1;1;1	2;1;1;1;1;1;1;1;1;1	2;1;1;1;1;1;1;1;1;1	Kinesin-like protein KIF1C;Kinesin-like protein KIF1B;Kinesin-like protein KIF1A	KIF1C;KIF1A;KIF1B	>sp|O43896|KIF1C_HUMAN Kinesin-like protein KIF1C OS=Homo sapiens GN=KIF1C PE=1 SV=3;>tr|H7C0K6|H7C0K6_HUMAN Kinesin-like protein KIF1A (Fragment) OS=Homo sapiens GN=KIF1A PE=3 SV=1;>sp|O60333-3|KIF1B_HUMAN Isoform 3 of Kinesin-like protein KIF1B OS=Homo s	10	2	2	2	2	2	2	122.95	1103	1103;227;1153;1471;1690;1770;1791;1799;1816;1823	1	52	2.2287e-05	2	2	2	2	2	2	0.8	2	0.8	0.8	2	2	2	2	2	2	2	0.8	2	2	1.2	2	1.2	0	0	0	0	0
O60264;P28370-2;P28370	O60264	O60264	8;1;1	8;1;1	8;1;1	SWI/SNF-related matrix-associated actin-dependent regulator of chromatin subfamily A member 5	SMARCA5	>sp|O60264|SMCA5_HUMAN SWI/SNF-related matrix-associated actin-dependent regulator of chromatin subfamily A member 5 OS=Homo sapiens GN=SMARCA5 PE=1 SV=1	3	8	8	8	8.7	8.7	8.7	121.9	1052	1052;1042;1054	1	105	6.9059e-23	1	3.9	0	0	1.4	2.4	0	0	0	0	1.4	2.4	1.4	1.4	3.7	1	2.4	1	2.4	1.4	0	0	0	0	0	0	0	0
O60343-2;O60343-3;O60343;Q5JU47;O60343-5;O60343-4;C9JIE2;Q86TI0-2;Q86TI0	O60343-2;O60343-3;O60343	O60343	11;11;11;2;2;1;1;1;1	11;11;11;2;2;1;1;1;1	11;11;11;2;2;1;1;1;1	TBC1 domain family member 4	TBC1D4	>sp|O60343-2|TBCD4_HUMAN Isoform 2 of TBC1 domain family member 4 OS=Homo sapiens GN=TBC1D4;>sp|O60343-3|TBCD4_HUMAN Isoform 3 of TBC1 domain family member 4 OS=Homo sapiens GN=TBC1D4;>sp|O60343|TBCD4_HUMAN TBC1 domain family member 4 OS=Homo sapiens GN=TB	9	11	11	11	11.1	11.1	11.1	139.55	1235	1235;1290;1298;282;515;462;599;1159;1168	1	41	1.0001e-72	0	0	0	0	0	0	0	0	0	0	0	0	0	0	0	0	0	0	0	0	0	0	0	0	0	0	0	0
O60506-4;O60506-3;O60506-5;H0YAA0	O60506-4;O60506-3;O60506-5	O60506	14;14;8;1	14;14;8;1	1;1;1;1	Heterogeneous nuclear ribonucleoprotein Q	SYNCRIP	>sp|O60506-4|HNRPQ_HUMAN Isoform 4 of Heterogeneous nuclear ribonucleoprotein Q OS=Homo sapiens GN=SYNCRIP;>sp|O60506-3|HNRPQ_HUMAN Isoform 3 of Heterogeneous nuclear ribonucleoprotein Q OS=Homo sapiens GN=SYNCRIP;>sp|O60506-5|HNRPQ_HUMAN Isoform 5 of Hete	4	14	14	1	28.7	28.7	1.9	58.735	527	527;562;410;97	1	499	2.3011e-114	23.5	25.6	25.2	28.7	27.3	23	21.8	25	21.3	23.1	25	27.3	25	25.2	27.3	27.3	27.3	20.7	23.1	25.2	25.2	27.1	24.7	7.6	7.8	0	2.5	14.2
O60568;H7C0B8;H7C2S8;H7C2V1	O60568;H7C0B8;H7C2S8;H7C2V1	O60568	4;2;2;2	4;2;2;2	4;2;2;2	Procollagen-lysine,2-oxoglutarate 5-dioxygenase 3	PLOD3	>sp|O60568|PLOD3_HUMAN Procollagen-lysine,2-oxoglutarate 5-dioxygenase 3 OS=Homo sapiens GN=PLOD3 PE=1 SV=1;>tr|H7C0B8|H7C0B8_HUMAN Procollagen-lysine,2-oxoglutarate 5-dioxygenase 3 (Fragment) OS=Homo sapiens GN=PLOD3 PE=4 SV=1;>tr|H7C2S8|H7C2S8_HUMAN Proc	4	4	4	4	6	6	6	84.784	738	738;66;264;270	1	61	5.9315e-07	2.7	2.7	2.7	2.7	1.4	4.9	4.9	3.5	0	3.5	4.9	4.9	2.7	3.5	1.4	4.9	4.9	2.2	2.7	2.7	1.4	2.7	4.9	0	0	0	0	0
O60716-21;O60716-19;O60716-13;O60716-11;O60716-5;O60716-3;O60716-24;O60716-23;O60716-16;O60716-18;O60716-15;O60716-17;O60716-10;O60716-8;O60716-9;O60716-7;C9JZR2;O60716-2;O60716;O60716-22;O60716-20;O60716-14;O60716-12;O60716-6;O60716-4;O60716-29;O60716-27;O60716-32;O60716-31;O60716-26;O60716-25;O60716-30;O60716-28;E9PRE2;H0YC95;E9PKY0;D6R9A8;B4DRK2;E9PHB5;E7EPC8;Q99569-2;Q9UQB3-2;Q99569;Q9UQB3	O60716-21;O60716-19;O60716-13;O60716-11;O60716-5;O60716-3;O60716-24;O60716-23;O60716-16;O60716-18;O60716-15;O60716-17;O60716-10;O60716-8;O60716-9;O60716-7;C9JZR2;O60716-2;O60716;O60716-22;O60716-20;O60716-14;O60716-12;O60716-6;O60716-4;O60716-29;O60716-27;O60716-32;O60716-31;O60716-26;O60716-25;O60716-30;O60716-28	O60716	16;16;16;16;16;16;15;15;15;15;15;15;15;15;15;15;15;15;15;14;14;14;14;14;14;12;12;11;11;11;11;10;10;4;3;1;1;1;1;1;1;1;1;1	16;16;16;16;16;16;15;15;15;15;15;15;15;15;15;15;15;15;15;14;14;14;14;14;14;12;12;11;11;11;11;10;10;4;3;1;1;1;1;1;1;1;1;1	16;16;16;16;16;16;15;15;15;15;15;15;15;15;15;15;15;15;15;14;14;14;14;14;14;12;12;11;11;11;11;10;10;4;3;1;1;1;1;1;1;1;1;1	Catenin delta-1	CTNND1	>sp|O60716-21|CTND1_HUMAN Isoform 3A of Catenin delta-1 OS=Homo sapiens GN=CTNND1;>sp|O60716-19|CTND1_HUMAN Isoform 3AC of Catenin delta-1 OS=Homo sapiens GN=CTNND1;>sp|O60716-13|CTND1_HUMAN Isoform 2A of Catenin delta-1 OS=Homo sapiens GN=CTNND1;>sp|O6071	44	16	16	16	24.9	24.9	24.9	92.674	832	832;838;879;885;933;939;811;817;858;861;864;867;908;912;914;918;938;962;968;840;846;887;893;941;947;610;616;589;595;639;645;618;624;261;123;126;792;888;912;1134;1149;1167;1192;1225	1	364	1.1989e-100	13.1	13.6	10.5	11.7	10.5	10.5	10.1	10.1	7	11.1	13.3	11.7	11.5	11.7	15	15	11.1	8.9	9.5	11.9	10.2	10.5	11.7	5	3.4	0	0	5.6
O60841	O60841	O60841	11	11	11	Eukaryotic translation initiation factor 5B	EIF5B	>sp|O60841|IF2P_HUMAN Eukaryotic translation initiation factor 5B OS=Homo sapiens GN=EIF5B PE=1 SV=4	1	11	11	11	12	12	12	138.83	1220	1220	1	249	2.0914e-98	7.1	7.1	7.1	7.1	7.1	5.6	7.1	5.6	5.6	5.6	7.1	7.1	7.1	7.1	5.6	7.1	7.1	5.6	5.6	7.1	6.2	7.1	7.1	0	5.4	0	0	0
O60869-2;O60869-3;O60869	O60869-2;O60869-3;O60869	O60869	4;4;4	4;4;4	4;4;4	Endothelial differentiation-related factor 1	EDF1	>sp|O60869-2|EDF1_HUMAN Isoform 2 of Endothelial differentiation-related factor 1 OS=Homo sapiens GN=EDF1;>sp|O60869-3|EDF1_HUMAN Isoform 3 of Endothelial differentiation-related factor 1 OS=Homo sapiens GN=EDF1;>sp|O60869|EDF1_HUMAN Endothelial differenti	3	4	4	4	32.4	32.4	32.4	15.48	139	139;141;148	1	93	6.3468e-38	19.4	19.4	32.4	32.4	25.2	12.9	32.4	32.4	25.2	16.5	25.2	32.4	25.2	25.2	8.6	32.4	32.4	16.5	0	26.6	25.2	32.4	32.4	10.8	10.8	0	0	0
O75037-3;O75037-4;O75037-2;O75037	O75037-3;O75037-4;O75037-2;O75037	O75037	2;2;2;2	2;2;2;2	2;2;2;2	Kinesin-like protein KIF21B	KIF21B	>sp|O75037-3|KI21B_HUMAN Isoform 3 of Kinesin-like protein KIF21B OS=Homo sapiens GN=KIF21B;>sp|O75037-4|KI21B_HUMAN Isoform 4 of Kinesin-like protein KIF21B OS=Homo sapiens GN=KIF21B;>sp|O75037-2|KI21B_HUMAN Isoform 2 of Kinesin-like protein KIF21B OS=Hom	4	2	2	2	1.1	1.1	1.1	179.75	1610	1610;1623;1624;1637	1	52	0.00034515	0.6	0.6	0.6	0.6	0.6	0.6	0.6	0.6	0.6	0.6	0.6	0.6	0.6	0.6	0.6	0.6	0.6	0.6	0.6	0.6	0.6	0.6	0.6	0.6	0.6	0	0	0
O75083;D6RD66;O75083-3	O75083;D6RD66;O75083-3	O75083	7;4;4	7;4;4	7;4;4	WD repeat-containing protein 1	WDR1	>sp|O75083|WDR1_HUMAN WD repeat-containing protein 1 OS=Homo sapiens GN=WDR1 PE=1 SV=4;>tr|D6RD66|D6RD66_HUMAN WD repeat-containing protein 1 (Fragment) OS=Homo sapiens GN=WDR1 PE=2 SV=1;>sp|O75083-3|WDR1_HUMAN Isoform 2 of WD repeat-containing protein 1 O	3	7	7	7	15.2	15.2	15.2	66.193	606	606;245;466	1	150	9.4979e-19	3.6	7.4	5.1	10.1	3.6	3.6	3.6	10.1	7.4	7.4	8.9	3.6	5.1	7.4	7.4	3.6	7.4	5.1	3.6	6.3	6.3	3.6	10.1	1.3	0	1.3	0	1.3
O75165;H0YA63	O75165	O75165	11;1	11;1	11;1	DnaJ homolog subfamily C member 13	DNAJC13	>sp|O75165|DJC13_HUMAN DnaJ homolog subfamily C member 13 OS=Homo sapiens GN=DNAJC13 PE=1 SV=5	2	11	11	11	6.5	6.5	6.5	254.41	2243	2243;96	1	181	2.5039e-23	2.7	2.9	1	2	2.3	2.1	1.6	0.5	1.5	0.5	2.4	1.3	0.5	2.7	2.9	2.4	1.3	3.2	2.1	1.5	1.6	2.4	2	0.3	0.5	0.3	0	0.3
O75190-4;O75190;E9PH18;O75190-3	O75190-4;O75190;E9PH18;O75190-3	O75190	2;2;1;1	2;2;1;1	2;2;1;1	DnaJ homolog subfamily B member 6	DNAJB6	>sp|O75190-4|DNJB6_HUMAN Isoform D of DnaJ homolog subfamily B member 6 OS=Homo sapiens GN=DNAJB6;>sp|O75190|DNJB6_HUMAN DnaJ homolog subfamily B member 6 OS=Homo sapiens GN=DNAJB6 PE=1 SV=2;>tr|E9PH18|E9PH18_HUMAN DnaJ homolog subfamily B member 6 OS=Homo	4	2	2	2	11.6	11.6	11.6	30.368	277	277;326;211;325	1	15	7.7808e-05	0	6.1	0	6.1	6.1	6.1	0	0	0	0	6.1	6.1	0	6.1	6.1	6.1	6.1	0	0	6.1	6.1	6.1	6.1	0	0	0	0	0
O75348	O75348	O75348	3	3	3	V-type proton ATPase subunit G 1	ATP6V1G1	>sp|O75348|VATG1_HUMAN V-type proton ATPase subunit G 1 OS=Homo sapiens GN=ATP6V1G1 PE=1 SV=3	1	3	3	3	28.8	28.8	28.8	13.757	118	118	1	35	2.5597e-07	0	0	21.2	0	9.3	9.3	21.2	9.3	0	0	21.2	28.8	21.2	21.2	9.3	21.2	16.9	9.3	0	0	0	0	0	0	0	0	0	0
O75369-2;O75369-9;O75369;O75369-8;O75369-6;O75369-3;E7EN95;O75369-7;O75369-5;O75369-4;H7C5L4;Q8WXT3	O75369-2;O75369-9;O75369;O75369-8;O75369-6;O75369-3;E7EN95;O75369-7;O75369-5;O75369-4	O75369	37;37;37;37;36;36;30;30;23;23;2;1	33;33;33;33;32;32;29;29;20;20;1;1	31;31;31;31;30;30;28;28;18;18;1;1	Filamin-B	FLNB	>sp|O75369-2|FLNB_HUMAN Isoform 2 of Filamin-B OS=Homo sapiens GN=FLNB;>sp|O75369-9|FLNB_HUMAN Isoform 9 of Filamin-B OS=Homo sapiens GN=FLNB;>sp|O75369|FLNB_HUMAN Filamin-B OS=Homo sapiens GN=FLNB PE=1 SV=2;>sp|O75369-8|FLNB_HUMAN Isoform 8 of Filamin-B O	12	37	33	31	18.2	17.3	16.1	275.66	2578	2578;2591;2602;2633;2537;2561;2409;2422;2146;2150;135;72	1	835	4.0733e-164	6	8.3	5.5	8.3	6.3	9.3	10.1	9	7.1	6.7	10.1	11.4	8.4	10.6	10.2	11.9	11.9	5.8	6.8	5	5.7	8.5	9.8	3.7	2.5	0.4	0.4	1.3
O75396	O75396	O75396	6	6	6	Vesicle-trafficking protein SEC22b	SEC22B	>sp|O75396|SC22B_HUMAN Vesicle-trafficking protein SEC22b OS=Homo sapiens GN=SEC22B PE=1 SV=4	1	6	6	6	29.3	29.3	29.3	24.593	215	215	1	215	1.1546e-29	20	15.8	20	20	20	20	20	24.7	20	24.7	20	20	20	20	24.7	20	20	20	15.8	15.8	15.8	20	15.8	14.4	16.3	6.5	16.3	16.3
O75475-3;O75475-2;O75475	O75475-3;O75475-2;O75475	O75475	1;1;1	1;1;1	1;1;1	PC4 and SFRS1-interacting protein	PSIP1	>sp|O75475-3|PSIP1_HUMAN Isoform 3 of PC4 and SFRS1-interacting protein OS=Homo sapiens GN=PSIP1;>sp|O75475-2|PSIP1_HUMAN Isoform 2 of PC4 and SFRS1-interacting protein OS=Homo sapiens GN=PSIP1;>sp|O75475|PSIP1_HUMAN PC4 and SFRS1-interacting protein OS=Ho	3	1	1	1	3.3	3.3	3.3	37.267	329	329;333;530	1	16	0.0013555	3.3	0	0	3.3	0	3.3	3.3	3.3	0	0	3.3	3.3	3.3	3.3	3.3	0	3.3	0	3.3	0	3.3	0	3.3	0	0	0	0	0
O75494-5;Q5JRI1;O75494-4;O75494-6;O75494-3;O75494-2;O75494;Q6IQ42	O75494-5;Q5JRI1;O75494-4;O75494-6;O75494-3;O75494-2;O75494;Q6IQ42	O75494	3;3;3;3;3;3;3;2	3;3;3;3;3;3;3;2	3;3;3;3;3;3;3;2	Serine/arginine-rich splicing factor 10	SRSF10;FUSIP1	>sp|O75494-5|SRS10_HUMAN Isoform 5 of Serine/arginine-rich splicing factor 10 OS=Homo sapiens GN=SRSF10;>tr|Q5JRI1|Q5JRI1_HUMAN Serine/arginine-rich-splicing factor 10 OS=Homo sapiens GN=SRSF10 PE=2 SV=1;>sp|O75494-4|SRS10_HUMAN Isoform 4 of Serine/arginin	8	3	3	3	31.5	31.5	31.5	20.117	165	165;172;173;182;183;261;262;69	1	31	8.8106e-15	0	0	0	0	0	0	0	0	0	0	0	0	0	0	0	0	0	0	0	0	0	0	0	0	0	0	0	0
O75531	O75531	O75531	1	1	1	Barrier-to-autointegration factor;Barrier-to-autointegration factor, N-terminally processed	BANF1	>sp|O75531|BAF_HUMAN Barrier-to-autointegration factor OS=Homo sapiens GN=BANF1 PE=1 SV=1	1	1	1	1	27	27	27	10.058	89	89	1	30	1.8467e-13	0	0	0	0	0	0	0	0	0	0	0	0	0	0	0	0	0	0	0	0	0	0	0	0	0	0	0	0
O75569-3;O75569-2;O75569;F8WEG8;G5E9Q4;C9JMM3;B4DJC7	O75569-3;O75569-2;O75569;F8WEG8;G5E9Q4;C9JMM3	O75569	7;7;7;4;4;4;3	7;7;7;4;4;4;3	7;7;7;4;4;4;3	Interferon-inducible double stranded RNA-dependent protein kinase activator A	PRKRA	>sp|O75569-3|PRKRA_HUMAN Isoform 3 of Interferon-inducible double-stranded RNA-dependent protein kinase activator A OS=Homo sapiens GN=PRKRA;>sp|O75569-2|PRKRA_HUMAN Isoform 2 of Interferon-inducible double-stranded RNA-dependent protein kinase activator A	7	7	7	7	32.6	32.6	32.6	31.635	288	288;302;313;95;105;108;200	1	153	1.5151e-93	18.4	15.3	23.6	20.5	15.3	20.5	20.5	20.5	4.2	8.7	20.5	23.6	11.8	20.5	20.5	13.9	23.6	8.7	11.8	15.3	4.5	20.5	15.3	0	6.6	0	0	0
O75607	O75607	O75607	2	2	2	Nucleoplasmin-3	NPM3	>sp|O75607|NPM3_HUMAN Nucleoplasmin-3 OS=Homo sapiens GN=NPM3 PE=1 SV=3	1	2	2	2	17.4	17.4	17.4	19.343	178	178	1	32	6.0955e-45	17.4	17.4	8.4	9	8.4	8.4	8.4	9	9	9	0	9	8.4	17.4	17.4	17.4	17.4	0	8.4	0	0	9	8.4	0	0	0	0	0
O75815;O75815-3;O75815-2;Q5T7I8;F5H5M1;Q6S5L8-2;Q92529-2;Q92529;Q6S5L8	O75815;O75815-3	O75815	24;19;8;1;1;1;1;1;1	23;18;8;1;1;1;1;1;1	23;18;8;1;1;1;1;1;1	Breast cancer anti-estrogen resistance protein 3	BCAR3	>sp|O75815|BCAR3_HUMAN Breast cancer anti-estrogen resistance protein 3 OS=Homo sapiens GN=BCAR3 PE=1 SV=1;>sp|O75815-3|BCAR3_HUMAN Isoform 3 of Breast cancer anti-estrogen resistance protein 3 OS=Homo sapiens GN=BCAR3	9	24	23	23	35	34.1	34.1	92.565	825	825;734;501;105;344;387;471;594;630	1	787	7.4859e-134	19.2	20.5	29.8	26.7	28.2	23.5	29.2	28.2	18.3	22.9	25.9	20.5	24.4	24.2	19.2	17.2	19.5	23.2	24.5	19.8	19.9	24	18.3	24.1	28.8	15	15.4	23.5
O75923-15;O75923-3;O75923-9;O75923;O75923-14;O75923-6;O75923-12;O75923-5;O75923-11;O75923-4;O75923-10;O75923-2;O75923-8;O75923-7;O75923-13;Q9NZM1-8;Q9NZM1-7;Q9NZM1-5;Q9NZM1-2;Q9NZM1-6;Q9NZM1-3;C9JCN0;Q9NZM1;F8W8J4	O75923-15;O75923-3;O75923-9;O75923;O75923-14;O75923-6;O75923-12;O75923-5;O75923-11;O75923-4;O75923-10;O75923-2;O75923-8;O75923-7;O75923-13	O75923	10;10;10;10;10;10;10;10;10;10;10;10;10;10;10;1;1;1;1;1;1;1;1;1	10;10;10;10;10;10;10;10;10;10;10;10;10;10;10;1;1;1;1;1;1;1;1;1	10;10;10;10;10;10;10;10;10;10;10;10;10;10;10;1;1;1;1;1;1;1;1;1	Dysferlin	DYSF	>sp|O75923-15|DYSF_HUMAN Isoform 15 of Dysferlin OS=Homo sapiens GN=DYSF;>sp|O75923-3|DYSF_HUMAN Isoform 3 of Dysferlin OS=Homo sapiens GN=DYSF;>sp|O75923-9|DYSF_HUMAN Isoform 9 of Dysferlin OS=Homo sapiens GN=DYSF;>sp|O75923|DYSF_HUMAN Dysferlin OS=Homo s	24	10	10	10	7.1	7.1	7.1	222.31	1954	1954;2066;2067;2080;2081;2087;2088;2097;2098;2101;2102;2111;2112;2118;2119;419;445;1577;2019;2048;2050;2051;2061;2061	1	200	5.3264e-23	2.4	2.9	2.9	2.1	2.4	2.4	1.6	2.4	1.6	1.6	1.8	1.8	1.8	1.8	1.8	1.6	1.8	1.6	1.8	1.6	1	1.8	2.4	0	0.5	0.5	1	1.1
O75940	O75940	O75940	2	2	2	Survival of motor neuron-related-splicing factor 30	SMNDC1	>sp|O75940|SPF30_HUMAN Survival of motor neuron-related-splicing factor 30 OS=Homo sapiens GN=SMNDC1 PE=1 SV=1	1	2	2	2	8	8	8	26.711	238	238	1	18	0.00051249	0	0	0	0	0	0	0	0	0	0	0	0	0	0	0	0	0	0	0	0	0	0	0	0	0	0	0	0
O75947-2;O75947;F5H608	O75947-2;O75947;F5H608	O75947	6;6;3	6;6;3	6;6;3	ATP synthase subunit d, mitochondrial	ATP5H	>sp|O75947-2|ATP5H_HUMAN Isoform 2 of ATP synthase subunit d, mitochondrial OS=Homo sapiens GN=ATP5H;>sp|O75947|ATP5H_HUMAN ATP synthase subunit d, mitochondrial OS=Homo sapiens GN=ATP5H PE=1 SV=3;>tr|F5H608|F5H608_HUMAN ATP synthase subunit d, mitochondri	3	6	6	6	54	54	54	15.773	137	137;161;81	1	175	1.727e-16	46.7	35	35	42.3	42.3	54	42.3	54	38	46.7	42.3	54	35	42.3	54	54	35	35	54	22.6	31.4	22.6	32.8	7.3	7.3	0	7.3	13.9
O75955;B4DVY7;A2AB09;A2AB12;A2AB10;A2AB13;A2AB11;A2ABJ5	O75955;B4DVY7;A2AB09;A2AB12;A2AB10	O75955	28;24;15;14;14;12;11;2	28;24;15;14;14;12;11;2	28;24;15;14;14;12;11;2	Flotillin-1	FLOT1	>sp|O75955|FLOT1_HUMAN Flotillin-1 OS=Homo sapiens GN=FLOT1 PE=1 SV=3;>tr|B4DVY7|B4DVY7_HUMAN Flotillin-1 OS=Homo sapiens GN=FLOT1 PE=2 SV=1;>tr|A2AB09|A2AB09_HUMAN Flotillin-1 (Fragment) OS=Homo sapiens GN=FLOT1 PE=2 SV=1;>tr|A2AB12|A2AB12_HUMAN Flotillin	8	28	28	28	71.9	71.9	71.9	47.355	427	427;379;238;235;252;185;192;145	1	616	0	8.7	7.5	4.4	4.4	6.8	1.9	12.4	10.1	1.9	4.4	12.9	10.1	8	16.6	9.8	20.1	15.5	5.2	7.7	5.6	7.5	7.5	9.1	0	1.9	3.3	0	0
O76021;J3QSV6;B4DJ58;I3L3U9;I3L3C4;I3L1A3;I3L234	O76021;J3QSV6	O76021	13;10;6;6;4;3;1	13;10;6;6;4;3;1	13;10;6;6;4;3;1	Ribosomal L1 domain-containing protein 1	RSL1D1	>sp|O76021|RL1D1_HUMAN Ribosomal L1 domain-containing protein 1 OS=Homo sapiens GN=RSL1D1 PE=1 SV=3;>tr|J3QSV6|J3QSV6_HUMAN Ribosomal L1 domain-containing protein 1 (Fragment) OS=Homo sapiens GN=RSL1D1 PE=2 SV=1	7	13	13	13	28.4	28.4	28.4	54.972	490	490;430;270;296;158;93;98	1	269	7.4421e-100	0	0	0	0	0	0	0	2.2	0	2.2	2.2	0	0	0	0	0	0	2.2	0	0	0	0	0	2.2	0	0	2.2	0
O76094;O76094-2;R4GNC1;D6RDY6	O76094;O76094-2;R4GNC1	O76094	7;6;4;3	7;6;4;3	7;6;4;3	Signal recognition particle subunit SRP72	SRP72	>sp|O76094|SRP72_HUMAN Signal recognition particle subunit SRP72 OS=Homo sapiens GN=SRP72 PE=1 SV=3;>sp|O76094-2|SRP72_HUMAN Isoform 2 of Signal recognition particle subunit SRP72 OS=Homo sapiens GN=SRP72;>tr|R4GNC1|R4GNC1_HUMAN Signal recognition particle	4	7	7	7	12.8	12.8	12.8	74.605	671	671;610;220;357	1	141	4.0777e-22	4.6	6.3	9.2	4.9	4.6	10.9	7.9	6.6	4.9	3.3	7.9	7.9	6.6	12.8	9.8	11.2	8.2	6	4.9	11.5	3.6	8.5	3.6	0	0	0	1.9	0
O94832;K7EIG7;J3QRN6;J3KRL0;J3QRR2	O94832;K7EIG7;J3QRN6	O94832	60;57;54;18;1	59;56;53;17;1	59;56;53;17;1	Unconventional myosin-Id	MYO1D	>sp|O94832|MYO1D_HUMAN Unconventional myosin-Id OS=Homo sapiens GN=MYO1D PE=1 SV=2;>tr|K7EIG7|K7EIG7_HUMAN Unconventional myosin-Id OS=Homo sapiens GN=MYO1D PE=2 SV=1;>tr|J3QRN6|J3QRN6_HUMAN Unconventional myosin-Id OS=Homo sapiens GN=MYO1D PE=2 SV=1	5	60	59	59	62.5	61.6	61.6	116.2	1006	1006;918;961;436;44	1	1801	0	50	47.3	43.1	44.6	48	46.5	46	45	37.1	39.8	41.4	43.1	42.8	41.9	41	43.8	41.6	44.1	44.3	43.4	43.1	46.8	44.9	19.6	14.8	1	3.8	8.2
O94929-2;O94929-3;O94929;D6RHE7;O94929-4	O94929-2;O94929-3;O94929	O94929	9;9;9;4;3	9;9;9;4;3	9;9;9;4;3	Actin-binding LIM protein 3	ABLIM3	>sp|O94929-2|ABLM3_HUMAN Isoform 2 of Actin-binding LIM protein 3 OS=Homo sapiens GN=ABLIM3;>sp|O94929-3|ABLM3_HUMAN Isoform 3 of Actin-binding LIM protein 3 OS=Homo sapiens GN=ABLIM3;>sp|O94929|ABLM3_HUMAN Actin-binding LIM protein 3 OS=Homo sapiens GN=AB	5	9	9	9	22.2	22.2	22.2	61.57	544	544;588;683;151;169	1	110	6.0037e-56	0	3.1	0	0	0	0	5	0	0	3.1	1.8	5	0	1.8	5	5	1.8	3.1	0	0	0	0	3.1	0	3.1	0	0	3.1
O94973;O94973-2;O94973-3;H0YDE9;H0YEG0;E9PR62;M0R2D9;E9PNC4;E9PPY8	O94973;O94973-2;O94973-3	O94973	16;16;11;2;2;2;1;1;1	10;10;5;0;0;0;0;0;0	10;10;5;0;0;0;0;0;0	AP-2 complex subunit alpha-2	AP2A2	>sp|O94973|AP2A2_HUMAN AP-2 complex subunit alpha-2 OS=Homo sapiens GN=AP2A2 PE=1 SV=2;>sp|O94973-2|AP2A2_HUMAN Isoform 2 of AP-2 complex subunit alpha-2 OS=Homo sapiens GN=AP2A2;>sp|O94973-3|AP2A2_HUMAN Isoform 3 of AP-2 complex subunit alpha-2 OS=Homo sa	9	16	10	10	24	15.7	15.7	103.96	939	939;940;656;184;185;378;57;125;138	1	164	8.4968e-116	10.9	11.6	13.2	10.4	13.6	13.7	11.9	14.7	10.5	12.7	13.7	12	14.6	15.5	12	15.5	15.4	10.5	12.8	4.9	7.3	9.7	11.5	2.2	0	1.3	1.3	2.2
O95425-2;O95425-4;O95425-3;O95425;F5H2Q5;F5GXV0	O95425-2;O95425-4;O95425-3;O95425;F5H2Q5	O95425	73;72;72;71;40;24	73;72;72;71;40;24	73;72;72;71;40;24	Supervillin	SVIL	>sp|O95425-2|SVIL_HUMAN Isoform 2 of Supervillin OS=Homo sapiens GN=SVIL;>sp|O95425-4|SVIL_HUMAN Isoform SV4 of Supervillin OS=Homo sapiens GN=SVIL;>sp|O95425-3|SVIL_HUMAN Isoform SV3 of Supervillin OS=Homo sapiens GN=SVIL;>sp|O95425|SVIL_HUMAN Supervillin	6	73	73	73	48.1	48.1	48.1	200.84	1788	1788;2182;2187;2214;1128;585	1	2356	0	33.2	34.8	28.8	29.4	30	31.4	32	30.9	25.2	26.9	31.5	33.1	29.5	33.8	29.9	33	31.9	29.8	28.2	28.2	29.3	29	30.8	10.5	8.8	0.4	0	1.3
O95782-2;O95782	O95782-2;O95782	O95782	27;27	27;27	21;21	AP-2 complex subunit alpha-1	AP2A1	>sp|O95782-2|AP2A1_HUMAN Isoform B of AP-2 complex subunit alpha-1 OS=Homo sapiens GN=AP2A1;>sp|O95782|AP2A1_HUMAN AP-2 complex subunit alpha-1 OS=Homo sapiens GN=AP2A1 PE=1 SV=3	2	27	27	21	33.5	33.5	25.3	105.36	955	955;977	1	844	1.0612e-187	23	22.9	21.4	16.2	26.4	27.5	24.9	27.3	23.8	20	27.2	29	24.7	27.2	29.3	28.5	27.2	22.4	22	12.8	17.6	20.3	23.5	3.5	2.6	1.3	1.3	1.3
Q5JW30;O95793-2;O95793;O95793-3;Q5JW28;F6UDC6	Q5JW30;O95793-2;O95793;O95793-3	Q5JW30	13;13;13;12;5;1	13;13;13;12;5;1	12;12;12;11;5;1	Double-stranded RNA-binding protein Staufen homolog 1	STAU1	>tr|Q5JW30|Q5JW30_HUMAN Double-stranded RNA-binding protein Staufen homolog 1 OS=Homo sapiens GN=STAU1 PE=2 SV=1;>sp|O95793-2|STAU1_HUMAN Isoform Short of Double-stranded RNA-binding protein Staufen homolog 1 OS=Homo sapiens GN=STAU1;>sp|O95793|STAU1_HUMAN	6	13	13	12	34.6	34.6	33	54.708	494	494;496;577;502;199;129	1	327	4.7093e-157	20.2	18	17.4	10.7	14.8	10.3	17.4	15	8.1	10.7	15.2	17.2	14	15.2	16.8	14.6	24.5	10.7	15.2	5.9	5.9	9.1	17.8	2.6	4.7	0	2.6	2
O95810	O95810	O95810	11	11	11	Serum deprivation-response protein	SDPR	>sp|O95810|SDPR_HUMAN Serum deprivation-response protein OS=Homo sapiens GN=SDPR PE=1 SV=3	1	11	11	11	24.7	24.7	24.7	47.173	425	425	1	396	7.8935e-64	13.4	14.8	11.5	14.8	12	4.7	12	12.7	10.6	11.5	9.9	9.9	16	13.9	13.4	11.3	17.9	13.9	11.3	9.6	12.9	11.5	10.6	2.8	2.8	2.6	0	3.3
O95905;O95905-3;O95905-2;C9J316;C9JGV1;F2Z2R1	O95905;O95905-3;O95905-2;C9J316;C9JGV1	O95905	8;8;6;5;4;3	8;8;6;5;4;3	8;8;6;5;4;3	Protein SGT1	ECD	>sp|O95905|SGT1_HUMAN Protein SGT1 OS=Homo sapiens GN=ECD PE=1 SV=1;>sp|O95905-3|SGT1_HUMAN Isoform 3 of Protein SGT1 OS=Homo sapiens GN=ECD;>sp|O95905-2|SGT1_HUMAN Isoform 2 of Protein SGT1 OS=Homo sapiens GN=ECD;>tr|C9J316|C9J316_HUMAN Protein SGT1 (Frag	6	8	8	8	13.8	13.8	13.8	72.757	644	644;677;601;212;217;163	1	120	3.102e-32	1.6	1.6	1.1	2.8	2.8	2.8	1.7	1.7	2.8	2.8	1.7	1.7	1.7	1.7	2.8	1.7	2.8	2.8	2.8	1.1	0	1.7	3.3	1.1	1.1	0	0	1.1
P00338;P00338-3;P00338-5;P00338-2;P00338-4;F5GYU2;F5GXY2	P00338;P00338-3;P00338-5;P00338-2;P00338-4	P00338	3;3;2;2;2;1;1	2;2;1;1;1;1;1	2;2;1;1;1;1;1	L-lactate dehydrogenase A chain	LDHA	>sp|P00338|LDHA_HUMAN L-lactate dehydrogenase A chain OS=Homo sapiens GN=LDHA PE=1 SV=2;>sp|P00338-3|LDHA_HUMAN Isoform 3 of L-lactate dehydrogenase A chain OS=Homo sapiens GN=LDHA;>sp|P00338-5|LDHA_HUMAN Isoform 5 of L-lactate dehydrogenase A chain OS=Hom	7	3	2	2	9	5.4	5.4	36.688	332	332;361;241;274;274;144;156	1	39	6.7929e-13	2.4	0	5.4	2.4	2.4	0	2.4	2.4	2.4	2.4	3.6	0	2.4	0	0	2.4	2.4	2.4	0	2.4	5.4	0	2.4	0	3.6	3	0	0
P00367;B4DGN5;P49448;B3KV55	P00367;B4DGN5;P49448	P00367	6;4;4;2	6;4;4;2	6;4;4;2	Glutamate dehydrogenase 1, mitochondrial;Glutamate dehydrogenase;Glutamate dehydrogenase 2, mitochondrial	GLUD1;GLUD2	>sp|P00367|DHE3_HUMAN Glutamate dehydrogenase 1, mitochondrial OS=Homo sapiens GN=GLUD1 PE=1 SV=2;>tr|B4DGN5|B4DGN5_HUMAN Glutamate dehydrogenase OS=Homo sapiens GN=GLUD1 PE=2 SV=1;>sp|P49448|DHE4_HUMAN Glutamate dehydrogenase 2, mitochondrial OS=Homo sapi	4	6	6	6	14.5	14.5	14.5	61.397	558	558;425;558;391	1	69	7.6236e-17	1.6	2.5	1.6	2.5	4.1	5.7	9.9	5.7	4.1	4.1	4.1	10.9	6.3	3.2	1.6	9.9	8.8	3.2	1.6	5.4	1.6	3.8	7	1.6	0	0	0	0
P00387-2;P00387;P00387-3;B1AHF3	P00387-2;P00387;P00387-3;B1AHF3	P00387	5;5;5;4	5;5;5;4	5;5;5;4	NADH-cytochrome b5 reductase 3;NADH-cytochrome b5 reductase 3 membrane-bound form;NADH-cytochrome b5 reductase 3 soluble form	CYB5R3	>sp|P00387-2|NB5R3_HUMAN Isoform 2 of NADH-cytochrome b5 reductase 3 OS=Homo sapiens GN=CYB5R3;>sp|P00387|NB5R3_HUMAN NADH-cytochrome b5 reductase 3 OS=Homo sapiens GN=CYB5R3 PE=1 SV=3;>sp|P00387-3|NB5R3_HUMAN Isoform 3 of NADH-cytochrome b5 reductase 3 OS	4	5	5	5	18.6	18.6	18.6	31.76	279	279;301;335;147	1	170	5.8876e-50	0	8.6	15.4	15.4	3.9	3.9	15.4	10.8	15.4	3.9	4.7	3.9	15.4	10.8	4.7	10.8	3.9	3.9	10.8	3.9	8.6	15.4	10.8	8.2	0	4.3	0	8.2
P00403	P00403	P00403	3	3	3	Cytochrome c oxidase subunit 2	MT-CO2	>sp|P00403|COX2_HUMAN Cytochrome c oxidase subunit 2 OS=Homo sapiens GN=MT-CO2 PE=1 SV=1	1	3	3	3	16.3	16.3	16.3	25.565	227	227	1	98	6.0727e-06	16.3	7.5	16.3	16.3	16.3	16.3	16.3	16.3	16.3	16.3	16.3	4.4	4.4	4.4	4.4	4.4	4.4	16.3	7.5	16.3	16.3	16.3	16.3	0	13.2	0	13.2	8.8
P01036	P01036	P01036	1	1	1	Cystatin-S	CST4	>sp|P01036|CYTS_HUMAN Cystatin-S OS=Homo sapiens GN=CST4 PE=1 SV=3	1	1	1	1	12.8	12.8	12.8	16.214	141	141	1	2	0.00084617	0	0	0	0	0	0	0	0	0	0	0	0	0	0	0	0	0	0	0	0	0	0	0	0	0	0	0	0
P01617;P01614;P06309;P06310	P01617;P01614;P06309;P06310	P01617	1;1;1;1	1;1;1;1	1;1;1;1	Ig kappa chain V-II region TEW;Ig kappa chain V-II region Cum;Ig kappa chain V-II region GM607;Ig kappa chain V-II region RPMI 6410		>sp|P01617|KV204_HUMAN Ig kappa chain V-II region TEW OS=Homo sapiens PE=1 SV=1;>sp|P01614|KV201_HUMAN Ig kappa chain V-II region Cum OS=Homo sapiens PE=1 SV=1;>sp|P06309|KV205_HUMAN Ig kappa chain V-II region GM607 (Fragment) OS=Homo sapiens PE=4 SV=1;>sp	4	1	1	1	11.5	11.5	11.5	12.059	113	113;115;117;133	1	43	3.1187e-24	11.5	11.5	11.5	11.5	11.5	11.5	11.5	11.5	11.5	11.5	11.5	0	11.5	11.5	11.5	11.5	0	11.5	11.5	11.5	11.5	11.5	11.5	11.5	11.5	0	0	11.5
P01623;P01620;P04206;P01622;P18136;P18135	P01623;P01620;P04206;P01622;P18136;P18135	P01623	3;3;2;2;2;2	3;3;2;2;2;2	3;3;2;2;2;2	Ig kappa chain V-III region WOL;Ig kappa chain V-III region SIE;Ig kappa chain V-III region GOL;Ig kappa chain V-III region Ti;Ig kappa chain V-III region HIC;Ig kappa chain V-III region HAH		>sp|P01623|KV305_HUMAN Ig kappa chain V-III region WOL OS=Homo sapiens PE=1 SV=1;>sp|P01620|KV302_HUMAN Ig kappa chain V-III region SIE OS=Homo sapiens PE=1 SV=1;>sp|P04206|KV307_HUMAN Ig kappa chain V-III region GOL OS=Homo sapiens PE=1 SV=1;>sp|P01622|KV	6	3	3	3	39.4	39.4	39.4	11.746	109	109;109;109;109;129;129	1	156	8.1995e-98	24.8	16.5	31.2	31.2	39.4	39.4	39.4	39.4	39.4	24.8	39.4	24.8	24.8	39.4	39.4	39.4	39.4	39.4	39.4	31.2	31.2	31.2	16.5	39.4	31.2	31.2	31.2	39.4
P01777;P01766	P01777;P01766	P01777	1;1	1;1	1;1	Ig heavy chain V-III region TEI;Ig heavy chain V-III region BRO		>sp|P01777|HV316_HUMAN Ig heavy chain V-III region TEI OS=Homo sapiens PE=1 SV=1;>sp|P01766|HV305_HUMAN Ig heavy chain V-III region BRO OS=Homo sapiens PE=1 SV=1	2	1	1	1	16	16	16	12.559	119	119;120	1	19	0.00041655	0	0	16	16	16	0	16	16	0	16	0	0	0	0	0	0	0	16	0	16	0	0	0	0	16	16	16	16
P01781	P01781	P01781	1	1	1	Ig heavy chain V-III region GAL		>sp|P01781|HV320_HUMAN Ig heavy chain V-III region GAL OS=Homo sapiens PE=1 SV=1	1	1	1	1	9.5	9.5	9.5	11.771	116	116	1	17	0.0012612	0	0	0	9.5	0	0	0	9.5	0	0	0	0	0	0	0	0	0	0	0	9.5	9.5	0	0	0	9.5	0	9.5	0
P01834	P01834	P01834	6	6	6	Ig kappa chain C region	IGKC	>sp|P01834|IGKC_HUMAN Ig kappa chain C region OS=Homo sapiens GN=IGKC PE=1 SV=1	1	6	6	6	82.1	82.1	82.1	11.609	106	106	1	406	3.3451e-136	48.1	67	65.1	82.1	82.1	82.1	82.1	82.1	82.1	82.1	82.1	82.1	82.1	82.1	80.2	82.1	80.2	65.1	80.2	67	67	51.9	68.9	53.8	51.9	51.9	33	82.1
P01857	P01857	P01857	9	9	3	Ig gamma-1 chain C region	IGHG1	>sp|P01857|IGHG1_HUMAN Ig gamma-1 chain C region OS=Homo sapiens GN=IGHG1 PE=1 SV=1	1	9	9	3	30.6	30.6	13	36.105	330	330	1	433	4.1677e-70	14.5	17	28.2	30.6	30.6	24.5	29.7	29.7	26.4	25.5	19.1	25.5	25.5	18.2	22.4	22.4	18.2	26.4	20.3	18.8	23	23.3	25.5	21.2	25.5	21.8	21.2	21.2
P01859	P01859	P01859	8	6	4	Ig gamma-2 chain C region	IGHG2	>sp|P01859|IGHG2_HUMAN Ig gamma-2 chain C region OS=Homo sapiens GN=IGHG2 PE=1 SV=2	1	8	6	4	26.7	21.5	13.5	35.9	326	326	1	197	4.1281e-85	16.9	12.6	25.8	25.8	25.8	25.8	25.8	25.8	25.8	25.8	17.5	21.5	26.7	13.2	17.5	13.2	23.6	26.7	26.7	20.6	16.3	22.7	16.3	12.6	25.8	12.6	20.6	17.8
P02545-3;P02545;P02545-2;P02545-6;P02545-5;P02545-4;Q5TCI8;H0YAB0	P02545-3;P02545;P02545-2;P02545-6;P02545-5;P02545-4;Q5TCI8	P02545	20;20;19;19;15;15;14;4	20;20;19;19;15;15;14;4	19;19;18;18;14;14;13;4	Prelamin-A/C;Lamin-A/C	LMNA	>sp|P02545-3|LMNA_HUMAN Isoform ADelta10 of Prelamin-A/C OS=Homo sapiens GN=LMNA;>sp|P02545|LMNA_HUMAN Prelamin-A/C OS=Homo sapiens GN=LMNA PE=1 SV=1;>sp|P02545-2|LMNA_HUMAN Isoform C of Prelamin-A/C OS=Homo sapiens GN=LMNA;>sp|P02545-6|LMNA_HUMAN Isoform	8	20	20	19	33	33	31.7	70.66	634	634;664;572;614;565;574;491;182	1	610	0	9.3	13.7	12.5	14.7	15.6	18.9	20.2	20.2	10.9	16.4	18	18.6	15.9	20.2	15.9	22.6	21	12.1	13.7	13.1	12.8	11.5	15.8	6.5	7.9	2.5	3.8	1.6
P02751-17;P02751-3;P02751;P02751-7;P02751-15;P02751-6;P02751-5;P02751-11;P02751-10;F8W7G7;P02751-9;P02751-14;P02751-13;P02751-8;P02751-12;P02751-4;H0Y7Z1;P02751-16;P02751-2	P02751-17;P02751-3;P02751;P02751-7;P02751-15;P02751-6;P02751-5;P02751-11;P02751-10;F8W7G7;P02751-9;P02751-14;P02751-13;P02751-8;P02751-12;P02751-4	P02751	56;56;56;56;56;55;55;55;54;54;54;54;54;54;50;48;22;17;15	56;56;56;56;56;55;55;55;54;54;54;54;54;54;50;48;22;17;15	53;53;53;53;53;52;52;52;51;51;51;51;51;51;47;45;19;17;15	Fibronectin;Anastellin;Ugl-Y1;Ugl-Y2;Ugl-Y3	FN1	>sp|P02751-17|FINC_HUMAN Isoform 17 of Fibronectin OS=Homo sapiens GN=FN1;>sp|P02751-3|FINC_HUMAN Isoform 3 of Fibronectin OS=Homo sapiens GN=FN1;>sp|P02751|FINC_HUMAN Fibronectin OS=Homo sapiens GN=FN1 PE=1 SV=4;>sp|P02751-7|FINC_HUMAN Isoform 7 of Fibron	19	56	56	53	31.9	31.9	29.7	256.5	2330	2330;2355;2386;2446;2477;2184;2211;2386;2176;2211;2240;2265;2267;2296;2008;2031;1103;657;642	1	1519	0	20.3	19.1	18.6	17.3	18.2	18	19.7	19.6	12.9	13.8	15.5	16.5	15.5	17.1	16.8	17.2	13.9	16.4	16	14.7	13.6	18.5	18.1	6.4	4.8	1.9	1.5	2.4
P02810	P02810	P02810	1	1	1	Salivary acidic proline-rich phosphoprotein 1/2;Salivary acidic proline-rich phosphoprotein 1/2;Salivary acidic proline-rich phosphoprotein 3/4;Peptide P-C	PRH1	>sp|P02810|PRPC_HUMAN Salivary acidic proline-rich phosphoprotein 1/2 OS=Homo sapiens GN=PRH1 PE=1 SV=2	1	1	1	1	9	9	9	17.016	166	166	1	3	2.0474e-06	0	0	0	0	0	0	0	0	0	0	0	0	0	0	0	0	0	0	0	0	0	0	0	0	0	0	0	0
P04083;Q5T3N1;Q5T3N0	P04083;Q5T3N1	P04083	7;6;2	7;6;2	7;6;2	Annexin A1	ANXA1	>sp|P04083|ANXA1_HUMAN Annexin A1 OS=Homo sapiens GN=ANXA1 PE=1 SV=2;>tr|Q5T3N1|Q5T3N1_HUMAN Annexin (Fragment) OS=Homo sapiens GN=ANXA1 PE=2 SV=1	3	7	7	7	20.8	20.8	20.8	38.714	346	346;204;115	1	143	1.8724e-30	7.2	12.7	17.3	17.3	12.7	12.7	12.7	9.5	9.5	13.9	4	4	4	9.5	4	12.7	12.7	4	9.5	17.3	8.7	12.7	12.7	7.8	12.7	4.3	0	5.5
P04259	P04259	P04259	25	2	0	Keratin, type II cytoskeletal 6B	KRT6B	>sp|P04259|K2C6B_HUMAN Keratin, type II cytoskeletal 6B OS=Homo sapiens GN=KRT6B PE=1 SV=5	1	25	2	0	39.5	4.8	0	60.066	564	564	1	27	2.3803e-178	11.5	11.5	15.1	15.1	16.8	11.5	11.5	11.5	27.8	24.5	20.6	17	8.2	10.3	11.5	8.5	6.7	17.4	21.5	12.4	15.4	26.2	23	12.4	15.8	10.3	11.2	11
P04275;Q8TCE8	P04275	P04275	113;4	113;4	113;4	von Willebrand factor;von Willebrand antigen 2	VWF	>sp|P04275|VWF_HUMAN von Willebrand factor OS=Homo sapiens GN=VWF PE=1 SV=4	2	113	113	113	43.4	43.4	43.4	309.26	2813	2813;273	1	2687	0	11.4	14	10	11.8	8.6	10.8	9.2	8.8	3.2	4.3	8.1	7.6	7.8	5.9	9.6	6.9	6.9	7	7.6	8.4	6.4	10.9	8.3	1.5	0.6	0	0.2	2.3
P04406;P04406-2;E7EUT5;O14556	P04406;P04406-2;E7EUT5	P04406	18;17;15;1	18;17;15;1	18;17;15;1	Glyceraldehyde-3-phosphate dehydrogenase	GAPDH	>sp|P04406|G3P_HUMAN Glyceraldehyde-3-phosphate dehydrogenase OS=Homo sapiens GN=GAPDH PE=1 SV=3;>sp|P04406-2|G3P_HUMAN Isoform 2 of Glyceraldehyde-3-phosphate dehydrogenase OS=Homo sapiens GN=GAPDH;>tr|E7EUT5|E7EUT5_HUMAN Glyceraldehyde-3-phosphate dehydr	4	18	18	18	65.4	65.4	65.4	36.053	335	335;293;260;408	1	706	1.3845e-262	35.5	31	63	63	51.6	40	47.5	40	47.5	42.4	37.3	25.1	23	29.9	27.5	32.2	35.5	39.4	45.1	31.3	35.8	29.3	23	54.9	50.7	33.1	17	32.8
P04792;F8WE04;C9J3N8	P04792	P04792	11;5;3	11;5;3	11;5;3	Heat shock protein beta-1	HSPB1	>sp|P04792|HSPB1_HUMAN Heat shock protein beta-1 OS=Homo sapiens GN=HSPB1 PE=1 SV=2	3	11	11	11	56.6	56.6	56.6	22.782	205	205;186;37	1	472	9.9425e-109	51.2	52.2	47.8	52.2	42.9	52.2	51.2	52.2	49.3	49.3	52.2	48.8	41.5	51.2	52.2	47.8	44.9	51.2	48.8	44.9	41.5	48.8	48.8	37.6	40.5	32.2	48.3	44.9
P04843;B7Z4L4;F8WF32	P04843;B7Z4L4	P04843	15;10;4	15;10;4	15;10;4	Dolichyl-diphosphooligosaccharide--protein glycosyltransferase subunit 1	RPN1	>sp|P04843|RPN1_HUMAN Dolichyl-diphosphooligosaccharide--protein glycosyltransferase subunit 1 OS=Homo sapiens GN=RPN1 PE=1 SV=1;>tr|B7Z4L4|B7Z4L4_HUMAN Dolichyl-diphosphooligosaccharide--protein glycosyltransferase subunit 1 OS=Homo sapiens GN=RPN1 PE=2 S	3	15	15	15	29.7	29.7	29.7	68.569	607	607;435;121	1	458	2.6972e-34	20.3	23.9	24.9	28.3	24.2	22.4	26.2	22.9	27.8	23.2	25.2	21.7	22.9	23.9	19.1	22.2	26.4	19.6	13.2	20.6	17.6	19.8	16.3	12.9	9.6	11.7	10.9	15.5
P04844-2;P04844;Q5JYR4;Q5JYR7;F2Z3K5	P04844-2;P04844;Q5JYR4;Q5JYR7	P04844	6;6;3;3;1	6;6;3;3;1	6;6;3;3;1	Dolichyl-diphosphooligosaccharide--protein glycosyltransferase subunit 2	RPN2	>sp|P04844-2|RPN2_HUMAN Isoform 2 of Dolichyl-diphosphooligosaccharide--protein glycosyltransferase subunit 2 OS=Homo sapiens GN=RPN2;>sp|P04844|RPN2_HUMAN Dolichyl-diphosphooligosaccharide--protein glycosyltransferase subunit 2 OS=Homo sapiens GN=RPN2 PE=	5	6	6	6	18.9	18.9	18.9	67.723	615	615;631;166;344;162	1	90	1.1988e-48	6.3	8	7.8	11.5	3.7	10.1	11.5	11.5	3.6	6.3	10.7	11.5	5	4.2	4.2	15.9	7.3	12.2	5	3.7	0	0	0	5.2	5.2	0	1.5	3.7
P04899;P04899-4;P04899-6;P04899-3;P04899-5;P04899-2;F5GZL8;F8WE78	P04899;P04899-4;P04899-6;P04899-3;P04899-5;P04899-2;F5GZL8	P04899	16;16;14;14;14;14;12;1	16;16;14;14;14;14;12;1	11;11;10;10;10;10;8;1	Guanine nucleotide-binding protein G(i) subunit alpha-2	GNAI2	>sp|P04899|GNAI2_HUMAN Guanine nucleotide-binding protein G(i) subunit alpha-2 OS=Homo sapiens GN=GNAI2 PE=1 SV=3;>sp|P04899-4|GNAI2_HUMAN Isoform sGi2 of Guanine nucleotide-binding protein G(i) subunit alpha-2 OS=Homo sapiens GN=GNAI2;>sp|P04899-6|GNAI2_H	8	16	16	11	55.5	55.5	40.6	40.45	355	355;366;303;318;339;339;274;142	1	585	4.2571e-304	31.3	34.6	32.1	34.4	34.4	25.9	29	25.4	21.4	23.4	26.8	27.9	20.3	34.4	31.8	29	34.4	23.1	37.7	20	28.5	35.2	37.7	13	7.3	10.7	3.4	7.3
P05121;P05121-2	P05121;P05121-2	P05121	12;10	12;10	12;10	Plasminogen activator inhibitor 1	SERPINE1	>sp|P05121|PAI1_HUMAN Plasminogen activator inhibitor 1 OS=Homo sapiens GN=SERPINE1 PE=1 SV=1;>sp|P05121-2|PAI1_HUMAN Isoform 2 of Plasminogen activator inhibitor 1 OS=Homo sapiens GN=SERPINE1	2	12	12	12	32.3	32.3	32.3	45.059	402	402;387	1	352	1.3086e-131	22.6	16.2	22.6	20.6	22.6	22.4	22.4	28.6	13.9	11.9	20.9	30.1	20.4	20.1	22.4	20.4	25.9	20.4	13.7	18.2	18.7	18.2	13.2	2.5	6.5	0	0	4.2
P05141	P05141	P05141	18	18	6	ADP/ATP translocase 2;ADP/ATP translocase 2, N-terminally processed	SLC25A5	>sp|P05141|ADT2_HUMAN ADP/ATP translocase 2 OS=Homo sapiens GN=SLC25A5 PE=1 SV=7	1	18	18	6	48.3	48.3	19.5	32.852	298	298	1	623	4.34e-65	39.6	35.2	39.6	30.9	37.6	40.6	41.6	41.6	29.2	32.9	40.3	34.2	34.2	35.9	39.6	37.6	38.9	32.9	30.5	39.6	27.2	34.6	31.9	22.1	26.2	11.7	17.8	16.8
P05161	P05161	P05161	5	5	5	Ubiquitin-like protein ISG15	ISG15	>sp|P05161|ISG15_HUMAN Ubiquitin-like protein ISG15 OS=Homo sapiens GN=ISG15 PE=1 SV=5	1	5	5	5	27.3	27.3	27.3	17.887	165	165	1	161	2.0699e-12	15.2	15.2	15.2	15.2	15.2	15.2	15.2	15.2	15.2	15.2	15.2	15.2	15.2	15.2	15.2	15.2	15.2	15.2	15.2	15.2	15.2	15.2	15.2	5.5	9.7	0	0	0
P05198;H0YJS4;G3V4T5	P05198;H0YJS4;G3V4T5	P05198	13;10;10	13;10;10	13;10;10	Eukaryotic translation initiation factor 2 subunit 1	EIF2S1	>sp|P05198|IF2A_HUMAN Eukaryotic translation initiation factor 2 subunit 1 OS=Homo sapiens GN=EIF2S1 PE=1 SV=3;>tr|H0YJS4|H0YJS4_HUMAN Eukaryotic translation initiation factor 2 subunit 1 (Fragment) OS=Homo sapiens GN=EIF2S1 PE=4 SV=1;>tr|G3V4T5|G3V4T5_HUM	3	13	13	13	48.6	48.6	48.6	36.112	315	315;252;273	1	357	1.1478e-123	31.1	31.1	27.3	28.9	31.1	31.1	31.1	31.1	31.1	31.1	31.1	33.3	33.3	33.3	31.1	31.1	33.3	31.1	31.1	27.9	25.7	28.9	23.8	9.5	9.5	0	0	3.2
P05386	P05386	P05386	3	2	2	60S acidic ribosomal protein P1	RPLP1	>sp|P05386|RLA1_HUMAN 60S acidic ribosomal protein P1 OS=Homo sapiens GN=RPLP1 PE=1 SV=1	1	3	2	2	66.7	51.8	51.8	11.514	114	114	1	89	4.622e-67	66.7	66.7	66.7	28.9	66.7	66.7	66.7	28.9	28.9	14	66.7	66.7	28.9	66.7	28.9	66.7	28.9	66.7	28.9	66.7	28.9	28.9	28.9	14	14	0	0	14
P05387;H0YDD8;P05386-2	P05387	P05387	10;4;1	10;4;1	9;3;0	60S acidic ribosomal protein P2	RPLP2	>sp|P05387|RLA2_HUMAN 60S acidic ribosomal protein P2 OS=Homo sapiens GN=RPLP2 PE=1 SV=1	3	10	10	9	97.4	97.4	82.6	11.665	115	115;92;89	1	454	0	95.7	93.9	95.7	93.9	97.4	93.9	92.2	92.2	92.2	77.4	97.4	87	92.2	92.2	87	93.9	87	93.9	93.9	97.4	95.7	97.4	95.7	49.6	76.5	13.9	10.4	10.4
P05388;Q3B7A4;F8VWS0;F8VU65;F8VPE8;G3V210;F8VW21;F8VQY6;F8VRK7;F8VWV4;F8VZS0;Q8NHW5;F8VS58;F8W1K8	P05388;Q3B7A4;F8VWS0;F8VU65;F8VPE8;G3V210;F8VW21;F8VQY6;F8VRK7;F8VWV4;F8VZS0;Q8NHW5;F8VS58	P05388	14;13;13;12;11;11;11;10;10;8;8;8;7;2	14;13;13;12;11;11;11;10;10;8;8;8;7;2	14;13;13;12;11;11;11;10;10;8;8;8;7;2	60S acidic ribosomal protein P0;60S acidic ribosomal protein P0-like	RPLP0;RPLP0P6	>sp|P05388|RLA0_HUMAN 60S acidic ribosomal protein P0 OS=Homo sapiens GN=RPLP0 PE=1 SV=1;>tr|Q3B7A4|Q3B7A4_HUMAN 60S acidic ribosomal protein P0 OS=Homo sapiens GN=RPLP0 PE=2 SV=1;>tr|F8VWS0|F8VWS0_HUMAN 60S acidic ribosomal protein P0 OS=Homo sapiens GN=R	14	14	14	14	51.4	51.4	51.4	34.273	317	317;255;281;247;153;166;244;142;156;111;246;317;121;107	1	747	2.949e-241	47.6	47.6	36	49.5	49.5	51.4	41.6	51.4	39.7	40.4	51.4	51.4	51.4	51.4	47.6	51.4	51.4	39.7	40.4	49.5	36	47.6	36	26.8	28.4	19.9	25.6	25.6
P05556;P05556-2;P05556-5;P05556-4;P05556-3	P05556	P05556	3;1;1;1;1	3;1;1;1;1	3;1;1;1;1	Integrin beta-1	ITGB1	>sp|P05556|ITB1_HUMAN Integrin beta-1 OS=Homo sapiens GN=ITGB1 PE=1 SV=2	5	3	3	3	4.8	4.8	4.8	88.414	798	798;789;801;819;825	1	83	2.1448e-08	3.5	3.5	3.5	3.5	3.5	3.5	3.5	3.5	3.5	3.5	3.5	4.8	3.5	3.5	3.5	3.5	2.3	3.5	3.5	3.5	0	2.3	2.3	0	0	1.3	2.5	2.5
P05976-2;P05976;P08590	P05976-2;P05976;P08590	P05976	2;2;2	2;2;2	2;2;2	Myosin light chain 1/3, skeletal muscle isoform;Myosin light chain 3	MYL1;MYL3	>sp|P05976-2|MYL1_HUMAN Isoform MLC3 of Myosin light chain 1/3, skeletal muscle isoform OS=Homo sapiens GN=MYL1;>sp|P05976|MYL1_HUMAN Myosin light chain 1/3, skeletal muscle isoform OS=Homo sapiens GN=MYL1 PE=1 SV=3;>sp|P08590|MYL3_HUMAN Myosin light chain	3	2	2	2	10.6	10.6	10.6	16.815	151	151;194;195	1	241	3.4918e-191	10.6	10.6	10.6	10.6	10.6	10.6	10.6	10.6	10.6	10.6	10.6	10.6	10.6	10.6	10.6	10.6	10.6	10.6	10.6	10.6	10.6	10.6	10.6	10.6	10.6	10.6	10.6	10.6
P06576;F8VPV9;H0YH81;F8W079;F8W0P7;H0YI37;F8VQY0	P06576;F8VPV9;H0YH81;F8W079	P06576	19;18;15;11;7;5;4	19;18;15;11;7;5;4	19;18;15;11;7;5;4	ATP synthase subunit beta, mitochondrial;ATP synthase subunit beta	ATP5B	>sp|P06576|ATPB_HUMAN ATP synthase subunit beta, mitochondrial OS=Homo sapiens GN=ATP5B PE=1 SV=3;>tr|F8VPV9|F8VPV9_HUMAN ATP synthase subunit beta OS=Homo sapiens GN=ATP5B PE=2 SV=1;>tr|H0YH81|H0YH81_HUMAN ATP synthase subunit beta (Fragment) OS=Homo sapi	7	19	19	19	47.6	47.6	47.6	56.559	529	529;518;362;284;270;133;218	1	794	8.1319e-195	33.6	35.5	39.3	42.5	41.6	40.3	40.8	39.5	45.2	42.5	36.5	33.6	38	41.8	30.4	38.9	39.1	45	45	40.3	28.2	39.5	31	31.4	35.9	20.6	33.6	23.8
R4GN98;P06703	R4GN98;P06703	R4GN98	5;5	5;5	5;5	Protein S100-A6	S100A6	>tr|R4GN98|R4GN98_HUMAN Protein S100-A6 (Fragment) OS=Homo sapiens GN=S100A6 PE=4 SV=1;>sp|P06703|S10A6_HUMAN Protein S100-A6 OS=Homo sapiens GN=S100A6 PE=1 SV=1	2	5	5	5	55.3	55.3	55.3	9.681	85	85;90	1	151	2.1874e-17	17.6	35.3	25.9	35.3	45.9	25.9	25.9	25.9	25.9	25.9	17.6	25.9	25.9	25.9	25.9	45.9	25.9	45.9	25.9	27.1	27.1	35.3	17.6	17.6	9.4	0	9.4	25.9
P06733;P06733-2;K7EM90;F5H1C3;E5RI09;E5RG95;K7EPM1;K7EKN2;E5RGZ4;F5H0C8;P13929-3;B7Z2X9;P13929-2;P13929;P09104	P06733;P06733-2	P06733	11;8;5;1;1;1;1;1;1;1;1;1;1;1;1	11;8;5;1;1;1;1;1;1;1;1;1;1;1;1	11;8;5;1;1;1;1;1;1;1;1;1;1;1;1	Alpha-enolase	ENO1	>sp|P06733|ENOA_HUMAN Alpha-enolase OS=Homo sapiens GN=ENO1 PE=1 SV=2;>sp|P06733-2|ENOA_HUMAN Isoform MBP-1 of Alpha-enolase OS=Homo sapiens GN=ENO1	15	11	11	11	33.6	33.6	33.6	47.168	434	434;341;195;103;148;154;196;212;283;315;391;391;406;434;434	1	313	1.2472e-51	2.8	0	22.8	24.7	23.5	20.5	23	20.5	20.5	20.5	14.1	6.9	17.5	2.1	0	15.7	15.7	12.4	17.5	22.8	7.4	8.1	15	8.8	14.1	3	4.8	3.7
P06748;P06748-2;P06748-3;E5RGW4	P06748;P06748-2;P06748-3	P06748	25;22;21;2	25;22;21;2	19;16;15;2	Nucleophosmin	NPM1	>sp|P06748|NPM_HUMAN Nucleophosmin OS=Homo sapiens GN=NPM1 PE=1 SV=2;>sp|P06748-2|NPM_HUMAN Isoform 2 of Nucleophosmin OS=Homo sapiens GN=NPM1;>sp|P06748-3|NPM_HUMAN Isoform 3 of Nucleophosmin OS=Homo sapiens GN=NPM1	4	25	25	19	67.7	67.7	53.4	32.575	294	294;265;259;59	1	1262	0	46.9	42.5	42.2	42.2	42.2	42.5	42.5	50.7	42.5	42.2	48	50.7	50.7	42.5	50.7	50.7	50.7	42.5	42.5	42.2	42.5	42.5	42.2	29.6	38.4	21.4	31.6	31.6
P06753-2;P06753-3;Q5VU59;Q5VU61;A6NL28;A6NL28-2	P06753-2;P06753-3;Q5VU59;Q5VU61	P06753	47;42;41;38;9;8	32;27;29;27;7;6	0;0;0;0;0;0		TPM3	>sp|P06753-2|TPM3_HUMAN Isoform 2 of Tropomyosin alpha-3 chain OS=Homo sapiens GN=TPM3;>sp|P06753-3|TPM3_HUMAN Isoform 3 of Tropomyosin alpha-3 chain OS=Homo sapiens GN=TPM3;>tr|Q5VU59|Q5VU59_HUMAN Uncharacterized protein OS=Homo sapiens GN=TPM3 PE=2 SV=1;	6	47	32	0	95.2	69	0	29.032	248	248;247;232;223;223;210	1	2925	0	92.3	91.9	91.9	89.1	91.9	89.1	89.1	89.5	89.5	89.1	92.3	89.1	89.5	92.3	92.3	91.9	91.9	89.5	89.5	86.3	91.9	92.3	92.3	81.5	81.5	56	71.8	73.4
P06753-6	P06753-6	P06753	43	1	0			>sp|P06753-6|TPM3_HUMAN Isoform 6 of Tropomyosin alpha-3 chain OS=Homo sapiens GN=TPM3	1	43	1	0	87.1	5.2	0	28.922	248	248	1	29	0	84.3	83.9	83.9	81	83.9	81	81	81.5	81.5	81	84.3	81	76.2	84.3	84.3	83.9	83.9	76.2	76.2	78.2	83.9	84.3	84.3	68.1	72.6	42.7	62.9	60.1
Q16778;P33778;P23527;P06899;Q8N257;Q96A08	Q16778;P33778;P23527;P06899;Q8N257;Q96A08	Q16778	10;10;10;10;8;5	10;10;10;10;8;5	0;0;0;0;0;0	Histone H2B type 2-E;Histone H2B type 1-B;Histone H2B type 1-O;Histone H2B type 1-J;Histone H2B type 3-B;Histone H2B type 1-A	HIST2H2BE;HIST1H2BB;HIST1H2BO;HIST1H2BJ;HIST3H2BB;HIST1H2BA	>sp|Q16778|H2B2E_HUMAN Histone H2B type 2-E OS=Homo sapiens GN=HIST2H2BE PE=1 SV=3;>sp|P33778|H2B1B_HUMAN Histone H2B type 1-B OS=Homo sapiens GN=HIST1H2BB PE=1 SV=2;>sp|P23527|H2B1O_HUMAN Histone H2B type 1-O OS=Homo sapiens GN=HIST1H2BO PE=1 SV=3;>sp|P06	6	10	10	0	61.1	61.1	0	13.92	126	126;126;126;126;126;127	1	455	7.0207e-213	19	24.6	19	5.6	20.6	38.9	27	25.4	27.8	12.7	33.3	47.6	27	32.5	38.9	47.6	47.6	29.4	41.3	12.7	11.1	18.3	27.8	12.7	5.6	12.7	11.9	12.7
P07195;A8MW50;F5H793;C9J7H8;F5H5G7;F5H155;G3XAP5;F5H245;Q6ZMR3;P07864	P07195;A8MW50	P07195	5;3;2;2;1;1;1;1;1;1	5;3;2;2;1;1;1;1;1;1	4;2;2;2;0;0;0;0;0;0	L-lactate dehydrogenase B chain;L-lactate dehydrogenase	LDHB	>sp|P07195|LDHB_HUMAN L-lactate dehydrogenase B chain OS=Homo sapiens GN=LDHB PE=1 SV=2;>tr|A8MW50|A8MW50_HUMAN L-lactate dehydrogenase (Fragment) OS=Homo sapiens GN=LDHB PE=2 SV=1	10	5	5	4	16.2	16.2	12.6	36.638	334	334;232;102;136;183;225;241;318;332;332	1	119	2.1671e-21	2.7	0	12.6	12.6	12.6	12.6	9.6	12.6	5.4	9.6	6.3	4.2	6.9	0	4.2	2.7	12.6	5.4	9.9	5.4	5.4	5.4	6.9	2.7	6.3	2.7	2.7	6.9
P07203;P07203-2	P07203	P07203	5;1	5;1	5;1	Glutathione peroxidase 1	GPX1	>sp|P07203|GPX1_HUMAN Glutathione peroxidase 1 OS=Homo sapiens GN=GPX1 PE=1 SV=4	2	5	5	5	32.5	32.5	32.5	22.088	203	203;98	1	88	2.6185e-15	0	0	0	0	0	0	0	0	0	0	0	0	0	0	0	0	0	0	0	0	0	0	0	0	0	0	0	0
P07237;F5H8J2;H7BZ94;I3L0S0;I3L3P5;I3L312;H0Y3Z3;I3L1Y5;I3L514;I3NI03;I3L3U6;I3L398	P07237;F5H8J2;H7BZ94;I3L0S0;I3L3P5;I3L312;H0Y3Z3	P07237	6;5;5;3;3;3;3;2;2;2;2;1	6;5;5;3;3;3;3;2;2;2;2;1	6;5;5;3;3;3;3;2;2;2;2;1	Protein disulfide-isomerase	P4HB	>sp|P07237|PDIA1_HUMAN Protein disulfide-isomerase OS=Homo sapiens GN=P4HB PE=1 SV=3;>tr|F5H8J2|F5H8J2_HUMAN Uncharacterized protein OS=Homo sapiens GN=P4HB PE=3 SV=1;>tr|H7BZ94|H7BZ94_HUMAN Protein disulfide-isomerase OS=Homo sapiens GN=P4HB PE=2 SV=2;>tr	12	6	6	6	10.4	10.4	10.4	57.116	508	508;451;464;148;156;208;274;54;106;166;188;200	1	122	2.5381e-10	3.7	5.7	6.7	8.5	6.7	6.1	8.5	8.1	3.7	6.1	2.4	1.8	3.7	1.8	0	1.8	1.8	6.5	0	8.1	4.3	6.1	6.3	4.1	2.4	1.8	0	1.8
P07305;P07305-2	P07305;P07305-2	P07305	4;3	4;3	4;3	Histone H1.0;Histone H1.0, N-terminally processed	H1F0	>sp|P07305|H10_HUMAN Histone H1.0 OS=Homo sapiens GN=H1F0 PE=1 SV=3;>sp|P07305-2|H10_HUMAN Isoform 2 of Histone H1.0 OS=Homo sapiens GN=H1F0	2	4	4	4	23.2	23.2	23.2	20.863	194	194;177	1	126	1.8327e-27	0	0	5.2	0	0	0	0	0	0	0	6.7	0	0	0	0	0	0	0	0	5.2	6.7	0	0	5.2	5.2	5.2	0	5.2
P07355;P07355-2;H0YN42;H0YMD0;H0YMU9;H0YM50;A6NMY6;H0YKS4;H0YNP5;H0YMM1;H0YKZ7;H0YLV6;H0YMT9;H0YKX9;H0YN28;H0YL33;H0YKL9;H0YMW4;H0YKV8;H0YNA0;H0YMD9;H0YN52;H0YNB8;H0YKN4;H0YLE2	P07355;P07355-2;H0YN42;H0YMD0;H0YMU9;H0YM50;A6NMY6;H0YKS4;H0YNP5;H0YMM1	P07355	29;28;26;25;25;20;20;18;16;15;13;13;13;13;13;13;11;11;8;7;6;5;4;4;3	29;28;26;25;25;20;20;18;16;15;13;13;13;13;13;13;11;11;8;7;6;5;4;4;3	29;28;26;25;25;20;20;18;16;15;13;13;13;13;13;13;11;11;8;7;6;5;4;4;3	Annexin A2;Annexin;Putative annexin A2-like protein	ANXA2;ANXA2P2	>sp|P07355|ANXA2_HUMAN Annexin A2 OS=Homo sapiens GN=ANXA2 PE=1 SV=2;>sp|P07355-2|ANXA2_HUMAN Isoform 2 of Annexin A2 OS=Homo sapiens GN=ANXA2;>tr|H0YN42|H0YN42_HUMAN Annexin (Fragment) OS=Homo sapiens GN=ANXA2 PE=2 SV=1;>tr|H0YMD0|H0YMD0_HUMAN Annexin (Fr	25	29	29	29	72.3	72.3	72.3	38.604	339	339;357;256;227;230;248;339;176;175;149;119;132;133;134;139;142;110;146;81;79;65;59;47;69;45	1	1137	0	52.8	57.2	54.9	54.6	51.6	59.9	48.4	53.7	29.5	43.7	44.2	45.4	50.4	51.6	55.8	58.4	55.2	52.5	52.2	51	48.4	59.9	51.6	34.5	46	20.6	20.4	37.8
P07384;E9PL37	P07384	P07384	4;1	4;1	4;1	Calpain-1 catalytic subunit	CAPN1	>sp|P07384|CAN1_HUMAN Calpain-1 catalytic subunit OS=Homo sapiens GN=CAPN1 PE=1 SV=1	2	4	4	4	6	6	6	81.889	714	714;191	1	26	3.5887e-06	1.4	0	0	0	0	0	1.4	1.3	0	0	1.4	1.4	1.4	1.4	1.4	1.4	2.7	1.4	0	1.4	0	0	0	0	0	0	0	0
Q5JP53;P07437;Q5ST81;E9PBJ4	Q5JP53;P07437;Q5ST81	Q5JP53	23;23;20;10	6;6;3;5	5;5;3;4	Tubulin beta chain	TUBB	>tr|Q5JP53|Q5JP53_HUMAN Tubulin beta chain OS=Homo sapiens GN=TUBB PE=4 SV=1;>sp|P07437|TBB5_HUMAN Tubulin beta chain OS=Homo sapiens GN=TUBB PE=1 SV=2;>tr|Q5ST81|Q5ST81_HUMAN Tubulin beta chain OS=Homo sapiens GN=TUBB PE=3 SV=1	4	23	6	5	63.4	20.4	16.9	47.766	426	426;444;372;243	1	350	0	57.5	53.1	57.5	57.5	57.5	61.3	57.5	61.3	57.5	57.5	57.5	58.9	61.3	57.5	61.3	61	58.9	63.4	61.3	57.3	43.7	57.3	61	55.4	53.1	42.7	46.5	49.1
P07737;K7EJ44;I3L3D5;CON__P02584	P07737;K7EJ44;I3L3D5	P07737	8;5;4;1	8;5;4;1	8;5;4;1	Profilin-1	PFN1	>sp|P07737|PROF1_HUMAN Profilin-1 OS=Homo sapiens GN=PFN1 PE=1 SV=2;>tr|K7EJ44|K7EJ44_HUMAN Profilin 1, isoform CRA_b OS=Homo sapiens GN=PFN1 PE=4 SV=1;>tr|I3L3D5|I3L3D5_HUMAN Profilin-1 (Fragment) OS=Homo sapiens GN=PFN1 PE=2 SV=1	4	8	8	8	67.1	67.1	67.1	15.054	140	140;104;165;140	1	148	1.0058e-48	22.9	22.9	32.9	22.9	22.9	22.9	32.9	30.7	22.9	30.7	0	0	22.9	0	0	12.9	12.9	22.9	22.9	20	20	10	20	28.6	28.6	10	10	18.6
P07814;V9GYZ6	P07814;V9GYZ6	P07814	5;3	5;3	5;3	Bifunctional glutamate/proline--tRNA ligase;Glutamate--tRNA ligase;Proline--tRNA ligase	EPRS	>sp|P07814|SYEP_HUMAN Bifunctional glutamate/proline--tRNA ligase OS=Homo sapiens GN=EPRS PE=1 SV=5;>tr|V9GYZ6|V9GYZ6_HUMAN Bifunctional glutamate/proline--tRNA ligase (Fragment) OS=Homo sapiens GN=EPRS PE=3 SV=1	2	5	5	5	3.9	3.9	3.9	170.59	1512	1512;968	1	100	7.4806e-10	0	0	2.3	1.6	1.3	2.2	2.2	2.3	3.2	1.6	2.2	1.3	2.3	2.2	1.3	0.7	1.3	1.3	2.3	1.1	0	0	1.7	0	0	0	0.7	0
P07858;E9PR54;E9PJ67;E9PCB3;E9PKQ7;E9PNL5;E9PHZ5;E9PLY3;E9PSG5;E9PQM1;R4GMQ5;E9PS78	P07858;E9PR54;E9PJ67;E9PCB3;E9PKQ7;E9PNL5;E9PHZ5;E9PLY3;E9PSG5;E9PQM1	P07858	4;2;2;2;2;2;2;2;2;2;1;1	4;2;2;2;2;2;2;2;2;2;1;1	4;2;2;2;2;2;2;2;2;2;1;1	Cathepsin B;Cathepsin B light chain;Cathepsin B heavy chain	CTSB	>sp|P07858|CATB_HUMAN Cathepsin B OS=Homo sapiens GN=CTSB PE=1 SV=3;>tr|E9PR54|E9PR54_HUMAN Cathepsin B heavy chain (Fragment) OS=Homo sapiens GN=CTSB PE=2 SV=1;>tr|E9PJ67|E9PJ67_HUMAN Cathepsin B heavy chain (Fragment) OS=Homo sapiens GN=CTSB PE=2 SV=1;>t	12	4	4	4	13.6	13.6	13.6	37.821	339	339;98;101;110;136;143;148;165;170;175;76;92	1	62	4.9902e-08	0	0	0	5.3	0	2.4	5	2.4	5	2.4	0	2.4	2.4	0	2.4	2.4	2.4	2.4	2.4	0	2.4	0	2.9	2.4	2.4	2.4	2.4	2.4
P07900;P07900-2;Q86U12;Q58FG0	P07900;P07900-2;Q86U12	P07900	9;9;7;1	4;4;3;1	4;4;3;1	Heat shock protein HSP 90-alpha	HSP90AA1	>sp|P07900|HS90A_HUMAN Heat shock protein HSP 90-alpha OS=Homo sapiens GN=HSP90AA1 PE=1 SV=5;>sp|P07900-2|HS90A_HUMAN Isoform 2 of Heat shock protein HSP 90-alpha OS=Homo sapiens GN=HSP90AA1;>tr|Q86U12|Q86U12_HUMAN Full-length cDNA clone CS0CAP007YF18 of T	4	9	4	4	13.7	6.4	6.4	84.659	732	732;854;413;334	1	88	1.3399e-74	8.7	7.9	6.6	9	9.7	6.1	9.6	8.2	7.5	9.6	6.1	5.2	4.2	4.2	5.2	5.2	5.2	5.7	4.2	8.9	7.5	8.6	7.9	1.6	6.1	3.4	7.7	4.6
P07948-2;P07948;P08631-3;P08631-2;A8K4G3;P08631-4;H0Y3C5;P08631;J3KPD6;E5RJ37	P07948-2;P07948;P08631-3;P08631-2;A8K4G3;P08631-4;H0Y3C5;P08631;J3KPD6	P07948	6;6;3;3;3;3;3;3;3;1	4;4;1;1;1;1;1;1;1;1	4;4;1;1;1;1;1;1;1;1	Tyrosine-protein kinase Lyn;Tyrosine-protein kinase HCK	LYN;HCK	>sp|P07948-2|LYN_HUMAN Isoform 2 of Tyrosine-protein kinase Lyn OS=Homo sapiens GN=LYN;>sp|P07948|LYN_HUMAN Tyrosine-protein kinase Lyn OS=Homo sapiens GN=LYN PE=1 SV=3;>sp|P08631-3|HCK_HUMAN Isoform 3 of Tyrosine-protein kinase HCK OS=Homo sapiens GN=HCK;	10	6	4	4	13.2	10.2	10.2	56.033	491	491;512;504;505;506;525;525;526;526;150	1	69	5.2053e-20	2	2	2	2	0	0	0	0	0	0	0	0	0	0	0	0	0	0	0	0	0	2	2	0	0	0	0	0
P07951-2;P07951-3	P07951-2;P07951-3	P07951	50;32	33;21	0;0			>sp|P07951-2|TPM2_HUMAN Isoform 2 of Tropomyosin beta chain OS=Homo sapiens GN=TPM2;>sp|P07951-3|TPM2_HUMAN Isoform 3 of Tropomyosin beta chain OS=Homo sapiens GN=TPM2	2	50	33	0	91.5	67.3	0	32.989	284	284;248	1	2133	0	77.8	73.2	77.8	80.3	77.8	80.3	77.1	77.1	77.8	74.6	77.8	84.2	77.1	80.3	80.3	74.6	84.2	77.1	77.1	77.8	84.9	77.8	77.8	73.9	60.2	41.5	39.8	49.6
P08107;P08107-2;E7EP94;P34931;V9GZ37	P08107;P08107-2;E7EP94;P34931	P08107	9;8;6;5;4	7;6;5;3;3	5;4;3;2;2	Heat shock 70 kDa protein 1A/1B;Heat shock 70 kDa protein 1-like	HSPA1A;HSPA1L	>sp|P08107|HSP71_HUMAN Heat shock 70 kDa protein 1A/1B OS=Homo sapiens GN=HSPA1A PE=1 SV=5;>sp|P08107-2|HSP71_HUMAN Isoform 2 of Heat shock 70 kDa protein 1A/1B OS=Homo sapiens GN=HSPA1A;>tr|E7EP94|E7EP94_HUMAN Heat shock 70 kDa protein 1A/1B OS=Homo sapie	5	9	7	5	17.9	14.5	9.5	70.051	641	641;586;550;641;476	1	193	1.0395e-25	10.1	13.4	11.2	12.6	13.4	14.8	14.8	14.8	10.3	12.3	12.5	14.8	12.6	11.1	12.6	12.5	12.9	7.8	6.4	12.6	6.2	10.1	10.8	4.5	3.9	2.5	3.4	3.9
Q5JR08;P08134;E9PQH6;P61586;Q5JR07;C9JNR4;C9JX21;Q5JR05;E9PLA2;C9J1T2;C9JRM1;Q5JR06;E9PN11;U3KQA9;U3KQV3	Q5JR08;P08134;E9PQH6;P61586	Q5JR08	5;5;4;3;2;2;2;2;1;1;1;1;1;1;1	5;5;4;3;2;2;2;2;1;1;1;1;1;1;1	5;5;4;3;2;2;2;2;1;1;1;1;1;1;1	Rho-related GTP-binding protein RhoC;Transforming protein RhoA	RHOC;RHOA	>tr|Q5JR08|Q5JR08_HUMAN Rho-related GTP-binding protein RhoC (Fragment) OS=Homo sapiens GN=RHOC PE=2 SV=2;>sp|P08134|RHOC_HUMAN Rho-related GTP-binding protein RhoC OS=Homo sapiens GN=RHOC PE=1 SV=1;>tr|E9PQH6|E9PQH6_HUMAN Rho-related GTP-binding protein R	15	5	5	5	30.9	30.9	30.9	21.523	188	188;193;169;193;127;129;187;199;66;86;90;91;129;248;271	1	182	1.4347e-10	4.3	12.2	24.5	18.1	24.5	24.5	18.6	18.1	18.6	18.6	16.5	18.1	10.1	12.2	12.2	12.2	18.1	18.1	10.1	30.9	24.5	18.6	12.2	10.6	24.5	0	4.3	10.6
P08237-2;P08237;P08237-3;F8VX13;F8VNX2;F8VZQ1	P08237-2;P08237;P08237-3	P08237	3;3;3;1;1;1	2;2;2;1;1;1	2;2;2;1;1;1	6-phosphofructokinase, muscle type	PFKM	>sp|P08237-2|K6PF_HUMAN Isoform 2 of 6-phosphofructokinase, muscle type OS=Homo sapiens GN=PFKM;>sp|P08237|K6PF_HUMAN 6-phosphofructokinase, muscle type OS=Homo sapiens GN=PFKM PE=1 SV=2;>sp|P08237-3|K6PF_HUMAN Isoform 3 of 6-phosphofructokinase, muscle ty	6	3	2	2	4.1	2.9	2.9	81.775	749	749;780;851;156;157;161	1	13	8.0262e-07	0	0	0	0	0	0	0	0	0	0	0	0	0	0	0	0	0	0	0	0	0	0	0	0	0	0	0	0
P08238;Q58FF7;Q14568;Q5T9W8;Q58FG1	P08238	P08238	22;6;3;2;1	22;6;3;2;1	14;4;0;0;0	Heat shock protein HSP 90-beta	HSP90AB1	>sp|P08238|HS90B_HUMAN Heat shock protein HSP 90-beta OS=Homo sapiens GN=HSP90AB1 PE=1 SV=4	5	22	22	14	30.7	30.7	21.4	83.263	724	724;597;343;168;418	1	758	2.935e-257	22.4	18.1	25	21.3	18.4	23.2	19.6	19.9	16.9	17	22.1	19.1	14.9	16.4	15.5	16.7	19.2	20.3	15.5	16.6	21	18.9	17.5	14.4	12.3	14.5	13.4	15.3
P08240-2;P08240	P08240-2;P08240	P08240	2;2	2;2	2;2	Signal recognition particle receptor subunit alpha	SRPR	>sp|P08240-2|SRPR_HUMAN Isoform 2 of Signal recognition particle receptor subunit alpha OS=Homo sapiens GN=SRPR;>sp|P08240|SRPR_HUMAN Signal recognition particle receptor subunit alpha OS=Homo sapiens GN=SRPR PE=1 SV=2	2	2	2	2	3.9	3.9	3.9	66.558	610	610;638	1	53	0.00012654	3.9	3.9	3.9	3.9	3.9	3.9	3.9	3.9	3.9	3.9	3.9	3.9	3.9	3.9	3.9	3.9	2.1	1.8	1.8	1.8	0	1.8	3.9	0	0	0	0	2.1
P08621-4;P08621-2;P08621	P08621-4;P08621-2;P08621	P08621	1;1;1	1;1;1	1;1;1	U1 small nuclear ribonucleoprotein 70 kDa	SNRNP70	>sp|P08621-4|RU17_HUMAN Isoform 4 of U1 small nuclear ribonucleoprotein 70 kDa OS=Homo sapiens GN=SNRNP70;>sp|P08621-2|RU17_HUMAN Isoform 2 of U1 small nuclear ribonucleoprotein 70 kDa OS=Homo sapiens GN=SNRNP70;>sp|P08621|RU17_HUMAN U1 small nuclear ribon	3	1	1	1	5.3	5.3	5.3	39.19	341	341;428;437	1	20	8.0653e-07	0	0	0	0	0	0	0	0	0	0	0	0	0	0	0	0	0	0	0	0	0	0	0	0	0	0	0	0
P08670;B0YJC4;B0YJC5;Q5JVS8;H7C5W5;P41219;P41219-2;P14136-3;P14136;P14136-2;Q16352;P07197-2;E7EMV2;E7ESP9;P07197;B4DIR1;K7ELP4;K7EKH6;F8W835;K7EJU1;K7EKH9;CON__H-INV:HIT000292931;P07196	P08670;B0YJC4	P08670	70;66;31;19;5;5;5;2;2;2;2;2;2;2;2;1;1;1;1;1;1;1;1	70;66;31;19;5;5;5;2;2;2;2;2;2;2;2;1;1;1;1;1;1;1;1	63;59;27;19;3;3;3;1;1;1;0;0;0;0;0;0;0;1;1;0;0;0;0	Vimentin	VIM	>sp|P08670|VIME_HUMAN Vimentin OS=Homo sapiens GN=VIM PE=1 SV=4;>tr|B0YJC4|B0YJC4_HUMAN Vimentin OS=Homo sapiens GN=VIM PE=3 SV=1	23	70	70	63	92.5	92.5	86.7	53.651	466	466;431;228;173;200;470;471;431;432;438;499;541;698;877;916;179;189;191;207;248;261;443;543	1	4517	0	90.8	92.5	85.2	83.7	92.5	90.8	90.8	88.4	77	77.5	83.5	85.2	92.5	85.2	85.2	90.8	92.5	83.5	88.4	89.5	80.3	83.5	90.8	65.7	67.4	34.1	33.3	59.4
P0CW22;P08708;H0YN88;H0YK46;H0YN73;H3BNC9	P0CW22;P08708;H0YN88;H0YK46	P0CW22	11;11;10;10;4;2	11;11;10;10;4;2	11;11;10;10;4;2	40S ribosomal protein S17-like;40S ribosomal protein S17	RPS17L;RPS17	>sp|P0CW22|RS17L_HUMAN 40S ribosomal protein S17-like OS=Homo sapiens GN=RPS17L PE=1 SV=1;>sp|P08708|RS17_HUMAN 40S ribosomal protein S17 OS=Homo sapiens GN=RPS17 PE=1 SV=2;>tr|H0YN88|H0YN88_HUMAN 40S ribosomal protein S17 OS=Homo sapiens GN=RPS17L PE=3 SV	6	11	11	11	65.9	65.9	65.9	15.55	135	135;135;136;191;59;293	1	603	1.6156e-212	60	60	60	65.9	59.3	65.9	65.9	65.9	60	65.9	65.9	65.9	65.9	65.9	65.9	65.9	65.9	60	60	60	60	65.9	60	32.6	40	23.7	32.6	31.1
P09211;A8MX94	P09211;A8MX94	P09211	16;14	16;14	16;14	Glutathione S-transferase P	GSTP1	>sp|P09211|GSTP1_HUMAN Glutathione S-transferase P OS=Homo sapiens GN=GSTP1 PE=1 SV=2;>tr|A8MX94|A8MX94_HUMAN Glutathione S-transferase P OS=Homo sapiens GN=GSTP1 PE=2 SV=1	2	16	16	16	72.9	72.9	72.9	23.356	210	210;174	1	1250	0	71.9	71.9	71.9	71.9	71.9	72.9	72.9	72.9	72.9	72.9	59.5	72.9	67.1	72.4	71.9	72.9	67.1	72.9	72.9	71	71.9	71.9	71.9	71.9	72.9	71.9	71	71.9
P09382;F8WEI7	P09382	P09382	7;1	7;1	7;1	Galectin-1	LGALS1	>sp|P09382|LEG1_HUMAN Galectin-1 OS=Homo sapiens GN=LGALS1 PE=1 SV=2	2	7	7	7	64.4	64.4	64.4	14.716	135	135;38	1	323	2.7135e-164	46.7	49.6	51.1	58.5	58.5	46.7	58.5	46.7	43.7	49.6	37.8	31.9	31.9	31.9	37.8	31.9	37.8	40.7	40.7	42.2	42.2	43.7	49.6	45.2	36.3	45.2	31.9	33.3
P09429;Q5T7C4;Q5T7C6;Q5T7C0;P26583;B2RPK0	P09429;Q5T7C4;Q5T7C6	P09429	4;3;3;1;1;1	4;3;3;1;1;1	4;3;3;1;1;1	High mobility group protein B1	HMGB1	>sp|P09429|HMGB1_HUMAN High mobility group protein B1 OS=Homo sapiens GN=HMGB1 PE=1 SV=3;>tr|Q5T7C4|Q5T7C4_HUMAN High mobility group protein B1 OS=Homo sapiens GN=HMGB1 PE=4 SV=1;>tr|Q5T7C6|Q5T7C6_HUMAN High mobility group protein B1 (Fragment) OS=Homo sap	6	4	4	4	26	26	26	24.893	215	215;158;162;97;209;211	1	95	4.2776e-12	13.5	6.5	13.5	6.5	13.5	13.5	15.3	17.7	19.5	11.2	13.5	7	17.7	7	10.7	13.5	10.7	7	4.2	6.5	10.7	0	7	0	6.5	0	4.2	0
P09493-3;P09493-4;P09493-10;P09493-8;H0YKX5;H0YKP3;H0YL42;H0YK20;H0YKZ6;H0YLS7	P09493-3;P09493-4;P09493-10;P09493-8;H0YKX5	P09493	51;46;46;42;28;23;19;15;10;6	51;46;46;42;28;23;19;15;10;6	0;0;0;0;0;0;0;0;0;0	Tropomyosin alpha-1 chain	TPM1	>sp|P09493-3|TPM1_HUMAN Isoform 3 of Tropomyosin alpha-1 chain OS=Homo sapiens GN=TPM1;>sp|P09493-4|TPM1_HUMAN Isoform 4 of Tropomyosin alpha-1 chain OS=Homo sapiens GN=TPM1;>sp|P09493-10|TPM1_HUMAN Isoform 10 of Tropomyosin alpha-1 chain OS=Homo sapiens G	10	51	51	0	94.4	94.4	0	32.876	284	284;284;284;284;142;157;108;92;70;40	1	3776	0	88.4	87.7	88.4	92.6	90.1	92.6	92.6	92.6	88.4	90.1	90.1	90.1	92.6	92.6	92.6	90.1	89.4	90.8	92.6	87.7	90.1	85.9	87.7	80.3	75.4	37.7	58.1	61.6
P09493-9;Q6ZN40;P09493;H0YL52;P09493-7;P09493-6	P09493-9;Q6ZN40;P09493;H0YL52;P09493-7;P09493-6	P09493	45;41;40;36;36;31	2;2;2;2;2;2	0;0;0;0;0;0	Tropomyosin alpha-1 chain	TPM1	>sp|P09493-9|TPM1_HUMAN Isoform 9 of Tropomyosin alpha-1 chain OS=Homo sapiens GN=TPM1;>tr|Q6ZN40|Q6ZN40_HUMAN Tropomyosin 1 (Alpha), isoform CRA_f OS=Homo sapiens GN=TPM1 PE=2 SV=1;>sp|P09493|TPM1_HUMAN Tropomyosin alpha-1 chain OS=Homo sapiens GN=TPM1 PE	6	45	2	0	91.9	8.5	0	32.736	284	284;326;284;265;284;284	1	67	0	83.1	76.8	83.1	81.7	87.7	84.5	87.3	87.3	83.1	84.9	87.7	90.1	90.1	90.1	87.3	82	81.3	88.4	90.1	82.4	82.4	77.5	82.4	66.9	67.3	28.2	50	52.1
P09496-2;P09496-4;P09496-3;P09496;F8WF69;P09496-5;C9J8P9	P09496-2;P09496-4;P09496-3;P09496;F8WF69;P09496-5;C9J8P9	P09496	14;13;13;13;11;8;7	14;13;13;13;11;8;7	14;13;13;13;11;8;7	Clathrin light chain A	CLTA	>sp|P09496-2|CLCA_HUMAN Isoform Non-brain of Clathrin light chain A OS=Homo sapiens GN=CLTA;>sp|P09496-4|CLCA_HUMAN Isoform 4 of Clathrin light chain A OS=Homo sapiens GN=CLTA;>sp|P09496-3|CLCA_HUMAN Isoform 3 of Clathrin light chain A OS=Homo sapiens GN=C	7	14	14	14	40.8	40.8	40.8	23.662	218	218;230;236;248;260;166;196	1	708	3.8679e-274	40.8	40.8	36.7	40.8	37.6	40.8	40.8	36.7	37.6	37.6	40.8	40.8	40.8	40.8	40.8	40.8	40.8	37.6	40.8	33.5	33.5	36.7	36.7	24.8	29.4	12.8	12.8	25.2
P09497-2;P09497;H0Y9Q6;D6RJD1	P09497-2;P09497	P09497	12;10;2;2	12;10;2;2	12;10;2;2	Clathrin light chain B	CLTB	>sp|P09497-2|CLCB_HUMAN Isoform Non-brain of Clathrin light chain B OS=Homo sapiens GN=CLTB;>sp|P09497|CLCB_HUMAN Clathrin light chain B OS=Homo sapiens GN=CLTB PE=1 SV=1	4	12	12	12	35.1	35.1	35.1	23.181	211	211;229;81;125	1	415	7.2446e-44	30.3	30.3	30.3	26.5	23.7	28.9	28.9	35.1	23.7	31.3	35.1	30.3	30.3	30.3	35.1	30.3	30.3	24.2	27	29.9	30.3	30.3	30.3	21.3	11.4	3.3	3.3	15.6
P09874;Q5VX84;Q5VX85	P09874	P09874	18;1;1	18;1;1	18;1;1	Poly [ADP-ribose] polymerase 1	PARP1	>sp|P09874|PARP1_HUMAN Poly [ADP-ribose] polymerase 1 OS=Homo sapiens GN=PARP1 PE=1 SV=4	3	18	18	18	24.2	24.2	24.2	113.08	1014	1014;108;155	1	532	7.1603e-95	13.1	18.2	14	15.7	15.6	14.5	11.4	10.8	6.3	8.1	12.4	15.6	11.3	14.5	17	17.9	15.6	10.1	8.2	11.2	10.4	14.3	15.8	2	3.5	2.6	1.1	2
P09914-2;P09914	P09914-2;P09914	P09914	6;6	6;6	6;6	Interferon-induced protein with tetratricopeptide repeats 1	IFIT1	>sp|P09914-2|IFIT1_HUMAN Isoform 2 of Interferon-induced protein with tetratricopeptide repeats 1 OS=Homo sapiens GN=IFIT1;>sp|P09914|IFIT1_HUMAN Interferon-induced protein with tetratricopeptide repeats 1 OS=Homo sapiens GN=IFIT1 PE=1 SV=2	2	6	6	6	16.1	16.1	16.1	51.713	447	447;478	1	115	9.0314e-12	11.6	11.6	11.6	16.1	16.1	11.2	16.1	16.1	11.2	16.1	11.9	10.3	7.8	16.1	14.1	8.7	10.3	13.2	14.1	11.6	11.2	11.6	6.5	0	2.2	0	0	0
Q71UI9;P0C0S5;Q71UI9-3;Q71UI9-4;Q71UI9-2;C9J0D1;C9J386	Q71UI9;P0C0S5;Q71UI9-3;Q71UI9-4;Q71UI9-2;C9J0D1;C9J386	Q71UI9	4;4;3;3;3;3;2	2;2;2;2;1;1;1	2;2;2;2;1;1;1	Histone H2A.V;Histone H2A.Z;Histone H2A	H2AFV;H2AFZ	>sp|Q71UI9|H2AV_HUMAN Histone H2A.V OS=Homo sapiens GN=H2AFV PE=1 SV=3;>sp|P0C0S5|H2AZ_HUMAN Histone H2A.Z OS=Homo sapiens GN=H2AFZ PE=1 SV=2;>sp|Q71UI9-3|H2AV_HUMAN Isoform 3 of Histone H2A.V OS=Homo sapiens GN=H2AFV;>sp|Q71UI9-4|H2AV_HUMAN Isoform 4 of H	7	4	2	2	31.2	18.8	18.8	13.509	128	128;128;90;102;114;122;76	1	85	8.6479e-24	12.5	12.5	23.4	12.5	12.5	23.4	23.4	23.4	23.4	23.4	23.4	23.4	23.4	23.4	23.4	23.4	23.4	23.4	23.4	23.4	12.5	12.5	20.3	5.5	5.5	5.5	12.5	5.5
Q99878;Q96KK5;Q9BTM1;Q16777;Q6FI13;P0C0S8;P20671;Q9BTM1-2;H0YFX9	Q99878;Q96KK5;Q9BTM1;Q16777;Q6FI13;P0C0S8;P20671;Q9BTM1-2;H0YFX9	Q99878	8;8;8;8;8;8;7;7;6	2;2;2;2;2;2;2;2;2	2;2;2;2;2;2;2;2;2	Histone H2A type 1-J;Histone H2A type 1-H;Histone H2A.J;Histone H2A type 2-C;Histone H2A type 2-A;Histone H2A type 1;Histone H2A type 1-D;Histone H2A	HIST1H2AJ;HIST1H2AH;H2AFJ;HIST2H2AC;HIST2H2AA3;HIST1H2AG;HIST1H2AD	>sp|Q99878|H2A1J_HUMAN Histone H2A type 1-J OS=Homo sapiens GN=HIST1H2AJ PE=1 SV=3;>sp|Q96KK5|H2A1H_HUMAN Histone H2A type 1-H OS=Homo sapiens GN=HIST1H2AH PE=1 SV=3;>sp|Q9BTM1|H2AJ_HUMAN Histone H2A.J OS=Homo sapiens GN=H2AFJ PE=1 SV=1;>sp|Q16777|H2A2C_HU	9	8	2	2	41.4	14.1	14.1	13.936	128	128;128;129;129;130;130;130;151;92	1	102	4.8759e-249	35.9	35.9	35.9	35.9	35.9	35.9	35.9	35.9	35.9	35.9	35.9	35.9	35.9	35.9	35.9	35.9	35.9	35.9	35.9	35.9	35.9	35.9	35.9	28.9	28.9	5.5	21.1	14.1
P0CG05;P0CG06;P0CF74;P0CG04;A0M8Q6	P0CG05;P0CG06;P0CF74	P0CG05	5;4;3;2;2	5;4;3;2;2	3;2;1;0;1	Ig lambda-2 chain C regions;Ig lambda-3 chain C regions;Ig lambda-6 chain C region	IGLC2;IGLC3;IGLC6	>sp|P0CG05|LAC2_HUMAN Ig lambda-2 chain C regions OS=Homo sapiens GN=IGLC2 PE=1 SV=1;>sp|P0CG06|LAC3_HUMAN Ig lambda-3 chain C regions OS=Homo sapiens GN=IGLC3 PE=1 SV=1;>sp|P0CF74|LAC6_HUMAN Ig lambda-6 chain C region OS=Homo sapiens GN=IGLC6 PE=4 SV=1	5	5	5	3	62.3	62.3	34	11.293	106	106;106;106;106;106	1	309	1.6722e-143	55.7	48.1	48.1	62.3	41.5	55.7	62.3	62.3	55.7	62.3	41.5	55.7	62.3	41.5	62.3	41.5	55.7	62.3	62.3	62.3	48.1	55.7	48.1	48.1	55.7	41.5	48.1	41.5
Q01105-3;Q01105-4;Q01105-2;Q01105;P0DME0	Q01105-3;Q01105-4;Q01105-2;Q01105;P0DME0	Q01105	2;2;2;2;2	2;2;2;2;2	2;2;2;2;2	Protein SET	SET	>sp|Q01105-3|SET_HUMAN Isoform 3 of Protein SET OS=Homo sapiens GN=SET;>sp|Q01105-4|SET_HUMAN Isoform 4 of Protein SET OS=Homo sapiens GN=SET;>sp|Q01105-2|SET_HUMAN Isoform 2 of Protein SET OS=Homo sapiens GN=SET;>sp|Q01105|SET_HUMAN Protein SET OS=Homo sa	5	2	2	2	9	9	9	31.124	266	266;269;278;290;302	1	29	2.3351e-05	0	0	0	3.8	0	0	0	0	0	0	0	0	0	0	0	0	0	0	0	0	0	3.8	0	0	3.8	0	0	0
P10316;P01891;P01892;P30453;P16190;P30457;P30450;P18462;P30456;Q09160;Q95604	P10316;P01891;P01892;P30453;P16190;P30457;P30450;P18462	P10316	7;6;6;5;4;4;4;4;3;2;2	7;6;6;5;4;4;4;4;3;2;2	2;1;2;0;0;0;0;0;0;0;0	HLA class I histocompatibility antigen, A-69 alpha chain;HLA class I histocompatibility antigen, A-68 alpha chain;HLA class I histocompatibility antigen, A-2 alpha chain;HLA class I histocompatibility antigen, A-34 alpha chain;HLA class I histocompatibility antigen, A-33 alpha chain;HLA class I histocompatibility antigen, A-66 alpha chain;HLA class I histocompatibility antigen, A-26 alpha chain;H…	HLA-A	>sp|P10316|1A69_HUMAN HLA class I histocompatibility antigen, A-69 alpha chain OS=Homo sapiens GN=HLA-A PE=1 SV=2;>sp|P01891|1A68_HUMAN HLA class I histocompatibility antigen, A-68 alpha chain OS=Homo sapiens GN=HLA-A PE=1 SV=4;>sp|P01892|1A02_HUMAN HLA cl	11	7	7	2	27.7	27.7	7.1	40.976	365	365;365;365;365;365;365;365;365;365;365;372	1	130	4.2355e-23	20.5	20.8	17.5	20.3	20.5	14.2	14	14.5	17.8	14.2	14	7.4	17.8	17.8	10.4	14	14	11	14.8	20.5	17.3	24.1	20.5	6.8	3.8	3.8	0	10.4
P10412;Q02539;P22492	P10412;Q02539	P10412	15;8;5	3;0;0	3;0;0	Histone H1.4;Histone H1.1	HIST1H1E;HIST1H1A	>sp|P10412|H14_HUMAN Histone H1.4 OS=Homo sapiens GN=HIST1H1E PE=1 SV=2;>sp|Q02539|H11_HUMAN Histone H1.1 OS=Homo sapiens GN=HIST1H1A PE=1 SV=3	3	15	3	3	36.1	9.6	9.6	21.865	219	219;215;207	1	37	1.1449e-216	14.6	14.6	14.6	14.6	20.5	14.6	14.6	14.6	14.6	14.6	21.9	14.6	14.6	20.5	14.6	14.6	23.7	12.8	11.4	14.6	18.3	15.1	18.3	9.6	11.4	9.6	12.8	9.6
P10809;E7ESH4;E7EXB4;B7Z712;C9JL25;C9JL19;C9JCQ4	P10809	P10809	19;6;5;3;2;1;1	19;6;5;3;2;1;1	19;6;5;3;2;1;1	60 kDa heat shock protein, mitochondrial	HSPD1	>sp|P10809|CH60_HUMAN 60 kDa heat shock protein, mitochondrial OS=Homo sapiens GN=HSPD1 PE=1 SV=2	7	19	19	19	43.6	43.6	43.6	61.054	573	573;234;221;158;175;83;94	1	774	5.5911e-120	32.6	24.8	43.6	43.6	36.5	39.6	34.9	43.6	26.5	32.3	31.8	33.7	32.1	35.6	27.7	31.6	31.2	36.5	39.6	36	41.5	38.7	33.9	33	28.4	19.4	19.5	27.6
P11021	P11021	P11021	36	36	36	78 kDa glucose-regulated protein	HSPA5	>sp|P11021|GRP78_HUMAN 78 kDa glucose-regulated protein OS=Homo sapiens GN=HSPA5 PE=1 SV=2	1	36	36	36	56.1	56.1	56.1	72.332	654	654	1	1728	0	51.7	49.5	51.7	52.1	47.1	49.5	48.9	48.9	48.9	48.2	42.8	43.1	48.8	47.6	50.2	45.7	48.8	45.9	46.5	50.3	49.2	53.5	51.7	36.4	40.2	38.7	38.5	33.2
P11142;E9PKE3;P11142-2;E9PN89;E9PNE6;E9PQQ4;E9PQK7;E9PK54;E9PLF4;P54652;E9PPY6;E9PN25;E9PI65;E9PS65;E9PM13	P11142;E9PKE3;P11142-2;E9PN89;E9PNE6	P11142	24;23;20;16;16;10;10;10;10;9;8;7;7;4;3	24;23;20;16;16;10;10;10;10;9;8;7;7;4;3	11;10;11;8;4;9;9;9;9;3;7;6;6;0;0	Heat shock cognate 71 kDa protein	HSPA8	>sp|P11142|HSP7C_HUMAN Heat shock cognate 71 kDa protein OS=Homo sapiens GN=HSPA8 PE=1 SV=1;>tr|E9PKE3|E9PKE3_HUMAN Heat shock cognate 71 kDa protein OS=Homo sapiens GN=HSPA8 PE=2 SV=1;>sp|P11142-2|HSP7C_HUMAN Isoform 2 of Heat shock cognate 71 kDa protein	15	24	24	11	39.8	39.8	22.9	70.897	646	646;627;493;312;500;171;178;183;187;639;137;132;168;223;150	1	1243	5.2484e-287	30.8	30.8	31.6	31.7	37	33.6	37.2	33.6	35.3	31.7	33.7	32.4	33.6	33.6	35.8	32.4	32.4	30.5	33.3	27.7	28.3	32.5	29.1	31.1	25.7	11	12.8	24.8
P11177-3;P11177-2;P11177;C9J634	P11177-3;P11177-2;P11177;C9J634	P11177	2;2;2;1	2;2;2;1	2;2;2;1	Pyruvate dehydrogenase E1 component subunit beta, mitochondrial	PDHB	>sp|P11177-3|ODPB_HUMAN Isoform 3 of Pyruvate dehydrogenase E1 component subunit beta, mitochondrial OS=Homo sapiens GN=PDHB;>sp|P11177-2|ODPB_HUMAN Isoform 2 of Pyruvate dehydrogenase E1 component subunit beta, mitochondrial OS=Homo sapiens GN=PDHB;>sp|P1	4	2	2	2	9.4	9.4	9.4	37.514	341	341;341;359;350	1	15	0.00012543	0	0	0	0	0	0	0	0	0	0	0	0	0	0	0	0	0	0	0	0	0	0	0	0	0	0	0	0
P11233;H7C3P7;C9JPE8;F8WEQ6;C9JYR1;C9JQB3	P11233;H7C3P7	P11233	7;4;2;1;1;1	7;4;2;1;1;1	4;3;1;0;0;0	Ras-related protein Ral-A	RALA	>sp|P11233|RALA_HUMAN Ras-related protein Ral-A OS=Homo sapiens GN=RALA PE=1 SV=1;>tr|H7C3P7|H7C3P7_HUMAN Ras-related protein Ral-A (Fragment) OS=Homo sapiens GN=RALA PE=4 SV=1	6	7	7	4	30.6	30.6	19.4	23.567	206	206;164;101;46;112;171	1	244	2.2163e-27	25.2	25.2	25.2	25.2	29.6	22.3	25.2	29.6	29.6	22.3	29.6	29.6	18	29.6	18	29.6	22.3	29.6	22.3	25.2	29.6	22.3	19.4	26.2	18	5.8	18	20.9
P11387;E5RJ33;H0YBR3;H0YC03;E5RGE7;E5RGR4;E5RFE3;E5RGR2;E5RJ95;E5RFS0;E5RIC7;Q969P6-2;Q969P6	P11387	P11387	15;1;1;1;1;1;1;1;1;1;1;1;1	15;1;1;1;1;1;1;1;1;1;1;1;1	15;1;1;1;1;1;1;1;1;1;1;1;1	DNA topoisomerase 1	TOP1	>sp|P11387|TOP1_HUMAN DNA topoisomerase 1 OS=Homo sapiens GN=TOP1 PE=1 SV=2	13	15	15	15	22.2	22.2	22.2	90.725	765	765;33;49;123;134;164;164;167;201;221;376;503;601	1	328	3.3409e-94	7.3	6.3	7.1	4.4	7.6	6.5	10.2	7.6	10.2	9.2	10.3	7.6	8.6	9.2	9.2	9.2	11.4	9.2	6.5	3	3	9.8	2.6	0.9	0.9	0	0	0.9
P11717;S4R328	P11717;S4R328	P11717	2;1	2;1	2;1	Cation-independent mannose-6-phosphate receptor	IGF2R	>sp|P11717|MPRI_HUMAN Cation-independent mannose-6-phosphate receptor OS=Homo sapiens GN=IGF2R PE=1 SV=3;>tr|S4R328|S4R328_HUMAN Cation-independent mannose-6-phosphate receptor (Fragment) OS=Homo sapiens GN=IGF2R PE=4 SV=1	2	2	2	2	0.8	0.8	0.8	274.37	2491	2491;185	1	34	0.0010826	0.4	0.4	0	0.4	0.4	0.4	0.4	0.8	0	0	0.4	0.8	0.8	0.8	0.8	0.8	0.8	0.8	0.8	0	0.4	0.4	0.4	0	0	0	0	0.4
P11940-2;P11940;E7EQV3;E7ERJ7;H0YAR2;Q9H361;H0YAP2;H0YBN4;H0YB86;E5RJB9;Q4VXU2;E5RGH3;E5RH24;H0YAS6;H0YB75;Q4VY17;E5RHG7;H0YEQ8;H0YAS7;H0YC10;H0YAW6;E5RGC4;E5RFD8;Q5JQF8;Q96DU9-2;Q96DU9	P11940-2;P11940;E7EQV3;E7ERJ7;H0YAR2;Q9H361	P11940	31;31;30;29;19;18;11;9;7;6;6;5;5;4;4;4;3;3;3;2;2;1;1;1;1;1	31;31;30;29;19;18;11;9;7;6;6;5;5;4;4;4;3;3;3;2;2;1;1;1;1;1	21;21;20;20;14;15;11;4;4;2;4;1;2;3;3;4;1;0;2;2;2;1;1;1;1;1	Polyadenylate-binding protein 1;Polyadenylate-binding protein 3	PABPC1;PABPC3	>sp|P11940-2|PABP1_HUMAN Isoform 2 of Polyadenylate-binding protein 1 OS=Homo sapiens GN=PABPC1;>sp|P11940|PABP1_HUMAN Polyadenylate-binding protein 1 OS=Homo sapiens GN=PABPC1 PE=1 SV=2;>tr|E7EQV3|E7EQV3_HUMAN Polyadenylate-binding protein 1 OS=Homo sapie	26	31	31	21	55.9	55.9	35.1	61.18	547	547;636;591;604;284;631;131;174;165;129;614;108;118;169;183;330;75;112;136;42;187;43;61;200;350;382	1	1178	5.979e-247	48.3	47.9	42	49.2	40.6	40.2	44.8	44.8	36.4	33.3	43.9	45	46.3	46.1	42.2	33.6	43	30.7	42.2	41.3	40.4	45.2	44.8	33.5	21.9	11	4.4	15.2
P12004	P12004	P12004	3	3	3	Proliferating cell nuclear antigen	PCNA	>sp|P12004|PCNA_HUMAN Proliferating cell nuclear antigen OS=Homo sapiens GN=PCNA PE=1 SV=1	1	3	3	3	13.4	13.4	13.4	28.768	261	261	1	83	9.9633e-14	2.7	2.7	13.4	10.7	13.4	0	13.4	13.4	13.4	10.7	13.4	10.7	5	2.7	10.7	13.4	10.7	5	5	5.7	5.7	10.7	10.7	0	5.7	13.4	0	2.7
P12236;I7HJJ0;P12235;V9GYG0;Q9H0C2	P12236;I7HJJ0;P12235	P12236	17;11;9;7;5	5;3;1;1;0	5;3;1;1;0	ADP/ATP translocase 3;ADP/ATP translocase 1	SLC25A6;SLC25A4	>sp|P12236|ADT3_HUMAN ADP/ATP translocase 3 OS=Homo sapiens GN=SLC25A6 PE=1 SV=4;>tr|I7HJJ0|I7HJJ0_HUMAN ADP/ATP translocase 3 (Fragment) OS=Homo sapiens GN=SLC25A6 PE=2 SV=1;>sp|P12235|ADT1_HUMAN ADP/ATP translocase 1 OS=Homo sapiens GN=SLC25A4 PE=1 SV=4	5	17	5	5	50.3	21.5	21.5	32.866	298	298;158;298;208;315	1	113	8.845e-48	28.5	34.2	33.6	25.8	36.6	34.9	35.6	27.5	26.5	23.5	34.2	33.2	33.2	34.9	30.9	36.6	32.9	31.9	33.2	28.2	15.8	30.5	30.9	21.8	22.8	7.4	10.1	11.1
P12814-2;P12814;P12814-3;P12814-4;H9KV75;G3V2N5;G3V2W4;P35609;B2RCS5;Q08043;G3V2X9;G3V5M4;H0YJW3;G3V380;G3V2E8;K7EJH8;H0YJ11;H7C5W8;B7Z4P8	P12814-2;P12814;P12814-3;P12814-4;H9KV75;G3V2N5	P12814	15;15;15;13;11;8;6;6;6;6;5;4;4;2;2;2;2;2;1	6;6;6;4;4;4;2;0;0;0;2;2;2;2;0;0;0;0;0	6;6;6;4;4;4;2;0;0;0;2;2;2;2;0;0;0;0;0	Alpha-actinin-1	ACTN1	>sp|P12814-2|ACTN1_HUMAN Isoform 2 of Alpha-actinin-1 OS=Homo sapiens GN=ACTN1;>sp|P12814|ACTN1_HUMAN Alpha-actinin-1 OS=Homo sapiens GN=ACTN1 PE=1 SV=2;>sp|P12814-3|ACTN1_HUMAN Isoform 3 of Alpha-actinin-1 OS=Homo sapiens GN=ACTN1;>sp|P12814-4|ACTN1_HUMAN	19	15	6	6	15.7	6.2	6.2	102.71	887	887;892;914;930;822;260;238;894;894;901;144;126;251;72;85;182;207;297;388	1	183	1.682e-154	9.4	9.6	7.9	4.2	11.7	7.4	10.7	9.5	8.3	7	10.7	12	8.1	11.8	10.8	10.8	12	7.1	7.1	4.6	5.9	11.7	9.5	0	1.8	0	0	1.7
P12956;B1AHC9;B1AHC8;F5H1I8	P12956;B1AHC9;B1AHC8;F5H1I8	P12956	18;17;17;14	18;17;17;14	18;17;17;14	X-ray repair cross-complementing protein 6	XRCC6	>sp|P12956|XRCC6_HUMAN X-ray repair cross-complementing protein 6 OS=Homo sapiens GN=XRCC6 PE=1 SV=2;>tr|B1AHC9|B1AHC9_HUMAN X-ray repair cross-complementing protein 6 OS=Homo sapiens GN=XRCC6 PE=2 SV=1;>tr|B1AHC8|B1AHC8_HUMAN X-ray repair complementing de	4	18	18	18	36	36	36	69.842	609	609;559;568;476	1	523	2.5491e-126	28.1	22.5	18.7	22.7	23.6	27.6	27.6	32	13.5	17.7	22.7	27.4	25	29.7	25.3	28.4	29.6	20	19.2	21.2	19.7	29.9	22	12.3	9.5	4.4	2.8	12.3
P13010;C9JZ81;H7C0H9	P13010	P13010	21;3;2	21;3;2	21;3;2	X-ray repair cross-complementing protein 5	XRCC5	>sp|P13010|XRCC5_HUMAN X-ray repair cross-complementing protein 5 OS=Homo sapiens GN=XRCC5 PE=1 SV=3	3	21	21	21	32	32	32	82.704	732	732;131;19	1	526	4.1141e-122	16.5	19.1	15.7	22.1	10.8	13.5	18.9	16	16.7	11.5	24.9	23.6	15.2	24.9	16.7	20.5	21.6	15.3	16.5	10.4	16.4	19.1	17.8	6.1	2.2	0	0	3
P13073;Q86WV2;H3BPG0;H3BN72;H3BNV9	P13073;Q86WV2;H3BPG0;H3BN72;H3BNV9	P13073	2;1;1;1;1	2;1;1;1;1	2;1;1;1;1	Cytochrome c oxidase subunit 4 isoform 1, mitochondrial	COX4I1	>sp|P13073|COX41_HUMAN Cytochrome c oxidase subunit 4 isoform 1, mitochondrial OS=Homo sapiens GN=COX4I1 PE=1 SV=1;>tr|Q86WV2|Q86WV2_HUMAN COX4I1 protein OS=Homo sapiens GN=COX4I1 PE=4 SV=1;>tr|H3BPG0|H3BPG0_HUMAN Cytochrome c oxidase subunit 4 isoform 1,	5	2	2	2	12.4	12.4	12.4	19.576	169	169;83;108;126;139	1	33	0.00086025	0	6.5	0	6.5	0	6.5	0	0	0	0	6.5	0	0	0	0	0	6.5	6.5	0	6.5	6.5	6.5	0	0	6.5	6.5	6.5	0
P13489;E9PMJ3;E9PLZ3;E9PIM9;E9PMA9;E9PMN0;E9PIK5;H0YCR7	P13489;E9PMJ3;E9PLZ3;E9PIM9	P13489	3;2;2;2;1;1;1;1	3;2;2;2;1;1;1;1	3;2;2;2;1;1;1;1	Ribonuclease inhibitor	RNH1	>sp|P13489|RINI_HUMAN Ribonuclease inhibitor OS=Homo sapiens GN=RNH1 PE=1 SV=2;>tr|E9PMJ3|E9PMJ3_HUMAN Ribonuclease inhibitor (Fragment) OS=Homo sapiens GN=RNH1 PE=2 SV=1;>tr|E9PLZ3|E9PLZ3_HUMAN Ribonuclease inhibitor (Fragment) OS=Homo sapiens GN=RNH1 PE=	8	3	3	3	9.5	9.5	9.5	49.973	461	461;189;194;199;77;168;181;285	1	43	1.0135e-06	0	0	2.2	5.4	0	2.2	5.4	0	3.3	0	0	0	0	0	0	0	0	3.3	0	0	3.3	0	5.4	0	0	0	0	0
P13497;P13497-4;P13497-5;P13497-2;P13497-6;Q9Y6L7;O43897-2;O43897;E9PD25	P13497;P13497-4;P13497-5;P13497-2;P13497-6	P13497	5;4;4;4;4;2;1;1;1	5;4;4;4;4;2;1;1;1	5;4;4;4;4;2;1;1;1	Bone morphogenetic protein 1	BMP1	>sp|P13497|BMP1_HUMAN Bone morphogenetic protein 1 OS=Homo sapiens GN=BMP1 PE=1 SV=2;>sp|P13497-4|BMP1_HUMAN Isoform BMP1-5 of Bone morphogenetic protein 1 OS=Homo sapiens GN=BMP1;>sp|P13497-5|BMP1_HUMAN Isoform BMP1-6 of Bone morphogenetic protein 1 OS=Ho	9	5	5	5	6	6	6	111.25	986	986;622;717;730;823;1015;392;1013;1036	1	71	1.0779e-10	1	3.4	1	2.3	3.4	1.3	1.3	2.3	1.3	1.3	2.3	3.4	3.4	2.3	2.3	2.3	3.4	2.4	2.1	0	2.3	3.4	1.3	0	0	0	0	0
P13639;K7EJ74;K7EP67;Q15029-2;K7EJ81;Q15029	P13639	P13639	26;1;1;1;1;1	26;1;1;1;1;1	26;1;1;1;1;1	Elongation factor 2	EEF2	>sp|P13639|EF2_HUMAN Elongation factor 2 OS=Homo sapiens GN=EEF2 PE=1 SV=4	6	26	26	26	34.4	34.4	34.4	95.337	858	858;134;223;937;962;972	1	743	8.8827e-73	19.3	22.5	19.8	21	18.3	19	20	20.6	14.9	21.8	20.6	20	19.1	21	19.6	21.2	19.9	16.7	15.5	14	12.2	18.2	15.4	10.3	12.4	7.7	4.9	9.1
P14618-2;P14618;H3BTN5;P14618-3;H3BQ34;H3BUW1;H3BTJ2;H3BT25;Q504U3;H3BU13;H3BN34;H3BQZ3;P30613-2;P30613	P14618-2;P14618;H3BTN5;P14618-3;H3BQ34	P14618	19;19;17;14;13;8;8;7;7;4;1;1;1;1	19;19;17;14;13;8;8;7;7;4;1;1;1;1	19;19;17;14;13;8;8;7;7;4;1;1;1;1	Pyruvate kinase PKM;Pyruvate kinase	PKM	>sp|P14618-2|KPYM_HUMAN Isoform M1 of Pyruvate kinase PKM OS=Homo sapiens GN=PKM;>sp|P14618|KPYM_HUMAN Pyruvate kinase PKM OS=Homo sapiens GN=PKM PE=1 SV=4;>tr|H3BTN5|H3BTN5_HUMAN Pyruvate kinase (Fragment) OS=Homo sapiens GN=PKM PE=2 SV=1;>sp|P14618-3|KPY	14	19	19	19	41.4	41.4	41.4	58.061	531	531;531;485;516;281;162;168;151;366;82;51;69;543;574	1	483	2.4548e-156	5.1	8.7	16.6	9.6	13.4	13.4	14.5	11.5	14.5	11.1	9.6	6.6	11.5	4.1	4.5	11.1	9.4	14.9	11.5	9.6	6.2	10.7	9	12.4	13.4	7	4.5	12.4
P14625;F8W026;Q58FF3;H0YIV0	P14625	P14625	20;3;3;2	18;1;3;2	18;1;3;2	Endoplasmin	HSP90B1	>sp|P14625|ENPL_HUMAN Endoplasmin OS=Homo sapiens GN=HSP90B1 PE=1 SV=1	4	20	18	18	29	27.3	27.3	92.468	803	803;48;399;147	1	441	3.8056e-68	15.8	13	17.7	18.9	17.1	10.6	13.6	11.8	15.9	14.7	13.3	10.6	8.8	13.6	12.5	12.3	11.3	14.7	10.7	17.8	18.4	18.1	13.8	10	20.4	16.7	12.6	10.7
P14649;F8W1I5	P14649;F8W1I5	P14649	12;7	9;4	9;4	Myosin light chain 6B	MYL6B	>sp|P14649|MYL6B_HUMAN Myosin light chain 6B OS=Homo sapiens GN=MYL6B PE=1 SV=1;>tr|F8W1I5|F8W1I5_HUMAN Myosin light chain 6B OS=Homo sapiens GN=MYL6B PE=2 SV=1	2	12	9	9	56.2	41.8	41.8	22.764	208	208;175	1	315	8.8788e-101	38	39.9	38	37	38	37	38	40.9	38	40.9	40.9	40.9	40.9	40.9	40.9	38	40.9	40.9	34.6	37	37	39.9	37	21.6	11.5	11.5	5.3	11.5
P14866;P14866-2;M0QXS5;M0QYT0;M0R076	P14866;P14866-2;M0QXS5;M0QYT0	P14866	8;7;7;5;2	8;7;7;5;2	8;7;7;5;2	Heterogeneous nuclear ribonucleoprotein L	HNRNPL	>sp|P14866|HNRPL_HUMAN Heterogeneous nuclear ribonucleoprotein L OS=Homo sapiens GN=HNRNPL PE=1 SV=2;>sp|P14866-2|HNRPL_HUMAN Isoform 2 of Heterogeneous nuclear ribonucleoprotein L OS=Homo sapiens GN=HNRNPL;>tr|M0QXS5|M0QXS5_HUMAN Heterogeneous nuclear rib	5	8	8	8	17.1	17.1	17.1	64.132	589	589;456;530;321;114	1	90	1.697e-30	0	0	0	0	0	0	0	0	0	0	0	0	0	0	0	0	0	0	0	0	0	0	0	0	0	0	0	0
P14923	P14923	P14923	10	10	7	Junction plakoglobin	JUP	>sp|P14923|PLAK_HUMAN Junction plakoglobin OS=Homo sapiens GN=JUP PE=1 SV=3	1	10	10	7	15.3	15.3	10.5	81.744	745	745	1	68	1.0402e-26	0.9	0	0	0	0	0	0	0	0.9	1.3	0	0	0	0	0	0	0	0	0	0	2.4	0.9	1.5	0	0	1.5	1.5	0
P15144;H0YLZ8;H0YKT6	P15144	P15144	17;1;1	17;1;1	17;1;1	Aminopeptidase N	ANPEP	>sp|P15144|AMPN_HUMAN Aminopeptidase N OS=Homo sapiens GN=ANPEP PE=1 SV=4	3	17	17	17	17.9	17.9	17.9	109.54	967	967;65;103	1	228	5.6665e-65	3.9	5.6	1.2	0	2.3	1.2	0	2.3	0	0	0	0	0	0	1.6	0	0	0	1.7	1	1	4.3	3.6	0	0	0	0	0
P15153;B1AH77;B1AH80;B1AH78	P15153;B1AH77;B1AH80;B1AH78	P15153	7;6;6;5	7;6;6;5	3;3;3;2	Ras-related C3 botulinum toxin substrate 2	RAC2	>sp|P15153|RAC2_HUMAN Ras-related C3 botulinum toxin substrate 2 OS=Homo sapiens GN=RAC2 PE=1 SV=1;>tr|B1AH77|B1AH77_HUMAN Ras-related C3 botulinum toxin substrate 2 OS=Homo sapiens GN=RAC2 PE=2 SV=1;>tr|B1AH80|B1AH80_HUMAN Ras-related C3 botulinum toxin s	4	7	7	3	33.9	33.9	12.5	21.429	192	192;148;185;166	1	208	8.4989e-18	4.2	10.4	9.4	16.1	16.1	10.4	16.1	10.4	16.1	16.1	16.1	18.2	10.4	5.7	10.4	10.4	10.4	10.4	10.4	17.2	6.2	10.9	6.2	15.1	20.3	15.6	15.6	15.6
P15880;H0YEN5;E9PMM9;I3L404;E9PM36;E9PQD7;E9PPT0;H3BNG3;H0YE27	P15880;H0YEN5;E9PMM9;I3L404;E9PM36;E9PQD7;E9PPT0	P15880	19;17;13;12;12;11;10;2;2	19;17;13;12;12;11;10;2;2	19;17;13;12;12;11;10;2;2	40S ribosomal protein S2	RPS2	>sp|P15880|RS2_HUMAN 40S ribosomal protein S2 OS=Homo sapiens GN=RPS2 PE=1 SV=2;>tr|H0YEN5|H0YEN5_HUMAN 40S ribosomal protein S2 (Fragment) OS=Homo sapiens GN=RPS2 PE=3 SV=1;>tr|E9PMM9|E9PMM9_HUMAN 40S ribosomal protein S2 (Fragment) OS=Homo sapiens GN=RPS	9	19	19	19	52.2	52.2	52.2	31.324	293	293;195;218;155;209;235;197;44;63	1	833	8.1225e-163	47.4	38.6	49.5	46.1	43	46.1	49.8	42.7	38.6	38.9	48.1	46.1	46.1	47.4	43.7	47.1	43.3	49.8	47.1	47.4	43	44.7	43.7	27.3	39.9	20.5	15.4	21.5
P15924;P15924-3;P15924-2	P15924;P15924-3;P15924-2	P15924	14;13;12	14;13;12	14;13;12	Desmoplakin	DSP	>sp|P15924|DESP_HUMAN Desmoplakin OS=Homo sapiens GN=DSP PE=1 SV=3;>sp|P15924-3|DESP_HUMAN Isoform DSPIa of Desmoplakin OS=Homo sapiens GN=DSP;>sp|P15924-2|DESP_HUMAN Isoform DPII of Desmoplakin OS=Homo sapiens GN=DSP	3	14	14	14	5.2	5.2	5.2	331.77	2871	2871;2428;2272	1	91	4.193e-55	0	0	0.3	0	0	0	0	0	0.9	0.3	0.3	0	0	0	0	0	0	0	0	0.3	0	0.3	1.2	0	0	0.9	0.3	0
P16284-5;P16284-3;P16284-4;P16284-2;P16284-6;P16284	P16284-5;P16284-3;P16284-4;P16284-2;P16284-6;P16284	P16284	4;4;4;4;4;4	4;4;4;4;4;4	4;4;4;4;4;4	Platelet endothelial cell adhesion molecule	PECAM1	>sp|P16284-5|PECA1_HUMAN Isoform Delta14-15 of Platelet endothelial cell adhesion molecule OS=Homo sapiens GN=PECAM1;>sp|P16284-3|PECA1_HUMAN Isoform Delta13 of Platelet endothelial cell adhesion molecule OS=Homo sapiens GN=PECAM1;>sp|P16284-4|PECA1_HUMAN	6	4	4	4	7.1	7.1	7.1	79.26	708	708;717;719;720;727;738	1	82	1.3151e-07	3.5	1	4.8	4.8	3.5	3.8	2.3	2.3	5.8	3.5	1	1	1	1	1	3.2	1	7.1	3.2	2.3	2.3	1	2.3	3.5	2.3	4.8	1.3	1.3
P16401	P16401	P16401	17	17	13	Histone H1.5	HIST1H1B	>sp|P16401|H15_HUMAN Histone H1.5 OS=Homo sapiens GN=HIST1H1B PE=1 SV=3	1	17	17	13	40.3	40.3	31.4	22.58	226	226	1	570	0	22.6	19.5	15.5	19.5	26.5	27	19.9	15.5	19.9	27	19.9	27	27	19.9	19.9	27	27	19.9	16.8	19.9	15.5	16.4	19.5	12.4	12.8	0	3.1	6.6
P16402	P16402	P16402	15	3	3	Histone H1.3	HIST1H1D	>sp|P16402|H13_HUMAN Histone H1.3 OS=Homo sapiens GN=HIST1H1D PE=1 SV=2	1	15	3	3	35.7	9.5	9.5	22.35	221	221	1	50	2.4039e-185	14.5	14.5	14.5	14.5	20.4	14.5	14.5	14.5	14.5	14.5	12.7	14.5	14.5	20.4	14.5	14.5	14.5	12.7	11.3	14.5	18.1	14.9	18.1	9.5	11.3	9.5	12.7	9.5
P16403	P16403	P16403	16	12	4	Histone H1.2	HIST1H1C	>sp|P16403|H12_HUMAN Histone H1.2 OS=Homo sapiens GN=HIST1H1C PE=1 SV=2	1	16	12	4	41.3	31.9	14.1	21.364	213	213	1	414	7.7324e-191	15	15	15	15	21.1	15	15	15	15	15	22.5	24.4	15	30.5	15	24.4	24.4	13.1	11.7	15	18.8	24.9	28.2	9.9	11.7	9.9	13.1	9.9
P16615-5;P16615-2;P16615-3;P16615;H7C5W9;P16615-4;O14983-3;O14983-2;O14983;Q93084-4;Q93084-2;Q93084-3;Q93084-7;Q93084;Q93084-6;Q93084-5	P16615-5;P16615-2;P16615-3;P16615;H7C5W9;P16615-4	P16615	6;6;6;6;4;4;2;2;2;1;1;1;1;1;1;1	6;6;6;6;4;4;2;2;2;1;1;1;1;1;1;1	6;6;6;6;4;4;2;2;2;1;1;1;1;1;1;1	Sarcoplasmic/endoplasmic reticulum calcium ATPase 2	ATP2A2	>sp|P16615-5|AT2A2_HUMAN Isoform 5 of Sarcoplasmic/endoplasmic reticulum calcium ATPase 2 OS=Homo sapiens GN=ATP2A2;>sp|P16615-2|AT2A2_HUMAN Isoform 2 of Sarcoplasmic/endoplasmic reticulum calcium ATPase 2 OS=Homo sapiens GN=ATP2A2;>sp|P16615-3|AT2A2_HUMAN	16	6	6	6	8.3	8.3	8.3	109.73	997	997;997;999;1042;933;1015;869;994;1001;998;999;1029;1033;1043;1044;1052	1	107	3.5072e-16	0	3.4	6.8	5.9	3.6	2.5	6.8	6.8	6.8	5.5	4.9	1	5.5	4.6	4.4	3.4	4.6	4.4	3.1	3.1	3.8	3.4	2.5	0	1	1.3	0	0
P16989;P16989-3;P16989-2;H0YG22	P16989;P16989-3;P16989-2	P16989	8;7;6;2	4;3;2;2	4;3;2;2	Y-box-binding protein 3	YBX3	>sp|P16989|YBOX3_HUMAN Y-box-binding protein 3 OS=Homo sapiens GN=YBX3 PE=1 SV=4;>sp|P16989-3|YBOX3_HUMAN Isoform 3 of Y-box-binding protein 3 OS=Homo sapiens GN=YBX3;>sp|P16989-2|YBOX3_HUMAN Isoform 2 of Y-box-binding protein 3 OS=Homo sapiens GN=YBX3	4	8	4	4	30.4	19.4	19.4	40.089	372	372;342;303;170	1	145	9.6693e-130	25.8	23.4	25.8	23.4	23.7	23.4	23.7	23.4	16.1	23.4	25.8	25.8	25.8	23.4	23.4	25.8	25.8	25.8	23.4	23.4	23.4	23.4	23.4	18.3	14.5	4.3	6.5	9.4
P17066;P48741	P17066	P17066	7;3	1;1	1;1	Heat shock 70 kDa protein 6	HSPA6	>sp|P17066|HSP76_HUMAN Heat shock 70 kDa protein 6 OS=Homo sapiens GN=HSPA6 PE=1 SV=2	2	7	1	1	12.1	1.7	1.7	71.027	643	643;367	1	47	9.8969e-47	8.2	10.7	10.7	10.1	10.7	10.7	10.7	10.7	10.7	8.2	10.7	10.7	10.7	10.7	10.7	10.7	10.7	8.2	8.2	10.7	3.9	8.2	10.7	8.2	5.8	4.2	5.8	5.1
P17096;P17096-3;H7BYM6	P17096;P17096-3;H7BYM6	P17096	4;3;3	4;3;3	1;1;1	High mobility group protein HMG-I/HMG-Y	HMGA1	>sp|P17096|HMGA1_HUMAN High mobility group protein HMG-I/HMG-Y OS=Homo sapiens GN=HMGA1 PE=1 SV=3;>sp|P17096-3|HMGA1_HUMAN Isoform HMG-R of High mobility group protein HMG-I/HMG-Y OS=Homo sapiens GN=HMGA1;>tr|H7BYM6|H7BYM6_HUMAN High mobility group protein	3	4	4	1	51.4	51.4	23.4	11.676	107	107;179;328	1	207	6.0277e-129	51.4	51.4	51.4	51.4	41.1	41.1	51.4	51.4	51.4	51.4	51.4	41.1	51.4	51.4	51.4	41.1	51.4	41.1	41.1	41.1	41.1	41.1	41.1	41.1	41.1	0	17.8	33.6
P17096-2;E5RIT9	P17096-2	P17096	4;1	1;0	1;0	High mobility group protein HMG-I/HMG-Y	HMGA1	>sp|P17096-2|HMGA1_HUMAN Isoform HMG-Y of High mobility group protein HMG-I/HMG-Y OS=Homo sapiens GN=HMGA1	2	4	1	1	45.8	14.6	14.6	10.679	96	96;109	1	29	5.7279e-69	45.8	45.8	45.8	45.8	34.4	34.4	45.8	45.8	45.8	45.8	45.8	34.4	45.8	45.8	31.2	34.4	45.8	34.4	19.8	34.4	19.8	34.4	34.4	34.4	34.4	0	19.8	11.5
P17252;H3BV73;J3KRN5;P05771;P05771-2	P17252	P17252	5;1;1;1;1	5;1;1;1;1	5;1;1;1;1	Protein kinase C alpha type	PRKCA	>sp|P17252|KPCA_HUMAN Protein kinase C alpha type OS=Homo sapiens GN=PRKCA PE=1 SV=4	5	5	5	5	9.5	9.5	9.5	76.749	672	672;130;308;671;673	1	63	4.3321e-22	0	0	0	0	0	0	0	0	0	0	0	0	0	0	0	0	0	0	0	0	0	0	0	0	0	0	0	0
P17655-2;P17655	P17655-2;P17655	P17655	1;1	1;1	1;1	Calpain-2 catalytic subunit	CAPN2	>sp|P17655-2|CAN2_HUMAN Isoform 2 of Calpain-2 catalytic subunit OS=Homo sapiens GN=CAPN2;>sp|P17655|CAN2_HUMAN Calpain-2 catalytic subunit OS=Homo sapiens GN=CAPN2 PE=1 SV=6	2	1	1	1	1.9	1.9	1.9	71.475	622	622;700	1	10	2.1366e-05	0	0	0	0	0	0	0	0	0	0	0	0	0	0	0	0	0	0	0	0	0	0	0	0	0	0	0	0
P17858;P17858-2	P17858;P17858-2	P17858	3;2	2;2	2;2	6-phosphofructokinase, liver type	PFKL	>sp|P17858|K6PL_HUMAN 6-phosphofructokinase, liver type OS=Homo sapiens GN=PFKL PE=1 SV=6;>sp|P17858-2|K6PL_HUMAN Isoform 2 of 6-phosphofructokinase, liver type OS=Homo sapiens GN=PFKL	2	3	2	2	5.9	3.5	3.5	85.018	780	780;827	1	18	3.1864e-97	0	0	0	2.4	2.4	2.4	4	2.4	0	0	0	0	0	0	0	0	0	0	0	2.4	0	0	4	0	0	0	0	2.4
P17987;E7EQR6;F5H282;E7ERF2;F5H136;F5H7Y1;F5GYL4;F5H726;F5GZI8;F5H676;F5GZ03	P17987;E7EQR6;F5H282;E7ERF2	P17987	7;5;4;4;2;1;1;1;1;1;1	7;5;4;4;2;1;1;1;1;1;1	7;5;4;4;2;1;1;1;1;1;1	T-complex protein 1 subunit alpha	TCP1	>sp|P17987|TCPA_HUMAN T-complex protein 1 subunit alpha OS=Homo sapiens GN=TCP1 PE=1 SV=1;>tr|E7EQR6|E7EQR6_HUMAN T-complex protein 1 subunit alpha OS=Homo sapiens GN=TCP1 PE=2 SV=1;>tr|F5H282|F5H282_HUMAN T-complex protein 1 subunit alpha OS=Homo sapiens	11	7	7	7	16.5	16.5	16.5	60.343	556	556;401;332;433;136;59;65;91;100;111;221	1	173	2.8821e-16	5.8	8.5	7.6	8.5	8.5	3.6	10.3	10.3	5.8	5.8	6.3	3.6	3.6	3.6	3.6	8.5	8.5	3.6	7.6	8.5	5.8	5.8	5.8	5.8	5.8	1.8	5.8	1.8
P18077;C9K025;F8WBS5;F8WB72	P18077;C9K025;F8WBS5;F8WB72	P18077	12;9;6;6	12;9;6;6	12;9;6;6	60S ribosomal protein L35a	RPL35A	>sp|P18077|RL35A_HUMAN 60S ribosomal protein L35a OS=Homo sapiens GN=RPL35A PE=1 SV=2;>tr|C9K025|C9K025_HUMAN 60S ribosomal protein L35a (Fragment) OS=Homo sapiens GN=RPL35A PE=2 SV=1;>tr|F8WBS5|F8WBS5_HUMAN 60S ribosomal protein L35a OS=Homo sapiens GN=RP	4	12	12	12	54.5	54.5	54.5	12.538	110	110;94;55;57	1	515	1.2664e-68	39.1	52.7	39.1	52.7	41.8	52.7	50	41.8	35.5	52.7	41.8	52.7	52.7	41.8	52.7	41.8	52.7	33.6	44.5	43.6	43.6	50	35.5	18.2	15.5	6.4	9.1	12.7
P18124;A8MUD9;C9JIJ5;C9JZ88	P18124;A8MUD9	P18124	25;20;9;8	25;20;9;8	25;20;9;8	60S ribosomal protein L7	RPL7	>sp|P18124|RL7_HUMAN 60S ribosomal protein L7 OS=Homo sapiens GN=RPL7 PE=1 SV=1;>tr|A8MUD9|A8MUD9_HUMAN 60S ribosomal protein L7 OS=Homo sapiens GN=RPL7 PE=3 SV=1	4	25	25	25	64.5	64.5	64.5	29.225	248	248;208;99;88	1	1294	0	60.1	60.9	59.7	57.3	60.9	60.5	60.9	58.1	60.9	52.8	60.9	58.1	58.1	60.9	49.6	60.9	58.1	50.4	58.1	55.6	55.2	52.4	47.6	33.1	42.7	17.3	38.3	29.8
P18859;P18859-2;A8MUH2	P18859;P18859-2;A8MUH2	P18859	2;2;1	2;2;1	2;2;1	ATP synthase-coupling factor 6, mitochondrial	ATP5J	>sp|P18859|ATP5J_HUMAN ATP synthase-coupling factor 6, mitochondrial OS=Homo sapiens GN=ATP5J PE=1 SV=1;>sp|P18859-2|ATP5J_HUMAN Isoform 2 of ATP synthase-coupling factor 6, mitochondrial OS=Homo sapiens GN=ATP5J;>tr|A8MUH2|A8MUH2_HUMAN ATP synthase-coupli	3	2	2	2	26.9	26.9	26.9	12.587	108	108;116;119	1	71	4.6491e-07	13	13	26.9	26.9	26.9	26.9	26.9	26.9	26.9	26.9	26.9	26.9	26.9	26.9	26.9	26.9	26.9	13	13.9	26.9	26.9	13	26.9	0	13	0	0	0
P19338;H7BY16;C9JYW2;C9JLB1;C9J1H7;C9JWL1	P19338;H7BY16	P19338	47;25;6;6;6;6	47;25;6;6;6;6	47;25;6;6;6;6	Nucleolin	NCL	>sp|P19338|NUCL_HUMAN Nucleolin OS=Homo sapiens GN=NCL PE=1 SV=3;>tr|H7BY16|H7BY16_HUMAN Nucleolin (Fragment) OS=Homo sapiens GN=NCL PE=2 SV=2	6	47	47	47	45.2	45.2	45.2	76.613	710	710;296;141;151;166;170	1	2121	0	36.1	36.5	35.9	37.6	37.6	37.2	36.9	38.7	38.7	39.2	38.9	39.2	37.6	39.2	39.2	37.7	39.2	37.3	37.6	34.6	31.4	38.7	37.3	26.9	31.3	20.1	22.4	24.9
P19525;P19525-2;F8WBH4;C9JZT2	P19525;P19525-2	P19525	11;10;3;3	11;10;3;3	11;10;3;3	Interferon-induced, double-stranded RNA-activated protein kinase	EIF2AK2	>sp|P19525|E2AK2_HUMAN Interferon-induced, double-stranded RNA-activated protein kinase OS=Homo sapiens GN=EIF2AK2 PE=1 SV=2;>sp|P19525-2|E2AK2_HUMAN Isoform 2 of Interferon-induced, double-stranded RNA-activated protein kinase OS=Homo sapiens GN=EIF2AK2	4	11	11	11	19.1	19.1	19.1	62.094	551	551;510;102;141	1	271	1.0188e-36	11.1	12.9	12.9	9.3	12.5	10.7	12.9	10.7	8	5.6	11.1	14.7	11.1	12.9	12.5	11.1	10.7	12.9	8.3	8	8	12.9	11.1	2.2	2.9	0	0	0
P20042	P20042	P20042	12	12	12	Eukaryotic translation initiation factor 2 subunit 2	EIF2S2	>sp|P20042|IF2B_HUMAN Eukaryotic translation initiation factor 2 subunit 2 OS=Homo sapiens GN=EIF2S2 PE=1 SV=2	1	12	12	12	36.3	36.3	36.3	38.388	333	333	1	360	4.143e-71	19.2	22.8	26.1	22.8	19.2	19.2	22.5	26.1	16.5	19.2	22.8	22.5	22.5	26.1	22.5	26.1	23.1	13.5	19.2	19.2	21.9	27.9	21.9	7.5	8.4	0	0	4.5
P20290-2;D6RDG3;P20290;H0Y9Y1	P20290-2;D6RDG3;P20290	P20290	4;3;3;1	4;3;3;1	4;3;3;1	Transcription factor BTF3	BTF3	>sp|P20290-2|BTF3_HUMAN Isoform 2 of Transcription factor BTF3 OS=Homo sapiens GN=BTF3;>tr|D6RDG3|D6RDG3_HUMAN Transcription factor BTF3 (Fragment) OS=Homo sapiens GN=BTF3 PE=2 SV=2;>sp|P20290|BTF3_HUMAN Transcription factor BTF3 OS=Homo sapiens GN=BTF3 PE	4	4	4	4	35.2	35.2	35.2	17.699	162	162;110;206;86	1	75	4.3138e-42	22.8	23.5	35.2	35.2	4.9	16.7	35.2	35.2	4.9	4.9	35.2	34.6	4.9	22.8	34.6	23.5	35.2	4.9	0	4.9	22.8	23.5	22.8	0	0	0	0	0
P20591;F8W8T1;P20591-2;H9KVC7;H9KVC9;H9KVD0;H9KVC4;H9KVD3;H9KVC3	P20591;F8W8T1;P20591-2;H9KVC7;H9KVC9	P20591	18;16;11;9;9;3;3;2;1	15;15;8;6;6;2;2;2;1	15;15;8;6;6;2;2;2;1	Interferon-induced GTP-binding protein Mx1;Interferon-induced GTP-binding protein Mx1, N-terminally processed	MX1	>sp|P20591|MX1_HUMAN Interferon-induced GTP-binding protein Mx1 OS=Homo sapiens GN=MX1 PE=1 SV=4;>tr|F8W8T1|F8W8T1_HUMAN Interferon-induced GTP-binding protein Mx1, N-terminally processed OS=Homo sapiens GN=MX1 PE=2 SV=1;>sp|P20591-2|MX1_HUMAN Isoform 2 of	9	18	15	15	34.9	27.5	27.5	75.519	662	662;639;508;197;201;68;77;35;25	1	293	2.5216e-122	28.2	27.2	21.1	25.7	24.6	26.3	28.1	21.5	20.5	20.2	24.2	26.3	21.5	29.9	22.7	27.6	21.5	23.1	26.4	15.7	20.7	28.1	24.5	1.4	1.7	0	0	1.4
P20592;B7Z5D3;C9JEL4;C9JS04;C9JZQ9	P20592	P20592	22;5;4;3;3	22;5;4;3;3	19;2;2;2;2	Interferon-induced GTP-binding protein Mx2	MX2	>sp|P20592|MX2_HUMAN Interferon-induced GTP-binding protein Mx2 OS=Homo sapiens GN=MX2 PE=1 SV=1	5	22	22	19	39	39	32.2	82.088	715	715;201;133;125;129	1	484	4.6225e-187	28.1	25.7	18.7	27.4	25	29.2	27.7	27	20	23.9	32.2	30.8	28.1	27	34.3	29.2	33.3	22	29.5	17.5	17.5	29.8	24.5	1.8	4.2	0	0	0
P20908;H7BY82	P20908	P20908	14;2	14;2	14;2	Collagen alpha-1(V) chain	COL5A1	>sp|P20908|CO5A1_HUMAN Collagen alpha-1(V) chain OS=Homo sapiens GN=COL5A1 PE=1 SV=3	2	14	14	14	10	10	10	183.56	1838	1838;210	1	332	1.4391e-129	5.4	5.6	3.2	5.1	3.9	3.9	5.6	3.8	0.9	2.7	4.4	6	3.8	5.4	6	6.1	3.3	3.3	1.1	2.9	4	4.1	3.4	0	0	0	0	0
P21281;H0YC04;H0YAT8;E5RGH6;C9J5E3;C9JNS9;C9JL73;P15313	P21281;H0YC04	P21281	4;3;1;1;1;1;1;1	4;3;1;1;1;1;1;1	4;3;1;1;1;1;1;1	V-type proton ATPase subunit B, brain isoform	ATP6V1B2	>sp|P21281|VATB2_HUMAN V-type proton ATPase subunit B, brain isoform OS=Homo sapiens GN=ATP6V1B2 PE=1 SV=3;>tr|H0YC04|H0YC04_HUMAN V-type proton ATPase subunit B, brain isoform (Fragment) OS=Homo sapiens GN=ATP6V1B2 PE=4 SV=1	8	4	4	4	7.6	7.6	7.6	56.5	511	511;199;56;66;248;249;496;513	1	104	1.6811e-09	4.1	5.5	3.3	4.1	3.3	3.3	3.3	3.3	3.3	3.3	3.3	5.5	3.3	4.1	5.5	7.6	5.5	3.3	2	2	0	4.1	4.1	2	4.1	0	0	0
P21291;E9PS42;E9PP21;E9PND2	P21291;E9PS42;E9PP21	P21291	3;2;2;1	3;2;2;1	3;2;2;1	Cysteine and glycine-rich protein 1	CSRP1	>sp|P21291|CSRP1_HUMAN Cysteine and glycine-rich protein 1 OS=Homo sapiens GN=CSRP1 PE=1 SV=3;>tr|E9PS42|E9PS42_HUMAN Cysteine and glycine-rich protein 1 OS=Homo sapiens GN=CSRP1 PE=2 SV=1;>tr|E9PP21|E9PP21_HUMAN Cysteine and glycine-rich protein 1 OS=Homo	4	3	3	3	21.8	21.8	21.8	20.567	193	193;153;160;153	1	53	4.53e-39	7.8	7.8	0	21.8	0	7.8	21.8	21.8	16.6	16.6	13	21.8	7.8	16.6	16.6	21.8	21.8	8.8	7.8	0	7.8	8.8	0	0	0	0	0	0
Q5HY54;P21333-2;P21333;E9PHF0;F8WE98;H0Y5C6	Q5HY54;P21333-2;P21333	Q5HY54	43;43;43;15;7;6	43;43;43;15;7;6	38;38;38;14;4;5	Filamin-A	FLNA	>tr|Q5HY54|Q5HY54_HUMAN Filamin-A OS=Homo sapiens GN=FLNA PE=2 SV=1;>sp|P21333-2|FLNA_HUMAN Isoform 2 of Filamin-A OS=Homo sapiens GN=FLNA;>sp|P21333|FLNA_HUMAN Filamin-A OS=Homo sapiens GN=FLNA PE=1 SV=4	6	43	43	38	21.4	21.4	19.9	276.55	2607	2607;2639;2647;780;604;281	1	1149	0	7.8	8.9	10.1	7.7	10.9	10.1	10.4	11	7.9	8.5	13.3	13.3	11.3	12.4	12.2	16.4	14.8	9.7	9.2	7.5	10	11.5	10.8	4.8	4.8	0.4	1.4	2.6
P21589;P21589-2;H0Y7R7;Q96B60;H0Y3X5	P21589;P21589-2	P21589	19;17;9;7;4	19;17;9;7;4	19;17;9;7;4	5-nucleotidase	NT5E	>sp|P21589|5NTD_HUMAN 5-nucleotidase OS=Homo sapiens GN=NT5E PE=1 SV=1;>sp|P21589-2|5NTD_HUMAN Isoform 2 of 5-nucleotidase OS=Homo sapiens GN=NT5E	5	19	19	19	40.2	40.2	40.2	63.367	574	574;524;230;264;179	1	498	0	22.5	23	19.5	19.2	20	19.3	8.2	17.2	7.5	5.1	13.2	12.5	16.2	18.5	22.3	15.7	22.3	19.3	13.6	22.5	22.5	20.9	27.4	6.1	0	0	0	0
P21796;C9JI87	P21796;C9JI87	P21796	7;5	7;5	7;5	Voltage-dependent anion-selective channel protein 1	VDAC1	>sp|P21796|VDAC1_HUMAN Voltage-dependent anion-selective channel protein 1 OS=Homo sapiens GN=VDAC1 PE=1 SV=2;>tr|C9JI87|C9JI87_HUMAN Voltage-dependent anion-selective channel protein 1 (Fragment) OS=Homo sapiens GN=VDAC1 PE=2 SV=1	2	7	7	7	30.7	30.7	30.7	30.772	283	283;184	1	128	1.0396e-13	11.7	6.7	12	19.8	12	12	8.1	13.1	7.1	15.9	9.2	13.1	17	4.9	12	4.9	4.9	3.9	11.7	9.2	12	0	7.8	3.9	19.4	3.9	3.9	3.9
P22087;M0QXL5;M0R2Q4;M0R0P1;M0R299;M0R2U2;M0R1H0;M0R2B0	P22087;M0QXL5;M0R2Q4;M0R0P1;M0R299;M0R2U2;M0R1H0;M0R2B0	P22087	12;11;11;10;10;6;6;6	12;11;11;10;10;6;6;6	11;10;10;9;9;6;6;6	rRNA 2-O-methyltransferase fibrillarin	FBL	>sp|P22087|FBRL_HUMAN rRNA 2-O-methyltransferase fibrillarin OS=Homo sapiens GN=FBL PE=1 SV=2;>tr|M0QXL5|M0QXL5_HUMAN rRNA 2-O-methyltransferase fibrillarin (Fragment) OS=Homo sapiens GN=FBL PE=2 SV=1;>tr|M0R2Q4|M0R2Q4_HUMAN rRNA 2-O-methyltransferase f	8	12	12	11	45.8	45.8	42.4	33.784	321	321;244;273;228;229;157;178;182	1	284	2.885e-59	4	0	0	0	0	0	0	0	0	0	0	0	0	0	0	4	4	10	0	0	5.9	4	0	0	0	0	0	4
P22626;P22626-2	P22626;P22626-2	P22626	18;17	18;17	18;17	Heterogeneous nuclear ribonucleoproteins A2/B1	HNRNPA2B1	>sp|P22626|ROA2_HUMAN Heterogeneous nuclear ribonucleoproteins A2/B1 OS=Homo sapiens GN=HNRNPA2B1 PE=1 SV=2;>sp|P22626-2|ROA2_HUMAN Isoform A2 of Heterogeneous nuclear ribonucleoproteins A2/B1 OS=Homo sapiens GN=HNRNPA2B1	2	18	18	18	53.3	53.3	53.3	37.429	353	353;341	1	637	0	21.5	21.5	19.8	21.5	12.7	19.3	15.9	20.4	19.5	21.2	20.1	20.4	18.1	18.1	21.5	15.6	20.4	17.6	17.6	25.8	26.3	15.6	15.6	13.3	15.6	21.8	17.6	9.1
P22695;H3BRG4;H3BSJ9;H3BP04;H3BUE4;H3BUI9	P22695;H3BRG4;H3BSJ9;H3BP04	P22695	8;7;6;4;2;2	8;7;6;4;2;2	8;7;6;4;2;2	Cytochrome b-c1 complex subunit 2, mitochondrial	UQCRC2	>sp|P22695|QCR2_HUMAN Cytochrome b-c1 complex subunit 2, mitochondrial OS=Homo sapiens GN=UQCRC2 PE=1 SV=3;>tr|H3BRG4|H3BRG4_HUMAN Cytochrome b-c1 complex subunit 2, mitochondrial OS=Homo sapiens GN=UQCRC2 PE=2 SV=1;>tr|H3BSJ9|H3BSJ9_HUMAN Cytochrome b-c1	6	8	8	8	24.9	24.9	24.9	48.442	453	453;412;336;176;116;132	1	151	1.128e-37	15.2	9.1	19.6	19.6	13.5	16.6	11.3	16.6	6.8	14.1	21.9	21.9	8.8	19	15	16.8	10.4	8.6	15.2	9.9	10.4	9.1	6.6	0	5.3	3.5	3.5	10.6
P23246;P23246-2;H0Y9K7;H0Y9U2	P23246;P23246-2	P23246	17;15;7;1	17;15;7;1	16;14;7;1	Splicing factor, proline- and glutamine-rich	SFPQ	>sp|P23246|SFPQ_HUMAN Splicing factor, proline- and glutamine-rich OS=Homo sapiens GN=SFPQ PE=1 SV=2;>sp|P23246-2|SFPQ_HUMAN Isoform Short of Splicing factor, proline- and glutamine-rich OS=Homo sapiens GN=SFPQ	4	17	17	16	24.9	24.9	23.8	76.149	707	707;669;223;88	1	492	3.6093e-141	11.9	9.2	8.8	11.7	9.1	10.7	10.7	10.7	13.6	10.5	12.3	12.3	12.3	12.3	10.7	10.7	12.3	11.9	7.9	10.5	9.1	12.3	9.2	6.2	2.4	2.4	0	1.6
P23284	P23284	P23284	2	2	2	Peptidyl-prolyl cis-trans isomerase B	PPIB	>sp|P23284|PPIB_HUMAN Peptidyl-prolyl cis-trans isomerase B OS=Homo sapiens GN=PPIB PE=1 SV=2	1	2	2	2	7.9	7.9	7.9	23.742	216	216	1	50	0.0015049	3.7	3.7	3.7	3.7	3.7	3.7	3.7	3.7	0	0	3.7	3.7	3.7	3.7	0	3.7	3.7	3.7	3.7	3.7	0	3.7	3.7	0	0	0	0	3.7
P23381-2;P23381;G3V3H8;G3V3Y5;G3V423;G3V3P2;G3V227;G3V5U1;G3V456;G3V2Y7;H0YJP3;G3V277;G3V5W1;G3V3S7;G3V3X0	P23381-2;P23381;G3V3H8;G3V3Y5	P23381	7;7;4;4;3;3;3;3;3;3;3;3;1;1;1	7;7;4;4;3;3;3;3;3;3;3;3;1;1;1	7;7;4;4;3;3;3;3;3;3;3;3;1;1;1	Tryptophan--tRNA ligase, cytoplasmic;T1-TrpRS;T2-TrpRS	WARS	>sp|P23381-2|SYWC_HUMAN Isoform 2 of Tryptophan--tRNA ligase, cytoplasmic OS=Homo sapiens GN=WARS;>sp|P23381|SYWC_HUMAN Tryptophan--tRNA ligase, cytoplasmic OS=Homo sapiens GN=WARS PE=1 SV=2;>tr|G3V3H8|G3V3H8_HUMAN Tryptophan--tRNA ligase, cytoplasmic (Fra	15	7	7	7	19.3	19.3	19.3	48.179	424	424;471;223;226;140;150;152;153;154;177;185;212;107;114;124	1	120	5.732e-40	1.7	0	5.4	1.7	5.4	1.7	2.6	2.6	0	0	2.6	0	0	1.7	0	4	4	0	0	0	0	1.7	0	0	0	0	0	0
P23396;P23396-2;E9PL09;E9PPU1;F2Z2S8;H0YCJ7;E9PQ96;E9PJH4;H0YF32;E9PK82;H0YEU2;E9PSF4;E9PQX2;H0YES8	P23396;P23396-2;E9PL09;E9PPU1;F2Z2S8;H0YCJ7	P23396	30;28;27;22;19;18;14;14;14;14;14;7;6;1	30;28;27;22;19;18;14;14;14;14;14;7;6;1	29;27;26;22;19;18;14;14;14;14;13;6;6;1	40S ribosomal protein S3	RPS3	>sp|P23396|RS3_HUMAN 40S ribosomal protein S3 OS=Homo sapiens GN=RPS3 PE=1 SV=2;>sp|P23396-2|RS3_HUMAN Isoform 2 of 40S ribosomal protein S3 OS=Homo sapiens GN=RPS3;>tr|E9PL09|E9PL09_HUMAN 40S ribosomal protein S3 OS=Homo sapiens GN=RPS3 PE=2 SV=1;>tr|E9PP	14	30	30	29	86.4	86.4	82.7	26.688	243	243;259;231;158;117;135;91;115;123;128;171;103;44;33	1	1246	8.3759e-279	86	81.1	84.4	86	80.2	80.2	86	80.2	81.1	84	83.1	81.9	86	86	81.9	83.1	83.1	70.8	82.7	79	79.4	85.6	85.6	68.7	66.7	32.9	31.7	36.6
P23528;E9PP50;G3V1A4;E9PK25;E9PQB7;E9PS23;E9PLJ3	P23528;E9PP50;G3V1A4;E9PK25;E9PQB7	P23528	15;14;13;13;10;7;6	15;14;13;13;10;7;6	10;9;8;8;5;7;5	Cofilin-1	CFL1	>sp|P23528|COF1_HUMAN Cofilin-1 OS=Homo sapiens GN=CFL1 PE=1 SV=3;>tr|E9PP50|E9PP50_HUMAN Cofilin-1 (Fragment) OS=Homo sapiens GN=CFL1 PE=2 SV=2;>tr|G3V1A4|G3V1A4_HUMAN Cofilin 1 (Non-muscle), isoform CRA_a OS=Homo sapiens GN=CFL1 PE=4 SV=1;>tr|E9PK25|E9PK	7	15	15	10	86.7	86.7	61.4	18.502	166	166;159;149;204;122;90;79	1	545	4.8389e-229	66.9	62.7	73.5	73.5	66.9	66.9	73.5	73.5	56.6	56.6	73.5	73.5	73.5	73.5	73.5	73.5	70.5	73.5	73.5	66.9	55.4	49.4	66.3	36.1	43.4	28.9	35.5	36.1
P24534	P24534	P24534	2	2	2	Elongation factor 1-beta	EEF1B2	>sp|P24534|EF1B_HUMAN Elongation factor 1-beta OS=Homo sapiens GN=EEF1B2 PE=1 SV=3	1	2	2	2	10.2	10.2	10.2	24.763	225	225	1	54	0.00050591	5.8	5.8	10.2	10.2	5.8	5.8	5.8	10.2	10.2	10.2	5.8	10.2	5.8	0	5.8	10.2	5.8	0	0	10.2	5.8	5.8	5.8	0	5.8	0	5.8	5.8
Q5QNZ2;P24539	Q5QNZ2;P24539	Q5QNZ2	5;5	5;5	5;5	ATP synthase subunit b, mitochondrial	ATP5F1	>tr|Q5QNZ2|Q5QNZ2_HUMAN ATP synthase F(0) complex subunit B1, mitochondrial OS=Homo sapiens GN=ATP5F1 PE=2 SV=1;>sp|P24539|AT5F1_HUMAN ATP synthase F(0) complex subunit B1, mitochondrial OS=Homo sapiens GN=ATP5F1 PE=1 SV=2	2	5	5	5	31.3	31.3	31.3	22.275	195	195;256	1	183	1.9238e-88	24.6	24.6	20.5	20.5	19.5	31.3	31.3	31.3	31.3	31.3	23.6	31.3	27.2	31.3	31.3	31.3	19.5	31.3	27.2	20.5	31.3	27.2	24.6	10.8	0	0	7.7	18.5
P24844;P24844-2	P24844;P24844-2	P24844	11;7	5;4	5;4	Myosin regulatory light polypeptide 9	MYL9	>sp|P24844|MYL9_HUMAN Myosin regulatory light polypeptide 9 OS=Homo sapiens GN=MYL9 PE=1 SV=4;>sp|P24844-2|MYL9_HUMAN Isoform 2 of Myosin regulatory light polypeptide 9 OS=Homo sapiens GN=MYL9	2	11	5	5	66.3	33.1	33.1	19.827	172	172;118	1	151	0	50.6	50.6	50.6	50.6	44.2	44.2	50.6	50.6	50.6	50.6	50.6	50.6	55.8	44.2	50.6	50.6	44.2	62.2	44.2	50.6	50.6	50.6	50.6	32.6	44.2	11.6	22.7	27.3
P25398	P25398	P25398	10	10	10	40S ribosomal protein S12	RPS12	>sp|P25398|RS12_HUMAN 40S ribosomal protein S12 OS=Homo sapiens GN=RPS12 PE=1 SV=3	1	10	10	10	60.6	60.6	60.6	14.515	132	132	1	572	4.1531e-253	60.6	60.6	60.6	60.6	60.6	60.6	60.6	60.6	47	47	60.6	60.6	60.6	60.6	60.6	60.6	60.6	47	47	60.6	60.6	60.6	60.6	40.2	33.3	27.3	28.8	37.1
P25705;P25705-2;P25705-3;K7EK77;K7ERX7;K7EJP1;K7ENJ4;K7EQH4;K7ESA0	P25705;P25705-2;P25705-3;K7EK77;K7ERX7	P25705	24;23;21;13;12;10;10;6;2	24;23;21;13;12;10;10;6;2	24;23;21;13;12;10;10;6;2	ATP synthase subunit alpha, mitochondrial	ATP5A1	>sp|P25705|ATPA_HUMAN ATP synthase subunit alpha, mitochondrial OS=Homo sapiens GN=ATP5A1 PE=1 SV=1;>sp|P25705-2|ATPA_HUMAN Isoform 2 of ATP synthase subunit alpha, mitochondrial OS=Homo sapiens GN=ATP5A1;>sp|P25705-3|ATPA_HUMAN Isoform 3 of ATP synthase s	9	24	24	24	47.4	47.4	47.4	59.75	553	553;503;531;207;205;144;199;111;77	1	894	9.5482e-146	28.4	35.3	40.5	39.6	38.2	40.5	41.8	40.3	35.3	34.4	37.6	33.1	33.1	34.4	40.9	37.8	37.1	38.2	28.6	35.3	29.3	35.6	29.7	25.5	28.4	21.7	16.1	19.7
P26038;V9GZ54;E9PQ82;E9PNV3	P26038	P26038	21;2;1;1	21;2;1;1	16;1;0;0	Moesin	MSN	>sp|P26038|MOES_HUMAN Moesin OS=Homo sapiens GN=MSN PE=1 SV=3	4	21	21	16	34.3	34.3	26	67.819	577	577;103;116;148	1	624	1.2557e-60	24.1	24.3	22.4	24.1	22.4	21.8	24.3	27.6	24.1	21	22.9	22.7	25.8	20.3	24.1	22.9	23.9	24.1	20.8	19.6	18.7	20.1	20.5	11.1	16.5	3.3	1.4	10.6
P26368-2;P26368;K7ENG2	P26368-2;P26368;K7ENG2	P26368	3;3;2	3;3;2	3;3;2	Splicing factor U2AF 65 kDa subunit	U2AF2	>sp|P26368-2|U2AF2_HUMAN Isoform 2 of Splicing factor U2AF 65 kDa subunit OS=Homo sapiens GN=U2AF2;>sp|P26368|U2AF2_HUMAN Splicing factor U2AF 65 kDa subunit OS=Homo sapiens GN=U2AF2 PE=1 SV=4;>tr|K7ENG2|K7ENG2_HUMAN Splicing factor U2AF 65 kDa subunit OS=	3	3	3	3	6.2	6.2	6.2	53.12	471	471;475;307	1	115	2.6037e-07	1.7	1.7	1.7	1.7	1.7	1.7	1.7	1.7	1.7	1.7	1.7	1.7	1.7	1.7	1.7	1.7	0	1.7	0	1.7	1.7	1.7	1.7	0	0	0	0	1.7
P26373;P26373-2;J3QSB4;J3KS98;H3BTH3;H3BUK8	P26373;P26373-2;J3QSB4	P26373	24;20;12;8;6;3	24;20;12;8;6;3	24;20;12;8;6;3	60S ribosomal protein L13	RPL13	>sp|P26373|RL13_HUMAN 60S ribosomal protein L13 OS=Homo sapiens GN=RPL13 PE=1 SV=4;>sp|P26373-2|RL13_HUMAN Isoform 2 of 60S ribosomal protein L13 OS=Homo sapiens GN=RPL13;>tr|J3QSB4|J3QSB4_HUMAN 60S ribosomal protein L13 (Fragment) OS=Homo sapiens GN=RPL13	6	24	24	24	60.7	60.7	60.7	24.261	211	211;164;126;78;63;54	1	1695	0	56.9	57.8	53.6	58.8	57.8	57.8	56.9	57.8	56.9	58.8	56.9	57.8	57.8	59.7	57.8	57.8	58.8	56.9	57.8	57.8	56.9	57.8	56.9	56.9	52.1	27	32.2	50.7
P26599;P26599-2;P26599-3;A6NLN1;K7ELW5;K7EKJ7;K7ES59;K7EK45;O95758-1;O95758-6;O95758-2;O95758;O95758-5;O95758-4;O95758-7	P26599;P26599-2;P26599-3;A6NLN1	P26599	16;16;16;10;5;5;4;4;2;2;2;2;2;2;1	16;16;16;10;5;5;4;4;2;2;2;2;2;2;1	16;16;16;10;5;5;4;4;2;2;2;2;2;2;1	Polypyrimidine tract-binding protein 1	PTBP1	>sp|P26599|PTBP1_HUMAN Polypyrimidine tract-binding protein 1 OS=Homo sapiens GN=PTBP1 PE=1 SV=1;>sp|P26599-2|PTBP1_HUMAN Isoform 2 of Polypyrimidine tract-binding protein 1 OS=Homo sapiens GN=PTBP1;>sp|P26599-3|PTBP1_HUMAN Isoform 3 of Polypyrimidine trac	15	16	16	16	42.6	42.6	42.6	57.221	531	531;550;557;197;233;236;253;256;521;524;547;552;555;558;457	1	657	6.1046e-196	32	32	32.8	32	41.1	38	36.5	31.5	20.5	31.5	36.5	34.3	36.5	32	36.5	34.3	30.7	31.5	31.5	21.7	34.3	32	36.5	11.1	11.5	3.4	4.1	9.2
P26641;B4DTG2	P26641;B4DTG2	P26641	7;6	7;6	7;6	Elongation factor 1-gamma	EEF1G	>sp|P26641|EF1G_HUMAN Elongation factor 1-gamma OS=Homo sapiens GN=EEF1G PE=1 SV=3;>tr|B4DTG2|B4DTG2_HUMAN Elongation factor 1-gamma OS=Homo sapiens GN=EEF1G PE=2 SV=1	2	7	7	7	20.4	20.4	20.4	50.118	437	437;487	1	188	1.8582e-24	5.7	8.5	11.9	15.1	17.4	11.7	11.7	11.9	8.5	6.2	11.9	8.9	11.9	5.3	8.5	8.9	5.7	11.9	11.9	8.5	8.5	8.7	8.5	5.3	8.5	2.3	5.3	5.3
P27348;E9PG15;K7EIT4;A2IDB2	P27348;E9PG15	P27348	12;10;1;1	12;10;1;1	9;8;0;0	14-3-3 protein theta	YWHAQ	>sp|P27348|1433T_HUMAN 14-3-3 protein theta OS=Homo sapiens GN=YWHAQ PE=1 SV=1;>tr|E9PG15|E9PG15_HUMAN 14-3-3 protein theta (Fragment) OS=Homo sapiens GN=YWHAQ PE=2 SV=1	4	12	12	9	42	42	35.1	27.764	245	245;149;109;162	1	311	2.7329e-86	9	15.5	22.9	19.2	26.9	16.3	19.2	15.5	16.3	12.7	15.5	12.7	12.7	19.2	22.9	22.9	16.3	9	16.3	9	12.7	15.5	9	12.7	9	5.7	5.7	9.4
P27635;X1WI28;B8A6G2;A6QRI9	P27635;X1WI28	P27635	16;15;6;6	16;15;6;6	2;2;2;2	60S ribosomal protein L10	RPL10	>sp|P27635|RL10_HUMAN 60S ribosomal protein L10 OS=Homo sapiens GN=RPL10 PE=1 SV=4;>tr|X1WI28|X1WI28_HUMAN 60S ribosomal protein L10 (Fragment) OS=Homo sapiens GN=RPL10 PE=4 SV=1	4	16	16	2	57.9	57.9	13.6	24.604	214	214;200;108;181	1	942	0	52.8	57	57	57	57	57	57	57	55.1	57	56.1	57.9	57.9	57	57	57.9	57	50.5	52.3	52.8	52.8	57	52.8	43	40.2	15.9	16.4	28.5
P27694;I3L4R8;I3L524;I3L2M5	P27694;I3L4R8	P27694	15;9;1;1	15;9;1;1	15;9;1;1	Replication protein A 70 kDa DNA-binding subunit;Replication protein A 70 kDa DNA-binding subunit, N-terminally processed	RPA1	>sp|P27694|RFA1_HUMAN Replication protein A 70 kDa DNA-binding subunit OS=Homo sapiens GN=RPA1 PE=1 SV=2;>tr|I3L4R8|I3L4R8_HUMAN Replication protein A 70 kDa DNA-binding subunit (Fragment) OS=Homo sapiens GN=RPA1 PE=2 SV=1	4	15	15	15	28.7	28.7	28.7	68.137	616	616;313;124;153	1	267	4.3821e-57	15.6	15.1	9.7	13.1	12	13.1	6.8	9.1	6.8	6.8	15.6	16.9	8.6	11.5	14.4	13.8	15.7	6.8	4.7	7.6	8.8	9.7	11.5	0	0	0	0	0
P27797;K7EJB9	P27797;K7EJB9	P27797	3;2	3;2	3;2	Calreticulin	CALR	>sp|P27797|CALR_HUMAN Calreticulin OS=Homo sapiens GN=CALR PE=1 SV=1;>tr|K7EJB9|K7EJB9_HUMAN Calreticulin (Fragment) OS=Homo sapiens GN=CALR PE=2 SV=1	2	3	3	3	9.4	9.4	9.4	48.141	417	417;247	1	50	6.4436e-05	0	2.9	4.3	7.2	4.3	6.5	4.3	7.2	0	0	0	0	0	0	0	0	0	6.5	2.2	7.2	7.2	7.2	0	7.2	7.2	0	0	4.3
P28289;Q5T7W3;B7Z6N9;Q9NZQ9	P28289;Q5T7W3	P28289	12;11;1;1	11;10;1;1	11;10;1;1	Tropomodulin-1	TMOD1	>sp|P28289|TMOD1_HUMAN Tropomodulin-1 OS=Homo sapiens GN=TMOD1 PE=1 SV=1;>tr|Q5T7W3|Q5T7W3_HUMAN Tropomodulin-1 OS=Homo sapiens GN=TMOD1 PE=2 SV=1	4	12	11	11	46.5	44.3	44.3	40.569	359	359;232;276;345	1	277	4.1178e-82	21.7	21.7	21.7	16.4	21.7	21.7	25.9	21.7	25.9	21.7	25.9	29.8	19.5	29	26.7	24.8	29.8	18.7	23.7	21.7	19.5	18.7	23.7	2.2	0	0	0	0
P28290-2;P28290;E7END2;E9PHV5;P28290-3;E7EUL7;H7BZ26	P28290-2;P28290;E7END2;E9PHV5;P28290-3;E7EUL7	P28290	25;25;24;24;23;20;3	25;25;24;24;23;20;3	25;25;24;24;23;20;3	Sperm-specific antigen 2	SSFA2	>sp|P28290-2|SSFA2_HUMAN Isoform 2 of Sperm-specific antigen 2 OS=Homo sapiens GN=SSFA2;>sp|P28290|SSFA2_HUMAN Sperm-specific antigen 2 OS=Homo sapiens GN=SSFA2 PE=1 SV=3;>tr|E7END2|E7END2_HUMAN Sperm-specific antigen 2 OS=Homo sapiens GN=SSFA2 PE=2 SV=1;>	7	25	25	25	26	26	26	121.45	1106	1106;1259;1084;1237;1256;768;201	1	578	5.8495e-142	8.1	11	7.4	4	6.4	6.9	11.2	12.5	5.4	8.5	17.6	14.3	13.4	12.2	15.6	17.9	16.1	8.7	7	7.1	5.8	9.6	6.8	0	0	0	0	0.7
P28799;P28799-3;K7EQ05;P28799-2;K7EKL3;K7EQI0;K7EMR1;K7EPL0;K7ENI2;K7ENN1;K7EK92;K7EQK6;K7EM89;K7EJY4;K7ERM2	P28799;P28799-3;K7EQ05;P28799-2;K7EKL3	P28799	23;17;17;16;14;6;5;2;1;1;1;1;1;1;1	23;17;17;16;14;6;5;2;1;1;1;1;1;1;1	23;17;17;16;14;6;5;2;1;1;1;1;1;1;1	Granulins;Acrogranin;Paragranulin;Granulin-1;Granulin-2;Granulin-3;Granulin-4;Granulin-5;Granulin-6;Granulin-7	GRN	>sp|P28799|GRN_HUMAN Granulins OS=Homo sapiens GN=GRN PE=1 SV=2;>sp|P28799-3|GRN_HUMAN Isoform 3 of Granulins OS=Homo sapiens GN=GRN;>tr|K7EQ05|K7EQ05_HUMAN Paragranulin OS=Homo sapiens GN=GRN PE=2 SV=1;>sp|P28799-2|GRN_HUMAN Isoform 2 of Granulins OS=Homo	15	23	23	23	37.1	37.1	37.1	63.544	593	593;413;436;438;388;110;172;191;111;135;136;142;149;163;189	1	1463	0	19.2	26.5	28.3	29.8	28.7	29.8	29.8	29.8	28.2	29.8	28.7	26.3	27	29.8	29.8	28.2	27.8	29.8	29.8	27.3	24.6	27.7	24.5	24.6	18.9	16.7	20.4	20.7
P28838-2;P28838;H0Y9Q1	P28838-2;P28838	P28838	3;3;1	3;3;1	3;3;1	Cytosol aminopeptidase	LAP3	>sp|P28838-2|AMPL_HUMAN Isoform 2 of Cytosol aminopeptidase OS=Homo sapiens GN=LAP3;>sp|P28838|AMPL_HUMAN Cytosol aminopeptidase OS=Homo sapiens GN=LAP3 PE=1 SV=3	3	3	3	3	8.6	8.6	8.6	52.771	488	488;519;208	1	51	6.4086e-09	2.5	0	2.5	2.5	2.5	2.5	2.5	2.5	2.5	2.5	2.5	0	2.5	2.5	2.5	2.5	0	0	0	2.5	0	0	0	0	0	0	0	0
P29279;P29279-2	P29279;P29279-2	P29279	6;5	6;5	6;5	Connective tissue growth factor	CTGF	>sp|P29279|CTGF_HUMAN Connective tissue growth factor OS=Homo sapiens GN=CTGF PE=1 SV=2;>sp|P29279-2|CTGF_HUMAN Isoform 2 of Connective tissue growth factor OS=Homo sapiens GN=CTGF	2	6	6	6	20.6	20.6	20.6	38.091	349	349;322	1	112	9.8301e-25	0	0	0	0	0	0	0	0	0	0	3.7	3.7	0	0	0	3.7	0	0	0	0	0	0	0	0	0	0	0	0
P29401;P29401-2;B4E022;E9PFF2;F8WAX4;F8W888	P29401;P29401-2;B4E022	P29401	6;6;5;2;1;1	6;6;5;2;1;1	6;6;5;2;1;1	Transketolase	TKT	>sp|P29401|TKT_HUMAN Transketolase OS=Homo sapiens GN=TKT PE=1 SV=3;>sp|P29401-2|TKT_HUMAN Isoform 2 of Transketolase OS=Homo sapiens GN=TKT;>tr|B4E022|B4E022_HUMAN Transketolase OS=Homo sapiens GN=TKT PE=2 SV=1	6	6	6	6	12.5	12.5	12.5	67.877	623	623;631;576;334;81;153	1	72	1.5002e-23	0	0	2.1	1.6	2.1	0	2.1	0	2.1	0	1.6	1.9	0	1.9	0	1.9	3	7.2	1.6	2.1	0	2.1	0	3.7	0	0	0	1.6
P29728-2;P29728;P29728-3	P29728-2;P29728	P29728	3;3;1	3;3;1	3;3;1	2-5-oligoadenylate synthase 2	OAS2	>sp|P29728-2|OAS2_HUMAN Isoform p69 of 2-5-oligoadenylate synthase 2 OS=Homo sapiens GN=OAS2;>sp|P29728|OAS2_HUMAN 2-5-oligoadenylate synthase 2 OS=Homo sapiens GN=OAS2 PE=1 SV=3	3	3	3	3	5.4	5.4	5.4	78.786	687	687;719;172	1	45	7.9535e-10	2.2	2.2	2.2	2.2	2.2	2.2	3.2	2.2	0	0	4.4	2.2	2.2	2.2	2.2	4.4	4.4	2.2	0	0	0	2.2	0	0	0	0	0	0
P30041	P30041	P30041	3	3	3	Peroxiredoxin-6	PRDX6	>sp|P30041|PRDX6_HUMAN Peroxiredoxin-6 OS=Homo sapiens GN=PRDX6 PE=1 SV=3	1	3	3	3	21.4	21.4	21.4	25.035	224	224	1	47	1.2026e-08	0	0	4.5	4.5	7.6	12.1	12.1	4.5	12.1	4.5	12.1	4.5	4.5	4.5	4.5	0	4.5	7.6	12.1	4.5	0	0	12.1	4.5	0	0	0	0
P30050;P30050-2	P30050;P30050-2	P30050	10;7	10;7	10;7	60S ribosomal protein L12	RPL12	>sp|P30050|RL12_HUMAN 60S ribosomal protein L12 OS=Homo sapiens GN=RPL12 PE=1 SV=1;>sp|P30050-2|RL12_HUMAN Isoform 2 of 60S ribosomal protein L12 OS=Homo sapiens GN=RPL12	2	10	10	10	69.1	69.1	69.1	17.818	165	165;132	1	673	0	63.6	63.6	63.6	63.6	63.6	63.6	63.6	58.8	58.8	63.6	58.8	63.6	63.6	58.8	63.6	58.8	63.6	53.3	63.6	58.8	63.6	58.8	58.2	49.1	58.8	37.6	40.6	32.1
P30419-2;P30419;K7EN82;B7Z8J4	P30419-2;P30419	P30419	6;6;2;2	6;6;2;2	6;6;2;2	Glycylpeptide N-tetradecanoyltransferase 1	NMT1	>sp|P30419-2|NMT1_HUMAN Isoform Short of Glycylpeptide N-tetradecanoyltransferase 1 OS=Homo sapiens GN=NMT1;>sp|P30419|NMT1_HUMAN Glycylpeptide N-tetradecanoyltransferase 1 OS=Homo sapiens GN=NMT1 PE=1 SV=2	4	6	6	6	18.8	18.8	18.8	48.14	416	416;496;72;137	1	75	3.5264e-34	12.3	6	9.9	5.3	5.3	9.1	16.1	12.3	5.3	5.5	9.1	6.7	9.4	8.4	12.3	9.1	14.9	2.4	0	6	8.4	12.3	12.3	0	2.4	0	0	0
P30508;Q29960-2;P16188;Q07000;P30510;P30504;Q29960;Q5SRN7;P30492;P30455;P30447;P30443;P13746;P05534;P04439;P30512;P30459;P16189;P10314;P30505;Q5SRN5;P13746-2;Q9TNN7;P30501;A2BF26;P04222	P30508;Q29960-2;P16188;Q07000;P30510;P30504;Q29960;Q5SRN7;P30492;P30455;P30447;P30443;P13746;P05534;P04439;P30512;P30459;P16189;P10314;P30505;Q5SRN5;P13746-2;Q9TNN7;P30501;A2BF26	P30508	6;5;5;5;5;5;5;4;4;4;4;4;4;4;4;4;4;4;4;4;4;4;3;3;3;2	2;1;1;2;2;2;1;1;1;1;1;1;1;1;1;0;0;0;0;2;1;1;1;2;1;2	0;0;0;0;0;0;0;0;0;0;0;0;0;0;0;0;0;0;0;0;0;0;0;0;0;0	HLA class I histocompatibility antigen, Cw-12 alpha chain;HLA class I histocompatibility antigen, Cw-16 alpha chain;HLA class I histocompatibility antigen, A-30 alpha chain;HLA class I histocompatibility antigen, Cw-15 alpha chain;HLA class I histocompatibility antigen, Cw-14 alpha chain;HLA class I histocompatibility antigen, Cw-4 alpha chain;HLA class I histocompatibility antigen, B-54 alpha ch…	HLA-C;HLA-A;HLA-B	>sp|P30508|1C12_HUMAN HLA class I histocompatibility antigen, Cw-12 alpha chain OS=Homo sapiens GN=HLA-C PE=2 SV=2;>sp|Q29960-2|1C16_HUMAN Isoform 2 of HLA class I histocompatibility antigen, Cw-16 alpha chain OS=Homo sapiens GN=HLA-C;>sp|P16188|1A30_HUMAN	26	6	2	0	24	7.4	0	40.885	366	366;326;365;366;366;366;366;299;362;365;365;365;365;365;365;365;365;365;365;366;371;371;366;366;397;366	1	56	1.3914e-34	17.2	17.2	14.2	20.5	17.2	14.5	14.2	14.5	17.8	14.5	14.2	11.2	14.2	17.8	14.2	14.2	14.2	7.7	11.2	20.5	17.2	20.5	17.2	6.8	3.8	3.8	0	10.4
P31689;B7Z5C0;P31689-2	P31689;B7Z5C0;P31689-2	P31689	5;3;3	5;3;3	5;3;3	DnaJ homolog subfamily A member 1	DNAJA1	>sp|P31689|DNJA1_HUMAN DnaJ homolog subfamily A member 1 OS=Homo sapiens GN=DNAJA1 PE=1 SV=2;>tr|B7Z5C0|B7Z5C0_HUMAN DnaJ homolog subfamily A member 1 OS=Homo sapiens GN=DNAJA1 PE=2 SV=1;>sp|P31689-2|DNJA1_HUMAN Isoform 2 of DnaJ homolog subfamily A member	3	5	5	5	19.1	19.1	19.1	44.868	397	397;240;331	1	102	6.2881e-12	16.6	16.6	16.6	7.1	16.6	11.8	11.8	11.8	11.8	7.1	7.1	7.1	11.8	3.3	9.6	11.8	7.1	11.8	11.8	3.8	0	3.8	12.8	0	0	0	0	0
P31942-3;P31942-2;P31942;P31942-4;B4DHY1	P31942-3;P31942-2;P31942	P31942	3;3;3;1;1	3;3;3;1;1	3;3;3;1;1	Heterogeneous nuclear ribonucleoprotein H3	HNRNPH3	>sp|P31942-3|HNRH3_HUMAN Isoform 3 of Heterogeneous nuclear ribonucleoprotein H3 OS=Homo sapiens GN=HNRNPH3;>sp|P31942-2|HNRH3_HUMAN Isoform 2 of Heterogeneous nuclear ribonucleoprotein H3 OS=Homo sapiens GN=HNRNPH3;>sp|P31942|HNRH3_HUMAN Heterogeneous nuc	5	3	3	3	11.8	11.8	11.8	31.525	297	297;331;346;215;238	1	77	2.166e-08	4	4	8.8	8.8	8.8	4	8.8	4	4	4	4	4	4	8.8	8.8	8.8	4	4	4	8.8	4.7	8.8	8.8	8.8	4	0	8.8	8.8
P31946-2;P31946;Q4VY20;Q4VY19	P31946-2;P31946;Q4VY20;Q4VY19	P31946	7;6;5;5	4;3;3;3	2;1;1;1	14-3-3 protein beta/alpha;14-3-3 protein beta/alpha, N-terminally processed	YWHAB	>sp|P31946-2|1433B_HUMAN Isoform Short of 14-3-3 protein beta/alpha OS=Homo sapiens GN=YWHAB;>sp|P31946|1433B_HUMAN 14-3-3 protein beta/alpha OS=Homo sapiens GN=YWHAB PE=1 SV=3;>tr|Q4VY20|Q4VY20_HUMAN 14-3-3 protein beta/alpha (Fragment) OS=Homo sapiens GN	4	7	4	2	23	16	9.4	27.85	244	244;246;74;100	1	112	1.0444e-23	15.6	15.6	19.3	15.6	19.3	19.3	15.6	15.6	15.6	15.6	15.6	15.6	15.6	15.6	19.3	19.3	15.6	15.6	9	3.3	9.8	9.8	15.6	3.3	9	0	0	0
P31949	P31949	P31949	2	2	2	Protein S100-A11	S100A11	>sp|P31949|S10AB_HUMAN Protein S100-A11 OS=Homo sapiens GN=S100A11 PE=1 SV=2	1	2	2	2	18.1	18.1	18.1	11.74	105	105	1	81	0.00010168	8.6	18.1	18.1	18.1	18.1	18.1	18.1	18.1	18.1	9.5	9.5	9.5	9.5	18.1	18.1	18.1	9.5	18.1	0	18.1	8.6	18.1	18.1	18.1	18.1	18.1	8.6	18.1
P32119;A6NIW5;P32119-2	P32119	P32119	3;1;1	2;1;1	2;1;1	Peroxiredoxin-2	PRDX2	>sp|P32119|PRDX2_HUMAN Peroxiredoxin-2 OS=Homo sapiens GN=PRDX2 PE=1 SV=5	3	3	2	2	14.6	9.1	9.1	21.892	198	198;136;142	1	71	6.7812e-08	14.6	14.6	14.6	14.6	14.6	9.1	14.6	5.1	14.6	10.6	9.6	4	9.6	14.6	5.1	14.6	9.1	14.6	10.6	10.6	10.6	14.6	14.6	9.6	5.6	5.1	9.1	14.6
P32969;D6RAN4;E7ESE0;H0Y9V9;H0Y9R4	P32969;D6RAN4;E7ESE0;H0Y9V9	P32969	13;12;11;11;5	13;12;11;11;5	13;12;11;11;5	60S ribosomal protein L9	RPL9	>sp|P32969|RL9_HUMAN 60S ribosomal protein L9 OS=Homo sapiens GN=RPL9 PE=1 SV=1;>tr|D6RAN4|D6RAN4_HUMAN 60S ribosomal protein L9 (Fragment) OS=Homo sapiens GN=RPL9 PE=4 SV=2;>tr|E7ESE0|E7ESE0_HUMAN 60S ribosomal protein L9 (Fragment) OS=Homo sapiens GN=RPL	5	13	13	13	57.8	57.8	57.8	21.863	192	192;181;166;189;91	1	827	2.2675e-248	50.5	50.5	50.5	57.8	57.8	57.8	57.8	57.8	57.8	56.2	57.8	57.8	50.5	57.8	50	50.5	50.5	57.8	56.8	45.8	45.8	50.5	56.8	48.4	38.5	37.5	40.1	46.9
P33151-2;P33151;B4DTR2;I3L1J2	P33151-2;P33151	P33151	3;3;1;1	3;3;1;1	3;3;1;1	Cadherin-5	CDH5	>sp|P33151-2|CADH5_HUMAN Isoform 2 of Cadherin-5 OS=Homo sapiens GN=CDH5;>sp|P33151|CADH5_HUMAN Cadherin-5 OS=Homo sapiens GN=CDH5 PE=1 SV=5	4	3	3	3	6.3	6.3	6.3	74.498	669	669;784;223;406	1	59	2.0435e-07	1.5	0	3.9	1.5	1.5	0	1.5	1.5	0	0	1.5	1.5	0	1.5	1.5	0	1.5	1.5	1.5	0	1.5	1.5	1.5	0	0	0	0	0
P33176;E9PET8;J3KNA1;O60282;Q12840;O60282-2;C9JWB9	P33176	P33176	10;4;4;4;4;3;1	10;4;4;4;4;3;1	10;4;4;4;4;3;1	Kinesin-1 heavy chain	KIF5B	>sp|P33176|KINH_HUMAN Kinesin-1 heavy chain OS=Homo sapiens GN=KIF5B PE=1 SV=1	7	10	10	10	12.3	12.3	12.3	109.68	963	963;862;943;957;1032;725;76	1	223	1.2224e-68	2.8	1.2	2.8	2.8	2.8	3.9	3.9	2.8	2.8	1.6	1.2	2.4	2.4	3.9	2.8	2.4	2.4	2.4	0	0	0	2.8	0	1.2	0	0	0	2.8
P35221;P35221-2;F8W845;G3XAM7;P35221-3;E5RIB1;E5RHV7;E5RGY6;E5RG03;E5RFM3;E5RJL0;E5RIE0;E5RGY7;E5RJ41;E5RJZ2;E5RIT8;H0YBB8;P26232-4;P26232-6;Q9UI47	P35221;P35221-2;F8W845;G3XAM7;P35221-3	P35221	13;13;11;11;7;4;3;3;3;2;2;2;2;2;1;1;1;1;1;1	13;13;11;11;7;4;3;3;3;2;2;2;2;2;1;1;1;1;1;1	11;11;9;9;6;4;3;3;3;2;2;2;2;2;1;1;0;0;0;1	Catenin alpha-1	CTNNA1	>sp|P35221|CTNA1_HUMAN Catenin alpha-1 OS=Homo sapiens GN=CTNNA1 PE=1 SV=1;>sp|P35221-2|CTNA1_HUMAN Isoform 2 of Catenin alpha-1 OS=Homo sapiens GN=CTNNA1;>tr|F8W845|F8W845_HUMAN Catenin alpha-1 OS=Homo sapiens GN=CTNNA1 PE=2 SV=1;>tr|G3XAM7|G3XAM7_HUMAN C	20	13	13	11	19.1	19.1	17.1	100.07	906	906;930;803;841;536;215;123;139;156;94;101;117;136;161;37;55;129;537;584;895	1	251	3.3635e-118	5	3.5	6.2	5	5	3.5	4.7	3.5	2.8	3.5	6	7.2	5	5	6.2	9.1	7.2	6.6	6.6	4.9	3.2	6.1	3.5	2.2	1.4	1.3	1.2	1.4
P35232;C9JW96;C9JZ20;E7ESE2;E9PCW0;B4DY47;D6RBK0	P35232;C9JW96;C9JZ20;E7ESE2;E9PCW0	P35232	10;8;7;7;7;4;3	10;8;7;7;7;4;3	10;8;7;7;7;4;3	Prohibitin	PHB	>sp|P35232|PHB_HUMAN Prohibitin OS=Homo sapiens GN=PHB PE=1 SV=1;>tr|C9JW96|C9JW96_HUMAN Prohibitin (Fragment) OS=Homo sapiens GN=PHB PE=2 SV=2;>tr|C9JZ20|C9JZ20_HUMAN Prohibitin (Fragment) OS=Homo sapiens GN=PHB PE=2 SV=1;>tr|E7ESE2|E7ESE2_HUMAN Prohibiti	7	10	10	10	45.6	45.6	45.6	29.804	272	272;246;201;202;214;155;124	1	309	1.5791e-43	22.4	14.7	33.5	33.5	25.4	33.8	33.1	33.1	21	34.2	25.4	26.1	29.4	30.5	33.8	30.5	30.5	30.5	19.1	20.2	19.1	25.4	14.7	22.4	29.4	24.3	15.4	10.7
P35241;P35241-5;P35241-4;H0YE16;P35241-2	P35241;P35241-5;P35241-4	P35241	7;7;6;2;2	2;2;2;2;2	2;2;2;2;2	Radixin	RDX	>sp|P35241|RADI_HUMAN Radixin OS=Homo sapiens GN=RDX PE=1 SV=1;>sp|P35241-5|RADI_HUMAN Isoform 5 of Radixin OS=Homo sapiens GN=RDX;>sp|P35241-4|RADI_HUMAN Isoform 4 of Radixin OS=Homo sapiens GN=RDX	5	7	2	2	12.2	3.9	3.9	68.563	583	583;604;447;253;257	1	33	4.309e-12	10.1	10.1	8.4	7.5	4.5	7.2	7.5	7.5	6.2	3.1	8.7	7.2	4.6	4.5	7.5	8.7	8.6	4.3	6	5.8	5.8	4.3	10.1	1.5	1.5	1.5	0	0
P35244;B5MC59	P35244;B5MC59	P35244	2;1	2;1	2;1	Replication protein A 14 kDa subunit	RPA3	>sp|P35244|RFA3_HUMAN Replication protein A 14 kDa subunit OS=Homo sapiens GN=RPA3 PE=1 SV=1;>tr|B5MC59|B5MC59_HUMAN Replication protein A 14 kDa subunit OS=Homo sapiens GN=RPA3 PE=4 SV=1	2	2	2	2	29.8	29.8	29.8	13.569	121	121;82	1	58	1.0703e-14	29.8	29.8	14	29.8	29.8	29.8	14	29.8	14	0	29.8	29.8	29.8	29.8	29.8	29.8	29.8	29.8	29.8	29.8	14	29.8	29.8	0	0	0	0	0
P35268	P35268	P35268	10	1	1	60S ribosomal protein L22	RPL22	>sp|P35268|RL22_HUMAN 60S ribosomal protein L22 OS=Homo sapiens GN=RPL22 PE=1 SV=2	1	10	1	1	69.5	20.3	20.3	14.787	128	128	1	7	2.9471e-121	48.4	48.4	48.4	48.4	48.4	48.4	48.4	48.4	48.4	48.4	48.4	49.2	48.4	48.4	48.4	49.2	49.2	49.2	48.4	49.2	39.8	48.4	48.4	39.1	32.8	30.5	30.5	36.7
P35555;F6U495;H0YND0	P35555	P35555	23;2;1	23;2;1	20;1;1	Fibrillin-1	FBN1	>sp|P35555|FBN1_HUMAN Fibrillin-1 OS=Homo sapiens GN=FBN1 PE=1 SV=3	3	23	23	20	9.5	9.5	8.5	312.24	2871	2871;302;853	1	352	3.9618e-68	0.3	0.6	0.6	0.8	0.6	0.3	0.8	1.5	0.8	0.3	1	1	0.3	1	0.8	0.6	1.1	1	0.3	0.8	0.3	0.8	1.2	0	0	0	0	0
P35556;P35556-2;D6RJI3;E9PHW4;D6REJ2	P35556;P35556-2;D6RJI3	P35556	10;6;6;3;1	7;4;4;1;1	7;4;4;1;1	Fibrillin-2	FBN2	>sp|P35556|FBN2_HUMAN Fibrillin-2 OS=Homo sapiens GN=FBN2 PE=1 SV=3;>sp|P35556-2|FBN2_HUMAN Isoform 2 of Fibrillin-2 OS=Homo sapiens GN=FBN2;>tr|D6RJI3|D6RJI3_HUMAN Fibrillin-2 OS=Homo sapiens GN=FBN2 PE=2 SV=1	5	10	7	7	3.6	2.6	2.6	314.77	2912	2912;1473;1473;341;356	1	49	4.3996e-23	0	0	0.2	0	0.2	0	0	0.2	0	0	0.2	0	0	0.2	0	0.2	0.2	0.2	0	0	0	0	0	0	0	0	0	0
P35579;Q5BKV1;B1AH99;P13535;Q9UKX3;Q9Y623;P11055;Q9UKX2;Q567P6;B9A012;Q13402-3;Q13402-4;REV__S4R3H4;REV__E7EQT4;REV__Q9UKV3-5;REV__Q9UKV3;Q6PIF6-2;Q13402-5;Q6PIF6;C9J6C0;Q13402-8;Q13402-2;Q13402-7;Q13402-6;Q13402;Q9UKN7	P35579	P35579	358;38;21;3;3;3;3;3;1;1;1;1;1;1;1;1;1;1;1;1;1;1;1;1;1;1	358;38;21;3;3;3;3;3;1;1;1;1;1;1;1;1;1;1;1;1;1;1;1;1;1;1	103;22;17;0;0;0;0;0;0;0;0;0;0;0;0;0;0;0;0;0;0;0;0;0;0;0	Myosin-9	MYH9	>sp|P35579|MYH9_HUMAN Myosin-9 OS=Homo sapiens GN=MYH9 PE=1 SV=4	26	358	358	103	87.6	87.6	27.4	226.53	1960	1960;218;103;1937;1938;1939;1940;1941;708;1178;1200;1203;1283;1301;1328;1341;1957;2092;2116;2117;2166;2175;2177;2185;2215;3530	1	41340	0	83.5	84.2	82.5	84.1	84	83.9	84.7	82.7	84.1	82.8	85.2	84.4	83.6	83.6	82.2	83.6	83.3	83.9	84.3	84.4	82.5	84.2	82.7	74.1	74.6	65.1	64.7	67.3
P35579-2	P35579-2	P35579	248	1	1	Myosin-9	MYH9	>sp|P35579-2|MYH9_HUMAN Isoform 2 of Myosin-9 OS=Homo sapiens GN=MYH9	1	248	1	1	85.8	1.2	1.2	159.86	1382	1382	1	17	0	81.3	82.2	79.2	80.9	80.8	81.2	83.4	80.6	82.1	80.2	83.6	81.2	81.9	81.8	79.4	81.6	80.8	80.9	81.2	83	81.5	82.2	80.2	70.8	70.3	65.3	61.3	61.9
P35580;P35580-3;P35580-2;F8W6L6;P35580-4;E7ERA5;H0Y6I0;Q13439-3;Q13439-4;Q13439;Q13439-5	P35580;P35580-3;P35580-2;F8W6L6;P35580-4	P35580	244;242;241;241;239;24;1;1;1;1;1	199;197;196;196;194;19;1;1;1;1;1	185;183;182;182;180;19;1;1;1;1;1	Myosin-10	MYH10	>sp|P35580|MYH10_HUMAN Myosin-10 OS=Homo sapiens GN=MYH10 PE=1 SV=3;>sp|P35580-3|MYH10_HUMAN Isoform 3 of Myosin-10 OS=Homo sapiens GN=MYH10;>sp|P35580-2|MYH10_HUMAN Isoform 2 of Myosin-10 OS=Homo sapiens GN=MYH10;>tr|F8W6L6|F8W6L6_HUMAN Myosin-10 OS=Homo	11	244	199	185	77.9	69	65	229	1976	1976;1997;1992;1992;2007;187;2099;2223;2228;2230;2243	1	12084	0	70.3	69.6	69.5	68.1	70.2	71	70.3	69.8	66.5	66.9	71	71.3	67.1	68.3	69.4	70.3	68.5	66.8	67.7	70.1	66	68	69.5	52.3	54.8	32.6	30	38.9
P35611;P35611-3;P35611-2;E7EV99;A2A3N8;E7ENY0;P35611-4;H0Y9H2;D6RJE2;D6RAH3;D6RF25;H0YFD8;P35612;H0YG19;P35612-2;P35612-8;P35612-4;P35612-3	P35611;P35611-3;P35611-2;E7EV99;A2A3N8;E7ENY0;P35611-4;H0Y9H2	P35611	17;17;15;15;15;15;14;10;5;5;5;3;3;1;1;1;1;1	17;17;15;15;15;15;14;10;5;5;5;3;3;1;1;1;1;1	15;15;15;15;15;15;14;10;5;5;5;3;1;1;1;1;1;1	Alpha-adducin	ADD1	>sp|P35611|ADDA_HUMAN Alpha-adducin OS=Homo sapiens GN=ADD1 PE=1 SV=2;>sp|P35611-3|ADDA_HUMAN Isoform 3 of Alpha-adducin OS=Homo sapiens GN=ADD1;>sp|P35611-2|ADDA_HUMAN Isoform 2 of Alpha-adducin OS=Homo sapiens GN=ADD1;>tr|E7EV99|E7EV99_HUMAN Alpha-adduci	18	17	17	15	23.6	23.6	22.4	80.954	737	737;768;631;632;662;663;662;444;69;137;142;105;726;114;559;574;587;643	1	317	1.0225e-85	5	9.6	7.6	7.6	5.6	4.5	11.1	11.8	5.4	7.5	18	15.7	9.9	18	18	15.9	17.1	4.3	4.7	10	7.5	10.4	10.7	0.9	2.8	0	0	0
P35613-3;P35613-4;P35613-2;P35613	P35613-3;P35613-4;P35613-2;P35613	P35613	1;1;1;1	1;1;1;1	1;1;1;1	Basigin	BSG	>sp|P35613-3|BASI_HUMAN Isoform 3 of Basigin OS=Homo sapiens GN=BSG;>sp|P35613-4|BASI_HUMAN Isoform 4 of Basigin OS=Homo sapiens GN=BSG;>sp|P35613-2|BASI_HUMAN Isoform 2 of Basigin OS=Homo sapiens GN=BSG;>sp|P35613|BASI_HUMAN Basigin OS=Homo sapiens GN=BSG	4	1	1	1	10.2	10.2	10.2	19.438	176	176;205;269;385	1	35	0.00040017	10.2	10.2	10.2	10.2	10.2	10.2	10.2	10.2	10.2	10.2	10.2	10.2	10.2	10.2	0	10.2	10.2	0	0	10.2	10.2	10.2	10.2	0	0	0	0	0
P35749-4;P35749-3;P35749;P35749-2	P35749-4;P35749-3;P35749;P35749-2	P35749	45;45;45;45	3;3;3;3	3;3;3;3	Myosin-11	MYH11	>sp|P35749-4|MYH11_HUMAN Isoform 4 of Myosin-11 OS=Homo sapiens GN=MYH11;>sp|P35749-3|MYH11_HUMAN Isoform 3 of Myosin-11 OS=Homo sapiens GN=MYH11;>sp|P35749|MYH11_HUMAN Myosin-11 OS=Homo sapiens GN=MYH11 PE=1 SV=3;>sp|P35749-2|MYH11_HUMAN Isoform 2 of Myos	4	45	3	3	17.6	3.4	3.4	223.57	1938	1938;1945;1972;1979	1	46	0	15.6	15.2	15.2	15.1	15.2	15.1	15.2	15.1	15	14.4	15.8	15	14.6	15.1	14.4	15.9	14	14.7	14.8	15.2	14.8	14.9	14.9	11.5	10.9	6.9	6.7	5.6
P36543-2;P36543;P36543-3;C9J8H1;Q96A05	P36543-2;P36543;P36543-3;C9J8H1	P36543	4;4;3;2;1	4;4;3;2;1	4;4;3;2;1	V-type proton ATPase subunit E 1	ATP6V1E1	>sp|P36543-2|VATE1_HUMAN Isoform 2 of V-type proton ATPase subunit E 1 OS=Homo sapiens GN=ATP6V1E1;>sp|P36543|VATE1_HUMAN V-type proton ATPase subunit E 1 OS=Homo sapiens GN=ATP6V1E1 PE=1 SV=1;>sp|P36543-3|VATE1_HUMAN Isoform 3 of V-type proton ATPase subu	5	4	4	4	22.5	22.5	22.5	23.587	204	204;226;196;203;226	1	85	6.5698e-17	5.4	9.3	9.3	9.3	9.3	9.3	16.2	9.3	5.4	9.3	16.2	16.2	9.3	16.2	16.2	16.2	16.2	5.4	9.3	5.4	9.3	16.2	9.3	0	0	0	0	0
P36578;H3BM89;H3BTP7;H3BU31	P36578;H3BM89	P36578	36;26;15;12	36;26;15;12	36;26;15;12	60S ribosomal protein L4	RPL4	>sp|P36578|RL4_HUMAN 60S ribosomal protein L4 OS=Homo sapiens GN=RPL4 PE=1 SV=5;>tr|H3BM89|H3BM89_HUMAN 60S ribosomal protein L4 OS=Homo sapiens GN=RPL4 PE=4 SV=1	4	36	36	36	59.7	59.7	59.7	47.697	427	427;333;170;171	1	2174	0	51.5	49.6	53.6	53.6	56	53.9	55.7	53.6	55.7	55	55.7	55.7	55.7	56	55.7	55.7	53.6	55.7	55.7	51.5	53.4	53.6	53.6	44.5	54.8	43.3	41.2	27.9
P36957;B7Z5W8;Q86SW4;H0YJF9;G3V5M3;G3V3F0	P36957;B7Z5W8;Q86SW4	P36957	5;4;3;1;1;1	5;4;3;1;1;1	5;4;3;1;1;1	Dihydrolipoyllysine-residue succinyltransferase component of 2-oxoglutarate dehydrogenase complex, mitochondrial	DLST	>sp|P36957|ODO2_HUMAN Dihydrolipoyllysine-residue succinyltransferase component of 2-oxoglutarate dehydrogenase complex, mitochondrial OS=Homo sapiens GN=DLST PE=1 SV=4;>tr|B7Z5W8|B7Z5W8_HUMAN Dihydrolipoyllysine-residue succinyltransferase component of 2-	6	5	5	5	12.6	12.6	12.6	48.755	453	453;367;279;74;83;104	1	116	1.0472e-42	0	0	0	0	0	0	0	0	0	0	0	0	0	0	0	0	0	0	0	0	0	0	0	0	0	0	0	0
P37108;H0YLA2	P37108;H0YLA2	P37108	6;4	6;4	6;4	Signal recognition particle 14 kDa protein	SRP14	>sp|P37108|SRP14_HUMAN Signal recognition particle 14 kDa protein OS=Homo sapiens GN=SRP14 PE=1 SV=2;>tr|H0YLA2|H0YLA2_HUMAN Signal recognition particle 14 kDa protein OS=Homo sapiens GN=SRP14 PE=2 SV=1	2	6	6	6	36.8	36.8	36.8	14.57	136	136;115	1	200	9.511e-106	36	36	36	36	36	36	30.1	36	20.6	26.5	30.1	30.1	30.1	30.1	36	30.1	30.1	30.1	36	30.1	25.7	26.5	20.6	17.6	20.6	10.3	10.3	23.5
P37802;C9J5W6;Q9UI15	P37802	P37802	6;1;1	6;1;1	6;1;1	Transgelin-2	TAGLN2	>sp|P37802|TAGL2_HUMAN Transgelin-2 OS=Homo sapiens GN=TAGLN2 PE=1 SV=3	3	6	6	6	34.2	34.2	34.2	22.391	199	199;115;199	1	182	9.6868e-29	17.1	11.6	21.6	28.6	21.6	24.1	24.1	24.1	24.1	28.6	28.6	24.1	17.1	11.1	24.1	29.6	29.6	21.6	17.1	28.6	28.6	24.1	28.6	17.1	21.6	5.5	11.1	16.1
P38159;H0Y6E7;H3BT71;P38159-2;H3BR27;P38159-3;Q96E39;B3KRG5;H3BUY5;H3BNC1;O75526;Q8N7X1	P38159;H0Y6E7;H3BT71;P38159-2;H3BR27;P38159-3;Q96E39	P38159	13;12;12;10;7;7;7;5;5;3;3;1	13;12;12;10;7;7;7;5;5;3;3;1	13;12;12;10;7;7;7;5;5;3;3;1	RNA-binding motif protein, X chromosome;RNA-binding motif protein, X chromosome, N-terminally processed;RNA binding motif protein, X-linked-like-1	RBMX;RBMXL1	>sp|P38159|RBMX_HUMAN RNA-binding motif protein, X chromosome OS=Homo sapiens GN=RBMX PE=1 SV=3;>tr|H0Y6E7|H0Y6E7_HUMAN RNA-binding motif protein, X chromosome, N-terminally processed (Fragment) OS=Homo sapiens GN=RBMX PE=4 SV=2;>tr|H3BT71|H3BT71_HUMAN RNA	12	13	13	13	30.9	30.9	30.9	42.331	391	391;292;296;378;78;196;390;256;263;37;392;1067	1	172	3.5508e-73	3.8	3.8	0	0	0	2	0	0	3.8	0	2.6	0	0	0	2	3.3	0	0	5.4	2	0	3.8	1.8	0	0	2	0	0
P38646;D6RJI2;D6RA73;H0Y8S0;H0YBG6	P38646	P38646	28;6;4;4;4	28;6;4;4;4	28;6;4;4;4	Stress-70 protein, mitochondrial	HSPA9	>sp|P38646|GRP75_HUMAN Stress-70 protein, mitochondrial OS=Homo sapiens GN=HSPA9 PE=1 SV=2	5	28	28	28	47.6	47.6	47.6	73.68	679	679;95;62;102;163	1	1362	0	33.9	38.9	42.6	42.6	44.5	43.4	45.9	45.9	44.3	40.2	38.3	35.2	35.9	37.3	41.2	37.3	36.1	43.9	41.5	39.9	43	40.5	40.4	31.7	27.7	26.2	23.1	26.8
P38919;I3L3H2;J3QQP0;E9PBH4;F8WE11	P38919	P38919	7;2;1;1;1	4;1;0;0;0	4;1;0;0;0	Eukaryotic initiation factor 4A-III;Eukaryotic initiation factor 4A-III, N-terminally processed	EIF4A3	>sp|P38919|IF4A3_HUMAN Eukaryotic initiation factor 4A-III OS=Homo sapiens GN=EIF4A3 PE=1 SV=4	5	7	4	4	18	11.9	11.9	46.871	411	411;125;95;96;97	1	55	2.8269e-33	3.9	3.9	3.9	3.9	3.9	3.9	3.9	3.9	3.9	3.9	3.9	3.9	3.9	3.9	3.9	3.9	3.9	3.9	3.9	3.9	3.9	3.9	3.9	0	0	0	0	0
P39019;M0R2L9;M0QXK4;M0QYF7;M0R140	P39019	P39019	17;7;7;7;7	17;7;7;7;7	17;7;7;7;7	40S ribosomal protein S19	RPS19	>sp|P39019|RS19_HUMAN 40S ribosomal protein S19 OS=Homo sapiens GN=RPS19 PE=1 SV=2	5	17	17	17	74.5	74.5	74.5	16.06	145	145;71;76;100;102	1	1055	2.4809e-302	62.8	68.3	62.8	69.7	67.6	66.9	69.7	74.5	69.7	63.4	68.3	69	69.7	69	74.5	74.5	69.7	56.6	54.5	69.7	74.5	73.8	68.3	41.4	51	39.3	29.7	52.4
P39023;G5E9G0;B5MCW2;H7C422;H7C3M2;F8WCR1;Q92901	P39023;G5E9G0;B5MCW2;H7C422;H7C3M2	P39023	38;34;22;22;19;7;3	38;34;22;22;19;7;3	38;34;22;22;19;7;3	60S ribosomal protein L3	RPL3	>sp|P39023|RL3_HUMAN 60S ribosomal protein L3 OS=Homo sapiens GN=RPL3 PE=1 SV=2;>tr|G5E9G0|G5E9G0_HUMAN 60S ribosomal protein L3 OS=Homo sapiens GN=RPL3 PE=2 SV=1;>tr|B5MCW2|B5MCW2_HUMAN 60S ribosomal protein L3 (Fragment) OS=Homo sapiens GN=RPL3 PE=2 SV=1	7	38	38	38	63.5	63.5	63.5	46.108	403	403;351;272;305;261;180;407	1	2402	0	55.3	57.1	57.3	59.3	57.1	58.1	59.3	59.3	56.3	53.1	54.3	58.3	57.1	58.3	58.3	54.1	56.1	59.1	58.3	51.6	53.1	59.3	59.3	37.5	44.4	31.5	36	40.4
P40429;M0QYS1;Q6NVV1;M0QZU1	P40429;M0QYS1	P40429	15;14;4;1	15;14;4;1	15;14;4;1	60S ribosomal protein L13a	RPL13A	>sp|P40429|RL13A_HUMAN 60S ribosomal protein L13a OS=Homo sapiens GN=RPL13A PE=1 SV=2;>tr|M0QYS1|M0QYS1_HUMAN 60S ribosomal protein L13a (Fragment) OS=Homo sapiens GN=RPL13A PE=4 SV=2	4	15	15	15	50.7	50.7	50.7	23.577	203	203;210;102;46	1	851	1.1469e-89	45.3	45.3	45.3	46.3	45.3	48.8	48.8	44.8	45.3	49.8	46.8	49.8	44.8	45.8	48.8	45.3	45.3	44.8	45.8	41.4	49.8	41.9	48.8	42.4	39.9	32	29.6	34.5
P40939;H0YFD6;P40939-2	P40939	P40939	10;4;1	10;4;1	10;4;1	Trifunctional enzyme subunit alpha, mitochondrial;Long-chain enoyl-CoA hydratase;Long chain 3-hydroxyacyl-CoA dehydrogenase	HADHA	>sp|P40939|ECHA_HUMAN Trifunctional enzyme subunit alpha, mitochondrial OS=Homo sapiens GN=HADHA PE=1 SV=2	3	10	10	10	15.5	15.5	15.5	82.999	763	763;250;260	1	249	2.1151e-23	3.7	5.2	7.6	7.6	6.6	7.6	5.6	6.2	6.6	6.6	5.5	5.1	4.2	5.1	6.2	4.1	3.1	5.1	4.1	4.6	3.7	6.7	4.2	4.1	6	5.1	3.9	3.9
P41091;Q2VIR3;H7BZU1;Q2VIR3-2;F8W810	P41091;Q2VIR3;H7BZU1;Q2VIR3-2;F8W810	P41091	12;8;6;6;6	12;8;6;6;6	12;8;6;6;6	Eukaryotic translation initiation factor 2 subunit 3;Putative eukaryotic translation initiation factor 2 subunit 3-like protein	EIF2S3;EIF2S3L	>sp|P41091|IF2G_HUMAN Eukaryotic translation initiation factor 2 subunit 3 OS=Homo sapiens GN=EIF2S3 PE=1 SV=3;>sp|Q2VIR3|IF2GL_HUMAN Putative eukaryotic translation initiation factor 2 subunit 3-like protein OS=Homo sapiens GN=EIF2S3L PE=5 SV=2;>tr|H7BZU1	5	12	12	12	32.2	32.2	32.2	51.109	472	472;472;183;466;466	1	303	4.8422e-73	11.4	18.6	16.7	16.7	15	16.7	12.9	12.9	15	10.6	10	11.7	12.9	11.7	10	11.9	13.6	10	10	15	14.8	14.4	11.4	7.4	4.7	0	0	0
P41208	P41208	P41208	2	2	2	Centrin-2	CETN2	>sp|P41208|CETN2_HUMAN Centrin-2 OS=Homo sapiens GN=CETN2 PE=1 SV=1	1	2	2	2	14.5	14.5	14.5	19.738	172	172	1	46	1.5029e-09	0	0	0	7	7	0	0	7	0	7	7	7	7	7	0	7	7	0	0	7	7	7	0	0	0	0	0	0
P41227-2;P41227;C9JN83	P41227-2;P41227;C9JN83	P41227	2;2;1	2;2;1	2;2;1	N-alpha-acetyltransferase 10	NAA10	>sp|P41227-2|NAA10_HUMAN Isoform 2 of N-alpha-acetyltransferase 10 OS=Homo sapiens GN=NAA10;>sp|P41227|NAA10_HUMAN N-alpha-acetyltransferase 10 OS=Homo sapiens GN=NAA10 PE=1 SV=1;>tr|C9JN83|C9JN83_HUMAN N-alpha-acetyltransferase 10 (Fragment) OS=Homo sapie	3	2	2	2	11.4	11.4	11.4	24.783	220	220;235;142	1	9	7.7994e-08	0	6.4	0	0	6.4	0	6.4	0	0	0	0	6.4	0	0	0	11.4	6.4	0	0	0	0	6.4	6.4	0	0	0	0	0
P42166;A2T926	P42166;A2T926	P42166	9;6	3;0	3;0	Lamina-associated polypeptide 2, isoform alpha;Thymopoietin;Thymopentin	TMPO	>sp|P42166|LAP2A_HUMAN Lamina-associated polypeptide 2, isoform alpha OS=Homo sapiens GN=TMPO PE=1 SV=2;>tr|A2T926|A2T926_HUMAN Thymopentin OS=Homo sapiens GN=TMPO PE=2 SV=1	2	9	3	3	16.4	6.2	6.2	75.491	694	694;248	1	60	1.7858e-46	14.7	16.1	7.5	11.5	8.5	7.5	12.4	12.1	8.2	7.9	10.1	10.5	12.1	14.7	12.4	12.4	10.4	7.5	9.8	8.2	7.5	12.4	9.8	0	1.7	0	1.6	0
P42167;G5E972;P42167-2;H0YJH7	P42167;G5E972;P42167-2	P42167	12;9;7;5	12;9;7;5	6;3;1;3	Lamina-associated polypeptide 2, isoforms beta/gamma;Thymopoietin;Thymopentin	TMPO	>sp|P42167|LAP2B_HUMAN Lamina-associated polypeptide 2, isoforms beta/gamma OS=Homo sapiens GN=TMPO PE=1 SV=2;>tr|G5E972|G5E972_HUMAN Thymopentin OS=Homo sapiens GN=TMPO PE=4 SV=1;>sp|P42167-2|LAP2B_HUMAN Isoform Gamma of Lamina-associated polypeptide 2, i	4	12	12	6	28.4	28.4	12.8	50.67	454	454;414;345;237	1	305	1.1909e-46	19.4	21.6	8.4	18.1	12.3	11.9	15.9	11.9	8.4	9	8.8	13	11.9	19.4	15.9	19.4	16.3	11.9	11.9	18.9	15.4	19.4	15.4	0	2.6	2.9	0	0
P42677;Q5T4L4;C9J1C5	P42677;Q5T4L4	P42677	6;5;1	6;5;1	3;3;0	40S ribosomal protein S27	RPS27	>sp|P42677|RS27_HUMAN 40S ribosomal protein S27 OS=Homo sapiens GN=RPS27 PE=1 SV=3;>tr|Q5T4L4|Q5T4L4_HUMAN 40S ribosomal protein S27 OS=Homo sapiens GN=RPS27 PE=4 SV=1	3	6	6	3	41.7	41.7	15.5	9.461	84	84;66;52	1	249	2.9974e-34	40.5	40.5	25	25	25	40.5	40.5	40.5	40.5	25	40.5	41.7	41.7	40.5	40.5	40.5	41.7	25	25	41.7	41.7	41.7	41.7	25	25	9.5	15.5	25
P42704	P42704	P42704	2	2	2	Leucine-rich PPR motif-containing protein, mitochondrial	LRPPRC	>sp|P42704|LPPRC_HUMAN Leucine-rich PPR motif-containing protein, mitochondrial OS=Homo sapiens GN=LRPPRC PE=1 SV=3	1	2	2	2	1.6	1.6	1.6	157.9	1394	1394	1	38	7.529e-06	0.9	0.9	0.9	1.6	0.9	0.9	0.9	0.9	0.9	0.9	0.9	0.9	1.6	0	0.9	0.9	0.9	0.9	0.9	0	0	0.9	0	0	0.9	0	0	0.9
P42766;F2Z388	P42766;F2Z388	P42766	9;5	9;5	9;5	60S ribosomal protein L35	RPL35	>sp|P42766|RL35_HUMAN 60S ribosomal protein L35 OS=Homo sapiens GN=RPL35 PE=1 SV=2;>tr|F2Z388|F2Z388_HUMAN 60S ribosomal protein L35 OS=Homo sapiens GN=RPL35 PE=3 SV=1	2	9	9	9	50.4	50.4	50.4	14.551	123	123;96	1	703	1.3497e-301	50.4	50.4	44.7	50.4	50.4	50.4	44.7	43.9	50.4	50.4	49.6	50.4	43.9	44.7	50.4	50.4	44.7	50.4	50.4	38.2	42.3	44.7	38.2	38.2	44.7	25.2	43.1	12.2
Q5SYT8;P43490;F5H246	Q5SYT8;P43490;F5H246	Q5SYT8	2;2;1	2;2;1	2;2;1	Nicotinamide phosphoribosyltransferase	NAMPTL;NAMPT	>tr|Q5SYT8|Q5SYT8_HUMAN Protein NAMPTL (Fragment) OS=Homo sapiens GN=NAMPTL PE=4 SV=1;>sp|P43490|NAMPT_HUMAN Nicotinamide phosphoribosyltransferase OS=Homo sapiens GN=NAMPT PE=1 SV=1;>tr|F5H246|F5H246_HUMAN Protein NAMPTL OS=Homo sapiens GN=NAMPTL PE=2 SV=	3	2	2	2	6.4	6.4	6.4	53.392	472	472;491;120	1	13	0.00023068	0	0	0	0	0	0	0	0	0	0	0	0	0	0	0	0	0	0	0	0	0	0	0	0	0	0	0	0
P45880-2;P45880;P45880-1;B4DKM5;Q5JSD2;Q5JSD1;A2A3S1	P45880-2;P45880;P45880-1;B4DKM5;Q5JSD2;Q5JSD1	P45880	6;6;6;5;3;3;2	6;6;6;5;3;3;2	6;6;6;5;3;3;2	Voltage-dependent anion-selective channel protein 2	VDAC2	>sp|P45880-2|VDAC2_HUMAN Isoform 2 of Voltage-dependent anion-selective channel protein 2 OS=Homo sapiens GN=VDAC2;>sp|P45880|VDAC2_HUMAN Voltage-dependent anion-selective channel protein 2 OS=Homo sapiens GN=VDAC2 PE=1 SV=2;>sp|P45880-1|VDAC2_HUMAN Isofor	7	6	6	6	23.3	23.3	23.3	30.412	283	283;294;309;255;194;204;109	1	166	4.6607e-19	17.7	10.6	17.7	13.4	13.4	13.4	17.7	17.7	17.7	14.8	10.6	6.4	17.7	13.4	14.1	13.4	13.4	17.7	17.7	10.6	13.4	13.4	13.4	9.9	10.6	14.1	3.5	9.9
P46063;F8WA66;F8WD97;F5H2L2	P46063	P46063	7;2;2;1	7;2;2;1	7;2;2;1	ATP-dependent DNA helicase Q1	RECQL	>sp|P46063|RECQ1_HUMAN ATP-dependent DNA helicase Q1 OS=Homo sapiens GN=RECQL PE=1 SV=3	4	7	7	7	12.5	12.5	12.5	73.457	649	649;199;211;131	1	159	3.8681e-22	0	1.7	0	0	2.2	0	2.2	2.2	0	0	6.9	5.5	0	6.9	3.9	6.9	6.9	0	1.7	1.7	0	3.4	3.4	0	0	0	0	0
P46087-2;P46087;P46087-4;P46087-3;F5H5X6;F5GYR3;F5GWB7;F5H709;F5H359;F5H8G6	P46087-2;P46087;P46087-4;P46087-3	P46087	14;14;14;13;4;4;3;3;2;2	14;14;14;13;4;4;3;3;2;2	14;14;14;13;4;4;3;3;2;2	Putative ribosomal RNA methyltransferase NOP2	NOP2	>sp|P46087-2|NOP2_HUMAN Isoform 2 of Putative ribosomal RNA methyltransferase NOP2 OS=Homo sapiens GN=NOP2;>sp|P46087|NOP2_HUMAN Putative ribosomal RNA methyltransferase NOP2 OS=Homo sapiens GN=NOP2 PE=1 SV=2;>sp|P46087-4|NOP2_HUMAN Isoform 4 of Putative r	10	14	14	14	20.3	20.3	20.3	88.972	808	808;812;845;628;250;275;159;176;81;98	1	300	9.1193e-57	0	0	0	0	0	0	0	0	0	0	0	0	0	1.2	0	0	0	0	0	0	0	0	0	0	0	0	1	0
P46776;E9PLL6;E9PJD9;E9PLX7;H0YF34;E9PKT2	P46776;E9PLL6;E9PJD9;E9PLX7	P46776	12;11;7;6;3;2	12;11;7;6;3;2	12;11;7;6;3;2	60S ribosomal protein L27a	RPL27A	>sp|P46776|RL27A_HUMAN 60S ribosomal protein L27a OS=Homo sapiens GN=RPL27A PE=1 SV=2;>tr|E9PLL6|E9PLL6_HUMAN 60S ribosomal protein L27a OS=Homo sapiens GN=RPL27A PE=2 SV=1;>tr|E9PJD9|E9PJD9_HUMAN 60S ribosomal protein L27a OS=Homo sapiens GN=RPL27A PE=3 S	6	12	12	12	54.1	54.1	54.1	16.561	148	148;108;91;113;42;41	1	549	5.928e-190	52.7	52	52.7	52.7	52.7	52	52.7	39.2	45.3	52	46.6	52	52	52.7	52.7	52.7	52	52.7	45.3	45.3	45.3	52.7	52.7	23.6	36.5	13.5	14.9	14.9
P46777;Q5T7N0;R4GNJ2	P46777	P46777	23;7;1	23;7;1	23;7;1	60S ribosomal protein L5	RPL5	>sp|P46777|RL5_HUMAN 60S ribosomal protein L5 OS=Homo sapiens GN=RPL5 PE=1 SV=3	3	23	23	23	54.2	54.2	54.2	34.362	297	297;130;63	1	1418	7.0893e-285	45.5	45.1	46.8	49.8	46.8	49.8	46.8	54.2	46.8	46.8	45.5	54.2	49.8	52.9	54.2	49.8	49.8	46.8	49.8	49.8	49.8	48.5	46.8	35.7	42.8	24.2	34	45.1
P46778;M0R181;G3V1B3;M0R3I5	P46778;M0R181;G3V1B3	P46778	14;10;9;2	14;10;9;2	14;10;9;2	60S ribosomal protein L21	RPL21	>sp|P46778|RL21_HUMAN 60S ribosomal protein L21 OS=Homo sapiens GN=RPL21 PE=1 SV=2;>tr|M0R181|M0R181_HUMAN 60S ribosomal protein L21 (Fragment) OS=Homo sapiens GN=RPL21 PE=4 SV=1;>tr|G3V1B3|G3V1B3_HUMAN 60S ribosomal protein L21 OS=Homo sapiens GN=RPL21 PE	4	14	14	14	55.6	55.6	55.6	18.565	160	160;122;87;59	1	767	3.0245e-241	50	50	50	47.5	50	48.8	50	43.8	50	50	45.6	50	48.1	48.1	47.5	50	50	50	50.6	45.6	43.8	45.6	44.4	43.1	37.5	37.5	39.4	38.8
P46779;P46779-2;P46779-3;H0YKD8;P46779-4;P46779-5;H0YMF4;H0YLP6	P46779;P46779-2;P46779-3;H0YKD8;P46779-4;P46779-5;H0YMF4;H0YLP6	P46779	14;12;12;12;11;11;11;9	14;12;12;12;11;11;11;9	14;12;12;12;11;11;11;9	60S ribosomal protein L28	RPL28	>sp|P46779|RL28_HUMAN 60S ribosomal protein L28 OS=Homo sapiens GN=RPL28 PE=1 SV=3;>sp|P46779-2|RL28_HUMAN Isoform 2 of 60S ribosomal protein L28 OS=Homo sapiens GN=RPL28;>sp|P46779-3|RL28_HUMAN Isoform 3 of 60S ribosomal protein L28 OS=Homo sapiens GN=RPL	8	14	14	14	54	54	54	15.747	137	137;163;169;170;69;87;112;89	1	731	0	54	48.9	53.3	48.9	54	48.9	48.9	37.2	48.9	48.9	48.9	48.9	48.9	48.9	48.9	48.9	48.9	47.4	42.3	43.1	48.2	54	54	37.2	32.8	32.8	39.4	32.1
P46781;B5MCT8;C9JM19;F2Z3C0;A8MXK4	P46781;B5MCT8;C9JM19	P46781	20;15;15;4;4	20;15;15;4;4	20;15;15;4;4	40S ribosomal protein S9	RPS9	>sp|P46781|RS9_HUMAN 40S ribosomal protein S9 OS=Homo sapiens GN=RPS9 PE=1 SV=3;>tr|B5MCT8|B5MCT8_HUMAN 40S ribosomal protein S9 OS=Homo sapiens GN=RPS9 PE=3 SV=1;>tr|C9JM19|C9JM19_HUMAN 40S ribosomal protein S9 OS=Homo sapiens GN=RPS9 PE=3 SV=1	5	20	20	20	59.3	59.3	59.3	22.591	194	194;139;156;77;79	1	1015	3.5199e-135	51.5	51.5	51.5	47.4	51.5	51.5	51.5	51.5	51.5	51.5	51.5	42.3	46.4	46.4	51.5	51.5	46.4	46.4	51.5	51.5	47.9	47.4	51.5	34	33	20.6	19.6	24.7
P46783;F6U211;S4R435;Q9NQ39	P46783;F6U211;S4R435	P46783	14;12;12;6	14;12;12;6	14;12;12;6	40S ribosomal protein S10	RPS10	>sp|P46783|RS10_HUMAN 40S ribosomal protein S10 OS=Homo sapiens GN=RPS10 PE=1 SV=1;>tr|F6U211|F6U211_HUMAN 40S ribosomal protein S10 OS=Homo sapiens GN=RPS10 PE=4 SV=1;>tr|S4R435|S4R435_HUMAN Protein RPS10-NUDT3 (Fragment) OS=Homo sapiens GN=RPS10-NUDT3 PE	4	14	14	14	64.2	64.2	64.2	18.898	165	165;172;286;176	1	630	3.0233e-279	58.2	54.5	58.2	54.5	60.6	60.6	60.6	60.6	54.5	50.9	60	60.6	60.6	60.6	54.5	60.6	64.2	53.9	54.5	52.1	43	60	57.6	38.8	38.8	20	11.5	29.7
P46939;P46939-2;Q5T097;Q5T098;H0Y337	P46939;P46939-2	P46939	46;46;15;1;1	46;46;15;1;1	46;46;15;1;1	Utrophin	UTRN	>sp|P46939|UTRO_HUMAN Utrophin OS=Homo sapiens GN=UTRN PE=1 SV=2;>sp|P46939-2|UTRO_HUMAN Isoform 2 of Utrophin OS=Homo sapiens GN=UTRN	5	46	46	46	15.9	15.9	15.9	394.46	3433	3433;3438;988;66;251	1	731	1.2087e-138	9.3	10.2	5	6.4	11.2	11.5	7.3	5.3	5.4	5.2	11.4	12.2	8.4	11.4	10.5	15.1	14.4	8.5	6.6	4.1	1.9	10.3	8.6	0.2	0.7	0.3	0.8	0
P46940;H0YLE8;H0YKA5;E9PDT6;Q13576-2;J3KR91;F5H7S7;E7EWC2;Q13576;F2Z2E2;Q86VI3	P46940;H0YLE8	P46940	42;31;1;1;1;1;1;1;1;1;1	42;31;1;1;1;1;1;1;1;1;1	42;31;1;1;1;1;1;1;1;1;1	Ras GTPase-activating-like protein IQGAP1	IQGAP1	>sp|P46940|IQGA1_HUMAN Ras GTPase-activating-like protein IQGAP1 OS=Homo sapiens GN=IQGAP1 PE=1 SV=1;>tr|H0YLE8|H0YLE8_HUMAN Ras GTPase-activating-like protein IQGAP1 OS=Homo sapiens GN=IQGAP1 PE=2 SV=1	11	42	42	42	27.5	27.5	27.5	189.25	1657	1657;1085;43;509;1071;1071;1077;1402;1575;1588;1631	1	1435	0	23	24.7	20.1	24.4	24.7	26.1	24.6	25.6	15.6	21.5	25.8	25.2	22.8	26.3	25.6	26.2	25.6	22	21	18.6	16.1	22.4	20.6	6.9	4.8	1.6	2.1	3.4
P47755;F8W9N7;C9JUG7;P47755-2	P47755;F8W9N7	P47755	14;10;6;6	11;9;5;5	11;9;5;5	F-actin-capping protein subunit alpha-2	CAPZA2	>sp|P47755|CAZA2_HUMAN F-actin-capping protein subunit alpha-2 OS=Homo sapiens GN=CAPZA2 PE=1 SV=3;>tr|F8W9N7|F8W9N7_HUMAN F-actin-capping protein subunit alpha-2 OS=Homo sapiens GN=CAPZA2 PE=2 SV=1	4	14	11	11	59.4	51	51	32.949	286	286;174;146;172	1	311	1.9778e-304	34.3	31.8	17.8	26.2	29.7	31.8	40.6	38.1	27.3	28.7	39.2	36.7	32.2	28.7	36.7	27.3	29.7	26.2	25.2	23.8	17.8	26.2	20.3	11.5	2.8	0	0	6.3
P47756-2;B1AK87;B1AK88;P47756;B1AK85;F6USW4;F6Q0E3	P47756-2;B1AK87;B1AK88;P47756;B1AK85	P47756	20;19;19;15;10;9;4	20;19;19;15;10;9;4	20;19;19;15;10;9;4	F-actin-capping protein subunit beta	CAPZB	>sp|P47756-2|CAPZB_HUMAN Isoform 2 of F-actin-capping protein subunit beta OS=Homo sapiens GN=CAPZB;>tr|B1AK87|B1AK87_HUMAN Capping protein (Actin filament) muscle Z-line, beta, isoform CRA_a OS=Homo sapiens GN=CAPZB PE=4 SV=1;>tr|B1AK88|B1AK88_HUMAN Cappi	7	20	20	20	63.2	63.2	63.2	30.628	272	272;260;301;277;260;206;121	1	705	1.2094e-295	40.1	34.6	47.1	46.7	39	39.3	46.7	46.3	39	39	40.1	45.6	45.6	40.1	39.3	40.1	40.1	36.8	28.3	37.1	25.7	39	42.3	12.5	3.7	7.4	5.1	7.4
P47813;O14602;A6NJH9	P47813;O14602;A6NJH9	P47813	4;3;2	4;3;2	4;3;2	Eukaryotic translation initiation factor 1A, X-chromosomal;Eukaryotic translation initiation factor 1A, Y-chromosomal	EIF1AX;EIF1AY	>sp|P47813|IF1AX_HUMAN Eukaryotic translation initiation factor 1A, X-chromosomal OS=Homo sapiens GN=EIF1AX PE=1 SV=2;>sp|O14602|IF1AY_HUMAN Eukaryotic translation initiation factor 1A, Y-chromosomal OS=Homo sapiens GN=EIF1AY PE=1 SV=4;>tr|A6NJH9|A6NJH9_HU	3	4	4	4	34	34	34	16.46	144	144;144;127	1	86	5.7799e-39	16	16	16	16	27.1	19.4	16	27.1	27.1	11.1	27.1	27.1	27.1	27.1	16	27.1	27.1	19.4	19.4	16	16	16	16	0	19.4	0	0	0
P47914;F8WF43;C9IYI4	P47914	P47914	6;1;1	6;1;1	6;1;1	60S ribosomal protein L29	RPL29	>sp|P47914|RL29_HUMAN 60S ribosomal protein L29 OS=Homo sapiens GN=RPL29 PE=1 SV=2	3	6	6	6	23.3	23.3	23.3	17.752	159	159;37;60	1	267	9.8644e-29	21.4	21.4	21.4	21.4	21.4	16.4	16.4	15.7	16.4	15.7	21.4	16.4	16.4	21.4	16.4	21.4	15.7	16.4	16.4	21.4	20.8	20.8	21.4	20.8	9.4	9.4	9.4	14.5
P48047;H7C0C1;H7C086;H7C068	P48047	P48047	14;6;5;3	14;6;5;3	14;6;5;3	ATP synthase subunit O, mitochondrial	ATP5O	>sp|P48047|ATPO_HUMAN ATP synthase subunit O, mitochondrial OS=Homo sapiens GN=ATP5O PE=1 SV=1	4	14	14	14	71.8	71.8	71.8	23.277	213	213;191;74;86	1	453	1.1189e-227	43.7	43.7	43.7	43.7	43.7	43.7	43.7	43.7	38.5	32.9	28.2	43.7	38.5	42.3	47.4	40.8	28.2	40.8	43.7	35.2	38.5	44.6	40.4	18.3	30	12.7	25.8	23.9
P48059-3;P48059;P48059-4;P48059-2;P48059-5;P0CW20;P0CW19;A8MUY2;H0Y592;Q7Z4I7-4;P0CW19-2;Q7Z4I7-3;Q7Z4I7;Q7Z4I7-5;Q7Z4I7-2	P48059-3;P48059;P48059-4;P48059-2;P48059-5	P48059	3;2;2;2;2;1;1;1;1;1;1;1;1;1;1	3;2;2;2;2;1;1;1;1;1;1;1;1;1;1	3;2;2;2;2;1;1;1;1;1;1;1;1;1;1	LIM and senescent cell antigen-like-containing domain protein 1	LIMS1	>sp|P48059-3|LIMS1_HUMAN Isoform 3 of LIM and senescent cell antigen-like-containing domain protein 1 OS=Homo sapiens GN=LIMS1;>sp|P48059|LIMS1_HUMAN LIM and senescent cell antigen-like-containing domain protein 1 OS=Homo sapiens GN=LIMS1 PE=1 SV=4;>sp|P48	15	3	3	3	9	9	9	44.39	387	387;325;329;337;362;117;117;117;169;189;248;336;341;363;365	1	50	7.5347e-07	0	0	0	0	0	2.3	2.3	0	0	0	2.3	2.3	2.3	0	0	2.3	0	0	2.3	0	0	0	0	0	0	0	0	0
P48357-5;P48357-2;P48357-4;P48357-3;P48357	P48357-5;P48357-2;P48357-4;P48357-3;P48357	P48357	3;3;3;3;3	3;3;3;3;3	3;3;3;3;3	Leptin receptor	LEPR	>sp|P48357-5|LEPR_HUMAN Isoform E of Leptin receptor OS=Homo sapiens GN=LEPR;>sp|P48357-2|LEPR_HUMAN Isoform A of Leptin receptor OS=Homo sapiens GN=LEPR;>sp|P48357-4|LEPR_HUMAN Isoform D of Leptin receptor OS=Homo sapiens GN=LEPR;>sp|P48357-3|LEPR_HUMAN I	5	3	3	3	4.2	4.2	4.2	96.04	839	839;896;906;958;1165	1	94	1.0411e-06	0	0	0	0	0	0	0	0	0	1.4	0	0	0	0	0	0	0	0	0	0	0	0	0	0	0	0	0	0
P48651;B4DE85;Q9BUQ5;J3KNR6	P48651;B4DE85;Q9BUQ5	P48651	3;2;2;1	3;2;2;1	3;2;2;1	Phosphatidylserine synthase 1	PTDSS1	>sp|P48651|PTSS1_HUMAN Phosphatidylserine synthase 1 OS=Homo sapiens GN=PTDSS1 PE=1 SV=1;>tr|B4DE85|B4DE85_HUMAN Phosphatidylserine synthase 1 OS=Homo sapiens GN=PTDSS1 PE=2 SV=1;>tr|Q9BUQ5|Q9BUQ5_HUMAN PTDSS1 protein OS=Homo sapiens GN=PTDSS1 PE=2 SV=2	4	3	3	3	7.8	7.8	7.8	55.527	473	473;301;327;108	1	81	1.8067e-09	7.8	7.8	4.9	2.1	7.8	4.9	4.9	4.9	4.9	4.9	7.8	7.8	2.1	4.9	7.8	7.8	7.8	4.9	2.1	4.9	4.9	4.9	4.9	2.1	2.1	0	0	0
P48681	P48681	P48681	30	30	30	Nestin	NES	>sp|P48681|NEST_HUMAN Nestin OS=Homo sapiens GN=NES PE=1 SV=2	1	30	30	30	20	20	20	177.44	1621	1621	1	637	4.827e-239	7.1	9.9	4.3	7.4	6.9	6.1	8.9	6.4	1.7	3	4.5	7	10.8	7.9	9.1	12.8	11.5	7	5.5	5.2	8	6.5	7.7	3.5	0.7	1	1	1
P49006	P49006	P49006	2	2	2	MARCKS-related protein	MARCKSL1	>sp|P49006|MRP_HUMAN MARCKS-related protein OS=Homo sapiens GN=MARCKSL1 PE=1 SV=2	1	2	2	2	14.4	14.4	14.4	19.529	195	195	1	61	1.6863e-19	6.7	7.7	6.7	6.7	14.4	6.7	14.4	6.7	6.7	6.7	6.7	6.7	6.7	6.7	6.7	6.7	0	14.4	6.7	6.7	14.4	6.7	14.4	0	0	0	0	14.4
P49207	P49207	P49207	7	7	7	60S ribosomal protein L34	RPL34	>sp|P49207|RL34_HUMAN 60S ribosomal protein L34 OS=Homo sapiens GN=RPL34 PE=1 SV=3	1	7	7	7	37.6	37.6	37.6	13.293	117	117	1	386	2.2626e-19	29.9	29.9	29.1	29.9	37.6	37.6	37.6	29.9	31.6	37.6	31.6	37.6	29.9	37.6	29.9	29.9	37.6	31.6	37.6	31.6	29.9	37.6	29.9	14.5	15.4	6.8	14.5	14.5
P49257	P49257	P49257	1	1	1	Protein ERGIC-53	LMAN1	>sp|P49257|LMAN1_HUMAN Protein ERGIC-53 OS=Homo sapiens GN=LMAN1 PE=1 SV=2	1	1	1	1	2.4	2.4	2.4	57.548	510	510	1	38	0.00016083	0	0	2.4	2.4	2.4	2.4	2.4	2.4	2.4	2.4	2.4	2.4	2.4	2.4	2.4	2.4	2.4	2.4	2.4	0	2.4	2.4	2.4	0	2.4	0	0	0
P49368-2;P49368;B4DUR8;E9PRC8;E9PQ35;E9PM09;Q5SZX9;Q5SZW8;Q5SZX6	P49368-2;P49368;B4DUR8	P49368	9;9;8;2;1;1;1;1;1	9;9;8;2;1;1;1;1;1	9;9;8;2;1;1;1;1;1	T-complex protein 1 subunit gamma	CCT3	>sp|P49368-2|TCPG_HUMAN Isoform 2 of T-complex protein 1 subunit gamma OS=Homo sapiens GN=CCT3;>sp|P49368|TCPG_HUMAN T-complex protein 1 subunit gamma OS=Homo sapiens GN=CCT3 PE=1 SV=4;>tr|B4DUR8|B4DUR8_HUMAN T-complex protein 1 subunit gamma OS=Homo sapie	9	9	9	9	23.9	23.9	23.9	56.43	507	507;545;500;234;144;154;161;188;276	1	183	8.1146e-21	5.7	10.3	17.8	12	11.4	17.6	13.8	17.2	13	6.7	11.4	9.7	9.7	12.4	13.2	17.4	6.5	12	7.3	2.2	8.1	17.4	8.1	7.3	4.9	4.7	4.9	6.7
P49411;H3BNU3	P49411	P49411	14;2	14;2	14;2	Elongation factor Tu, mitochondrial	TUFM	>sp|P49411|EFTU_HUMAN Elongation factor Tu, mitochondrial OS=Homo sapiens GN=TUFM PE=1 SV=2	2	14	14	14	37.2	37.2	37.2	49.541	452	452;101	1	535	3.6374e-95	32.1	27.4	34.5	31.4	34.5	27.7	34.5	32.1	29.4	32.5	30.1	34.5	29	34.5	28.3	34.5	34.5	32.5	30.1	29.4	25.2	34.5	29.9	16.6	20.1	5.3	7.3	14.4
P49458;E9PE20;P49458-2	P49458;E9PE20;P49458-2	P49458	4;2;2	4;2;2	4;2;2	Signal recognition particle 9 kDa protein	SRP9	>sp|P49458|SRP09_HUMAN Signal recognition particle 9 kDa protein OS=Homo sapiens GN=SRP9 PE=1 SV=2;>tr|E9PE20|E9PE20_HUMAN Signal recognition particle 9 kDa protein OS=Homo sapiens GN=SRP9 PE=4 SV=1;>sp|P49458-2|SRP09_HUMAN Isoform 2 of Signal recognition	3	4	4	4	44.2	44.2	44.2	10.112	86	86;66;82	1	86	7.453e-19	25.6	12.8	12.8	12.8	12.8	12.8	12.8	12.8	36	12.8	12.8	12.8	12.8	25.6	12.8	12.8	12.8	12.8	12.8	12.8	12.8	12.8	12.8	0	12.8	0	0	0
P49591;Q5T5C7	P49591;Q5T5C7	P49591	2;2	2;2	2;2	Serine--tRNA ligase, cytoplasmic	SARS	>sp|P49591|SYSC_HUMAN Serine--tRNA ligase, cytoplasmic OS=Homo sapiens GN=SARS PE=1 SV=3;>tr|Q5T5C7|Q5T5C7_HUMAN Serine--tRNA ligase, cytoplasmic OS=Homo sapiens GN=SARS PE=2 SV=1	2	2	2	2	3.7	3.7	3.7	58.777	514	514;536	1	36	0.00071273	0	1.6	0	1.6	1.6	1.6	1.6	1.6	0	0	1.6	1.6	1.6	0	1.6	1.6	1.6	1.6	0	0	0	0	0	0	0	0	0	0
P49755;G3V2K7	P49755	P49755	3;1	3;1	3;1	Transmembrane emp24 domain-containing protein 10	TMED10	>sp|P49755|TMEDA_HUMAN Transmembrane emp24 domain-containing protein 10 OS=Homo sapiens GN=TMED10 PE=1 SV=2	2	3	3	3	16.9	16.9	16.9	24.976	219	219;153	1	137	1.7699e-14	12.8	12.8	16.9	16.9	16.9	16.9	16.9	16.9	16.9	16.9	16.9	16.9	16.9	16.9	16.9	16.9	12.8	16.9	16.9	16.9	16.9	16.9	16.9	9.1	9.1	16.9	16.9	9.1
P49757-4;P49757-2;P49757-3;P49757;G3V4S6;G3V433;G3V3R1;P49757-9;P49757-8;P49757-7;P49757-6;P49757-5;G3V3Z8	P49757-4;P49757-2;P49757-3;P49757;G3V4S6;G3V433;G3V3R1;P49757-9;P49757-8;P49757-7;P49757-6;P49757-5;G3V3Z8	P49757	2;2;2;2;1;1;1;1;1;1;1;1;1	2;2;2;2;1;1;1;1;1;1;1;1;1	2;2;2;2;1;1;1;1;1;1;1;1;1	Protein numb homolog	NUMB	>sp|P49757-4|NUMB_HUMAN Isoform 4 of Protein numb homolog OS=Homo sapiens GN=NUMB;>sp|P49757-2|NUMB_HUMAN Isoform 2 of Protein numb homolog OS=Homo sapiens GN=NUMB;>sp|P49757-3|NUMB_HUMAN Isoform 3 of Protein numb homolog OS=Homo sapiens GN=NUMB;>sp|P49757	13	2	2	2	3.5	3.5	3.5	64.526	592	592;603;640;651;67;80;258;349;445;456;494;505;507	1	41	3.586e-05	1.9	1.9	0	0	3.5	1.9	3.5	0	3.5	3.5	1.7	3.5	3.5	3.5	0	1.7	0	3.5	1.9	0	0	0	0	0	0	0	0	0
P49916-2;P49916;K7ENR9;K7ERZ5	P49916-2;P49916	P49916	3;3;1;1	3;3;1;1	3;3;1;1	DNA ligase 3	LIG3	>sp|P49916-2|DNLI3_HUMAN Isoform Beta of DNA ligase 3 OS=Homo sapiens GN=LIG3;>sp|P49916|DNLI3_HUMAN DNA ligase 3 OS=Homo sapiens GN=LIG3 PE=1 SV=2	4	3	3	3	3.8	3.8	3.8	106.02	949	949;1009;207;545	1	26	1.6913e-08	0	0	0	0	0	0	1.3	1.3	0	0	1.3	1.3	0	1.3	1.3	1.3	1.3	0	0	0	0	1.3	1.3	0	0	0	0	0
P50281;F8W1B7	P50281	P50281	3;1	3;1	3;1	Matrix metalloproteinase-14	MMP14	>sp|P50281|MMP14_HUMAN Matrix metalloproteinase-14 OS=Homo sapiens GN=MMP14 PE=1 SV=3	2	3	3	3	6.7	6.7	6.7	65.893	582	582;194	1	108	7.7019e-06	3.1	3.1	6.7	4.6	4.6	6.7	6.7	6.7	3.6	6.7	3.6	3.6	3.6	6.7	3.6	3.6	3.6	3.6	3.6	4.6	3.1	3.1	0	1.5	1.5	1.5	1.5	1.5
P50402;Q5HY57	P50402;Q5HY57	P50402	4;3	4;3	4;3	Emerin	EMD	>sp|P50402|EMD_HUMAN Emerin OS=Homo sapiens GN=EMD PE=1 SV=1;>tr|Q5HY57|Q5HY57_HUMAN Emerin OS=Homo sapiens GN=EMD PE=4 SV=1	2	4	4	4	20.5	20.5	20.5	28.994	254	254;219	1	81	1.4403e-17	9.1	9.1	3.1	9.1	0	9.1	9.1	9.1	3.1	3.1	5.9	7.9	3.1	9.1	13.8	13.8	13.8	7.9	7.9	9.1	9.1	9.1	9.1	0	3.1	0	0	0
P50454;E9PKH2;E9PPV6;E9PR70;E9PK86;E9PMI5;E9PJH8;E9PIG2;E9PRS3;E9PNX1;H0YEP8;E9PQ34;E9PLA6	P50454;E9PKH2;E9PPV6;E9PR70	P50454	15;10;10;9;6;6;4;4;4;4;2;2;1	15;10;10;9;6;6;4;4;4;4;2;2;1	15;10;10;9;6;6;4;4;4;4;2;2;1	Serpin H1	SERPINH1	>sp|P50454|SERPH_HUMAN Serpin H1 OS=Homo sapiens GN=SERPINH1 PE=1 SV=2;>tr|E9PKH2|E9PKH2_HUMAN Serpin H1 OS=Homo sapiens GN=SERPINH1 PE=2 SV=1;>tr|E9PPV6|E9PPV6_HUMAN Serpin H1 OS=Homo sapiens GN=SERPINH1 PE=2 SV=1;>tr|E9PR70|E9PR70_HUMAN Serpin H1 (Fragme	13	15	15	15	46.4	46.4	46.4	46.44	418	418;201;324;295;247;249;150;165;166;203;56;142;85	1	687	4.0699e-206	39.5	39.5	39.5	39.5	39.5	39.7	34.9	38	39.7	34	33.7	42.6	34	33	34.7	42.6	42.6	37.1	38	40.9	39.5	34.7	35.4	33.7	33.7	32.8	23.9	31.3
P50479;P50479-2;C9J542	P50479;P50479-2	P50479	6;5;2	6;5;2	6;5;2	PDZ and LIM domain protein 4	PDLIM4	>sp|P50479|PDLI4_HUMAN PDZ and LIM domain protein 4 OS=Homo sapiens GN=PDLIM4 PE=1 SV=2;>sp|P50479-2|PDLI4_HUMAN Isoform 2 of PDZ and LIM domain protein 4 OS=Homo sapiens GN=PDLIM4	3	6	6	6	25.2	25.2	25.2	35.398	330	330;246;121	1	96	1.1176e-13	12.4	11.5	0	6.7	16.7	11.8	9.1	16.7	14.2	14.2	19.7	14.2	14.2	16.7	17.3	16.7	14.2	14.2	4.2	11.5	12.4	14.2	16.7	0	0	0	0	0
P50914;E7EPB3	P50914;E7EPB3	P50914	13;8	13;8	13;8	60S ribosomal protein L14	RPL14	>sp|P50914|RL14_HUMAN 60S ribosomal protein L14 OS=Homo sapiens GN=RPL14 PE=1 SV=4;>tr|E7EPB3|E7EPB3_HUMAN 60S ribosomal protein L14 OS=Homo sapiens GN=RPL14 PE=4 SV=1	2	13	13	13	47.9	47.9	47.9	23.432	215	215;124	1	570	1.4726e-80	35.8	35.8	34.4	33.5	25.6	19.5	24.7	29.8	19.5	29.8	31.2	19.5	24.7	30.2	30.7	30.7	30.7	29.3	29.8	30.7	29.8	30.7	30.7	39.5	27	15.3	21.4	25.6
P50990-2;P50990;P50990-3;H7C4C8	P50990-2;P50990;P50990-3;H7C4C8	P50990	4;4;3;2	4;4;3;2	4;4;3;2	T-complex protein 1 subunit theta	CCT8	>sp|P50990-2|TCPQ_HUMAN Isoform 2 of T-complex protein 1 subunit theta OS=Homo sapiens GN=CCT8;>sp|P50990|TCPQ_HUMAN T-complex protein 1 subunit theta OS=Homo sapiens GN=CCT8 PE=1 SV=4;>sp|P50990-3|TCPQ_HUMAN Isoform 3 of T-complex protein 1 subunit theta	4	4	4	4	9.6	9.6	9.6	57.645	529	529;548;475;323	1	49	3.5202e-09	2.6	0	5.5	2.8	0	0	0	0	0	0	0	0	0	2.3	0	2.3	0	0	0	2.6	0	2.6	2.6	2.3	5.1	0	0	5.1
P51114;B4DXZ6;P51114-3;P51114-2;E9PFF5;E7EU85;C9JZE0;C9JY20;C9JAJ4;C9IZ22;H7C4S4;C9JYQ6;C9J5B4	P51114;B4DXZ6;P51114-3;P51114-2;E9PFF5;E7EU85	P51114	21;20;18;18;17;15;5;5;3;2;2;1;1	21;20;18;18;17;15;5;5;3;2;2;1;1	18;18;16;15;14;13;5;5;3;2;2;0;1	Fragile X mental retardation syndrome-related protein 1	FXR1	>sp|P51114|FXR1_HUMAN Fragile X mental retardation syndrome-related protein 1 OS=Homo sapiens GN=FXR1 PE=1 SV=3;>tr|B4DXZ6|B4DXZ6_HUMAN Fragile X mental retardation syndrome-related protein 1 OS=Homo sapiens GN=FXR1 PE=2 SV=1;>sp|P51114-3|FXR1_HUMAN Isofor	13	21	21	18	36.2	36.2	32.4	69.72	621	621;608;536;539;490;454;119;123;151;94;246;19;75	1	712	3.3399e-175	28.5	28.5	29.8	29.8	30.9	30.9	34.9	30.9	25.8	27.9	32.9	30.9	30.9	30.9	33	33	30.9	25.8	28.8	30.8	30.9	34.9	30.9	6.8	11	1.3	1.3	2.6
P51116;I3L1Z2	P51116	P51116	9;1	6;1	5;1	Fragile X mental retardation syndrome-related protein 2	FXR2	>sp|P51116|FXR2_HUMAN Fragile X mental retardation syndrome-related protein 2 OS=Homo sapiens GN=FXR2 PE=1 SV=2	2	9	6	5	16	12.5	9.7	74.222	673	673;118	1	108	7.1251e-43	10	10	8.5	10	8.5	8.5	12.6	12.6	10	10	12.6	12.6	10	12.6	12.6	12.6	10	10	10	10	10	12.6	10	3.6	3.6	1.2	1.2	2.4
P51153	P51153	P51153	3	2	2	Ras-related protein Rab-13	RAB13	>sp|P51153|RAB13_HUMAN Ras-related protein Rab-13 OS=Homo sapiens GN=RAB13 PE=1 SV=1	1	3	2	2	17.7	12.3	12.3	22.774	203	203	1	34	1.2036e-15	0	5.4	0	5.4	5.4	5.4	5.4	5.4	10.8	0	10.8	0	0	0	0	5.4	0	0	0	5.4	0	5.4	0	0	10.8	0	10.8	0
P51571;A6NLM8	P51571;A6NLM8	P51571	2;1	2;1	2;1	Translocon-associated protein subunit delta	SSR4	>sp|P51571|SSRD_HUMAN Translocon-associated protein subunit delta OS=Homo sapiens GN=SSR4 PE=1 SV=1;>tr|A6NLM8|A6NLM8_HUMAN Translocon-associated protein subunit delta OS=Homo sapiens GN=SSR4 PE=2 SV=1	2	2	2	2	18.5	18.5	18.5	18.998	173	173;148	1	11	0.0017509	0	0	0	0	0	0	0	0	0	0	0	0	7.5	0	7.5	0	0	0	7.5	0	0	0	0	0	0	0	11	0
P51659;E7EWE5;P51659-3;P51659-2;E7ER27;G5E9S2;E7ET17;E7EPL9	P51659;E7EWE5;P51659-3;P51659-2;E7ER27;G5E9S2;E7ET17	P51659	23;21;21;21;20;14;14;6	23;21;21;21;20;14;14;6	23;21;21;21;20;14;14;6	Peroxisomal multifunctional enzyme type 2;(3R)-hydroxyacyl-CoA dehydrogenase;Enoyl-CoA hydratase 2	HSD17B4	>sp|P51659|DHB4_HUMAN Peroxisomal multifunctional enzyme type 2 OS=Homo sapiens GN=HSD17B4 PE=1 SV=3;>tr|E7EWE5|E7EWE5_HUMAN Peroxisomal multifunctional enzyme type 2 OS=Homo sapiens GN=HSD17B4 PE=2 SV=1;>sp|P51659-3|DHB4_HUMAN Isoform 3 of Peroxisomal mul	8	23	23	23	32.3	32.3	32.3	79.685	736	736;712;718;761;500;596;599;474	1	474	6.4228e-146	2.2	0	0	0	0	0	0	0	0	0	0	0	0	0	0	0	0	0	0	0	0	0	0	0	0	0	0	0
P51813	P51813	P51813	4	4	4	Cytoplasmic tyrosine-protein kinase BMX	BMX	>sp|P51813|BMX_HUMAN Cytoplasmic tyrosine-protein kinase BMX OS=Homo sapiens GN=BMX PE=1 SV=1	1	4	4	4	7	7	7	78.01	675	675	1	57	3.2947e-11	0	0	0	0	0	0	0	0	0	0	0	0	0	0	0	0	0	0	0	0	0	0	0	0	0	0	0	0
P51991	P51991	P51991	13	13	2	Heterogeneous nuclear ribonucleoprotein A3	HNRNPA3	>sp|P51991|ROA3_HUMAN Heterogeneous nuclear ribonucleoprotein A3 OS=Homo sapiens GN=HNRNPA3 PE=1 SV=2	1	13	13	2	45.2	45.2	8.2	39.594	378	378	1	384	1.2928e-283	9.3	5.8	12.7	9.3	5.8	9.3	12.7	9.3	9.3	5.8	9.3	5.8	9.3	12.7	9.3	5.8	5.8	9.3	9.3	9.3	5.8	9.5	5.8	0	3.4	3.4	5.8	0
P51991-2;H7C1J8	P51991-2	P51991	13;1	2;0	2;0	Heterogeneous nuclear ribonucleoprotein A3	HNRNPA3	>sp|P51991-2|ROA3_HUMAN Isoform 2 of Heterogeneous nuclear ribonucleoprotein A3 OS=Homo sapiens GN=HNRNPA3	2	13	2	2	43.3	3.9	3.9	37.029	356	356;115	1	37	8.713e-285	9.8	6.2	13.5	9.8	6.2	9.8	13.5	9.8	9.8	6.2	9.8	6.2	9.8	13.5	9.8	6.2	6.2	9.8	9.8	9.8	6.2	10.1	6.2	0	3.7	3.7	6.2	0
P52272-2;P52272;M0R019;M0R2T0;M0R0N3;M0R2I7;M0QYQ7;M0R0Y6;M0QY96;M0QYL3	P52272-2;P52272	P52272	52;52;22;21;18;15;14;8;6;4	52;52;22;21;18;15;14;8;6;4	27;27;19;17;16;4;13;8;4;1	Heterogeneous nuclear ribonucleoprotein M	HNRNPM	>sp|P52272-2|HNRPM_HUMAN Isoform 2 of Heterogeneous nuclear ribonucleoprotein M OS=Homo sapiens GN=HNRNPM;>sp|P52272|HNRPM_HUMAN Heterogeneous nuclear ribonucleoprotein M OS=Homo sapiens GN=HNRNPM PE=1 SV=3	10	52	52	27	75.5	75.5	35.6	73.62	691	691;730;352;357;275;214;219;99;116;99	1	2027	0	45.3	44.7	45.7	46	44.9	46.2	47	47	44.4	40.8	46.5	52.7	46.2	52.5	53.8	54.1	45.4	45.6	41.7	52.7	48	53.3	49.3	16.1	23.3	10.1	8.7	18.5
P52597	P52597	P52597	10	8	8	Heterogeneous nuclear ribonucleoprotein F;Heterogeneous nuclear ribonucleoprotein F, N-terminally processed	HNRNPF	>sp|P52597|HNRPF_HUMAN Heterogeneous nuclear ribonucleoprotein F OS=Homo sapiens GN=HNRNPF PE=1 SV=3	1	10	8	8	33.3	26.7	26.7	45.671	415	415	1	237	1.2296e-178	16.6	15.2	19.8	19.8	16.6	22.4	21.2	14.7	12.5	14.7	16.6	14.7	14.7	24.3	22.4	16.6	19.8	24.3	14.7	22.4	22.4	19.8	16.6	6.5	6.5	0	2.4	6.5
P52907	P52907	P52907	15	15	12	F-actin-capping protein subunit alpha-1	CAPZA1	>sp|P52907|CAZA1_HUMAN F-actin-capping protein subunit alpha-1 OS=Homo sapiens GN=CAPZA1 PE=1 SV=3	1	15	15	12	78.3	78.3	69.9	32.922	286	286	1	459	0	45.1	38.5	48.6	49	49	36	51.4	49	25.9	40.6	45.5	43	29.4	44.4	49	31.8	43	37.8	36	36.7	50.3	42	38.1	23.4	12.2	0	0	8.4
P52943;P52943-2;H0YFA4;H0YHD8	P52943;P52943-2;H0YFA4	P52943	3;3;2;1	3;3;2;1	3;3;2;1	Cysteine-rich protein 2	CRIP2	>sp|P52943|CRIP2_HUMAN Cysteine-rich protein 2 OS=Homo sapiens GN=CRIP2 PE=1 SV=1;>sp|P52943-2|CRIP2_HUMAN Isoform 2 of Cysteine-rich protein 2 OS=Homo sapiens GN=CRIP2;>tr|H0YFA4|H0YFA4_HUMAN Cysteine-rich protein 2 (Fragment) OS=Homo sapiens GN=CRIP2 PE=	4	3	3	3	29.3	29.3	29.3	22.492	208	208;282;192;104	1	44	1.2131e-116	15.4	15.4	15.4	15.4	15.4	15.4	15.4	15.4	15.4	0	15.4	15.4	15.4	15.4	15.4	29.3	29.3	0	0	20.2	0	15.4	15.4	0	0	0	0	0
P53007	P53007	P53007	2	2	2	Tricarboxylate transport protein, mitochondrial	SLC25A1	>sp|P53007|TXTP_HUMAN Tricarboxylate transport protein, mitochondrial OS=Homo sapiens GN=SLC25A1 PE=1 SV=2	1	2	2	2	6.4	6.4	6.4	34.012	311	311	1	50	2.3771e-07	6.4	6.4	6.4	6.4	6.4	6.4	6.4	6.4	2.6	2.6	2.6	6.4	2.6	6.4	6.4	6.4	6.4	3.9	2.6	2.6	6.4	3.9	6.4	0	2.6	0	3.9	3.9
P53355;P53355-3;Q5T8F1;P53355-4;P53355-2;F8WCQ3	P53355;P53355-3;Q5T8F1;P53355-4	P53355	15;15;15;14;4;1	15;15;15;14;4;1	15;15;15;14;4;1	Death-associated protein kinase 1	DAPK1	>sp|P53355|DAPK1_HUMAN Death-associated protein kinase 1 OS=Homo sapiens GN=DAPK1 PE=1 SV=6;>sp|P53355-3|DAPK1_HUMAN Isoform 3 of Death-associated protein kinase 1 OS=Homo sapiens GN=DAPK1;>tr|Q5T8F1|Q5T8F1_HUMAN Death-associated protein kinase 1 OS=Homo s	6	15	15	15	11.5	11.5	11.5	160.04	1430	1430;1440;1455;1364;337;188	1	280	3.9934e-43	8.9	8.9	5.9	8.2	7.8	8.3	8.3	8.9	5.9	7.3	8.9	11.3	9.9	10.1	8.9	10.1	9.9	6.9	7.2	7.3	5.3	8.9	8.8	0	0.9	0	0	0.8
P53621;P53621-2	P53621;P53621-2	P53621	42;41	42;41	42;41	Coatomer subunit alpha;Xenin;Proxenin	COPA	>sp|P53621|COPA_HUMAN Coatomer subunit alpha OS=Homo sapiens GN=COPA PE=1 SV=2;>sp|P53621-2|COPA_HUMAN Isoform 2 of Coatomer subunit alpha OS=Homo sapiens GN=COPA	2	42	42	42	36.9	36.9	36.9	138.34	1224	1224;1233	1	1023	0	10.9	7.1	10.1	13.6	10.1	11.6	11.4	12.6	8.3	11.1	12.1	10.4	10.4	10.5	9.9	9.5	9	8.3	11	7.4	9.5	14.3	11.8	7.8	9.4	0.8	2	8.3
P53814-5;P53814;P53814-6;C9JQZ8;P53814-2;H7C372;C9JGQ0;C9JP19;C9JV14;C9JYU8;H7BZZ8;B5MCI0	P53814-5;P53814;P53814-6	P53814	21;21;21;5;5;3;2;2;2;2;1;1	21;21;21;5;5;3;2;2;2;2;1;1	21;21;21;5;5;3;2;2;2;2;1;1	Smoothelin	SMTN	>sp|P53814-5|SMTN_HUMAN Isoform B2 of Smoothelin OS=Homo sapiens GN=SMTN;>sp|P53814|SMTN_HUMAN Smoothelin OS=Homo sapiens GN=SMTN PE=1 SV=7;>sp|P53814-6|SMTN_HUMAN Isoform B3 of Smoothelin OS=Homo sapiens GN=SMTN	12	21	21	21	27.7	27.7	27.7	98.918	915	915;917;940;158;461;182;37;98;141;151;216;438	1	425	7.5441e-112	4.6	3.3	3.7	1	4.6	4.6	4.6	4.6	0	3.3	4.6	9.6	4.6	3.3	4.5	7.1	5.7	3.4	4.6	3.5	2.2	5.8	2.6	0	0	0	0	0
P55010;H0YLZ1;H0YN40;H0YK29;H0YK11;H0YMJ8;H0YM54	P55010;H0YLZ1;H0YN40	P55010	4;2;2;1;1;1;1	4;2;2;1;1;1;1	4;2;2;1;1;1;1	Eukaryotic translation initiation factor 5	EIF5	>sp|P55010|IF5_HUMAN Eukaryotic translation initiation factor 5 OS=Homo sapiens GN=EIF5 PE=1 SV=2;>tr|H0YLZ1|H0YLZ1_HUMAN Eukaryotic translation initiation factor 5 (Fragment) OS=Homo sapiens GN=EIF5 PE=2 SV=1;>tr|H0YN40|H0YN40_HUMAN Eukaryotic translation	7	4	4	4	8.6	8.6	8.6	49.222	431	431;146;200;51;68;101;109	1	83	5.0073e-07	4.4	2.1	6	8.6	3.7	3.7	6	8.6	3.9	4.6	6	8.6	4.4	6	6	6	7	3.7	4.6	3.7	4.6	6	7	2.3	0	0	1.6	2.3
P55072;C9JUP7;C9IZA5	P55072	P55072	43;2;2	43;2;2	43;2;2	Transitional endoplasmic reticulum ATPase	VCP	>sp|P55072|TERA_HUMAN Transitional endoplasmic reticulum ATPase OS=Homo sapiens GN=VCP PE=1 SV=4	3	43	43	43	56.1	56.1	56.1	89.321	806	806;115;160	1	1491	0	48.8	50.6	43.1	45	45	44.3	45.9	41.1	38.5	34	50.7	45.4	43.2	45.8	42.6	52.7	45.4	37.3	40.6	36.6	32.4	49.6	43.7	16.4	18.1	3.7	7.2	6.2
P55084-2;P55084;B5MD38;F5GZQ3;C9K0M0;C9JEY0;C9JE81	P55084-2;P55084;B5MD38;F5GZQ3	P55084	4;4;3;3;1;1;1	4;4;3;3;1;1;1	4;4;3;3;1;1;1	Trifunctional enzyme subunit beta, mitochondrial;3-ketoacyl-CoA thiolase	HADHB	>sp|P55084-2|ECHB_HUMAN Isoform 2 of Trifunctional enzyme subunit beta, mitochondrial OS=Homo sapiens GN=HADHB;>sp|P55084|ECHB_HUMAN Trifunctional enzyme subunit beta, mitochondrial OS=Homo sapiens GN=HADHB PE=1 SV=3;>tr|B5MD38|B5MD38_HUMAN 3-ketoacyl-CoA	7	4	4	4	11.9	11.9	11.9	48.879	452	452;474;351;459;84;149;175	1	138	2.3946e-17	7.5	4.4	11.9	11.9	11.9	11.9	11.9	9.5	8.8	11.9	11.9	5.1	5.1	11.9	11.9	9.5	7.5	11.9	7.5	5.5	0	5.5	10	2.4	2.4	2.4	2.4	5.5
P55290-5;P55290;P55290-4	P55290-5;P55290;P55290-4	P55290	1;1;1	1;1;1	1;1;1	Cadherin-13	CDH13	>sp|P55290-5|CAD13_HUMAN Isoform 5 of Cadherin-13 OS=Homo sapiens GN=CDH13;>sp|P55290|CAD13_HUMAN Cadherin-13 OS=Homo sapiens GN=CDH13 PE=1 SV=1;>sp|P55290-4|CAD13_HUMAN Isoform 4 of Cadherin-13 OS=Homo sapiens GN=CDH13	3	1	1	1	1.8	1.8	1.8	73.786	674	674;713;760	1	20	1.8048e-07	0	1.8	0	0	1.8	1.8	0	0	0	0	0	0	0	0	0	1.8	1.8	1.8	0	0	0	1.8	1.8	0	0	0	0	0
P55795	P55795	P55795	8	4	4	Heterogeneous nuclear ribonucleoprotein H2;Heterogeneous nuclear ribonucleoprotein H2, N-terminally processed	HNRNPH2	>sp|P55795|HNRH2_HUMAN Heterogeneous nuclear ribonucleoprotein H2 OS=Homo sapiens GN=HNRNPH2 PE=1 SV=1	1	8	4	4	25.4	12.9	12.9	49.263	449	449	1	93	2.3521e-178	12.5	12.5	15.4	15.4	11.8	8.9	11.8	12.5	8.9	8.9	11.8	12.7	12.7	15.4	15.4	15.4	16.3	12.5	8.9	15.4	12.5	15.4	15.4	8.7	5.1	3.6	2.2	2.2
Q5VTU8;P56381	Q5VTU8;P56381	Q5VTU8	1;1	1;1	1;1	ATP synthase subunit epsilon-like protein, mitochondrial;ATP synthase subunit epsilon, mitochondrial	ATP5EP2;ATP5E	>sp|Q5VTU8|AT5EL_HUMAN ATP synthase subunit epsilon-like protein, mitochondrial OS=Homo sapiens GN=ATP5EP2 PE=3 SV=1;>sp|P56381|ATP5E_HUMAN ATP synthase subunit epsilon, mitochondrial OS=Homo sapiens GN=ATP5E PE=1 SV=2	2	1	1	1	15.7	15.7	15.7	5.8068	51	51;51	1	5	0.00058	0	0	0	0	0	0	15.7	0	0	0	0	0	0	0	0	0	0	0	0	0	0	0	0	0	0	0	0	0
P56537;B7ZBH1;P56537-2	P56537;B7ZBH1;P56537-2	P56537	2;1;1	2;1;1	2;1;1	Eukaryotic translation initiation factor 6	EIF6	>sp|P56537|IF6_HUMAN Eukaryotic translation initiation factor 6 OS=Homo sapiens GN=EIF6 PE=1 SV=1;>tr|B7ZBH1|B7ZBH1_HUMAN Eukaryotic translation initiation factor 6 (Fragment) OS=Homo sapiens GN=EIF6 PE=4 SV=1;>sp|P56537-2|IF6_HUMAN Isoform 2 of Eukaryotic	3	2	2	2	9.8	9.8	9.8	26.599	245	245;108;226	1	18	7.8526e-12	0	0	0	0	0	0	0	0	0	0	0	0	0	0	0	0	0	0	0	0	0	0	0	0	0	0	0	0
P56945;P56945-5;P56945-8;P56945-7;P56945-2;P56945-6;P56945-3;F5H855;P56945-4;H3BN62;H3BSY4;H3BQJ7;H3BSB2;H3BVF0;H3BTB0;H3BU42	P56945;P56945-5;P56945-8;P56945-7;P56945-2;P56945-6;P56945-3;F5H855;P56945-4	P56945	76;74;74;74;74;74;73;71;69;11;6;6;6;5;4;4	76;74;74;74;74;74;73;71;69;11;6;6;6;5;4;4	70;68;68;68;68;68;67;65;65;11;2;2;2;1;0;0	Breast cancer anti-estrogen resistance protein 1	BCAR1	>sp|P56945|BCAR1_HUMAN Breast cancer anti-estrogen resistance protein 1 OS=Homo sapiens GN=BCAR1 PE=1 SV=2;>sp|P56945-5|BCAR1_HUMAN Isoform 5 of Breast cancer anti-estrogen resistance protein 1 OS=Homo sapiens GN=BCAR1;>sp|P56945-8|BCAR1_HUMAN Isoform 8 of	16	76	76	70	78.4	78.4	75.5	93.371	870	870;868;870;888;888;916;888;841;722;238;128;133;135;120;58;80	1	6687	0	66.2	69.1	69.5	73.2	69.1	73.2	69.1	73.2	66.2	69.5	68	75.9	76.9	72.2	73.2	66.9	68.2	73.8	73.6	63.4	61.6	69.4	70.3	66.6	66.9	63.6	67.2	68.6
86;329187;329188;329189;329190;329191;329192;329193;329194;329195;329196;329197;329198;329199;329200;329201;329202;329203;329204;329205;329206;329207;329208;329209;329210;329211;329212;329213;329214;329215;329216;329217;329218;329219;329220;329221;329222;329223;329224;329225;329226;329227;329228;329229;329230;329231;329232;329233;329234;329235;329236;329237;329238;329239;329240;329241;329242;3292…	29;30;31;32;33;34;35;36;37;38;39;40;41;42;43;44;45;46;47;48;49;50;51;52;53;54;55;56;57;58;59;60;61;62;63;64;65;66;67;68;69;70;71;72;73;74;75;76;77;78;79;80;81;82;83;84;85;86;87;88;89;90;91;92;93;94;95;96;97;98;99;100;101;102;103;104;105;106;107;108;109;110;111;112;113;114;115;116;117;118;119;120;121;122;123;124;125;126;127;128;129;130;131;132;133;134;135;136;137;138;139;140;141;142;143;144;145;14…	86;329	113;10816;10894;13603;15587;15674;15719;17631;17634;17641;27201;29177;29254;30562;32370;36276;36365;38526;40278;48153;48190;48644;48671;52525;52566;54982;55132;55248;55272;56723;62804;70256;74014;81958;94561;94679;100220;107028;108614;111465;111853;114975;114994;117451;122890;129478;129541;129654;131603;131606;133582;133697;136725;141177;141727;141769;142769;143823;151919;152440;152445;152847;153…	176;177;178;179;180;181	1;30;272;548;661;846
P59998;F8WCF6;P59998-3;F8WDD7;P59998-2;P59998-4;H7C0A3;R4GN08;F8WE39;F8WDW3	P59998;F8WCF6;P59998-3;F8WDD7;P59998-2;P59998-4;H7C0A3	P59998	12;11;11;8;8;6;6;5;3;2	12;11;11;8;8;6;6;5;3;2	12;11;11;8;8;6;6;5;3;2	Actin-related protein 2/3 complex subunit 4	ARPC4;ARPC4-TTLL3	>sp|P59998|ARPC4_HUMAN Actin-related protein 2/3 complex subunit 4 OS=Homo sapiens GN=ARPC4 PE=1 SV=3;>tr|F8WCF6|F8WCF6_HUMAN Protein ARPC4-TTLL3 OS=Homo sapiens GN=ARPC4-TTLL3 PE=2 SV=1;>sp|P59998-3|ARPC4_HUMAN Isoform 3 of Actin-related protein 2/3 compl	10	12	12	12	63.1	63.1	63.1	19.667	168	168;181;187;113;625;78;167;77;47;44	1	418	4.9451e-99	57.7	56.5	56.5	42.9	56.5	54.8	57.7	54.8	42.9	41.1	63.1	57.7	31.5	57.7	41.7	57.7	46.4	45.2	56.5	42.9	27.4	54.8	49.4	19.6	25	6.5	6.5	16.7
P60228;E5RGA2;H0YAW4;E5RIT4;H0YBR5;E5RHS5	P60228;E5RGA2;H0YAW4	P60228	4;3;2;1;1;1	4;3;2;1;1;1	4;3;2;1;1;1	Eukaryotic translation initiation factor 3 subunit E	EIF3E	>sp|P60228|EIF3E_HUMAN Eukaryotic translation initiation factor 3 subunit E OS=Homo sapiens GN=EIF3E PE=1 SV=1;>tr|E5RGA2|E5RGA2_HUMAN Eukaryotic translation initiation factor 3 subunit E OS=Homo sapiens GN=EIF3E PE=2 SV=1;>tr|H0YAW4|H0YAW4_HUMAN Eukaryoti	6	4	4	4	10.1	10.1	10.1	52.22	445	445;352;156;75;171;226	1	98	7.064e-11	10.1	10.1	10.1	10.1	10.1	10.1	10.1	8.5	4	4	10.1	10.1	8.5	10.1	10.1	10.1	8.5	10.1	8.5	6.3	8.5	10.1	10.1	1.8	1.8	0	1.8	0
P60468;S4R3B5	P60468	P60468	3;1	3;1	3;1	Protein transport protein Sec61 subunit beta	SEC61B	>sp|P60468|SC61B_HUMAN Protein transport protein Sec61 subunit beta OS=Homo sapiens GN=SEC61B PE=1 SV=2	2	3	3	3	37.5	37.5	37.5	9.9743	96	96;42	1	112	1.0043e-11	27.1	27.1	27.1	27.1	27.1	27.1	27.1	27.1	27.1	27.1	27.1	27.1	27.1	27.1	27.1	27.1	27.1	27.1	27.1	11.5	11.5	27.1	27.1	11.5	11.5	11.5	27.1	11.5
P60660;F8W1R7;J3KND3;B7Z6Z4;F8VPF3;G3V1Y7	P60660;F8W1R7;J3KND3;B7Z6Z4;F8VPF3	P60660	23;21;20;18;14;11	2;0;2;0;0;2	2;0;2;0;0;2	Myosin light polypeptide 6	MYL6	>sp|P60660|MYL6_HUMAN Myosin light polypeptide 6 OS=Homo sapiens GN=MYL6 PE=1 SV=2;>tr|F8W1R7|F8W1R7_HUMAN Myosin light polypeptide 6 OS=Homo sapiens GN=MYL6 PE=2 SV=1;>tr|J3KND3|J3KND3_HUMAN Myosin light polypeptide 6 OS=Homo sapiens GN=MYL6 PE=2 SV=1;>tr	6	23	2	2	96	23.8	23.8	16.93	151	151;145;152;238;130;115	1	182	0	96	96	96	96	85.4	96	85.4	85.4	85.4	96	85.4	96	96	96	96	96	96	96	96	85.4	96	85.4	96	59.6	59.6	67.5	58.9	56.3
P60660-2;G8JLA2;F8VZU9;F8W180;F8VXL3	P60660-2;G8JLA2	P60660	23;20;8;8;3	23;20;8;8;3	2;2;2;2;2	Myosin light polypeptide 6	MYL6	>sp|P60660-2|MYL6_HUMAN Isoform Smooth muscle of Myosin light polypeptide 6 OS=Homo sapiens GN=MYL6;>tr|G8JLA2|G8JLA2_HUMAN Myosin light polypeptide 6 OS=Homo sapiens GN=MYL6 PE=2 SV=1	5	23	23	2	96	96	23.8	16.961	151	151;152;103;196;47	1	2168	0	96	96	96	96	85.4	96	85.4	85.4	85.4	96	85.4	96	96	96	96	96	96	96	96	85.4	96	85.4	96	77.5	59.6	67.5	76.8	56.3
P60709;E7EVS6;G5E9R0;C9JZR7;C9JTX5;Q562R1;A5A3E0	P60709	P60709	49;20;18;16;13;11;11	49;20;18;16;13;11;11	2;2;2;2;2;0;0	Actin, cytoplasmic 1;Actin, cytoplasmic 1, N-terminally processed	ACTB	>sp|P60709|ACTB_HUMAN Actin, cytoplasmic 1 OS=Homo sapiens GN=ACTB PE=1 SV=1	7	49	49	2	99.2	99.2	7.2	41.736	375	375;163;125;102;80;376;1075	1	8791	0	93.1	91.2	84.8	83.5	84.8	83.5	84.8	84.8	83.5	83.5	98.7	92.5	83.5	83.5	98.7	98.7	84.8	83.5	83.5	83.5	83.5	83.5	83.5	78.4	80	74.7	76.3	71.2
350;148351;148352;148353;148354;148355;148356;148357;148358;148359;148360;148361;148362;148363;148364;148365;148366;148367;148368;148369;148370;148371;148372;148373;148374;148375;148376;148377;148378;148379;148380;148381;148382;148383;148384;148385;148386;148387;148388;148389;148390;148391;148392;148393;148394;148395;148396;148397;148398;148399;148400;148401;148402;148403;148404;148405;148406;148…	4427;4428;4429;4430;4431;4432;4433;4434;4435;4436;4437;4438;4439;4440;4441;4442;4443;4444;4445;4446;4447;4448;4449;4450;4451;4452;4453;4454;4455;4456;4457;4458;4459;4460;4461;4462;4463;4464;4465;4466;4467;4468;4469;4470;4471;4472;4473;4474;4475;4476;4477;4478;4479;4480;4481;4482;4483;4484;4485;4486;4487;4488;4489;4490;4491;4492;4493;4494;4495;4496;4497;4498;4499;4500;4501;4502;4503;4504;4505;4506…	350;14
70188;170189;170190;170191;170192;170193;170194;170195;170196;170197;170198;170199;170200;170201;170202;170203;170204;170205;170206;190424;190425;190426;190427;190428;190429;190430;190431;190432;190433;190434;190435;190436;190437;190438;190439;190440;190441;190442;190443;190444;190445;190446;190447;190448;190449;190450;190451;190452;190453;190454;190455;190456;190457;190458;190459;190460;190461;1…	4459;4506;17086;17186;19039;19085;20011;22029;22060;25899;26587;28127;28263;33984;34026;34143;34198;34639;34826;47013;59201;59368;59418;64957;65076;65163;71399;71416;72537;72550;73913;79193;80691;92695;93375;118606;118692;120044;129817;131226;131382;138401;156839;166541;170102;170199;190430;190466;191417	70188;	54;55;183;184;185;186;187;188;189;190;191;192;193;194	16;44;47;119;123;132;153;190;227;269;283;305;313;325
P60842;J3KT12;P60842-2;J3QL43;J3QS69;J3KTB5;J3KSZ0;E7EQG2;Q14240;Q14240-2;J3QR64;J3QLN6;J3QKZ9;J3KS25;Q9NZE6;J3KTN0;J3QL52;J3KSN7;B4E102;J3KT04;J3KS93;E7EMV8	P60842;J3KT12;P60842-2;J3QL43;J3QS69;J3KTB5;J3KSZ0;E7EQG2;Q14240;Q14240-2;J3QR64	P60842	17;14;14;12;12;11;10;10;10;10;9;8;7;7;7;6;3;3;3;2;2;2	17;14;14;12;12;11;10;10;10;10;9;8;7;7;7;6;3;3;3;2;2;2	14;11;11;9;9;10;8;7;7;7;8;7;6;6;5;4;1;2;2;1;1;1	Eukaryotic initiation factor 4A-I;Eukaryotic initiation factor 4A-II	EIF4A1;EIF4A2	>sp|P60842|IF4A1_HUMAN Eukaryotic initiation factor 4A-I OS=Homo sapiens GN=EIF4A1 PE=1 SV=1;>tr|J3KT12|J3KT12_HUMAN Eukaryotic initiation factor 4A-I OS=Homo sapiens GN=EIF4A1 PE=2 SV=1;>sp|P60842-2|IF4A1_HUMAN Isoform 2 of Eukaryotic initiation factor 4A	22	17	17	14	41.4	41.4	35.2	46.153	406	406;341;347;271;300;257;230;362;407;408;214;163;134;187;312;117;68;109;146;85;85;98	1	446	1.3556e-79	25.9	25.9	27.8	22.7	30.8	31.3	33.3	31.3	27.1	22.7	24.1	24.6	24.9	28.6	26.6	28.6	26.6	18.5	18.5	26.6	19.5	26.4	24.6	6.9	14	4.9	0	8.6
P60866;P60866-2;E5RJX2;E5RIP1;G3XAN0	P60866;P60866-2;E5RJX2;E5RIP1	P60866	7;7;5;4;2	7;7;5;4;2	7;7;5;4;2	40S ribosomal protein S20	RPS20	>sp|P60866|RS20_HUMAN 40S ribosomal protein S20 OS=Homo sapiens GN=RPS20 PE=1 SV=1;>sp|P60866-2|RS20_HUMAN Isoform 2 of 40S ribosomal protein S20 OS=Homo sapiens GN=RPS20;>tr|E5RJX2|E5RJX2_HUMAN 40S ribosomal protein S20 OS=Homo sapiens GN=RPS20 PE=4 SV=1;	5	7	7	7	31.9	31.9	31.9	13.373	119	119;142;61;46;64	1	437	1.3117e-154	31.9	31.9	31.9	31.9	31.9	31.9	31.9	31.9	31.9	31.1	31.9	31.9	31.9	31.9	31.1	31.9	31.9	31.9	31.9	31.9	31.1	31.9	31.9	31.1	31.1	31.1	16	28.6
P60903	P60903	P60903	6	6	6	Protein S100-A10	S100A10	>sp|P60903|S10AA_HUMAN Protein S100-A10 OS=Homo sapiens GN=S100A10 PE=1 SV=2	1	6	6	6	63.9	63.9	63.9	11.203	97	97	1	225	4.6168e-142	45.4	54.6	27.8	27.8	54.6	54.6	45.4	27.8	17.5	27.8	27.8	27.8	45.4	45.4	45.4	37.1	45.4	27.8	45.4	27.8	27.8	45.4	45.4	17.5	0	0	0	17.5
P60953;Q5JYX0;P60953-1;E7ETU3;F8WET9;B1AH79;G3V4H1;G3V476;P84095;P17081	P60953;Q5JYX0;P60953-1;E7ETU3	P60953	3;2;2;2;1;1;1;1;1;1	2;1;1;2;0;0;0;0;0;0	2;1;1;2;0;0;0;0;0;0	Cell division control protein 42 homolog	CDC42	>sp|P60953|CDC42_HUMAN Cell division control protein 42 homolog OS=Homo sapiens GN=CDC42 PE=1 SV=2;>tr|Q5JYX0|Q5JYX0_HUMAN Cell division control protein 42 homolog (Fragment) OS=Homo sapiens GN=CDC42 PE=2 SV=1;>sp|P60953-1|CDC42_HUMAN Isoform 1 of Cell div	10	3	2	2	16.8	11	11	21.258	191	191;136;191;233;50;86;153;178;191;205	1	75	5.2856e-11	5.2	5.2	5.2	11	11	5.2	11	5.2	11	11	11	5.2	5.2	11	5.2	5.2	5.2	5.2	5.2	16.8	5.2	11	5.2	11	5.2	0	0	5.2
P61026;H0YLJ8;H0YL94;H0YMN7;H0YNE9;F5GY21;Q92930;P61006;B4DEK7;P59190-2;P59190	P61026	P61026	3;1;1;1;1;1;1;1;1;1;1	2;0;0;0;0;0;0;0;0;0;0	2;0;0;0;0;0;0;0;0;0;0	Ras-related protein Rab-10	RAB10	>sp|P61026|RAB10_HUMAN Ras-related protein Rab-10 OS=Homo sapiens GN=RAB10 PE=1 SV=1	11	3	2	2	17	11.5	11.5	22.541	200	200;47;48;92;188;190;207;207;207;208;212	1	57	4.8446e-08	11.5	17	11.5	17	11.5	17	11.5	11	11.5	6	17	11.5	11.5	6	5.5	11.5	5.5	11.5	11.5	17	11.5	17	6	6	11.5	6	5.5	0
P61158;B4DXW1;F5H3P5;Q9P1U1-2;Q9P1U1;F8WEW2;F8WE84;Q9P1U1-3;H7C4J1;Q9C0K3;C9IZN3	P61158;B4DXW1;F5H3P5	P61158	26;22;21;3;3;2;2;2;1;1;1	26;22;21;3;3;2;2;2;1;1;1	26;22;21;3;3;2;2;2;1;1;1	Actin-related protein 3	ACTR3	>sp|P61158|ARP3_HUMAN Actin-related protein 3 OS=Homo sapiens GN=ACTR3 PE=1 SV=3;>tr|B4DXW1|B4DXW1_HUMAN Actin-related protein 3 OS=Homo sapiens GN=ACTR3 PE=2 SV=1;>tr|F5H3P5|F5H3P5_HUMAN Actin-related protein 3 OS=Homo sapiens GN=ACTR3 PE=2 SV=1	11	26	26	26	68.4	68.4	68.4	47.371	418	418;367;356;331;418;34;41;348;208;210;222	1	845	0	49.3	46.7	49.8	44.7	45.2	41.1	51.7	45.2	50.5	45.2	54.5	56.2	53.8	50.5	47.8	57.4	52.2	42.8	42.3	40.9	46.2	60	49	31.6	20.1	6.7	4.5	13.6
P61160;P61160-2;F5H6T1	P61160;P61160-2;F5H6T1	P61160	22;20;11	22;20;11	22;20;11	Actin-related protein 2	ACTR2	>sp|P61160|ARP2_HUMAN Actin-related protein 2 OS=Homo sapiens GN=ACTR2 PE=1 SV=1;>sp|P61160-2|ARP2_HUMAN Isoform 2 of Actin-related protein 2 OS=Homo sapiens GN=ACTR2;>tr|F5H6T1|F5H6T1_HUMAN Actin-related protein 2 OS=Homo sapiens GN=ACTR2 PE=2 SV=1	3	22	22	22	51.3	51.3	51.3	44.76	394	394;399;305	1	915	0	41.4	40.1	43.7	47.7	47.7	47	42.6	43.4	37.3	33.8	43.9	41.1	44.9	43.4	44.9	43.1	41.6	34.5	32	40.4	34	43.7	43.1	15.5	18.5	5.3	8.6	7.1
R4GMT0;P61163;F5H3I4;B4DXP9;P42025	R4GMT0;P61163;F5H3I4;B4DXP9;P42025	R4GMT0	4;4;3;3;2	4;4;3;3;2	4;4;3;3;2	Alpha-centractin;Beta-centractin	ACTR1A;ACTR1B	>tr|R4GMT0|R4GMT0_HUMAN Alpha-centractin OS=Homo sapiens GN=ACTR1A PE=3 SV=1;>sp|P61163|ACTZ_HUMAN Alpha-centractin OS=Homo sapiens GN=ACTR1A PE=1 SV=1;>tr|F5H3I4|F5H3I4_HUMAN Alpha-centractin OS=Homo sapiens GN=ACTR1A PE=2 SV=1;>tr|B4DXP9|B4DXP9_HUMAN Alp	5	4	4	4	22.6	22.6	22.6	37.433	332	332;376;302;329;376	1	38	1.0107e-18	0	0	0	0	0	0	0	0	0	0	0	0	0	0	0	0	0	0	0	0	0	0	0	0	0	0	0	0
P61221;D6R9I9	P61221;D6R9I9	P61221	2;1	2;1	2;1	ATP-binding cassette sub-family E member 1	ABCE1	>sp|P61221|ABCE1_HUMAN ATP-binding cassette sub-family E member 1 OS=Homo sapiens GN=ABCE1 PE=1 SV=1;>tr|D6R9I9|D6R9I9_HUMAN ATP-binding cassette sub-family E member 1 OS=Homo sapiens GN=ABCE1 PE=2 SV=1	2	2	2	2	4	4	4	67.314	599	599;421	1	23	0.00023802	0	0	0	0	0	0	0	0	0	0	0	0	0	0	0	0	0	0	0	0	0	0	0	0	0	0	0	0
P61224-3;P61224;P61224-2;P61224-4;F5H823;B7ZB78;F5GZG1;F5GX62;E7ESV4;F5H7Y6;A6NIZ1;F5H6R7;F5H004;F5H4H0;F5GYH7;F5H077;F5GWU8;F5H491;F5H0B7;F5H500;F5GYB5;F8WBC0	P61224-3;P61224;P61224-2;P61224-4;F5H823;B7ZB78;F5GZG1;F5GX62;E7ESV4;F5H7Y6;A6NIZ1;F5H6R7;F5H004	P61224	6;6;5;5;4;4;4;4;4;4;4;3;3;2;2;2;2;2;2;2;2;1	6;6;5;5;4;4;4;4;4;4;4;3;3;2;2;2;2;2;2;2;2;1	1;1;0;1;1;1;1;1;1;1;1;1;1;0;0;0;0;0;0;0;0;0	Ras-related protein Rap-1b;Ras-related protein Rap-1b-like protein	RAP1B	>sp|P61224-3|RAP1B_HUMAN Isoform 3 of Ras-related protein Rap-1b OS=Homo sapiens GN=RAP1B;>sp|P61224|RAP1B_HUMAN Ras-related protein Rap-1b OS=Homo sapiens GN=RAP1B PE=1 SV=1;>sp|P61224-2|RAP1B_HUMAN Isoform 2 of Ras-related protein Rap-1b OS=Homo sapiens	22	6	6	1	35.8	35.8	9.1	18.778	165	165;184;137;142;103;118;121;139;157;179;184;122;127;48;53;84;87;93;98;101;136;32	1	201	1.2549e-20	26.7	35.8	26.7	35.8	26.7	35.8	26.7	26.7	26.7	26.7	20	29.1	29.1	29.1	26.7	20	29.1	29.1	29.1	35.8	26.7	26.7	20	22.4	29.1	22.4	29.1	29.1
P61247;D6RAT0;D6RG13;F5H4F9;E9PFI5;H0Y8L7;D6RB09;H0Y9Y4;D6RAS7;D6R9B6;D6RED7;D6RI02;D6RGE0	P61247;D6RAT0;D6RG13;F5H4F9;E9PFI5;H0Y8L7;D6RB09;H0Y9Y4;D6RAS7	P61247	32;27;26;25;25;23;23;21;17;15;13;9;6	32;27;26;25;25;23;23;21;17;15;13;9;6	32;27;26;25;25;23;23;21;17;15;13;9;6	40S ribosomal protein S3a	RPS3A	>sp|P61247|RS3A_HUMAN 40S ribosomal protein S3a OS=Homo sapiens GN=RPS3A PE=1 SV=2;>tr|D6RAT0|D6RAT0_HUMAN 40S ribosomal protein S3a OS=Homo sapiens GN=RPS3A PE=3 SV=1;>tr|D6RG13|D6RG13_HUMAN 40S ribosomal protein S3a (Fragment) OS=Homo sapiens GN=RPS3A PE	13	32	32	32	78.4	78.4	78.4	29.945	264	264;227;223;175;205;190;193;208;125;145;101;95;65	1	1762	0	70.8	74.2	70.8	74.2	68.2	65.2	72	74.6	67.8	67	78	75.4	63.6	72	77.7	68.6	66.7	67	59.5	70.8	66.7	68.2	77.7	49.6	54.2	28.8	34.5	39.4
P61254;J3QRI7;J3QQQ9;J3QQV1;J3KTJ8;J3QRC4;J3KSS0;J3KS10	P61254;J3QRI7;J3QQQ9;J3QQV1;J3KTJ8;J3QRC4	P61254	18;16;16;16;14;14;8;5	18;16;16;16;14;14;8;5	5;3;3;3;3;3;3;0	60S ribosomal protein L26	RPL26;KRBA2	>sp|P61254|RL26_HUMAN 60S ribosomal protein L26 OS=Homo sapiens GN=RPL26 PE=1 SV=1;>tr|J3QRI7|J3QRI7_HUMAN 60S ribosomal protein L26 (Fragment) OS=Homo sapiens GN=RPL26 PE=4 SV=1;>tr|J3QQQ9|J3QQQ9_HUMAN KRAB-A domain-containing protein 2 OS=Homo sapiens GN	8	18	18	5	61.4	61.4	14.5	17.258	145	145;107;107;110;96;135;63;63	1	1193	0	53.8	53.1	53.8	53.1	53.8	53.1	52.4	53.8	53.8	51.7	53.8	53.8	53.8	53.8	53.1	53.1	53.8	53.8	53.1	46.2	42.8	53.8	46.9	37.9	33.1	26.2	17.2	40.7
P61313;E7EQV9;E7ENU7;E7EX53;P61313-2;E7ERA2	P61313;E7EQV9;E7ENU7;E7EX53	P61313	15;11;10;8;7;3	15;11;10;8;7;3	15;11;10;8;7;3	60S ribosomal protein L15;Ribosomal protein L15	RPL15	>sp|P61313|RL15_HUMAN 60S ribosomal protein L15 OS=Homo sapiens GN=RPL15 PE=1 SV=2;>tr|E7EQV9|E7EQV9_HUMAN Ribosomal protein L15 (Fragment) OS=Homo sapiens GN=RPL15 PE=2 SV=1;>tr|E7ENU7|E7ENU7_HUMAN Ribosomal protein L15 (Fragment) OS=Homo sapiens GN=RPL15	6	15	15	15	55.4	55.4	55.4	24.146	204	204;174;175;133;145;59	1	824	0	38.7	42.2	42.2	42.2	42.2	42.2	47.1	47.1	38.7	47.1	40.7	50.5	47.1	41.2	47.1	47.1	43.6	42.2	47.1	47.1	27.5	42.2	38.7	34.3	34.3	19.6	20.6	34.3
P61353;K7ELC7;K7EQQ9;K7ERY7	P61353;K7ELC7;K7EQQ9	P61353	12;11;9;1	12;11;9;1	12;11;9;1	60S ribosomal protein L27	RPL27	>sp|P61353|RL27_HUMAN 60S ribosomal protein L27 OS=Homo sapiens GN=RPL27 PE=1 SV=2;>tr|K7ELC7|K7ELC7_HUMAN 60S ribosomal protein L27 (Fragment) OS=Homo sapiens GN=RPL27 PE=3 SV=1;>tr|K7EQQ9|K7EQQ9_HUMAN 60S ribosomal protein L27 OS=Homo sapiens GN=RPL27 PE	4	12	12	12	54.4	54.4	54.4	15.798	136	136;144;80;40	1	688	1.5766e-147	54.4	54.4	54.4	53.7	53.7	53.7	53.7	53.7	54.4	54.4	54.4	54.4	53.7	53.7	53.7	53.7	53.7	53.7	53.7	54.4	54.4	54.4	54.4	47.1	41.9	34.6	36	41.9
P61513;C9J4Z3;Q6P4E4;E9PEL3;G5E9R3;M0R0A1;M0R2L6;A6NKH3	P61513;C9J4Z3;Q6P4E4;E9PEL3;G5E9R3;M0R0A1;M0R2L6	P61513	9;7;7;7;5;5;5;2	9;7;7;7;5;5;5;2	9;7;7;7;5;5;5;2	60S ribosomal protein L37a	RPL37A	>sp|P61513|RL37A_HUMAN 60S ribosomal protein L37a OS=Homo sapiens GN=RPL37A PE=1 SV=2;>tr|C9J4Z3|C9J4Z3_HUMAN 60S ribosomal protein L37a OS=Homo sapiens GN=RPL37A PE=4 SV=1;>tr|Q6P4E4|Q6P4E4_HUMAN 60S ribosomal protein L37a OS=Homo sapiens GN=RPL37A PE=3 S	8	9	9	9	75	75	75	10.275	92	92;68;72;75;58;60;88;93	1	546	5.3971e-185	58.7	57.6	58.7	57.6	58.7	58.7	58.7	58.7	58.7	57.6	58.7	58.7	58.7	51.1	58.7	51.1	58.7	58.7	57.6	48.9	41.3	50	58.7	41.3	41.3	51.1	30.4	42.4
P61927;D6RG19;D6R9X9	P61927;D6RG19;D6R9X9	P61927	4;3;2	4;3;2	4;3;2	60S ribosomal protein L37;Ribosomal protein L37	RPL37	>sp|P61927|RL37_HUMAN 60S ribosomal protein L37 OS=Homo sapiens GN=RPL37 PE=1 SV=2;>tr|D6RG19|D6RG19_HUMAN Ribosomal protein L37 OS=Homo sapiens GN=RPL37 PE=2 SV=1;>tr|D6R9X9|D6R9X9_HUMAN Ribosomal protein L37 OS=Homo sapiens GN=RPL37 PE=2 SV=1	3	4	4	4	27.8	27.8	27.8	11.078	97	97;82;74	1	103	5.194e-08	16.5	16.5	16.5	16.5	9.3	16.5	16.5	16.5	9.3	9.3	26.8	26.8	26.8	16.5	16.5	16.5	26.8	16.5	9.3	10.3	9.3	10.3	19.6	9.3	19.6	0	0	7.2
P61978;P61978-2;P61978-3;Q5T6W5;Q5T6W2;Q5T6W1;S4R359;S4R457	P61978;P61978-2;P61978-3;Q5T6W5;Q5T6W2;Q5T6W1	P61978	24;24;23;22;18;12;5;4	24;24;23;22;18;12;5;4	24;24;23;22;18;12;5;4	Heterogeneous nuclear ribonucleoprotein K	HNRNPK	>sp|P61978|HNRPK_HUMAN Heterogeneous nuclear ribonucleoprotein K OS=Homo sapiens GN=HNRNPK PE=1 SV=1;>sp|P61978-2|HNRPK_HUMAN Isoform 2 of Heterogeneous nuclear ribonucleoprotein K OS=Homo sapiens GN=HNRNPK;>sp|P61978-3|HNRPK_HUMAN Isoform 3 of Heterogeneo	8	24	24	24	57	57	57	50.976	463	463;464;440;428;379;306;100;77	1	910	1.9481e-290	30.7	34.8	33	36.9	37.1	38.4	30	36.1	29.8	36.9	36.9	42.8	33	31.7	37.8	25.3	36.1	33	31.3	29.4	25.1	37.8	40.8	11.9	17.9	12.1	16.2	10.6
P61981	P61981	P61981	6	2	2	14-3-3 protein gamma;14-3-3 protein gamma, N-terminally processed	YWHAG	>sp|P61981|1433G_HUMAN 14-3-3 protein gamma OS=Homo sapiens GN=YWHAG PE=1 SV=2	1	6	2	2	17.8	8.1	8.1	28.302	247	247	1	56	3.1152e-13	13.4	13.4	13.4	17.8	13.4	17.8	13.4	13.4	13.4	13.4	13.4	13.4	17.8	17.8	17.8	13.4	13.4	13.4	6.9	6.9	17.8	13.4	13.4	3.2	6.9	0	3.6	4.5
P62081;B5MCP9	P62081;B5MCP9	P62081	18;12	18;12	18;12	40S ribosomal protein S7	RPS7	>sp|P62081|RS7_HUMAN 40S ribosomal protein S7 OS=Homo sapiens GN=RPS7 PE=1 SV=1;>tr|B5MCP9|B5MCP9_HUMAN 40S ribosomal protein S7 OS=Homo sapiens GN=RPS7 PE=4 SV=1	2	18	18	18	70.6	70.6	70.6	22.127	194	194;187	1	1010	0	70.6	70.6	70.1	66.5	68	67.5	70.1	67.5	62.4	70.1	68	67.5	67.5	68.6	70.6	67	70.1	70.1	67.5	66.5	59.8	52.1	62.4	52.1	52.1	29.9	40.7	45.4
P62136;P62136-2;P62136-3;E9PMD7;F5H1L6;F5H037	P62136;P62136-2;P62136-3;E9PMD7	P62136	19;18;15;13;3;3	19;18;15;13;3;3	4;3;2;3;1;1	Serine/threonine-protein phosphatase PP1-alpha catalytic subunit;Serine/threonine-protein phosphatase	PPP1CA	>sp|P62136|PP1A_HUMAN Serine/threonine-protein phosphatase PP1-alpha catalytic subunit OS=Homo sapiens GN=PPP1CA PE=1 SV=1;>sp|P62136-2|PP1A_HUMAN Isoform 2 of Serine/threonine-protein phosphatase PP1-alpha catalytic subunit OS=Homo sapiens GN=PPP1CA;>sp|P	6	19	19	4	59.7	59.7	16.1	37.512	330	330;341;286;253;169;179	1	561	8.7547e-299	38.5	38.5	27.3	36.7	46.7	40.9	48.8	46.4	34.8	29.7	43.9	58.5	48.2	45.5	47.9	51.2	56.1	32.1	42.1	42.4	35.5	45.8	49.7	14.2	7.6	0	0	0
P62140;E7ETD8;C9JP48;C9J9S3	P62140;E7ETD8	P62140	19;11;8;7	6;1;3;3	6;1;3;3	Serine/threonine-protein phosphatase PP1-beta catalytic subunit;Serine/threonine-protein phosphatase	PPP1CB	>sp|P62140|PP1B_HUMAN Serine/threonine-protein phosphatase PP1-beta catalytic subunit OS=Homo sapiens GN=PPP1CB PE=1 SV=3;>tr|E7ETD8|E7ETD8_HUMAN Serine/threonine-protein phosphatase (Fragment) OS=Homo sapiens GN=PPP1CB PE=2 SV=1	4	19	6	6	66.1	30	30	37.186	327	327;169;138;125	1	196	6.3911e-248	27.5	31.5	26	31.8	42.5	32.4	42.2	35.5	23.2	16.8	43.7	56	36.7	38.8	42.2	48.9	56	24.8	30.6	33.9	27.5	33	45.9	7.6	11.3	0	0	0
P62241;Q5JR95	P62241;Q5JR95	P62241	19;17	19;17	19;17	40S ribosomal protein S8	RPS8	>sp|P62241|RS8_HUMAN 40S ribosomal protein S8 OS=Homo sapiens GN=RPS8 PE=1 SV=2;>tr|Q5JR95|Q5JR95_HUMAN 40S ribosomal protein S8 OS=Homo sapiens GN=RPS8 PE=4 SV=1	2	19	19	19	61.5	61.5	61.5	24.205	208	208;188	1	1035	0	59.6	59.6	53.4	59.6	53.4	59.6	59.6	59.6	59.6	59.6	53.4	59.6	52.4	59.6	59.6	59.6	52.4	53.8	59.6	46.2	59.6	52.4	59.6	45.2	44.7	31.7	38	32.2
P62244;I3L3P7;I3L246;H3BN98;H3BV27;H3BT37;I3L303;H3BVC7	P62244;I3L3P7;I3L246;H3BN98	P62244	14;13;8;7;5;5;5;4	14;13;8;7;5;5;5;4	14;13;8;7;5;5;5;4	40S ribosomal protein S15a	RPS15A	>sp|P62244|RS15A_HUMAN 40S ribosomal protein S15a OS=Homo sapiens GN=RPS15A PE=1 SV=2;>tr|I3L3P7|I3L3P7_HUMAN 40S ribosomal protein S15a OS=Homo sapiens GN=RPS15A PE=2 SV=1;>tr|I3L246|I3L246_HUMAN 40S ribosomal protein S15a OS=Homo sapiens GN=RPS15A PE=4 S	8	14	14	14	76.2	76.2	76.2	14.839	130	130;100;111;237;49;50;52;58	1	601	1.2374e-107	64.6	62.3	70	55.4	63.1	69.2	76.2	68.5	53.1	57.7	68.5	70	70.8	69.2	69.2	76.2	70.8	76.2	69.2	46.9	60	62.3	61.5	37.7	26.2	5.4	24.6	37.7
P62249;M0R210;M0R3H0;Q6IPX4;M0R1M5;M0QX76	P62249;M0R210;M0R3H0;Q6IPX4;M0R1M5	P62249	16;14;13;10;9;6	16;14;13;10;9;6	16;14;13;10;9;6	40S ribosomal protein S16	RPS16	>sp|P62249|RS16_HUMAN 40S ribosomal protein S16 OS=Homo sapiens GN=RPS16 PE=1 SV=2;>tr|M0R210|M0R210_HUMAN 40S ribosomal protein S16 OS=Homo sapiens GN=RPS16 PE=3 SV=1;>tr|M0R3H0|M0R3H0_HUMAN 40S ribosomal protein S16 OS=Homo sapiens GN=RPS16 PE=2 SV=1;>tr	6	16	16	16	66.4	66.4	66.4	16.445	146	146;129;100;152;85;50	1	752	7.4375e-102	63.7	65.1	65.1	65.1	61.6	63.7	65.1	65.1	63.7	63.7	63	65.1	63.7	65.1	65.1	65.8	65.8	57.5	63.7	61.6	65.1	63.7	65.1	50	47.9	42.5	52.7	36.3
P62258;P62258-2;B4DJF2;I3L3T1;I3L0W5;K7EM20	P62258;P62258-2;B4DJF2;I3L3T1	P62258	6;4;3;3;2;2	4;3;1;1;1;2	4;3;1;1;1;2	14-3-3 protein epsilon	YWHAE	>sp|P62258|1433E_HUMAN 14-3-3 protein epsilon OS=Homo sapiens GN=YWHAE PE=1 SV=1;>sp|P62258-2|1433E_HUMAN Isoform SV of 14-3-3 protein epsilon OS=Homo sapiens GN=YWHAE;>tr|B4DJF2|B4DJF2_HUMAN 14-3-3 protein epsilon OS=Homo sapiens GN=YWHAE PE=4 SV=1;>tr|I3	6	6	4	4	29	23.1	23.1	29.174	255	255;233;94;107;38;115	1	105	1.5696e-15	16.9	19.6	12.5	12.5	16.9	12.5	16.9	15.3	12.5	16.9	12.2	12.2	12.5	12.2	14.9	7.8	3.1	16.9	7.8	12.5	16.9	12.2	12.5	7.8	7.8	0	0	4.7
P62263;H0YB22;E5RH77	P62263;H0YB22;E5RH77	P62263	10;6;6	10;6;6	10;6;6	40S ribosomal protein S14	RPS14	>sp|P62263|RS14_HUMAN 40S ribosomal protein S14 OS=Homo sapiens GN=RPS14 PE=1 SV=3;>tr|H0YB22|H0YB22_HUMAN 40S ribosomal protein S14 (Fragment) OS=Homo sapiens GN=RPS14 PE=4 SV=1;>tr|E5RH77|E5RH77_HUMAN 40S ribosomal protein S14 OS=Homo sapiens GN=RPS14 PE	3	10	10	10	43	43	43	16.273	151	151;120;134	1	603	5.7756e-190	41.7	41.7	43	43	43	43	43	43	43	43	43	43	43	43	43	43	43	43	43	41.7	43	43	43	31.1	37.1	15.9	20.5	29.8
P62266;D6RD47;D6RDJ2;D6RIX0;D6R9I7	P62266;D6RD47;D6RDJ2;D6RIX0;D6R9I7	P62266	9;8;6;6;6	9;8;6;6;6	9;8;6;6;6	40S ribosomal protein S23	RPS23	>sp|P62266|RS23_HUMAN 40S ribosomal protein S23 OS=Homo sapiens GN=RPS23 PE=1 SV=3;>tr|D6RD47|D6RD47_HUMAN 40S ribosomal protein S23 OS=Homo sapiens GN=RPS23 PE=3 SV=1;>tr|D6RDJ2|D6RDJ2_HUMAN 40S ribosomal protein S23 OS=Homo sapiens GN=RPS23 PE=2 SV=1;>tr	5	9	9	9	37.1	37.1	37.1	15.807	143	143;134;55;85;123	1	435	4.6534e-35	29.4	29.4	34.3	29.4	35	34.3	35	29.4	35	29.4	29.4	29.4	34.3	35	34.3	23.8	34.3	29.4	28.7	35	21.7	35	29.4	28.7	23.8	8.4	23.8	23.8
P62269;J3JS69	P62269	P62269	16;6	16;6	16;6	40S ribosomal protein S18	RPS18	>sp|P62269|RS18_HUMAN 40S ribosomal protein S18 OS=Homo sapiens GN=RPS18 PE=1 SV=3	2	16	16	16	66.4	66.4	66.4	17.718	152	152;82	1	670	1.4087e-207	55.3	55.3	53.3	53.3	53.3	53.3	55.3	53.3	53.3	53.3	53.3	55.3	53.3	55.3	55.3	55.3	55.3	55.3	53.3	52.6	54.6	52.6	57.9	44.1	27.6	13.8	21.7	31.6
P62273;P62273-2	P62273;P62273-2	P62273	3;3	3;3	3;3	40S ribosomal protein S29	RPS29	>sp|P62273|RS29_HUMAN 40S ribosomal protein S29 OS=Homo sapiens GN=RPS29 PE=1 SV=2;>sp|P62273-2|RS29_HUMAN Isoform 2 of 40S ribosomal protein S29 OS=Homo sapiens GN=RPS29	2	3	3	3	33.9	33.9	33.9	6.6767	56	56;67	1	208	9.2782e-158	32.1	32.1	33.9	33.9	33.9	33.9	32.1	33.9	32.1	33.9	33.9	33.9	33.9	19.6	32.1	32.1	33.9	33.9	33.9	14.3	19.6	33.9	33.9	19.6	33.9	19.6	19.6	19.6
P62277;J3KMX5;E9PS50	P62277;J3KMX5	P62277	12;10;4	12;10;4	12;10;4	40S ribosomal protein S13	RPS13	>sp|P62277|RS13_HUMAN 40S ribosomal protein S13 OS=Homo sapiens GN=RPS13 PE=1 SV=2;>tr|J3KMX5|J3KMX5_HUMAN 40S ribosomal protein S13 OS=Homo sapiens GN=RPS13 PE=2 SV=1	3	12	12	12	53.6	53.6	53.6	17.222	151	151;148;116	1	716	9.008e-157	53.6	53.6	53.6	53.6	53.6	53.6	53.6	52.3	45	52.3	53.6	53.6	53.6	46.4	53.6	46.4	53.6	46.4	53.6	52.3	52.3	53.6	53.6	47.7	43.7	32.5	29.1	45
P62280;M0QZC5;M0R1H5;M0R1H6	P62280;M0QZC5	P62280	18;17;7;7	18;17;7;7	18;17;7;7	40S ribosomal protein S11	RPS11	>sp|P62280|RS11_HUMAN 40S ribosomal protein S11 OS=Homo sapiens GN=RPS11 PE=1 SV=3;>tr|M0QZC5|M0QZC5_HUMAN 40S ribosomal protein S11 OS=Homo sapiens GN=RPS11 PE=2 SV=1	4	18	18	18	68.4	68.4	68.4	18.431	158	158;118;79;88	1	1036	4.0078e-290	63.9	63.9	63.9	63.9	63.9	63.3	63.9	63.9	62.7	62.7	63.9	63.9	63.9	63.9	63.3	63.9	63.9	63.9	63.3	63.3	63.3	62	63.3	50	51.3	43	34.2	44.3
P62328;Q5T4B6	P62328;Q5T4B6	P62328	5;3	5;3	5;3	Thymosin beta-4;Hematopoietic system regulatory peptide	TMSB4X;TMSB4XP4	>sp|P62328|TYB4_HUMAN Thymosin beta-4 OS=Homo sapiens GN=TMSB4X PE=1 SV=2;>tr|Q5T4B6|Q5T4B6_HUMAN HCG1780554 OS=Homo sapiens GN=TMSB4XP4 PE=4 SV=1	2	5	5	5	86.4	86.4	86.4	5.0526	44	44;44	1	201	1.1032e-62	31.8	59.1	59.1	72.7	59.1	59.1	31.8	31.8	31.8	61.4	31.8	31.8	31.8	31.8	31.8	31.8	31.8	31.8	31.8	59.1	59.1	59.1	61.4	86.4	72.7	0	31.8	59.1
P62333	P62333	P62333	2	2	2	26S protease regulatory subunit 10B	PSMC6	>sp|P62333|PRS10_HUMAN 26S protease regulatory subunit 10B OS=Homo sapiens GN=PSMC6 PE=1 SV=1	1	2	2	2	7.7	7.7	7.7	44.172	389	389	1	27	0.00012167	0	0	3.3	3.3	0	7.7	3.3	3.3	3.3	0	3.3	3.3	0	0	3.3	3.3	3.3	0	0	3.3	0	3.3	3.3	0	3.3	3.3	0	0
P62424;Q5T8U3;Q5T8U2	P62424;Q5T8U3;Q5T8U2	P62424	23;14;12	23;14;12	23;14;12	60S ribosomal protein L7a	RPL7A	>sp|P62424|RL7A_HUMAN 60S ribosomal protein L7a OS=Homo sapiens GN=RPL7A PE=1 SV=2;>tr|Q5T8U3|Q5T8U3_HUMAN 60S ribosomal protein L7a (Fragment) OS=Homo sapiens GN=RPL7A PE=4 SV=1;>tr|Q5T8U2|Q5T8U2_HUMAN 60S ribosomal protein L7a OS=Homo sapiens GN=RPL7A PE	3	23	23	23	57.9	57.9	57.9	29.995	266	266;191;151	1	1207	0	52.3	52.6	52.6	52.6	52.6	52.6	52.6	52.6	52.6	48.9	52.6	52.3	52.3	49.6	52.3	48.9	52.3	52.6	48.9	41	47.7	52.6	50	48.5	40.2	27.1	41.4	41
P62495;Q96CG1;B7Z7P8;D6RCB3;D6RJE8;I3L492	P62495;Q96CG1;B7Z7P8;D6RCB3;D6RJE8;I3L492	P62495	4;3;3;2;2;2	4;3;3;2;2;2	4;3;3;2;2;2	Eukaryotic peptide chain release factor subunit 1	ETF1	>sp|P62495|ERF1_HUMAN Eukaryotic peptide chain release factor subunit 1 OS=Homo sapiens GN=ETF1 PE=1 SV=3;>tr|Q96CG1|Q96CG1_HUMAN ETF1 protein OS=Homo sapiens GN=ETF1 PE=2 SV=1;>tr|B7Z7P8|B7Z7P8_HUMAN Eukaryotic peptide chain release factor subunit 1 OS=Ho	6	4	4	4	12.1	12.1	12.1	49.03	437	437;404;423;95;119;208	1	82	7.6726e-15	8.7	3	9.8	8.7	5.3	3	12.1	6.4	6.4	3	12.1	6.4	3	6.4	3	9.8	9.8	0	0	3	6.4	6.4	12.1	0	0	0	0	0
P62633-2;P62633-5;P62633;P62633-4;P62633-6;B4DP17;P62633-3	P62633-2;P62633-5;P62633;P62633-4;P62633-6;B4DP17;P62633-3	P62633	4;4;4;4;4;3;3	4;4;4;4;4;3;3	4;4;4;4;4;3;3	Cellular nucleic acid-binding protein	CNBP	>sp|P62633-2|CNBP_HUMAN Isoform 2 of Cellular nucleic acid-binding protein OS=Homo sapiens GN=CNBP;>sp|P62633-5|CNBP_HUMAN Isoform 5 of Cellular nucleic acid-binding protein OS=Homo sapiens GN=CNBP;>sp|P62633|CNBP_HUMAN Cellular nucleic acid-binding protei	7	4	4	4	27.6	27.6	27.6	18.742	170	170;172;177;178;179;160;167	1	111	1.9693e-31	8.8	8.8	8.8	8.8	8.8	8.8	8.8	8.8	8.8	8.8	8.8	8.8	8.8	8.8	8.8	8.8	8.8	8.8	8.8	8.8	8.8	8.8	8.8	0	8.8	0	0	0
P62701;A6NH36	P62701;A6NH36	P62701	29;16	29;16	14;7	40S ribosomal protein S4, X isoform	RPS4X	>sp|P62701|RS4X_HUMAN 40S ribosomal protein S4, X isoform OS=Homo sapiens GN=RPS4X PE=1 SV=2;>tr|A6NH36|A6NH36_HUMAN 40S ribosomal protein S4, X isoform OS=Homo sapiens GN=RPS4X PE=2 SV=1	2	29	29	14	77.6	77.6	43	29.597	263	263;122	1	1301	1.054e-253	70	62	70	69.2	70	59.3	72.6	69.2	69.6	59.7	72.6	69.2	70	69.6	65.4	72.6	66.5	68.1	66.5	69.2	59.3	66.5	69.2	38.8	21.3	23.6	20.2	30
P67775;P62714;H0YC23;P67775-2;E7ESG8;B7Z2C5	P67775;P62714;H0YC23;P67775-2	P67775	4;4;3;2;1;1	4;4;3;2;1;1	4;4;3;2;1;1	Serine/threonine-protein phosphatase 2A catalytic subunit alpha isoform;Serine/threonine-protein phosphatase 2A catalytic subunit beta isoform	PPP2CA;PPP2CB	>sp|P67775|PP2AA_HUMAN Serine/threonine-protein phosphatase 2A catalytic subunit alpha isoform OS=Homo sapiens GN=PPP2CA PE=1 SV=1;>sp|P62714|PP2AB_HUMAN Serine/threonine-protein phosphatase 2A catalytic subunit beta isoform OS=Homo sapiens GN=PPP2CB PE=1	6	4	4	4	20.1	20.1	20.1	35.594	309	309;309;124;255;145;471	1	34	1.8098e-13	0	0	0	0	0	8.1	8.1	8.1	8.1	0	8.1	8.1	8.1	8.1	8.1	8.1	8.1	8.1	0	4.5	0	0	0	0	8.1	0	0	0
P62750;H7BY10;K7ERT8;A8MUS3;K7EJV9;K7EMA7	P62750;H7BY10;K7ERT8;A8MUS3;K7EJV9;K7EMA7	P62750	16;14;14;14;13;8	16;14;14;14;13;8	16;14;14;14;13;8	60S ribosomal protein L23a	RPL23A	>sp|P62750|RL23A_HUMAN 60S ribosomal protein L23a OS=Homo sapiens GN=RPL23A PE=1 SV=1;>tr|H7BY10|H7BY10_HUMAN 60S ribosomal protein L23a (Fragment) OS=Homo sapiens GN=RPL23A PE=3 SV=1;>tr|K7ERT8|K7ERT8_HUMAN 60S ribosomal protein L23a (Fragment) OS=Homo sa	6	16	16	16	66	66	66	17.695	156	156;158;175;194;170;70	1	1049	1.0167e-277	54.5	54.5	54.5	54.5	54.5	54.5	54.5	54.5	54.5	54.5	59	59	54.5	59	59	59	59	54.5	54.5	54.5	54.5	54.5	51.9	56.4	56.4	48.1	30.8	51.9
P62753;A2A3R7	P62753	P62753	17;6	17;6	5;5	40S ribosomal protein S6	RPS6	>sp|P62753|RS6_HUMAN 40S ribosomal protein S6 OS=Homo sapiens GN=RPS6 PE=1 SV=1	2	17	17	5	45	45	9.2	28.68	249	249;91	1	1001	0	37.3	35.3	37.3	37.3	37.8	32.5	41	37.3	36.1	32.5	37.8	32.5	32.5	41	37.3	37.8	37.3	37.8	32.1	39.4	32.5	37.3	32.5	34.1	29.7	10	8	33.3
P62805	P62805	P62805	10	10	10	Histone H4	HIST1H4A	>sp|P62805|H4_HUMAN Histone H4 OS=Homo sapiens GN=HIST1H4A PE=1 SV=2	1	10	10	10	56.3	56.3	56.3	11.367	103	103	1	377	4.0462e-151	43.7	43.7	43.7	43.7	43.7	34	51.5	51.5	43.7	51.5	43.7	43.7	43.7	43.7	51.5	43.7	32	43.7	43.7	43.7	34	51.5	43.7	32	41.7	11.7	41.7	32
P62829;J3KT29;C9JD32;B9ZVP7;J3KTJ3;J3QQT9	P62829;J3KT29;C9JD32;B9ZVP7	P62829	12;10;8;7;5;1	12;10;8;7;5;1	12;10;8;7;5;1	60S ribosomal protein L23	RPL23	>sp|P62829|RL23_HUMAN 60S ribosomal protein L23 OS=Homo sapiens GN=RPL23 PE=1 SV=1;>tr|J3KT29|J3KT29_HUMAN 60S ribosomal protein L23 OS=Homo sapiens GN=RPL23 PE=2 SV=1;>tr|C9JD32|C9JD32_HUMAN 60S ribosomal protein L23 (Fragment) OS=Homo sapiens GN=RPL23 PE	6	12	12	12	72.1	72.1	72.1	14.865	140	140;122;91;114;81;34	1	608	4.0347e-186	63.6	63.6	69.3	70.7	70.7	70.7	69.3	69.3	53.6	60.7	69.3	69.3	70.7	70.7	69.3	69.3	67.9	67.9	63.6	70.7	62.9	70.7	56.4	67.1	49.3	35.7	20	37.1
P62841;K7EM56;K7EQJ5;K7ELC2;K7EJ78;S4R456;K7EPN6	P62841;K7EM56;K7EQJ5;K7ELC2;K7EJ78;S4R456	P62841	7;6;6;6;5;4;1	7;6;6;6;5;4;1	7;6;6;6;5;4;1	40S ribosomal protein S15	RPS15	>sp|P62841|RS15_HUMAN 40S ribosomal protein S15 OS=Homo sapiens GN=RPS15 PE=1 SV=2;>tr|K7EM56|K7EM56_HUMAN 40S ribosomal protein S15 OS=Homo sapiens GN=RPS15 PE=3 SV=2;>tr|K7EQJ5|K7EQJ5_HUMAN 40S ribosomal protein S15 OS=Homo sapiens GN=RPS15 PE=3 SV=2;>tr	7	7	7	7	59.3	59.3	59.3	17.04	145	145;112;141;152;129;68;28	1	287	1.0014e-93	40	40	26.9	26.9	26.9	26.9	26.9	27.6	26.9	27.6	40	40.7	40.7	40.7	27.6	40.7	40.7	26.9	40.7	40	40	27.6	26.9	8.3	8.3	8.3	8.3	8.3
P62851	P62851	P62851	9	9	9	40S ribosomal protein S25	RPS25	>sp|P62851|RS25_HUMAN 40S ribosomal protein S25 OS=Homo sapiens GN=RPS25 PE=1 SV=1	1	9	9	9	48	48	48	13.742	125	125	1	428	1.8567e-144	36.8	35.2	48	48	35.2	36.8	48	48	31.2	32.8	44	44	36.8	36.8	32.8	48	48	46.4	35.2	46.4	32.8	48	36.8	29.6	31.2	21.6	25.6	16
P62854;Q5JNZ5	P62854;Q5JNZ5	P62854	5;4	5;4	5;4	40S ribosomal protein S26;Putative 40S ribosomal protein S26-like 1	RPS26;RPS26P11	>sp|P62854|RS26_HUMAN 40S ribosomal protein S26 OS=Homo sapiens GN=RPS26 PE=1 SV=3;>sp|Q5JNZ5|RS26L_HUMAN Putative 40S ribosomal protein S26-like 1 OS=Homo sapiens GN=RPS26P11 PE=5 SV=1	2	5	5	5	39.1	39.1	39.1	13.015	115	115;115	1	277	1.902e-63	37.4	37.4	31.3	29.6	37.4	37.4	31.3	37.4	31.3	37.4	31.3	31.3	37.4	37.4	37.4	37.4	37.4	31.3	31.3	37.4	37.4	37.4	37.4	27	19.1	13	19.1	20.9
P62857	P62857	P62857	7	7	7	40S ribosomal protein S28	RPS28	>sp|P62857|RS28_HUMAN 40S ribosomal protein S28 OS=Homo sapiens GN=RPS28 PE=1 SV=1	1	7	7	7	60.9	60.9	60.9	7.8409	69	69	1	320	6.3524e-71	60.9	60.9	60.9	60.9	60.9	60.9	60.9	60.9	60.9	60.9	60.9	60.9	60.9	60.9	60.9	60.9	60.9	60.9	60.9	60.9	60.9	60.9	60.9	30.4	44.9	30.4	29	30.4
[truncated: 374 more rows]
[truncated: 250 more columns]
