# Supplementary material for: Vascular Endothelial Growth Factor (VEGF) Promotes Assembly of the p130Cas Interactome to Drive Endothelial Chemotactic Signaling and Angiogenesis
Source: Mol Cell Proteomics. 2016 Dec 22;16(2):168–80. doi: 10.1074/mcp.M116.064428 (PMC5294206; doi:10.1074/mcp.M116.064428)
Supplement: Supplemental Data [file 10.1074_M116.064428_mcp.M116.064428-3.xlsx]

## Sheet: Sheet1
Sequence	N-term cleavage window	C-term cleavage window	Amino acid before	First amino acid	Second amino acid	Second last amino acid	Last amino acid	Amino acid after	Length	Missed cleavages	Mass	Proteins	Leading razor protein	Start position	End position	Gene names	Protein names	Unique (Groups)	Unique (Proteins)	Charges	PEP	Score	Intensity	Intensity 02_14_13_15F_0min_1a	Intensity 02_14_13_15F_0min_1b	Intensity 02_14_13_15F_0min_2a	Intensity 02_14_13_15F_0min_2b	Intensity 02_14_13_15F_0min_3a	Intensity 02_14_13_15F_0min_3b	Intensity 02_14_13_15F_VEGF_10m_1a	Intensity 02_14_13_15F_VEGF_10m_1b	Intensity 02_14_13_15F_VEGF_10m_2a	Intensity 02_14_13_15F_VEGF_10m_2b	Intensity 02_14_13_15F_VEGF_10m_3a	Intensity 02_14_13_15F_VEGF_10m_3b	Intensity 02_14_13_15F_VEGF_30m_1b	Intensity 02_14_13_15F_VEGF_30m_2a	Intensity 02_14_13_15F_VEGF_30m_2b	Intensity 02_14_13_15F_VEGF_30m_3a	Intensity 02_14_13_15F_VEGF_30m_3b	Intensity 02_14_13_15F_VEGF_60m_1a	Intensity 02_14_13_15F_VEGF_60m_1b	Intensity 02_14_13_15F_VEGF_60m_2a	Intensity 02_14_13_15F_VEGF_60m_2b	Intensity 02_14_13_15F_VEGF_60m_3a	Intensity 02_14_13_15F_VEGF_60m_3b	Intensity 02_14_13_WT_0min_1a	Intensity 02_14_13_WT_0min_1b	Intensity 02_14_13_WT_0min_2a
AAAAAAALQAK	NHKLRVDKAAAAAAAL	AAAALQAKSDEKAAVA	K	A	A	A	K	S	11	0	955.545	P36578;H3BM89;H3BU31	P36578	354	364	RPL4	60S ribosomal protein L4	yes	no	2	2.1096e-08	150.35	17156000000	194790000	172280000	141250000	125380000	222570000	290910000	489900000	534790000	256580000	282510000	465750000	1556600000	466560000	779800000	820790000	740380000	1904700000	261510000	345350000	85091000	92172000	232540000	275770000	0	0	0
AAAAAWEEPSSGNGTAR	________________	SSGNGTARAGPRKRGG	K	A	A	A	R	A	17	0	1644.75	Q9P258	Q9P258	6	22	RCC2	Protein RCC2	yes	yes	2	0.00071203	97.235	292110000	0	0	0	0	0	0	0	0	0	0	0	0	0	0	0	0	0	0	0	0	0	0	0	0	0	0
AAAAGSGDLPPLGPATLLALCVQHSAR	ALLGEIVRAAAAGSGD	LCVQHSARELELGHLP	R	A	A	A	R	E	27	0	2613.37	Q5U651	Q5U651	562	588	RASIP1	Ras-interacting protein 1	yes	yes	3	4.9262e-23	117.83	295470000	0	0	0	0	0	0	0	0	0	0	0	0	0	0	0	0	0	0	0	0	0	0	0	0	0	0
AAAGEFADDPCSSVKR	RKQGDLMKAAAGEFAD	DPCSSVKRGNMVRAAR	K	A	A	K	R	G	16	1	1679.76	P35221;P35221-2;F8W845;G3XAM7;E5RIB1;E5RHV7;E5RGY6;E5RG03;E5RJ41	P35221	106	121	CTNNA1	Catenin alpha-1	yes	no	3	0.0014081	57.788	82057000	0	0	0	0	0	0	0	0	0	0	0	0	0	0	0	0	0	0	0	0	0	0	0	0	0	0
AAALQYPSPSAAQDMVER	RGIVATTKAAALQYPS	AAQDMVERVKELGHST	K	A	A	E	R	V	18	0	1903.91	P56945;P56945-5;P56945-8;P56945-7;P56945-2;P56945-6;P56945-3;F5H855;P56945-4	P56945	832	849	BCAR1	Breast cancer anti-estrogen resistance protein 1	yes	no	2;3	2.2121e-72	199.39	58319000000	483590000	535300000	1057400000	1261200000	1398300000	1800000000	2613400000	2499900000	2913300000	3286500000	1465300000	2798200000	2223700000	2595100000	2637100000	2207600000	2958300000	2146500000	2433800000	554980000	607580000	1144800000	1307400000	298810000	326860000	58468000
AAANEQLTR	AKELDRERAAANEQLT	AANEQLTRAILRERIC	R	A	A	T	R	A	9	0	972.499	Q9NX63;C9JRZ6;F8WAR4;G3V1K1	Q9NX63	96	104	CHCHD3	Coiled-coil-helix-coiled-coil-helix domain-containing protein 3, mitochondrial	yes	no	2	0.0022781	152.38	1174200000	0	0	0	0	0	0	0	0	0	0	0	0	0	0	0	0	0	0	0	0	0	0	0	0	0	0
AAANKLVR	LEQEAKERAAANKLVR	AAANKLVRRTEKKLKE	R	A	A	V	R	R	8	1	841.513	P35580;P35580-3;P35580-2;F8W6L6;P35580-4	P35580	1838	1845	MYH10	Myosin-10	yes	no	2	0.051562	137.18	303660000	0	0	0	0	0	0	0	0	0	0	0	0	0	0	0	0	0	0	0	0	0	0	0	0	0	0
AAAPQAWAGPMEEPPQAQAPPR	ILDSEETRAAAPQAWA	PQAQAPPRGPGSPAED	R	A	A	P	R	G	22	0	2270.09	Q16643;Q16643-3;Q16643-2;F8W9Z3;D6R9Q9	Q16643	391	412	DBN1	Drebrin	yes	no	3	3.9312e-08	91.64	1211500000	22361000	24158000	16275000	13069000	24834000	28619000	42230000	34396000	25968000	29330000	34101000	60810000	37473000	46913000	53791000	37505000	62913000	29415000	28810000	7790300	10220000	34805000	35105000	0	0	0
AAATAEEPDPK	SKVVVTEKAAATAEEP	TAEEPDPKGIPEFWFT	K	A	A	P	K	G	11	0	1098.52	Q99733;Q99733-2;C9J6D1;E9PKT8;C9JZI7;A8MXH2;H0YCI4	Q99733	147	157	NAP1L4	Nucleosome assembly protein 1-like 4	yes	no	2	0.019863	68.536	61405000	0	0	0	0	0	0	0	0	0	0	4322200	7991600	0	0	0	0	0	0	2802300	0	0	0	0	0	0	0
AAATPESQEPQAK	EGTAQEGKAAATPESQ	ESQEPQAKGAEASAAS	K	A	A	A	K	G	13	0	1326.64	P49006	P49006	145	157	MARCKSL1	MARCKS-related protein	yes	yes	2	5.9344e-05	94.122	271470000	1796600	0	1994200	2216800	2536500	2907400	3097100	2456900	2128300	2014300	1582700	2515700	3913400	2043500	4092600	3267300	0	1792500	4342900	1161700	878400	1665300	2805500	0	0	0
AAAYLDPNLNHTPNSSTK	________________	HTPNSSTKTHLGTGME	M	A	A	T	K	T	18	0	1912.93	Q8IYN9;Q05397;Q05397-5;J3QT16;H0YBP1;E7ESA6;E5RGA6;E5RH08;E5RIK4;E5RG54;E5RH48;E5RH01;E5RG66;E5RI72;E5RFW9;E5RJP0	Q8IYN9	2	19	PTK2	Focal adhesion kinase 1	yes	no	2	2.8272e-30	158.45	203160000	0	0	0	0	0	0	0	0	0	0	0	0	0	0	0	0	0	0	0	0	0	0	0	0	0	0
AACNLLQR	RTREGRLKAACNLLQR	AACNLLQRGITNLCVI	K	A	A	Q	R	G	8	0	944.486	Q01813;Q01813-2;Q5VSR5;V9GYV7	Q01813	110	117	PFKP	6-phosphofructokinase type C	yes	no	2	0.013051	143	2856400000	0	0	0	0	0	0	0	0	0	0	0	0	0	0	0	0	0	0	0	0	0	0	0	0	0	0
AADAEAEVASLNR	KLELAEKKAADAEAEV	AEVASLNRRIQLVEEE	K	A	A	N	R	R	13	0	1315.64	J3KN67	J3KN67	79	91	TPM3		no	no	2;3	2.9571e-19	158.01	483190000	0	0	0	16730000	26605000	48243000	0	0	0	0	0	0	0	0	0	0	0	0	0	0	12643000	206840000	0	5006200	19836000	0
AADAEAEVASLNRR	KLELAEKKAADAEAEV	EVASLNRRIQLVEEEL	K	A	A	R	R	I	14	1	1471.74	J3KN67	J3KN67	79	92	TPM3		no	no	3	2.0104e-12	137.84	598450000	13951000	12743000	8851400	8682400	14241000	18416000	21969000	24989000	20749000	18559000	28212000	33034000	23772000	33143000	28815000	27354000	41552000	17433000	21842000	4904300	5466400	15059000	14183000	1972500	1093600	0
AADALEEQQR	SLEEEKRRAADALEEQ	DALEEQQRCISELKAE	R	A	A	Q	R	C	10	0	1129.54	Q14980-4;Q14980-3;Q14980-2;Q14980;F5H4J1	Q14980-4	725	734	NUMA1	Nuclear mitotic apparatus protein 1	yes	no	2	0.023355	72.321	62750000	0	0	0	0	0	0	0	0	0	0	0	0	0	0	0	0	0	0	0	0	0	0	0	0	0	0
AADGSAVSTVTK	TTTRHSQRAADGSAVS	SAVSTVTKTERLVHSN	R	A	A	T	K	T	12	0	1105.56	P53814-5;P53814;P53814-6;P53814-2	P53814-5	657	668	SMTN	Smoothelin	yes	no	2	7.3287e-06	124.38	321180000	0	0	0	0	0	0	0	0	0	0	0	0	0	0	0	0	0	0	0	0	0	0	0	0	0	0
AADKLIQNLDANHDGR	LSDTGNRKAADKLIQN	LDANHDGRISFDEYWT	K	A	A	G	R	I	16	1	1749.88	Q96FQ6	Q96FQ6	58	73	S100A16	Protein S100-A16	yes	yes	3	1.1699e-52	191.37	363620000	0	3906800	3786200	5295800	10712000	8952500	21697000	13798000	0	0	11254000	23434000	16577000	13777000	14747000	22963000	21063000	16469000	16520000	0	0	8016700	9707700	0	0	0
AADPPAENSSAPEAEQGGAE	PQDGKETKAADPPAEN	EAEQGGAE________	K	A	A	A	E	-	20	0	1896.8	P67809;H0Y449	P67809	305	324	YBX1	Nuclease-sensitive element-binding protein 1	yes	no	2	7.5746e-06	107.72	355030000	7182700	7677500	4991500	5570800	8265300	10143000	15974000	12830000	8319600	7349600	11881000	24183000	14847000	17388000	23897000	24918000	34314000	10861000	16585000	3665000	0	12981000	11737000	0	0	0
AADRLPNLSSPSAEGPPGPPSGPAPR	KFLEERAKAADRLPNL	PPSGPAPRKKTQEKDD	K	A	A	P	R	K	26	1	2494.26	E7EPD0;O60784;O60784-4;O60784-2;O60784-3	E7EPD0	415	440	TOM1	Target of Myb protein 1	yes	no	3	1.1348e-27	140.57	718520000	0	0	0	0	0	0	0	0	0	0	0	0	0	0	0	0	0	0	0	0	0	0	0	0	0	0
AAEAAINILK	SKKLAKHRAAEAAINI	EAAINILKANASICFA	R	A	A	L	K	A	10	0	1012.59	O75569-3;O75569-2;O75569;F8WEG8;G5E9Q4;C9JMM3	O75569-3	66	75	PRKRA	Interferon-inducible double stranded RNA-dependent protein kinase activator A	yes	no	2	0.0060215	76.228	397060000	0	0	0	0	0	0	0	0	0	0	0	0	0	0	0	0	0	0	0	0	0	0	0	0	0	0
AAECNIVVTQPR	DDFIQNDRAAECNIVV	NIVVTQPRRISAVSVA	R	A	A	P	R	R	12	0	1356.68	Q08211	Q08211	435	446	DHX9	ATP-dependent RNA helicase A	yes	yes	2	2.4891e-10	145.29	1585100000	0	0	0	2341700	4323100	4125100	8196800	7753900	4914900	0	8145200	0	0	8250700	4848600	8079000	11699000	4486100	6939700	0	1528300	2872100	2568500	0	0	0
AAEEAEEAR	GEAEAARRAAEEAEEA	AEEAEEARVQAEREAA	R	A	A	A	R	V	9	0	974.431	Q15149;Q15149-7;Q15149-9;Q15149-5;Q15149-6;Q15149-2;Q15149-3;Q15149-8	Q15149	2226	2234	PLEC	Plectin	no	no	2	0.0051656	111.61	191100000	2158500	2388400	0	1666800	1986600	2529400	2841500	3143700	0	906550	0	4706600	3259200	4961700	5158500	0	6383500	2113500	4898100	0	0	2459200	2904300	0	261840	0
AAEEAFVNDIDESSPGTEWER	QKTKANNRAAEEAFVN	SPGTEWERVARLCDFN	R	A	A	E	R	V	21	0	2351.02	P09496-2;P09496-4;P09496-3;P09496;P09496-5;C9J8P9	P09496-2	163	183	CLTA	Clathrin light chain A	yes	no	2;3	3.7457e-149	250.86	5589200000	163640000	177390000	98692000	105200000	174300000	261980000	261040000	157220000	75132000	116230000	168120000	259000000	116670000	373920000	275030000	517560000	296720000	197160000	126330000	55839000	76262000	228900000	150820000	10438000	13294000	0
AAEETNMEK	EIFSKYQKAAEETNME	AEETNMEKKRSNTENL	K	A	A	E	K	K	9	0	1021.44	Q9UHB6;Q9UHB6-4;F8VRN8;F8VTU2;F8VVQ7	Q9UHB6	44	52	LIMA1	LIM domain and actin-binding protein 1	yes	no	2	0.025363	79.148	27136000	0	0	0	0	0	0	0	0	0	0	6142300	0	0	11261000	0	7192100	0	0	0	1485200	0	0	0	0	1055800	0
AAEFGEPTSEQTGTAAGK	MKRKFSLRAAEFGEPT	QTGTAAGKTIAQTTAP	R	A	A	G	K	T	18	0	1750.8	O95425-2;O95425-4;O95425-3;O95425	O95425-2	629	646	SVIL	Supervillin	yes	no	2	3.2909e-41	165.66	1666300000	15401000	17422000	9074400	11279000	23552000	24553000	30554000	36050000	23986000	16205000	25910000	59495000	31413000	53085000	46159000	56749000	56003000	23483000	30634000	9421100	12032000	28832000	21770000	0	8052000	0
AAELIANSLATAGDGLIELR	ISAEGDSKAAELIANS	GDGLIELRKLEAAEDI	K	A	A	L	R	K	20	0	1997.08	P35232;C9JW96	P35232	220	239	PHB	Prohibitin	yes	no	2;3	1.5111e-11	126.26	549740000	0	0	7343300	13012000	8403400	22910000	4834400	7400000	18557000	27678000	11638000	6143400	21098000	15329000	8980900	7612100	8982200	10375000	25061000	7834000	11198000	5639800	0	9609400	2513400	6309500
AAETQTLNFGPEWLR	________________	NFGPEWLRALSSGGSI	M	A	A	L	R	A	15	0	1731.86	Q6Y7W6-4;Q6Y7W6-5;Q6Y7W6;Q6Y7W6-3;I1E4Y6;C9JHW1;E7ESB6;C9JW88;F8WCD5;C9JPV7;C9JXQ0;C9J0V6;C9JHT0;C9JRZ2	Q6Y7W6-4	2	16	GIGYF2	PERQ amino acid-rich with GYF domain-containing protein 2	yes	no	2	0.0010181	90.707	107880000	3076000	0	0	2441400	0	0	6246800	9350300	2380600	0	6075500	12250000	9506100	8899500	8941900	7227200	11149000	0	7715100	0	0	5444000	5949500	0	0	0
AAEVLNK	KMEESMKKAAEVLNKH	KAAEVLNKHSLSGRPL	K	A	A	N	K	H	7	0	743.418	P52272-2;P52272;M0R019;M0R2T0;M0R0N3;M0QYQ7	P52272-2	128	134	HNRNPM	Heterogeneous nuclear ribonucleoprotein M	yes	no	2	0.055163	97.473	1008200000	13649000	14605000	8401500	0	12156000	0	0	0	9940300	1267100	17218000	27072000	4290800	28407000	28111000	19987000	25674000	11718000	0	5519900	0	12065000	0	1968500	2287100	0
AAEWYNIDFSLQNQLR	MPPKPADRAAEWYNID	FSLQNQLRLAGASPAT	R	A	A	L	R	L	16	0	1966.95	Q13045-2;Q13045;Q13045-3	Q13045	386	401	FLII	Protein flightless-1 homolog	no	no	2;3	3.258e-22	152	703520000	22906000	28606000	22503000	20851000	36455000	49243000	28384000	42890000	0	0	50776000	59422000	16124000	46972000	16188000	60929000	75362000	27762000	23989000	6509000	16872000	26389000	24391000	0	0	0
AAFTAFEEAQLPR	RHPERRMRAAFTAFEE	FEEAQLPRLKQENPNM	R	A	A	P	R	L	13	0	1449.73	Q96CT7	Q96CT7	171	183	CCDC124	Coiled-coil domain-containing protein 124	yes	yes	2	2.7714e-09	123.95	260060000	0	3410000	5284000	4768700	8871100	12066000	14786000	14250000	0	0	16222000	34250000	21202000	0	12607000	33089000	24994000	0	0	4554400	2479400	8405800	6793100	0	0	0
AAGASDVVLYK	SKEQGNVKAAGASDVV	ASDVVLYKIDVPANRY	K	A	A	Y	K	I	11	0	1092.58	Q9NSD9	Q9NSD9	54	64	FARSB	Phenylalanine--tRNA ligase beta subunit	yes	yes	2	0.016694	61.344	109110000	0	0	0	0	0	0	0	13512000	8746600	0	18329000	29860000	3807600	10748000	6373500	13862000	0	3871200	0	0	0	0	0	0	0	0
AAGFSSSTTSTSWEGNR	QELIKLVKAAGFSSST	STSWEGNRASQTLSFQ	K	A	A	N	R	A	17	0	1744.77	Q7Z478	Q7Z478	1187	1203	DHX29	ATP-dependent RNA helicase DHX29	yes	yes	2	0.029898	50.178	162270000	2457500	3042000	2097700	2130300	3646200	7063500	10950000	12382000	6184000	5999500	7265000	14893000	9198300	8796300	13558000	10960000	12034000	4726300	5092000	1980900	1507900	4232800	4190900	0	0	0
AAGKGDVPTK	LLARAEKKAAGKGDVP	GKGDVPTKRPPVLRAG	K	A	A	T	K	R	10	1	942.513	P62424;Q5T8U3;Q5T8U2	P62424	122	131	RPL7A	60S ribosomal protein L7a	yes	no	2	0.0051392	94.363	0	0	0	0	0	0	0	0	0	0	0	0	0	0	0	0	0	0	0	0	0	0	0	0	0	0	0
AAGPSLSHTSGGTQSK	GASKTFGKAAGPSLSH	TSGGTQSKVVPIASLT	K	A	A	S	K	V	16	0	1484.72	P27694	P27694	168	183	RPA1	Replication protein A 70 kDa DNA-binding subunit;Replication protein A 70 kDa DNA-binding subunit, N-terminally processed	yes	yes	3	1.4409e-06	115.26	524020000	0	0	0	0	0	0	0	0	0	0	0	0	0	0	0	0	0	0	0	0	0	0	0	0	0	0
AAGTAAALAFLSQESR	________________	AFLSQESRTRAGGVGG	M	A	A	S	R	T	16	0	1562.81	O75607	O75607	2	17	NPM3	Nucleoplasmin-3	yes	yes	2	2.5458e-30	164.53	500450000	23367000	31194000	0	24712000	0	0	0	55042000	14478000	22776000	0	49616000	0	57477000	55922000	30099000	26250000	0	0	0	0	23954000	0	0	0	0
AAGTLYTYPENWR	________________	YTYPENWRAFKALIAA	M	A	A	W	R	A	13	0	1540.73	P26641	P26641	2	14	EEF1G	Elongation factor 1-gamma	yes	yes	2	3.7289e-07	113.24	446680000	0	0	0	0	0	0	0	0	0	0	0	0	0	0	0	0	0	0	0	0	0	0	0	0	0	0
AAGVEAAAEVAATEIK	________________	EVAATEIKMEEESGAP	M	A	A	I	K	M	16	0	1499.78	P52272-2;P52272;M0R019;M0R2T0;M0R0N3;M0QYQ7;M0R0Y6	P52272-2	2	17	HNRNPM	Heterogeneous nuclear ribonucleoprotein M	yes	no	2	5.0697e-21	149.22	563950000	8777900	10716000	7118700	8935800	8829000	14519000	14167000	13329000	9221600	8664300	12023000	21373000	18826000	0	20031000	19125000	24830000	11187000	0	7811800	6109300	14146000	10497000	0	0	0
AAGVEAAAEVAATEIKMEEESGAPGVPSGNGAPGPK	________________	GNGAPGPKGEGERPAQ	M	A	A	P	K	G	36	1	3348.61	P52272-2;P52272;M0R019;M0R2T0;M0R0N3;M0QYQ7;M0R0Y6	P52272-2	2	37	HNRNPM	Heterogeneous nuclear ribonucleoprotein M	yes	no	3	4.6301e-74	154.43	144430000	0	0	0	0	0	0	0	0	0	0	0	0	0	0	0	0	0	0	0	0	0	0	0	0	0	0
AAGVNVEPFWPGLFAK	DKINALIKAAGVNVEP	FWPGLFAKALANVNIG	K	A	A	A	K	A	16	0	1701.89	P05386	P05386	34	49	RPLP1	60S acidic ribosomal protein P1	yes	yes	2;3	9.7156e-10	128.22	3773400000	104540000	119490000	59718000	79608000	118340000	178290000	180490000	208310000	115790000	133380000	98861000	205560000	183830000	16722000	236320000	131180000	195990000	160040000	174900000	48071000	45787000	111530000	110770000	11982000	13900000	0
AAGVPQVNSK	HRGPGLPRAAGVPQVN	GVPQVNSKLVSKRSRV	R	A	A	S	K	L	10	0	969.524	Q96SB3	Q96SB3	231	240	PPP1R9B	Neurabin-2	yes	yes	2	0.039704	66.056	79535000	0	0	0	0	0	0	0	0	0	0	0	0	0	0	0	0	0	0	0	0	0	0	0	0	0	0
AAGVPSATITWR	RTVRLYCRAAGVPSAT	PSATITWRKEGGSLPP	R	A	A	W	R	K	12	0	1228.66	P98160	P98160	1979	1990	HSPG2	Basement membrane-specific heparan sulfate proteoglycan core protein;Endorepellin;LG3 peptide	yes	yes	2	0.0021942	81.92	488600000	10177000	8122500	7516800	8380100	10601000	10820000	18605000	23892000	15234000	12004000	10776000	22541000	17102000	22676000	19579000	24194000	31608000	14549000	14094000	5866000	0	10247000	0	0	0	0
AAHIFNEALVCHQIR	CIKPNDKKAAHIFNEA	ALVCHQIRYLGLLENV	K	A	A	I	R	Y	15	0	1777.9	O43795-2;E9PDF6;O43795	O43795-2	603	617	MYO1B	Unconventional myosin-Ib	no	no	2;3;4	4.3976e-48	205.27	8722400000	25425000	31932000	50455000	52774000	79850000	111680000	166290000	182490000	101080000	104210000	146950000	300380000	93836000	85109000	102220000	29918000	127100000	20326000	106200000	8883900	21057000	96215000	79191000	8364000	6884300	0
AAHLCAEAALR	GRKADVIKAAHLCAEA	LCAEAALRLVKPGNQN	K	A	A	L	R	L	11	0	1181.6	Q9UQ80;F8VR77;H0YIN7;F8W0A3	Q9UQ80	145	155	PA2G4	Proliferation-associated protein 2G4	yes	no	3	0.00034265	119.53	470360000	1525500	0	9032100	0	6436900	0	49720000	46493000	16813000	15853000	45679000	70253000	18870000	17311000	13464000	29357000	38568000	7293900	5640500	2973400	0	9674400	8013600	1704500	1458600	0
AAIAQLNGK	MEKEADAKAAIAQLNG	AIAQLNGKEVKGKRIN	K	A	A	G	K	E	9	0	884.508	Q96PK6;Q96PK6-2	Q96PK6	127	135	RBM14	RNA-binding protein 14	yes	no	2	0.0038115	130.22	419940000	0	0	0	0	0	0	3011200	0	0	0	0	0	0	0	0	0	0	0	0	0	0	0	0	0	0	0
AAIDWFDGKEFHGNIIK	FDDPPSAKAAIDWFDG	EFHGNIIKVSFATRRP	K	A	A	I	K	V	17	1	1959.98	K7EPT6;Q92804-2;Q92804	K7EPT6	207	223	TAF15	TATA-binding protein-associated factor 2N	yes	no	4	0.0008579	84.508	265330000	0	0	0	0	0	0	0	0	0	0	0	0	0	0	0	0	0	0	0	0	0	0	0	0	0	0
AAIDWFDGKEFSGNPIK	FDDPPSAKAAIDWFDG	EFSGNPIKVSFATRRA	K	A	A	I	K	V	17	1	1893.93	P35637-2;P35637;H3BPE7	P35637-2	348	364	FUS	RNA-binding protein FUS	yes	no	2;3	6.815e-53	195.46	2932500000	0	7881500	0	10422000	0	10186000	0	14946000	0	11670000	0	24030000	14022000	0	18987000	19569000	15596000	0	10673000	0	3496100	0	12508000	0	794730	0
AAILETAPK	SIQVLTSKAAILETAP	AILETAPKEVPMVVVP	K	A	A	P	K	E	9	0	912.528	Q9P2E9-2;Q9P2E9;Q9P2E9-3;A2A2S5	Q9P2E9-2	167	175	RRBP1	Ribosome-binding protein 1	yes	no	2	0.010321	93.649	938270000	13332000	12420000	13263000	11942000	13495000	21409000	32540000	33766000	28551000	23547000	39028000	60085000	34599000	46444000	41486000	42078000	49162000	20346000	28514000	8873000	0	21819000	0	4360500	4057200	0
AAITMQR	KKYLRMRKAAITMQRY	KAAITMQRYVRGYQAR	K	A	A	Q	R	Y	7	0	789.417	Q9Y4I1-3;G3V394;F8W6H6;Q9Y4I1;Q9Y4I1-2;F8WE88	Q9Y4I1	792	798	MYO5A	Unconventional myosin-Va	no	no	2	0.00020569	170.17	1890400000	16103000	15193000	0	0	34214000	2955400	0	0	46155000	42733000	109900000	10035000	0	103590000	90050000	62774000	66191000	0	0	0	9794400	34073000	24866000	3329500	0	0
AAIVYHTK	SWGSFDLRAAIVYHTK	AAIVYHTKEMESIWNL	R	A	A	T	K	E	8	0	901.502	Q7Z417	Q7Z417	660	667	NUFIP2	Nuclear fragile X mental retardation-interacting protein 2	yes	yes	2	0.027008	89.355	654210000	1655200	1482600	0	1135000	2205500	1926200	4343900	3358000	2532300	1963000	3972600	6370400	4223200	4741400	4547200	3381900	5174100	2549100	3170300	1097700	0	2637800	0	0	0	0
AALAATLEEYKATVASDQIEMNR	IESEQKGKAALAATLE	SDQIEMNRLKAQLENE	K	A	A	N	R	L	23	1	2494.24	Q69YQ0-2;Q69YQ0;F8WAN1;C9J8U1	Q69YQ0-2	556	578	SPECC1L	Cytospin-A	yes	no	3	5.649e-94	206.74	638080000	13106000	10615000	5918800	7307800	15835000	0	29073000	30220000	20241000	0	34786000	71168000	35258000	0	42001000	35015000	0	0	22368000	0	6213400	20369000	21269000	0	0	0
AALAHSEEVTASQVAATK	QLLEEQHRAALAHSEE	ASQVAATKTLPNGRDA	R	A	A	T	K	T	18	0	1782.91	Q15149;Q15149-7;Q15149-9;Q15149-5;Q15149-6;Q15149-2;Q15149-3;H0YDN1;Q15149-8	Q15149	2744	2761	PLEC	Plectin	no	no	2;3	4.3394e-150	258.92	7261100000	26425000	22899000	0	0	35487000	0	0	0	0	0	0	0	0	0	71908000	68046000	0	0	0	0	0	0	27325000	0	0	0
AALEEEVR	LQKEKADRAALEEEVR	AALEEEVRSLRHNNRR	R	A	A	V	R	S	8	0	915.466	Q96FS4;F6RY50	Q96FS4	1000	1007	SIPA1	Signal-induced proliferation-associated protein 1	yes	no	2	0.013943	111.95	438710000	8533600	7813700	0	4532600	11097000	12233000	19249000	0	21813000	0	26029000	42141000	28580000	0	30214000	0	46931000	19037000	15050000	2655000	3085400	0	0	0	0	0
AALEEVER	EEAARQRKAALEEVER	AALEEVERLKAKVEEA	K	A	A	E	R	L	8	0	915.466	Q15149;Q15149-7;Q15149-9;Q15149-5;Q15149-6;Q15149-2;Q15149-3;Q15149-8	Q15149	2143	2150	PLEC	Plectin	no	no	2	0.01402	111.74	3297300000	0	0	0	0	0	0	0	0	0	0	0	0	0	0	0	0	0	0	0	0	0	0	0	0	0	0
AALIIQQYFR	KKFLRERRAALIIQQY	LIIQQYFRGQQTVRKA	R	A	A	F	R	G	10	0	1221.69	Q9NQX4	Q9NQX4	782	791	MYO5C	Unconventional myosin-Vc	yes	yes	2	0.060858	61.691	0	0	0	0	0	0	0	0	0	0	0	0	0	0	0	0	0	0	0	0	0	0	0	0	0	0	0
AALLNFDEFAVSKDGIEK	LPPVHVIKAALLNFDE	VSKDGIEKLLTMMPTE	K	A	A	E	K	L	18	1	1966	Q9Y613	Q9Y613	718	735	FHOD1	FH1/FH2 domain-containing protein 1	yes	yes	3	0.0059057	57.366	126720000	5381500	5771800	2225300	4001300	0	7160000	8097300	0	3975300	0	7906900	13427000	7116300	10857000	11579000	13941000	14228000	0	4824800	0	0	0	6230300	0	0	0
AALQEEEQASK	RDKVKSFRAALQEEEQ	QEEEQASKQINPKRPR	R	A	A	S	K	Q	11	0	1202.58	O00139-2;O00139-1;O00139-5;O00139;O00139-4	O00139-2	640	650	KIF2A	Kinesin-like protein KIF2A	yes	no	2	0.0011605	108.35	348490000	5262300	5447000	3327900	3632600	5688800	7346600	9818500	7940500	4769100	4049600	9266200	11320000	5773000	15753000	9962500	9905700	11665000	3990800	6111400	1613800	1814200	7111700	4680400	0	0	0
AALQELLSK	KIRGSLARAALQELLS	ALQELLSKGLIKLVSK	R	A	A	S	K	G	9	0	971.565	P62851	P62851	86	94	RPS25	40S ribosomal protein S25	yes	yes	2	0.0021042	154.85	7962400000	72764000	76072000	109690000	106990000	118670000	142190000	463290000	487630000	206240000	214600000	580180000	1026600000	361620000	290200000	306970000	334680000	421660000	161650000	183890000	70368000	57932000	176280000	148830000	22474000	16864000	3032700
AALRPLVKPK	________________	LRPLVKPKIVKKRTKK	M	A	A	P	K	I	10	2	1091.72	D3YTB1;P62910;F8W727;D3YTI8	D3YTB1	2	11	RPL32	60S ribosomal protein L32	yes	no	2;3	0.0038106	107.9	13363000000	80069000	76465000	89889000	92335000	98829000	136000000	316150000	277560000	263440000	283960000	414330000	624020000	364650000	262540000	252630000	171650000	253610000	174630000	248380000	57934000	65125000	184370000	114170000	35470000	32589000	3401300
AALTIIR	RMRYKRTKAALTIIRY	KAALTIIRYYRRYKVK	K	A	A	I	R	Y	7	0	756.486	O94832;K7EIG7;J3QRN6	O94832	723	729	MYO1D	Unconventional myosin-Id	yes	no	2	0.0051866	143.02	1382700000	10559000	10627000	10510000	15232000	24631000	25402000	53453000	51180000	39239000	37596000	42545000	79463000	47063000	32329000	35429000	27789000	38052000	29061000	35987000	4022200	0	15163000	11537000	0	0	0
AALVDLEPGTMDSVR	SSQKYVPRAALVDLEP	PGTMDSVRSGPFGQLF	R	A	A	V	R	S	15	0	1572.78	Q9BUF5;K7EL29;K7EN98;K7ESQ3;K7EQT3;K7EJ64;K7ERA8;K7EJZ4;K7EPE5	Q9BUF5	63	77	TUBB6	Tubulin beta-6 chain	yes	no	2	7.3161e-07	119.62	2636900000	0	0	0	0	0	0	0	0	0	0	0	0	0	0	0	0	0	0	0	0	0	0	0	0	0	0
AAMDNSEIAGEKK	NAHSNILKAAMDNSEI	SEIAGEKKSAQWRTVE	K	A	A	K	K	S	13	1	1362.64	B9A067;Q16891-2;Q16891-4;Q16891;C9J406;Q16891-3;H7C463	B9A067	211	223	IMMT	Mitochondrial inner membrane protein	yes	no	2;3	7.9755e-19	162.67	1691900000	0	0	0	0	0	0	0	0	0	0	0	0	0	0	0	0	0	0	0	0	0	0	0	0	0	0
AAMEPIVISAK	AQISPEGRAAMEPIVI	EPIVISAKTMLESAGG	R	A	A	A	K	T	11	0	1128.62	Q5TCU6;Q9Y490	Q5TCU6	1594	1604	TLN1	Talin-1	yes	no	2	0.025655	65.179	455750000	0	0	0	0	0	0	0	0	0	0	0	0	0	0	0	0	0	0	0	0	0	0	0	0	0	0
AAMTDAMVPR	EKQLLEEKAAMTDAMV	MTDAMVPRSSYEKLQS	K	A	A	P	R	S	10	0	1061.5	Q9P0K7-4;Q9P0K7;Q9P0K7-3;E7EMX7;Q9P0K7-2	Q9P0K7-4	748	757	RAI14	Ankycorbin	yes	no	2	8.1892e-06	156.83	3394200000	6716300	6917400	5996200	7618300	10703000	14033000	44042000	36779000	20244000	20276000	32390000	64180000	30914000	43359000	45820000	54211000	64866000	18121000	20113000	7311400	6110300	16370000	11575000	0	0	0
AANGLEADNSCPNSK	EGLSKGKKAANGLEAD	DNSCPNSKAPVLSKYP	K	A	A	S	K	A	15	0	1546.67	Q86V48;Q86V48-2;Q86V48-3	Q86V48	584	598	LUZP1	Leucine zipper protein 1	yes	no	2	6.0598e-05	105.14	164100000	613490	797160	862760	941330	1607000	1746700	4648600	3699500	3294700	1998400	6351200	6579700	3355600	5018800	5130800	4835700	6988900	2665400	1865600	568140	949960	1574100	1761400	0	0	0
AANILVGENLVCK	NYIHRDLRAANILVGE	VGENLVCKIADFGLAR	R	A	A	C	K	I	13	0	1399.75	P07947;J3QRU1	P07947	399	411	YES1	Tyrosine-protein kinase Yes	no	no	2	2.8486e-05	99.161	602770000	0	0	0	669250	1755200	2096600	2527100	2343600	0	0	0	0	0	0	0	0	0	0	2340700	0	0	0	0	0	0	0
AANMHAQIK	GACPSQFRAANMHAQI	ANMHAQIKTSLHRLKP	R	A	A	I	K	T	9	0	982.502	Q99988	Q99988	250	258	GDF15	Growth/differentiation factor 15	yes	yes	2	0.032222	73.665	39550000	1652100	1842600	1070700	1018700	1229000	1272900	2730500	2139400	1497300	1097900	1855200	3076900	2546500	0	2570700	1659000	3008400	1485700	1590300	0	0	0	1336900	0	0	0
AANMLQQSGSK	NSGNFQKKAANMLQQS	MLQQSGSKNTGAKKRK	K	A	A	S	K	N	11	0	1133.55	P46063	P46063	627	637	RECQL	ATP-dependent DNA helicase Q1	yes	yes	2	0.0078378	80.245	214500000	0	0	0	0	0	0	0	0	0	0	4452700	7774700	0	6882900	0	6038000	8876800	0	0	0	0	2602400	2074900	0	0	0
AANSCTSYSGTTLNLK	VTIYWLGKAANSCTSY	SGTTLNLKEFEGLLAQ	K	A	A	L	K	E	16	0	1686.79	Q9UPQ0-10;Q9UPQ0-2;Q9UPQ0;Q9UPQ0-4;D6RD46	Q9UPQ0-10	136	151	LIMCH1	LIM and calponin homology domains-containing protein 1	yes	no	2	2.0524e-06	118.2	175900000	821940	1050400	1082500	1446000	2607300	0	10301000	13542000	0	0	14745000	26470000	8776300	15397000	13545000	11690000	11782000	0	0	895760	1459400	3148400	4125300	0	0	0
AANSCTSYSGTTLNLKEFEGLLAQMR	VTIYWLGKAANSCTSY	EGLLAQMRKDTDDIES	K	A	A	M	R	K	26	1	2861.37	Q9UPQ0-10;Q9UPQ0-2;Q9UPQ0;Q9UPQ0-4;D6RD46	Q9UPQ0-10	136	161	LIMCH1	LIM and calponin homology domains-containing protein 1	yes	no	3	5.4006e-157	236.59	1064400000	0	0	0	0	7964600	7642000	13965000	17275000	0	10144000	16945000	33723000	0	18868000	18059000	25134000	26908000	11560000	15604000	0	0	6027900	7189600	0	0	0
AAPGAEFAPNKR	GTPPAFNRAAPGAEFA	AEFAPNKRRRY_____	R	A	A	K	R	R	12	1	1227.64	Q15233;Q15233-2	Q15233	457	468	NONO	Non-POU domain-containing octamer-binding protein	yes	no	2;3	7.599e-05	89.805	404810000	0	0	0	0	0	0	0	0	0	0	0	0	0	0	0	0	0	0	0	0	0	0	2083600	0	0	0
AAPGEALRER	PSDSSSPRAAPGEALR	PGEALRERHTSTSNIQ	R	A	A	E	R	H	10	1	1068.57	Q86V48;Q86V48-2;Q86V48-3	Q86V48	808	817	LUZP1	Leucine zipper protein 1	yes	no	3	0.030134	57.347	101240000	0	0	0	0	0	0	0	0	0	0	0	0	0	0	0	0	0	0	0	0	0	0	0	0	0	0
AAPPPPGYHQNGVIR	QNANYPVRAAPPPPGY	YHQNGVIRNQYVPYPH	R	A	A	I	R	N	15	0	1572.82	Q12965	Q12965	954	968	MYO1E	Unconventional myosin-Ie	yes	yes	3	0.0002326	83.204	1171200000	12930000	0	12711000	12398000	20780000	23927000	57917000	54331000	35824000	44072000	61621000	122000000	58717000	84175000	64604000	53057000	76794000	39202000	47508000	9149500	7269800	26211000	23861000	0	0	0
AAPSVTLFPPSSEELQANK	________________	SEELQANKATLVCLIS	K	A	A	N	K	A	19	0	1985.01	P0CG05;P0CG06;P0CF74;A0M8Q6	P0CG05	5	23	IGLC2;IGLC3;IGLC6;IGLC7	Ig lambda-2 chain C regions;Ig lambda-3 chain C regions;Ig lambda-6 chain C region;Ig lambda-7 chain C region	yes	no	2;3	0.00016209	75.548	1060100000	5236500	3683000	9866300	11314000	10593000	13144000	15738000	17952000	15527000	21353000	12369000	40368000	41970000	29678000	31265000	15915000	22105000	27427000	41448000	1765200	8168100	7384200	12926000	7149500	14470000	2095600
AAQEEYVKR	GGKKENLKAAQEEYVK	AQEEYVKRALANSLAC	K	A	A	K	R	A	9	1	1092.56	P04075;J3KPS3;P04075-2;H3BR68;H3BQN4	P04075	323	331	ALDOA	Fructose-bisphosphate aldolase A;Fructose-bisphosphate aldolase	yes	no	3	0.014683	65.224	26448000	0	0	0	0	0	0	0	0	0	0	0	1114000	1472200	0	0	0	0	1843000	2270200	0	0	0	0	0	0	0
AAQEREEELK	SMIEEEIRAAQEREEE	QEREEELKRQRQVLQS	R	A	A	L	K	R	10	1	1201.59	Q9Y2D5;Q9Y2D5-5;Q9Y2D5-6;Q9Y2D5-7;Q9Y2D5-4	Q9Y2D5	728	737	AKAP2	A-kinase anchor protein 2	yes	no	3	0.059832	46.819	15636000	0	0	0	0	0	0	0	0	0	0	0	0	0	0	0	0	15636000	0	0	0	0	0	0	0	0	0
AAQLAIR	NRKAIVERAAQLAIRV	RAAQLAIRVTNPNARL	R	A	A	I	R	V	7	0	741.45	D3YTB1;P62910;F8W727	D3YTB1	115	121	RPL32	60S ribosomal protein L32	yes	no	2	0.0049034	144.29	5176500000	21711000	21556000	36635000	44872000	55416000	73339000	229540000	232300000	154340000	162980000	294800000	480030000	238430000	162380000	187090000	124220000	162570000	121080000	139970000	26480000	0	36770000	39171000	11413000	10438000	2593100
AASAFFTYVSLSQEGR	DSSQKRYRAASAFFTY	VSLSQEGRSLPVPQLV	R	A	A	G	R	S	16	0	1732.84	O00154-6;O00154-4;O00154-7;O00154;O00154-5;B4DUX0	O00154-6	274	289	ACOT7	Cytosolic acyl coenzyme A thioester hydrolase	yes	no	2	0.0037252	70.784	148850000	0	0	0	0	0	7712300	8089400	10416000	11349000	13288000	4561100	0	12651000	5721900	0	0	0	8134600	0	0	0	0	0	0	0	0
AASELYTK	________________	AASELYTKFARVWIPD	M	A	A	T	K	F	8	0	881.449	Q9Y4I1-3;G3V394;G3V3C9;Q9Y4I1;Q9Y4I1-2;F8WE88	Q9Y4I1	2	9	MYO5A	Unconventional myosin-Va	no	no	1;2	0.02331	145.16	1814600000	37255000	8032100	16705000	0	6708200	9025500	14472000	11413000	9299800	11042000	11875000	104420000	19284000	23781000	18500000	15995000	86414000	10224000	13276000	13230000	0	32359000	0	3412200	0	0
AASGGAALASPGPGTGSGAPAGSGGK	RPQKNRSRAASGGAAL	APAGSGGKERSENLSL	R	A	A	G	K	E	26	0	2009.98	Q5U651;M0R148	Q5U651	290	315	RASIP1	Ras-interacting protein 1	yes	no	2;3	1.0579e-05	69.704	198430000	5448200	6047700	1548800	0	5997900	4199900	13290000	7793800	0	5805400	7680100	15615000	0	16459000	20550000	22152000	25815000	0	10830000	3197900	990650	9868400	8671700	0	0	0
AASIFGGAKPVDTAAR	ASTSQSTRAASIFGGA	KPVDTAAREREVEERL	R	A	A	A	R	E	16	1	1530.82	P23588;E7EX17;B4DS13;F8VX11	P23588	357	372	EIF4B	Eukaryotic translation initiation factor 4B	yes	no	3	0.001219	74.141	524670000	0	0	0	0	0	0	0	0	0	0	0	0	0	0	0	0	0	0	0	0	0	0	0	0	0	0
AASPAKPSSLDLVPNLPK	EPAKVSPRAASPAKPS	DLVPNLPKGALPPSPA	R	A	A	P	K	G	18	1	1804.01	Q8N3V7-2;Q8N3V7-3;Q8N3V7	Q8N3V7-2	587	604	SYNPO	Synaptopodin	yes	no	3	0.051317	35.942	237680000	0	0	0	0	0	0	0	0	0	0	0	0	0	0	0	0	0	0	0	0	0	0	0	0	0	0
AASSLNLSNGETESVK	TSGPEDTRAASSLNLS	NGETESVKTMIVHDDV	R	A	A	V	K	T	16	0	1605.78	E7EX83;O95819;C9J840;E7ENQ1;H7C360;O95819-3;G5E948;O95819-4;G3XAA2;O95819-2;O95819-5;E7EN19;H7C0P6;E7ESS2	E7EX83	597	612	MAP4K4	Mitogen-activated protein kinase kinase kinase kinase 4	yes	no	2	2.0002e-30	162.29	812310000	11003000	8009400	7172600	7221700	11256000	19470000	17437000	22492000	11926000	10136000	12987000	28486000	23233000	27954000	24280000	30418000	34154000	14513000	16214000	5019200	3482300	9970200	13473000	0	0	0
AATALKDVVK	RLTPEWKKAATALKDV	TALKDVVKVGAVDADK	K	A	A	V	K	V	10	1	1014.61	Q15084-3;Q15084;F8WA83;B5MCQ5;Q15084-2	Q15084-3	65	74	PDIA6	Protein disulfide-isomerase A6	yes	no	2	0.0019246	131.83	102710000	0	0	1873700	1561700	0	2706800	0	0	0	0	0	6095500	3302200	0	2139700	0	4314400	0	0	0	930010	0	1815200	0	0	0
AATASAGAGGIDGKPR	________________	GGIDGKPRTSPKSVKF	M	A	A	P	R	T	16	1	1398.72	Q02978-2;I3L1P8;Q02978	Q02978-2	2	17	SLC25A11	Mitochondrial 2-oxoglutarate/malate carrier protein	yes	no	2	0.00012412	103.79	265750000	1457700	0	2902700	3706200	3776000	3498400	6818500	6442100	6546000	7397300	3656700	11133000	6668200	7979800	6979000	6347100	9112300	4512000	6585300	1805000	1908400	4634400	4477300	0	0	0
AATEALGEK	SRLKEQLKAATEALGE	ATEALGEKSPDSATVS	K	A	A	E	K	S	9	0	888.455	Q6WCQ1;Q6WCQ1-2;Q6WCQ1-3;J3KSW8;H0Y2S9;H0Y7E2;H7C3G6;J3QRL2;K7EL39	Q6WCQ1	968	976	MPRIP	Myosin phosphatase Rho-interacting protein	yes	no	2	0.048028	68.335	1022000000	21629000	20588000	16956000	16303000	22058000	22531000	37066000	33897000	17020000	18439000	32096000	0	40266000	0	53542000	0	85042000	27939000	26927000	8805500	0	31073000	0	0	5874500	0
AATEALGEKSPDSATVSGYDIMK	SRLKEQLKAATEALGE	VSGYDIMKSKSNPDFL	K	A	A	M	K	S	23	1	2340.12	Q6WCQ1;Q6WCQ1-2;Q6WCQ1-3;J3KSW8;H0Y2S9;H0Y7E2;H7C3G6;J3QRL2;K7EL39	Q6WCQ1	968	990	MPRIP	Myosin phosphatase Rho-interacting protein	yes	no	3	1.5622e-62	185.16	756190000	8102200	7826900	6551900	5926200	9124200	8633300	20491000	26292000	19532000	15050000	22017000	31325000	22120000	43660000	36640000	38832000	40630000	18938000	0	5569800	0	0	0	0	0	0
AATECMCNLAMSK	EEHEMIRRAATECMCN	MCNLAMSKEVQDLFEA	R	A	A	S	K	E	13	0	1485.61	Q9H3U1-2;Q9H3U1;Q9H3U1-3	Q9H3U1-2	779	791	UNC45A	Protein unc-45 homolog A	yes	no	2	6.346e-24	168.61	644660000	0	0	0	0	0	0	0	0	0	0	2097200	0	0	2587600	0	0	0	0	0	0	0	0	0	0	0	0
AATIVLQSYLR	RRRYKIRRAATIVLQS	IVLQSYLRGFLARNRY	R	A	A	L	R	G	11	0	1233.71	Q9Y4I1-3;G3V394;F8W6H6;Q9Y4I1;Q9Y4I1-2;F8WE88	Q9Y4I1	839	849	MYO5A	Unconventional myosin-Va	no	no	2	0.013298	72.34	456020000	18727000	17200000	20035000	0	35059000	0	0	0	0	0	75715000	0	0	59318000	50348000	0	0	0	0	0	12219000	0	25953000	0	0	0
AATLAER	TAEKLSPKAATLAERS	KAATLAERSAGLAFSL	K	A	A	E	R	S	7	0	730.397	P50454;E9PPV6;E9PR70;E9PK86;E9PMI5;E9PJH8;E9PIG2;E9PRS3;E9PNX1;E9PLA6	P50454	40	46	SERPINH1	Serpin H1	yes	no	2	0.065696	87.323	27664000	1142600	840040	805630	537500	1371000	1446200	2001400	0	1545400	0	0	0	0	2071600	0	0	0	1377100	0	399900	384260	0	879060	2231100	2177700	0
AATSPALFNR	SSEGLKDRAATSPALF	TSPALFNRCVLNWFGD	R	A	A	N	R	C	10	0	1046.55	Q14204	Q14204	3079	3088	DYNC1H1	Cytoplasmic dynein 1 heavy chain 1	yes	yes	2	0.061391	61.56	0	0	0	0	0	0	0	0	0	0	0	0	0	0	0	0	0	0	0	0	0	0	0	0	0	0	0
AAVAGEDGR	YVNERNARAAVAGEDG	AVAGEDGRMIAGQVLD	R	A	A	G	R	M	9	0	844.404	G3V576;G3V4W0;B4DY08;G3V4C1;P07910-2;G3V2Q1;P07910;P07910-4;G3V555;G3V575;G3V5X6;G3V3K6;G3V251;B4DSU6;O60812	G3V576	65	73	HNRNPC;HNRNPCL1	Heterogeneous nuclear ribonucleoproteins C1/C2;Heterogeneous nuclear ribonucleoprotein C-like 1	yes	no	2	0.012637	91.087	62256000	0	0	0	0	0	0	0	0	0	0	0	0	0	0	0	0	0	0	0	0	0	0	0	0	0	0
AAVAGKKPVVGK	LQAKSDEKAAVAGKKP	GKKPVVGKKGKKAAVG	K	A	A	G	K	K	12	2	1123.71	P36578;H3BM89	P36578	369	380	RPL4	60S ribosomal protein L4	yes	no	2;3	2.3098e-06	137.89	2892700000	0	0	0	0	0	0	0	0	0	0	0	0	0	0	0	0	0	0	0	0	0	0	0	0	0	0
AAVENLPTFLVELSR	AAQKFLERAAVENLPT	TFLVELSRVLANPGNS	R	A	A	S	R	V	15	0	1657.9	Q14974;J3QR48	Q14974	28	42	KPNB1	Importin subunit beta-1	yes	no	2	0.034075	49.595	66466000	0	0	0	0	0	0	0	0	0	0	0	0	0	0	0	0	0	0	0	0	0	0	0	0	0	0
AAVEWFDGKDFQGSK	YEDPPTAKAAVEWFDG	GKDFQGSKLKVSLARK	K	A	A	S	K	L	15	1	1683.79	H7BY36;Q01844-2;C9JGE3;Q01844-6;B0QYK0;Q01844-3;Q01844;Q01844-5	H7BY36	81	95	EWSR1	RNA-binding protein EWS	yes	no	3	9.0458e-05	92.38	424360000	6077100	7472000	11045000	0	11085000	12372000	22652000	0	14639000	0	11562000	27113000	0	21307000	0	28900000	30371000	10896000	11636000	0	0	0	0	0	0	0
AAVKEPLEFHAK	________________	EPLEFHAKRPWRPEEA	M	A	A	A	K	R	12	1	1338.73	Q03701	Q03701	2	13	CEBPZ	CCAAT/enhancer-binding protein zeta	yes	yes	3	0.0041711	54.068	609160000	0	0	0	0	0	0	0	0	0	0	0	0	0	0	0	21892000	0	0	0	0	0	0	0	0	0	0
AAVMVHQLSKK	EDQVVVNKAAVMVHQL	MVHQLSKKEASRHAIM	K	A	A	K	K	E	11	1	1210.69	B4DGU4;P35222	B4DGU4	164	174	CTNNB1	Catenin beta-1	yes	no	3	0.059744	36.422	29227000	0	0	0	0	0	0	0	0	0	0	0	0	0	0	0	477530	0	0	0	0	147640	0	302020	0	0	0
AAVPSGASTGIYEALELR	FTSKGLFRAAVPSGAS	IYEALELRDNDKTRYM	R	A	A	L	R	D	18	0	1803.94	P06733;K7EM90;F5H1C3;E5RI09;E5RG95;K7EPM1;K7EKN2;E5RGZ4;F5H0C8;P13929-3;B7Z2X9;P13929-2;P13929;P09104	P06733	33	50	ENO1;ENO2;ENO3	Alpha-enolase;Enolase;Beta-enolase;Gamma-enolase	yes	no	2	0.0035212	78.674	148640000	0	0	0	3057600	6116300	0	8705100	0	0	0	0	0	0	0	0	0	0	0	0	0	0	0	0	0	0	0
AAVVTSPPPTTAPHKER	________________	TTAPHKERYFDRVDEN	R	A	A	E	R	Y	17	1	1757.94	P35611;P35611-3;P35611-2;E7EV99;A2A3N8;E7ENY0;P35611-4;D6RJE2;D6RAH3;D6RF25	P35611	7	23	ADD1	Alpha-adducin	yes	no	3	0.0070311	57.525	231780000	0	0	0	0	0	0	0	0	0	0	0	0	0	0	0	0	0	0	0	0	0	0	0	0	0	0
AAYDIEVNTRR	QRDYELKKAAYDIEVN	DIEVNTRRAQADLAYQ	K	A	A	R	R	A	11	1	1306.66	O75955;B4DVY7;A2AB09;A2AB12;A2AB10;A2ABJ5	O75955	221	231	FLOT1	Flotillin-1	yes	no	3	0.00027945	110.39	499900000	0	0	0	0	0	0	1702200	1948600	0	0	726260	2796900	0	0	0	0	4903100	0	0	0	0	0	0	0	0	0
AAYFGIYDTAK	VQGIIIYRAAYFGIYD	FGIYDTAKGMLPDPKN	R	A	A	A	K	G	11	0	1218.59	P05141	P05141	189	199	SLC25A5	ADP/ATP translocase 2;ADP/ATP translocase 2, N-terminally processed	yes	yes	2	0.0041988	88.155	884550000	19673000	16188000	19248000	0	27202000	31820000	75736000	42639000	0	0	39046000	62300000	0	48030000	41840000	38548000	43980000	29744000	0	10717000	11425000	27497000	23042000	0	0	0
AAYFGVYDTAK	VQGIIIYRAAYFGVYD	FGVYDTAKGMLPDPKN	R	A	A	A	K	G	11	0	1204.58	P12236;P12235;V9GYG0	P12236	189	199	SLC25A6;SLC25A4	ADP/ATP translocase 3;ADP/ATP translocase 1	yes	no	2	0.023174	66.617	231400000	0	0	0	0	0	0	0	0	0	0	0	0	0	0	0	0	0	0	0	0	0	0	0	0	0	0
ACARPLISVYSEK	________________	LISVYSEKGESSGKNV	M	A	C	E	K	G	13	1	1492.77	P36578;H3BTP7;H3BU31	P36578	2	14	RPL4	60S ribosomal protein L4	yes	no	2	1.3367e-31	193.28	3043900000	25961000	30562000	36299000	41905000	62336000	81297000	140130000	145150000	72109000	73183000	133410000	236180000	88013000	109630000	122820000	113050000	160340000	62023000	85185000	17980000	15471000	56369000	44227000	5440600	5560500	0
ACARPLISVYSEKGESSGK	________________	EKGESSGKNVTLPAVF	M	A	C	G	K	N	19	2	2038.02	P36578;H3BTP7;H3BU31	P36578	2	20	RPL4	60S ribosomal protein L4	yes	no	2;3	7.1283e-92	217.26	9743900000	64306000	68704000	80326000	85271000	108370000	146570000	317170000	302860000	194170000	194400000	310700000	625710000	239510000	276480000	313450000	313060000	447130000	153870000	196690000	48200000	49656000	131040000	117570000	20693000	18775000	1421700
ACGLNFADLMAR	GQLTLRLRACGLNFAD	NFADLMARQGLYDRLP	R	A	C	A	R	Q	12	0	1337.62	Q99536;K7ERT7	Q99536	85	96	VAT1	Synaptic vesicle membrane protein VAT-1 homolog	yes	no	2	2.2423e-05	111.63	289480000	0	0	8536800	13326000	0	15119000	0	0	22025000	0	0	0	0	0	0	0	0	16322000	0	3892200	3311800	8137500	0	7677700	7613400	795330
ACGLVASNLNLKPGECLR	________________	LKPGECLRVRGEVAPD	M	A	C	L	R	V	18	1	1971	P09382;F8WEI7	P09382	2	19	LGALS1	Galectin-1	yes	no	2;3	2.22e-72	202.03	1999400000	8622000	8904800	22953000	28559000	32171000	31173000	39650000	49403000	45372000	49993000	29120000	58735000	38724000	38492000	34418000	27191000	51605000	36029000	38175000	5587700	6101200	20951000	17678000	0	11879000	0
ACGVLETIR	KRAVQQLRACGVLETI	CGVLETIRISAAGFPS	R	A	C	I	R	I	9	0	1017.53	Q9Y4I1-3;G3V394;F8W6H6;Q9ULV0;Q9Y4I1;Q9Y4I1-2;F8WE88;Q9NQX4	Q9Y4I1	683	691	MYO5A;MYO5B;MYO5C	Unconventional myosin-Va;Unconventional myosin-Vb;Unconventional myosin-Vc	no	no	2	0.0039264	126.24	1997900000	18885000	19515000	24086000	24525000	34659000	49518000	99195000	95443000	64043000	65884000	93219000	161840000	58934000	63972000	70389000	43807000	56325000	45067000	52525000	13651000	13288000	31399000	39308000	3464900	0	0
ACMLTTATAHDGDVNVISWSR	DIRAAPSKACMLTTAT	VNVISWSRREPFLLSG	K	A	C	S	R	R	21	0	2304.06	Q9BQ67;M0QX71	Q9BQ67	298	318	GRWD1	Glutamate-rich WD repeat-containing protein 1	yes	no	3	5.4847e-06	94.632	149730000	0	0	6343000	5136900	11306000	13493000	14914000	17334000	0	0	17738000	28951000	0	0	15204000	0	0	0	19309000	0	0	0	0	0	0	0
ACNQLGQFLQHR	SEPNLLVRACNQLGQF	LGQFLQHRETNLRYLA	R	A	C	H	R	E	12	0	1470.71	O94973;O94973-2;O94973-3;O95782-2;O95782	O95782-2	330	341	AP2A2;AP2A1	AP-2 complex subunit alpha-2;AP-2 complex subunit alpha-1	no	no	3	1.5219e-23	188.28	1537300000	6895200	7520700	22284000	17060000	29832000	35256000	53145000	33675000	51686000	45525000	26703000	39821000	18166000	31713000	28542000	12892000	26107000	33086000	40709000	5937000	6659000	12733000	13377000	2022000	0	282740
ACPLDQAIGLLVAIFHK	________________	LLVAIFHKYSGREGDK	M	A	C	H	K	Y	17	0	1865.02	R4GN98;P06703	R4GN98	2	18	S100A6	Protein S100-A6	yes	no	2	4.3615e-10	133.86	224520000	0	0	0	0	155910000	0	0	0	0	0	0	0	0	0	0	47359000	0	21247000	0	0	0	0	0	0	0	0
ACQIFVR	HAPGVARKACQIFVRN	KACQIFVRNLPFDFTW	K	A	C	V	R	N	7	0	892.459	P52272-2;P52272;M0R2I7;M0QY96	P52272-2	613	619	HNRNPM	Heterogeneous nuclear ribonucleoprotein M	yes	no	2	0.011833	141.98	1463300000	0	0	3425200	4427200	5537500	5446600	10680000	8315800	0	0	12812000	23014000	0	9599500	0	8693800	7449400	0	0	1661400	0	0	0	0	0	0
ACQSIYPLHDVFVR	SIGKDIEKACQSIYPL	PLHDVFVRKVKMLKKP	K	A	C	V	R	K	14	0	1703.85	P61247;D6RAT0;D6RG13;D6RB09;H0Y9Y4;D6R9B6	P61247	200	213	RPS3A	40S ribosomal protein S3a	yes	no	2;3	9.1341e-32	188.39	8883800000	40786000	41238000	97505000	104680000	91814000	118770000	367350000	479010000	145860000	172350000	485790000	1009800000	184460000	228600000	238180000	298240000	507440000	105540000	136600000	73596000	63175000	123750000	115780000	11411000	0	0
ACQSIYPLHDVFVRK	SIGKDIEKACQSIYPL	LHDVFVRKVKMLKKPK	K	A	C	R	K	V	15	1	1831.94	P61247;D6RAT0;D6RG13;D6RB09;H0Y9Y4;D6R9B6	P61247	200	214	RPS3A	40S ribosomal protein S3a	yes	no	3;4	3.8774e-08	123.29	2732500000	8920400	11334000	22375000	24725000	25139000	28345000	108940000	109450000	40029000	39411000	112170000	181670000	48944000	70908000	64034000	87547000	98538000	30892000	42924000	11276000	8492000	19658000	27546000	2628800	3145800	0
ACQVYIQHMR	VEIKLSLKACQVYIQH	QVYIQHMRSKEHERPR	K	A	C	M	R	S	10	0	1304.61	Q13045-2;Q13045;Q13045-3	Q13045	1223	1232	FLII	Protein flightless-1 homolog	no	no	2;3	3.1734e-06	158.76	3558200000	7692200	7316700	16654000	15378000	23754000	26340000	64980000	82591000	34851000	64183000	113560000	242270000	66582000	55722000	49525000	60817000	87182000	39749000	43097000	11493000	10570000	20707000	20033000	1846000	1703800	0
ACSAIHAVNLR	GEATLDKKACSAIHAV	AIHAVNLRNYLGAECR	K	A	C	L	R	N	11	0	1210.62	Q13045-2;Q13045;Q13045-3	Q13045	559	569	FLII	Protein flightless-1 homolog	no	no	3	0.001663	90.05	255380000	0	0	0	0	0	0	0	0	0	0	0	0	0	0	0	0	0	0	0	0	0	0	0	0	0	0
ACYGVLR	LGGLAVRRACYGVLRF	RACYGVLRFIMESGAK	R	A	C	L	R	F	7	0	837.417	P23396;P23396-2;E9PL09;H0YEU2	P23396	118	124	RPS3	40S ribosomal protein S3	yes	no	2	0.041956	111.69	1285100000	14747000	18971000	22943000	27961000	30638000	44653000	195160000	171920000	68664000	76415000	0	0	59696000	91729000	84850000	0	0	0	50926000	16588000	15747000	36707000	33013000	3611300	4131300	0
ACYLSINPQKDETLETEK	IVKAIKERACYLSINP	DETLETEKAQYYLPDG	R	A	C	E	K	A	18	1	2138.02	R4GMT0;P61163;F5H3I4;B4DXP9	R4GMT0	221	238	ACTR1A	Alpha-centractin	yes	no	3	0.023735	41.912	143440000	0	0	0	0	0	0	0	0	0	0	0	0	0	0	0	0	0	0	0	0	0	0	0	0	0	0
ADDADEFGYSR	LWRYGDFRADDADEFG	ADEFGYSR________	R	A	D	S	R	-	11	0	1244.49	Q7KZF4	Q7KZF4	900	910	SND1	Staphylococcal nuclease domain-containing protein 1	yes	yes	2	1.1595e-08	152.67	543940000	7188800	7281100	9456200	8357300	7250600	11053000	29280000	29080000	10512000	10816000	29427000	55512000	18022000	20220000	21054000	38544000	47104000	7236100	7648900	5281200	5195900	18375000	20789000	1760100	0	0
ADDLDFETGDAGASATFPMQCSALRK	________________	MQCSALRKNGFVVLKG	M	A	D	R	K	N	26	1	2773.23	I3L397;P63241;I3L504;Q6IS14;P63241-2	I3L397	2	27	EIF5A;EIF5AL1	Eukaryotic translation initiation factor 5A-1;Eukaryotic translation initiation factor 5A-1-like	yes	no	3	1.8408e-11	83.992	47860000	0	0	0	0	0	0	0	0	0	0	0	22812000	0	0	0	0	25048000	0	0	0	0	0	0	0	0	0
ADDLLPLGDQTQDGDFGSR	KEKEVVVRADDLLPLG	QDGDFGSRLRGRGRRR	R	A	D	S	R	L	19	0	2018.92	O43290	O43290	420	438	SART1	U4/U6.U5 tri-snRNP-associated protein 1	yes	yes	2	0.0026825	70.094	87543000	0	0	0	0	0	0	0	0	0	0	0	0	0	0	0	0	0	0	0	0	0	0	0	0	0	0
ADDPSAADRNVEIWK	________________	DRNVEIWKIKKLIKSL	M	A	D	W	K	I	15	1	1685.8	P62495;D6RCB3	P62495	2	16	ETF1	Eukaryotic peptide chain release factor subunit 1	yes	no	2	5.0893e-05	103.79	141710000	0	0	3610700	4590600	0	0	15604000	15394000	0	0	12475000	18427000	0	3562900	0	21994000	31686000	0	0	0	2324800	2427600	9614300	0	0	0
ADEALAGLDEGALR	________________	GLDEGALRKLLEVTAD	M	A	D	L	R	K	14	0	1399.69	P53814-5;P53814;P53814-6;H7C372;C9JGQ0;C9JV14;C9JYU8	P53814-5	2	15	SMTN	Smoothelin	yes	no	2	9.5206e-10	98.582	383360000	0	0	0	0	0	0	0	0	0	0	0	0	0	0	0	0	0	0	0	0	0	0	0	0	0	0
ADEALAGLDEGALRK	________________	LDEGALRKLLEVTADL	M	A	D	R	K	L	15	1	1527.79	P53814-5;P53814;P53814-6;H7C372;C9JGQ0;C9JV14;C9JYU8	P53814-5	2	16	SMTN	Smoothelin	yes	no	2	1.9916e-10	127.18	1057000000	0	0	0	0	0	0	0	0	0	0	0	0	0	0	0	0	0	0	0	0	0	0	0	0	0	0
ADEGISFR	AQDYGVLKADEGISFR	ADEGISFRGLFIIDDK	K	A	D	F	R	G	8	0	893.424	Q06830	Q06830	121	128	PRDX1	Peroxiredoxin-1	yes	yes	2	0.013009	138.78	1244000000	12017000	11450000	0	13071000	28769000	30042000	44826000	42306000	24063000	34627000	22645000	60918000	42571000	30995000	36572000	42407000	59922000	0	34179000	6578700	8787800	19078000	19625000	10262000	6820600	1763300
ADEWLMK	YAGKVDYKADEWLMKN	KADEWLMKNMDPLNDN	K	A	D	M	K	N	7	0	891.416	P35579;P35579-2;P35580;P35580-3;P35580-2;F8W6L6;P35580-4	P35579	581	587	MYH9;MYH10	Myosin-9;Myosin-10	no	no	2	0.0031981	149.4	49049000000	859730000	909740000	510080000	612650000	1057000000	1334100000	1204800000	1251500000	1230000000	1318700000	600820000	1009300000	1228200000	1921900000	1889300000	823280000	1064400000	1160000000	1329100000	335560000	324300000	980600000	938410000	82695000	85128000	0
ADFCIIHYAGK	KPKQLKDKADFCIIHY	CIIHYAGKVDYKADEW	K	A	D	G	K	V	11	0	1293.62	P35579;P35579-2;P35580;P35580-3;P35580-2;F8W6L6;P35580-4	P35579	566	576	MYH9;MYH10	Myosin-9;Myosin-10	no	no	2;3	9.3897e-06	141.08	172750000000	697650000	750520000	945930000	1031300000	1726400000	1909400000	2480100000	2334600000	4443500000	2861000000	1515200000	1935300000	1965700000	2718000000	1880800000	1087400000	970560000	1437400000	1685300000	423260000	401590000	1107400000	1139400000	133320000	136890000	13982000
ADFCIIHYAGKVDYK	KPKQLKDKADFCIIHY	YAGKVDYKADEWLMKN	K	A	D	Y	K	A	15	1	1798.87	P35579;P35579-2;P35580;P35580-3;P35580-2;F8W6L6;P35580-4	P35579	566	580	MYH9;MYH10	Myosin-9;Myosin-10	no	no	2;3;4	7.2184e-49	166.48	1096800000	5120800	4969900	7575300	4111500	6558300	9382700	13251000	54310000	10125000	16178000	11247000	90048000	9716700	12679000	12228000	6674600	44148000	15235000	53038000	8444300	11010000	34157000	28395000	0	1189500	0
ADFCIIHYAGKVDYKADEWLMK	KPKQLKDKADFCIIHY	KADEWLMKNMDPLNDN	K	A	D	M	K	N	22	2	2672.28	P35579;P35579-2;P35580;P35580-3;P35580-2;F8W6L6;P35580-4	P35579	566	587	MYH9;MYH10	Myosin-9;Myosin-10	no	no	3;4	1.4346e-09	109.41	1129500000	14686000	0	0	0	60020000	64832000	44880000	52480000	16381000	0	0	0	54738000	30644000	20974000	0	37625000	0	46573000	0	12427000	29465000	19859000	0	0	0
ADFDDRVSDEEK	________________	DRVSDEEKVRIAAKFI	M	A	D	E	K	V	12	1	1424.61	P52907	P52907	2	13	CAPZA1	F-actin-capping protein subunit alpha-1	yes	yes	2	0.00134	82.651	256210000	3918300	2364700	2373000	0	3100000	5942100	7772100	6075900	7552900	6022900	9108600	21124000	11627000	14236000	9510700	9235300	19849000	5192400	6414200	1994500	0	0	0	0	0	0
ADFDDRVSDEEKVR	________________	VSDEEKVRIAAKFITH	M	A	D	V	R	I	14	2	1679.78	P52907	P52907	2	15	CAPZA1	F-actin-capping protein subunit alpha-1	yes	yes	2;3	1.2363e-27	176.23	2753400000	42456000	42597000	33800000	34188000	47133000	64740000	95391000	100890000	82153000	67700000	154830000	210010000	106560000	184760000	160240000	182660000	156110000	68428000	46945000	30281000	26119000	71081000	0	0	0	0
ADFQELGAK	VQDSAVARADFQELGA	DFQELGAKFEAKVQEN	R	A	D	A	K	F	9	0	977.482	Q9H8L6;V9GY43;V9GYS9	Q9H8L6	284	292	MMRN2	Multimerin-2	yes	no	2	0.0057876	104.2	429730000	12176000	11536000	0	6488800	0	15727000	21684000	18434000	0	0	14584000	29204000	20518000	18934000	26932000	24720000	0	0	18199000	5107400	4854300	15586000	9097400	0	0	0
ADGAEAKPAE	SDEEVDGKADGAEAKP	GAEAKPAE________	K	A	D	A	E	-	10	1	957.44	P35579;P35579-2	P35579	1951	1960	MYH9	Myosin-9	no	no	2	2.2348e-08	180.66	1624200000	56141000	0	22095000	0	43608000	0	0	339490	34178000	0	56945000	0	80027000	0	0	79802000	142530000	50744000	0	26675000	962820	0	0	0	8821300	625150
ADGELNVDSLITR	________________	NVDSLITRLLEVRGCR	M	A	D	T	R	L	13	0	1401.71	P62140;C9JP48;C9J9S3	P62140	2	14	PPP1CB	Serine/threonine-protein phosphatase PP1-beta catalytic subunit;Serine/threonine-protein phosphatase	yes	no	2	1.5511e-08	122.64	1088200000	0	41654000	0	0	0	0	0	0	0	0	81477000	165230000	0	0	109420000	0	157160000	0	0	0	0	0	65288000	0	3548500	0
ADGQVAELLLR	________________	QVAELLLRRLEASDGG	M	A	D	L	R	R	11	0	1183.66	Q9Y285;B4E363;K7ER16;K7EK06	Q9Y285	2	12	FARSA	Phenylalanine--tRNA ligase alpha subunit	yes	no	2	0.00051247	129.34	497900000	7916000	7029200	5903200	9965700	5509600	9395200	22549000	23670000	9106900	14394000	26518000	48194000	15082000	19597000	18968000	27514000	42589000	9783600	10668000	4434800	5335300	10788000	13460000	0	976790	0
ADGYEPPVQESV	ETGAKVERADGYEPPV	EPPVQESV________	R	A	D	S	V	-	12	0	1289.58	P61247;D6RAT0;H0Y9Y4;D6R9B6	P61247	253	264	RPS3A	40S ribosomal protein S3a	yes	no	2	7.477e-06	124.21	5259500000	102240000	102240000	87662000	92765000	93866000	125670000	319120000	296790000	102810000	109650000	270040000	475160000	239260000	266740000	292900000	368920000	544190000	0	146330000	64183000	58407000	198400000	160650000	13624000	15379000	1247900
ADGYVLEGK	SRPGQCGRADGYVLEG	DGYVLEGKELEFYLRK	R	A	D	G	K	E	9	0	950.471	P62241;Q5JR95	P62241	185	193	RPS8	40S ribosomal protein S8	yes	no	2	0.0054465	108.26	10345000000	124660000	143260000	107820000	123590000	148620000	179500000	417890000	381410000	172050000	163310000	421310000	720290000	303360000	378210000	368340000	485270000	581940000	183990000	171100000	103420000	88931000	278600000	224600000	28130000	32440000	3243600
ADGYVLEGKELEFYLR	SRPGQCGRADGYVLEG	KELEFYLRKIKARKGK	R	A	D	L	R	K	16	1	1900.96	P62241;Q5JR95	P62241	185	200	RPS8	40S ribosomal protein S8	yes	no	2;3	1.461e-15	142.4	1238400000	21884000	25231000	16711000	18777000	21504000	23524000	42470000	40020000	15893000	15329000	48904000	96581000	41363000	42222000	39604000	99870000	130800000	35303000	33951000	13617000	13737000	19252000	22200000	0	965960	0
ADGYVLEGKELEFYLRK	SRPGQCGRADGYVLEG	ELEFYLRKIKARKGK_	R	A	D	R	K	I	17	2	2029.05	P62241;Q5JR95	P62241	185	201	RPS8	40S ribosomal protein S8	yes	no	3;4	7.8254e-15	138.66	813090000	7258900	8788000	0	0	4456300	0	14267000	11600000	4870200	0	9115900	23509000	0	13031000	11580000	23332000	36748000	6444800	0	5431400	4524100	0	0	0	0	0
ADHDFVVQEDFMK	EAGMFAIRADHDFVVQ	VVQEDFMKAVRKVADS	R	A	D	M	K	A	13	0	1579.7	P62333	P62333	357	369	PSMC6	26S protease regulatory subunit 10B	yes	yes	3	0.034816	44.511	124200000	0	0	5256100	3797400	0	2667900	12815000	9554600	10678000	0	4234800	11865000	0	0	3798800	6084700	8253900	0	0	2136600	0	2956800	5157000	0	2383800	457050
ADHPPAEVTSHAASGAK	SSTEIRHRADHPPAEV	SHAASGAKADQEEQIH	R	A	D	A	K	A	17	0	1644.79	Q9UHB6;Q9UHB6-4;F8VRN8;F8VTU2	Q9UHB6	101	117	LIMA1	LIM domain and actin-binding protein 1	yes	no	3	0.00038348	95.662	80198000	1825900	1982100	0	686270	0	866030	1718800	0	0	0	0	0	0	2525600	3057400	4027200	0	0	0	0	0	0	0	0	0	0
ADHQPLTEASYVNLPTIALCNTDSPLR	LLVVTDPRADHQPLTE	CNTDSPLRYVDIAIPC	R	A	D	L	R	Y	27	0	2995.47	C9J9K3;P08865;A6NE09	C9J9K3	129	155	RPSA;RPSAP58	40S ribosomal protein SA	yes	no	3;4	1.8197e-41	149.99	2418000000	26561000	35090000	43729000	55013000	47045000	55414000	174520000	184440000	0	49140000	203800000	337540000	101270000	110880000	124430000	186310000	310790000	0	62202000	30935000	27964000	75954000	80395000	0	0	0
ADHSFSDGVPSDSVEAAK	________________	SDSVEAAKNASNTEKL	M	A	D	A	K	N	18	0	1817.81	Q99733;Q99733-2;C9J6D1;E9PNW0;E9PJJ2;E9PS34;E9PNJ7;E9PKT8;C9JZI7;E9PKI2;E9PP22;C9J1B1	Q99733	2	19	NAP1L4	Nucleosome assembly protein 1-like 4	yes	no	2	1.6908e-22	154.49	355860000	4827600	4693900	3980200	3973400	5655300	9460500	15804000	9891500	11988000	10069000	10349000	20151000	9745100	11736000	13145000	19374000	25082000	7511100	6525900	2926600	2610600	8484100	7063400	0	1221500	0
ADIDLTK	YAHVVLRKADIDLTKR	KADIDLTKRAGELTED	K	A	D	T	K	R	7	0	774.412	P62269	P62269	48	54	RPS18	40S ribosomal protein S18	yes	yes	2	0.033055	109.01	265570000	0	0	0	0	0	0	0	0	0	0	0	0	0	0	0	0	0	0	0	0	8918700	32395000	29416000	0	0	0
ADIDNKEQSELDQDLDDVEEVEEEETGEETKLK	________________	TGEETKLKARQLTVQM	M	A	D	L	K	A	33	2	3820.7	F8W020;F8VY35;P55209-2;F8W0J6;F5H4R6;P55209;F8VXI6;F8VUX1;F8VVB5	F8W020	2	34	NAP1L1	Nucleosome assembly protein 1-like 1	yes	no	3;4	8.2449e-61	146.57	1074300000	28725000	18919000	0	19683000	29901000	18482000	55630000	60365000	27048000	19236000	61491000	87785000	59233000	88348000	68487000	119880000	74046000	50930000	49294000	19646000	8724400	27417000	41864000	0	0	0
ADILEDKDGK	SMAGVVVRADILEDKD	ILEDKDGKSRGIGTVT	R	A	D	G	K	S	10	1	1102.55	P52272-2;P52272;M0R019;M0R2T0;M0R0N3;M0QYQ7;M0QZM1	P52272-2	194	203	HNRNPM	Heterogeneous nuclear ribonucleoprotein M	no	no	2;3	2.2182e-05	131.12	970030000	0	0	0	0	0	0	0	0	0	0	0	0	0	0	0	0	0	0	0	0	0	0	0	0	0	0
ADIQTER	________________	MADIQTERAYQKQPTI	M	A	D	E	R	A	7	0	831.409	P62280;M0QZC5;M0R1H6	P62280	2	8	RPS11	40S ribosomal protein S11	yes	no	2	0.00082966	170.06	3916100000	77155000	72103000	46288000	56371000	68195000	90380000	193850000	166070000	64166000	67035000	157550000	263350000	144080000	194740000	195010000	239030000	339540000	68027000	99753000	38582000	41728000	92645000	127650000	9924800	9468200	1295400
ADKASDTSSETVFGKR	VPSDPLGRADKASDTS	SETVFGKRGHVLGNGS	R	A	D	K	R	G	16	2	1697.82	Q86V48;Q86V48-2;Q86V48-3	Q86V48	527	542	LUZP1	Leucine zipper protein 1	yes	no	3	4.6963e-52	189.52	830860000	0	0	0	0	0	0	0	0	0	0	0	0	0	0	0	0	0	0	0	0	0	0	0	0	0	0
ADKDYHFK	YLFGCELKADKDYHFK	ADKDYHFKVDNDENEH	K	A	D	F	K	V	8	1	1022.48	P06748;P06748-2;P06748-3	P06748	25	32	NPM1	Nucleophosmin	yes	no	2	0.015039	166.61	2508300000	0	0	0	0	0	0	0	0	0	0	0	0	0	0	0	0	0	0	0	0	0	0	0	0	0	0
ADKDYHFKVDNDENEHQLSLR	YLFGCELKADKDYHFK	NEHQLSLRTVSLGAGA	K	A	D	L	R	T	21	2	2572.19	P06748;P06748-2;P06748-3	P06748	25	45	NPM1	Nucleophosmin	yes	no	2;3;4;5;6	0	372.82	35805000000	289190000	263550000	200490000	222380000	291830000	326860000	430170000	481870000	335540000	375810000	579070000	982960000	538220000	617650000	706540000	741080000	947700000	360800000	417570000	155580000	151250000	138510000	484830000	14989000	18733000	0
ADKEAAFDDAVEER	________________	FDDAVEERVINEEYKI	M	A	D	E	R	V	14	1	1564.7	E9PNS2;E9PIC4;E9PNS6;Q09028-3;Q09028	E9PNS2	2	15	RBBP4	Histone-binding protein RBBP4	yes	no	2	8.9719e-05	88.385	358230000	0	0	0	0	0	0	0	0	0	0	0	0	0	0	0	0	0	0	0	0	0	0	0	0	0	0
ADKLAEEHSS	PIEEAVAKADKLAEEH	KLAEEHSS________	K	A	D	S	S	-	10	1	1085.5	P06576;F8VPV9	P06576	520	529	ATP5B	ATP synthase subunit beta, mitochondrial;ATP synthase subunit beta	yes	no	2;3	0.042717	86.898	102830000	3915900	4871800	4072400	120980	3454000	0	7681900	6489300	7443000	8422100	0	0	8673200	5980100	7018100	8579100	0	4147400	7226600	2172800	0	4523500	0	0	0	0
ADKMDMSLDDIIK	________________	MSLDDIIKLNRSQRGG	M	A	D	I	K	L	13	1	1493.71	Q86V81;E9PB61	Q86V81	2	14	ALYREF	THO complex subunit 4	yes	yes	2	1.7608e-09	124.62	489300000	0	0	6469700	0	9323800	4949000	13978000	22271000	0	13685000	0	22270000	0	20349000	16325000	0	29864000	0	0	0	0	9342300	8519500	0	0	0
ADKPDMGEIASFDK	________________	GEIASFDKAKLKKTET	M	A	D	D	K	A	14	1	1522.7	P63313	P63313	2	15	TMSB10	Thymosin beta-10	yes	yes	2	1.3865e-08	119.45	175560000	0	0	2547100	2175900	4104900	4815200	5653500	0	0	0	0	0	5910600	0	0	0	0	0	7636400	0	0	0	0	0	0	0
ADKPDMGEIASFDKAK	________________	IASFDKAKLKKTETQE	M	A	D	A	K	L	16	2	1721.83	P63313	P63313	2	17	TMSB10	Thymosin beta-10	yes	yes	3	0.0016382	69.805	218610000	0	1069100	0	0	0	0	0	0	0	0	0	0	0	0	0	0	7175100	0	0	1284800	0	0	0	0	0	0
ADLDKLNIDSIIQR	________________	NIDSIIQRLLEVRGSK	M	A	D	Q	R	L	14	1	1612.88	F8VYE8;P36873;P36873-2;F8VR82	F8VYE8	2	15	PPP1CC	Serine/threonine-protein phosphatase;Serine/threonine-protein phosphatase PP1-gamma catalytic subunit	yes	no	2	7.9524e-06	96.773	444220000	0	0	0	0	0	0	0	0	0	0	0	0	0	0	0	0	0	0	0	0	0	0	0	0	0	0
ADLDQLR	VDNYKQIKADLDQLRL	KADLDQLRLTVEKSEL	K	A	D	L	R	L	7	0	829.429	Q14571	Q14571	1114	1120	ITPR2	Inositol 1,4,5-trisphosphate receptor type 2	yes	yes	2	0.029276	111.04	3170000000	97330000	86991000	67197000	61757000	89295000	122000000	38226000	57529000	26062000	30954000	17795000	61992000	90238000	149410000	175450000	66646000	106700000	116520000	153730000	13783000	16553000	84788000	81643000	3977600	5138600	0
ADLEEQLSDEEKVR	________________	LSDEEKVRIAAKFIIH	M	A	D	V	R	I	14	1	1659.8	P47755;F8W9N7;C9JUG7;P47755-2	P47755	2	15	CAPZA2	F-actin-capping protein subunit alpha-2	yes	no	2	5.3118e-25	171.76	761120000	20908000	0	0	0	25966000	0	51052000	51756000	29878000	31856000	77023000	124820000	60548000	0	76018000	0	117370000	0	34364000	0	0	0	0	0	0	0
ADLGLQR	VEMLKGQRADLGLQRA	RADLGLQRAWEGNYLA	R	A	D	Q	R	A	7	0	771.424	O94832;K7EIG7;J3QRN6	O94832	815	821	MYO1D	Unconventional myosin-Id	yes	no	2	0.0061126	138.85	2139100000	32448000	33827000	27352000	29354000	49341000	57458000	73778000	69323000	50408000	55019000	89159000	143160000	73188000	86776000	78862000	62848000	82020000	53265000	71354000	15489000	14852000	47977000	45429000	5503800	0	0
ADLINNLGTIAK	DTGIGMTKADLINNLG	NNLGTIAKSGTKAFME	K	A	D	A	K	S	12	0	1241.7	P08238;Q14568;Q58FF8;P07900;P07900-2	P08238	96	107	HSP90AB1;HSP90AA2;HSP90AB2P;HSP90AA1	Heat shock protein HSP 90-beta;Putative heat shock protein HSP 90-alpha A2;Putative heat shock protein HSP 90-beta 2;Heat shock protein HSP 90-alpha	no	no	2	0.0021206	82.069	893980000	26858000	27879000	37228000	0	0	0	0	0	0	0	0	0	0	0	0	0	0	0	0	26096000	0	52673000	48585000	30736000	0	0
ADLIVTTPEKWDGVSR	PDMKSIAKADLIVTTP	EKWDGVSRSWQNRNYV	K	A	D	S	R	S	16	1	1785.93	Q8N3C0	Q8N3C0	1421	1436	ASCC3	Activating signal cointegrator 1 complex subunit 3	yes	yes	3	0.0057622	57.525	184400000	3982700	3086100	1972000	2326800	4096100	0	6527900	7313800	7104500	4337000	5399300	13376000	8133900	9149400	8610300	9909100	19356000	0	7801500	2181600	1697900	6742000	4834500	0	0	0
ADLLTAEQR	ENVILINKADLLTAEQ	DLLTAEQRSAWAMYFE	K	A	D	Q	R	S	9	0	1015.53	Q9H089	Q9H089	214	222	LSG1	Large subunit GTPase 1 homolog	yes	yes	2	0.01674	86.898	310470000	0	0	0	0	0	0	0	0	0	0	0	0	0	0	0	0	0	0	0	0	0	0	0	0	0	0
ADLNQGIGEPQSPSR	LSAKLLRRADLNQGIG	GEPQSPSRRVFNPYTE	R	A	D	S	R	R	15	0	1567.76	Q96C19	Q96C19	63	77	EFHD2	EF-hand domain-containing protein D2	yes	yes	2	1.3471e-05	112.17	46540000	0	0	0	0	0	0	0	0	0	0	1480200	8334200	2164100	0	0	9273900	13344000	0	0	0	0	0	0	0	0	0
ADLTALFLPR	AEKKDQMKADLTALFL	LTALFLPRQPPMSLAE	K	A	D	P	R	Q	10	0	1115.63	Q13045-2;Q13045;Q13045-3	Q13045	875	884	FLII	Protein flightless-1 homolog	no	no	2	2.9672e-06	163.64	2418600000	45500000	55115000	25740000	32696000	54341000	73467000	98264000	114880000	70241000	90643000	127470000	256950000	129280000	141720000	161400000	154320000	225350000	74184000	88196000	22031000	25559000	69459000	74236000	3863700	0	0
ADMEDLMSSK	ERQNKQLRADMEDLMS	MEDLMSSKDDVGKNVH	R	A	D	S	K	D	10	0	1125.47	P35580;P35580-3;P35580-2;F8W6L6;P35580-4	P35580	1511	1520	MYH10	Myosin-10	yes	no	2	3.5592e-05	143.5	4140500000	43998000	54714000	20192000	22844000	51075000	60504000	59088000	73200000	54413000	54646000	41431000	68755000	50322000	67886000	71443000	37582000	118960000	38108000	54786000	13806000	13400000	57417000	54361000	0	0	0
ADMEDLMSSKDDVGK	ERQNKQLRADMEDLMS	SSKDDVGKNVHELEKS	R	A	D	G	K	N	15	1	1639.71	P35580;P35580-3;P35580-2;F8W6L6;P35580-4	P35580	1511	1525	MYH10	Myosin-10	yes	no	2	0.00060032	95.662	459170000	0	0	0	0	0	0	0	0	0	0	0	0	0	0	0	0	0	0	0	0	0	0	0	0	0	0
ADMEDLMSSKDDVGKNVHELEK	ERQNKQLRADMEDLMS	KNVHELEKSKRALEQQ	R	A	D	E	K	S	22	2	2489.14	P35580;P35580-3;P35580-2;F8W6L6;P35580-4	P35580	1511	1532	MYH10	Myosin-10	yes	no	3;4;5	9.444e-110	214.49	7479000000	145580000	141960000	72426000	82130000	92499000	124680000	119640000	120350000	103920000	130900000	116950000	120280000	122500000	157240000	195030000	109380000	141440000	78202000	111550000	58998000	63389000	153440000	191150000	0	22712000	0
ADNEKLDNQR	________________	NEKLDNQRLKNFKNKG	M	A	D	Q	R	L	10	1	1201.57	O00629	O00629	2	11	KPNA4	Importin subunit alpha-3	yes	yes	2	0.014549	75.819	55173000	0	0	0	0	1188700	1840300	0	0	0	0	0	0	0	3136900	0	0	0	0	0	440560	0	0	0	0	0	0
ADNKQKGDVVLQSDHVIETLTK	LFVLHVQRADNKQKGD	HVIETLTKTALSANRV	R	A	D	T	K	T	22	2	2437.28	O00159-2;O00159;F5H6E2;O00159-3	O00159	984	1005	MYO1C	Unconventional myosin-Ic	no	no	3;4	2.3673e-61	184.14	636440000	6907600	10008000	4949600	5436200	9835300	11850000	0	0	0	5724100	14469000	25169000	0	30685000	29143000	45284000	56810000	16982000	0	3821600	4074600	12158000	5527000	0	0	0
ADPAAASHPLLLNGDATVAQK	VSEVDIAKADPAAASH	GDATVAQKNPGSVAEN	K	A	D	Q	K	N	21	0	2059.07	P20591;F8W8T1;P20591-2;H9KVC7;H9KVC9;H9KVD0;H9KVC4;H9KVD3	P20591	11	31	MX1	Interferon-induced GTP-binding protein Mx1;Interferon-induced GTP-binding protein Mx1, N-terminally processed	yes	no	3	0.065868	35.091	129910000	2153900	1700900	2992400	6062600	5288100	5021400	0	0	0	0	10865000	12060000	0	7622100	0	10391000	0	0	0	3847700	2283400	7921200	6750500	0	0	0
ADQEEQIHPR	SHAASGAKADQEEQIH	QEEQIHPRSRLRSPPE	K	A	D	P	R	S	10	0	1221.57	Q9UHB6;Q9UHB6-4;F8VRN8;F8VTU2	Q9UHB6	118	127	LIMA1	LIM domain and actin-binding protein 1	yes	no	2;3	2.231e-06	164.6	958920000	12190000	14059000	6440500	7792300	12614000	18477000	17033000	22415000	13331000	13334000	27664000	48595000	27735000	32320000	38619000	31863000	44835000	17383000	20156000	6132000	6086900	16054000	17169000	0	0	0
ADQGEKENPMR	________________	GEKENPMRELRIRKLC	M	A	D	M	R	E	11	1	1273.57	P62913-2	P62913-2	2	12	RPL11	60S ribosomal protein L11	yes	yes	2	0.00023737	127.52	693460000	5830700	6516000	5786000	4455500	5746000	9223300	12505000	0	2665700	7236200	11551000	20949000	12330000	0	19843000	12981000	25273000	4820000	0	3761000	0	9219700	9364200	0	0	0
ADQLTEEQIAEFK	________________	EEQIAEFKEAFSLFDK	M	A	D	F	K	E	13	0	1520.74	P62158;H0Y7A7;E7ETZ0;F8WBR5;M0QZ52;G3V479	P62158	2	14	CALM1;CALM2;CALM3	Calmodulin	yes	no	2	1.9188e-37	205.62	3763000000	73943000	88377000	63861000	70718000	153530000	188190000	109360000	143220000	86961000	98286000	91856000	160610000	155220000	161140000	191300000	207330000	270490000	133850000	165260000	33326000	0	0	164170000	0	8806900	0
ADRDESSPYAAMLAAQDVAQR	VTGGMKVKADRDESSP	AAQDVAQRCKELGITA	K	A	D	Q	R	C	21	1	2264.05	P62263;H0YB22;E5RH77	P62263	64	84	RPS14	40S ribosomal protein S14	yes	no	3	1.6838e-25	150.91	5279700000	34582000	40241000	40679000	56217000	44158000	51824000	143620000	127580000	45061000	53279000	147090000	230090000	107260000	127350000	121040000	187570000	253820000	47424000	50048000	25585000	28264000	91479000	96206000	8047800	8703300	0
ADSSPVKAGVETTTPSK	GAVTVAWKADSSPVKA	VETTTPSKQSNNKYAA	K	A	D	S	K	Q	17	1	1673.85	P0CG05	P0CG05	44	60	IGLC2	Ig lambda-2 chain C regions	yes	yes	3	0.0032674	70.802	265800000	0	2392100	10841000	4740800	0	0	7257200	7702800	0	9215100	0	0	8268400	0	8997500	0	0	5761100	10862000	3661400	3000700	0	4563800	1323200	0	0
ADVAGPRPCQR	RGPSDTKRADVAGPRP	AGPRPCQRSLSVLSPR	R	A	D	Q	R	S	11	1	1225.6	P53814-5;P53814;P53814-6	P53814-5	288	298	SMTN	Smoothelin	yes	no	3	0.029832	53.567	230280000	0	0	0	0	0	0	0	0	0	0	0	0	0	0	0	0	0	0	0	0	0	0	0	0	0	0
ADVDVQPYAFTTK	SFINKVTRADVDVQPY	QPYAFTTKSLFVGHMD	R	A	D	T	K	S	13	0	1453.71	Q9BZE4;B7Z7A3;B4DY13	Q9BZE4	191	203	GTPBP4	Nucleolar GTP-binding protein 1	yes	no	2	0.00060047	83.692	287390000	2337300	0	0	0	0	0	0	0	0	0	0	0	0	0	0	0	0	0	0	0	0	0	0	0	0	0
ADVFPGNDSTASQDVANR	________________	ASQDVANRFARKGALR	M	A	D	N	R	F	18	0	1862.84	P17252;J3KRN5	P17252	2	19	PRKCA	Protein kinase C alpha type	yes	no	2	0.032882	66.606	36365000	0	0	0	0	0	0	0	0	0	0	0	0	0	0	0	0	0	0	0	0	0	0	0	0	0	0
ADYEIASK	KVHDLALRADYEIASK	ADYEIASKEQDFFFEL	R	A	D	S	K	E	8	0	895.429	Q9Y383;Q9Y383-3;Q9Y383-2;Q96HJ9-2;B8ZZ12;Q9NQ29-2;Q9NQ29;A8MYV2;Q9NQ29-3	Q9Y383	69	76	LUC7L2;LUC7L	Putative RNA-binding protein Luc7-like 2;Putative RNA-binding protein Luc7-like 1	no	no	2	0.038207	80.676	672720000	11698000	12470000	10016000	9288200	19785000	11256000	23734000	12340000	10185000	3461000	15202000	20174000	25418000	18320000	16570000	21610000	19054000	12883000	18585000	3564900	5251000	9842300	13441000	2066700	0	0
AEAEQMAK	FAIGARARAEAEQMAK	AEAEQMAKKAEAFQLY	R	A	E	A	K	K	8	0	876.401	O75955;B4DVY7	O75955	333	340	FLOT1	Flotillin-1	yes	no	2	0.02128	95.741	115420000	326140	0	0	0	0	0	0	0	0	0	0	0	0	0	0	0	0	0	0	0	0	0	0	0	0	0
AEAGAGSATEFQFR	VPPGADKKAEAGAGSA	SATEFQFRGGFGRGRG	K	A	E	F	R	G	14	0	1440.66	P46783;Q9NQ39	P46783	140	153	RPS10;RPS10P5	40S ribosomal protein S10;Putative 40S ribosomal protein S10-like	yes	no	2	5.4764e-39	206.18	1550400000	21797000	26563000	21664000	26574000	39511000	46836000	89816000	98901000	35437000	38436000	78453000	149840000	68305000	76021000	82037000	112440000	157870000	33838000	42193000	16755000	14464000	57670000	46517000	6507900	6628700	0
AEAGDNLGALVR	MFHKSLERAEAGDNLG	DNLGALVRGLKREDLR	R	A	E	V	R	G	12	0	1184.61	P49411	P49411	316	327	TUFM	Elongation factor Tu, mitochondrial	yes	yes	2	0.00041916	92.247	916850000	12855000	14961000	14614000	16876000	17645000	29442000	35765000	37747000	35099000	30416000	22102000	50368000	30070000	33704000	37653000	35344000	47193000	29915000	27229000	0	0	18243000	18713000	0	0	0
AEAGVPAEFSIWTR	AGGPGLERAEAGVPAE	AEFSIWTREAGAGGLA	R	A	E	T	R	E	14	0	1532.76	Q5HY54;P21333-2;P21333;E9PHF0;H0Y5C6	Q5HY54	2211	2224	FLNA	Filamin-A	yes	no	2;3	4.9985e-09	121.24	2410900000	16812000	13662000	11586000	14187000	24979000	31530000	37326000	45729000	29147000	31777000	64756000	130120000	51094000	82626000	84044000	183740000	245780000	31047000	35271000	8284900	8303600	39090000	36844000	0	5509000	0
AEDAVEAIR	YAFVHMERAEDAVEAI	EDAVEAIRGLDNTEFQ	R	A	E	I	R	G	9	0	972.488	Q9BWF3;Q9BWF3-4;E9PB51;Q9BQ04;Q9BWF3-3;E9PLB0;E9PM61;D6R9K7;U3KQD5;J3QRR5;Q9BWF3-2	Q9BWF3	121	129	RBM4;RBM4B	RNA-binding protein 4;RNA-binding protein 4B	yes	no	2	0.021269	81.099	582320000	2931500	3235500	1488300	0	3285600	6167200	7787100	0	8240900	4423900	0	0	10469000	12565000	8095700	0	0	0	0	0	1764900	6044300	4001100	0	0	0
AEDELLDLQDK	EATKNLQKAEDELLDL	ELLDLQDKVIQAEGSN	K	A	E	D	K	V	11	0	1287.62	Q86V48;Q86V48-2;Q86V48-3;E5RFK8	Q86V48	40	50	LUZP1	Leucine zipper protein 1	yes	no	2	0.017655	69.815	108200000	3340100	2863600	0	0	2866000	0	6349800	4403600	4647100	5405600	9587500	14845000	7071100	9156000	0	0	13578000	5474300	3787300	0	1217600	5442100	6773000	0	0	0
AEDGSVIDYELIDQDAR	VALAKGRRAEDGSVID	ELIDQDARDLYDAGVK	R	A	E	A	R	D	17	0	1907.87	P07355;P07355-2;H0YN42;H0YMD0;H0YMU9;H0YM50;H0YNP5;H0YN28;H0YL33;H0YNA0	P07355	180	196	ANXA2	Annexin A2;Annexin	yes	no	2	2.7654e-06	118.21	215370000	11012000	13509000	11387000	0	10986000	17473000	13361000	6527400	0	0	0	0	11190000	15633000	18583000	19221000	21663000	0	0	0	0	0	0	0	0	0
AEDGSVIDYELIDQDARDLYDAGVKR	VALAKGRRAEDGSVID	LYDAGVKRKGTDVPKW	R	A	E	K	R	K	26	2	2925.4	P07355;P07355-2;H0YN42;H0YMD0;H0YMU9;H0YM50;H0YNP5;H0YN28;H0YL33	P07355	180	205	ANXA2	Annexin A2;Annexin	yes	no	4	9.207e-06	62.646	1168900000	0	0	0	0	0	0	0	0	0	0	0	0	0	0	0	0	0	0	0	0	0	0	0	0	0	0
AEDKEWMPVTK	GRGARGGKAEDKEWMP	KEWMPVTKLGRLVKDM	K	A	E	T	K	L	11	1	1332.64	P15880;E9PMM9;E9PQD7;E9PPT0	P15880	55	65	RPS2	40S ribosomal protein S2	yes	no	2;3	5.3508e-13	183.37	9443000000	73613000	88957000	61679000	81127000	81481000	111100000	312640000	269980000	116010000	11563000	235970000	433730000	165500000	276360000	266740000	269260000	380190000	86393000	103510000	59650000	52361000	162650000	191420000	14907000	16147000	1160200
AEEILEK	HCTVRGAKAEEILEKG	KAEEILEKGLKVREYE	K	A	E	E	K	G	7	0	830.439	P62913-2;Q5VVC8;Q5VVC9;P62913	P62913	78	84	RPL11	60S ribosomal protein L11	no	no	2	0.034086	108.46	13912000000	189990000	185630000	115590000	148920000	208320000	240440000	402300000	400890000	0	207640000	425300000	696220000	399640000	482660000	502020000	457350000	592430000	225910000	318040000	92391000	0	272070000	283830000	0	29391000	0
AEELVLER	________________	AEELVLERCDLELETN	M	A	E	E	R	C	8	0	957.513	B4DIT7;P21980;P21980-2;A2A299;P21980-3;A2A2A0	B4DIT7	2	9	TGM2	Protein-glutamine gamma-glutamyltransferase 2	yes	no	2	0.024537	140.14	2326300000	61150000	63830000	39219000	40691000	63373000	68089000	96110000	98318000	52310000	56891000	80488000	140900000	93397000	102960000	105470000	126970000	166760000	67199000	68977000	23894000	0	70011000	71016000	9450600	9472200	1535100
AEEQAVR	REARRRGKAEEQAVRQ	KAEEQAVRQRELAEQE	K	A	E	V	R	Q	7	0	801.398	Q15149;Q15149-7;Q15149-9;Q15149-5;Q15149-6;Q15149-2;Q15149-3;Q15149-8	Q15149	1816	1822	PLEC	Plectin	no	no	2	0.055956	97.068	19387000	1604700	1459800	407910	422760	737160	746420	682740	750550	0	0	0	738790	1023000	1383800	1452200	1976500	2588400	1049100	0	407660	0	1625400	0	0	0	0
AEERAELSEGQVR	IIESDLERAEERAELS	ELSEGQVRQLEEQLRI	R	A	E	V	R	Q	13	1	1472.72	P09493-3;P09493-4;P09493-10;P09493-8;H0YKX5;H0YL42;H0YK20;H7BYY1;F5H7S3;B7Z596;P09493-2	P09493-3	179	191	TPM1	Tropomyosin alpha-1 chain	no	no	2;3	5.2227e-48	202.32	1953400000	0	0	29455000	19979000	55851000	44546000	50057000	55971000	35226000	27701000	91732000	144750000	77612000	95701000	77958000	119510000	123000000	46065000	50084000	15486000	15356000	48875000	48918000	0	0	667630
AEERAEVSELK	ILEGELERAEERAEVS	RAEVSELKCGDLEEEL	R	A	E	L	K	C	11	1	1259.64	P67936;K7EMU5;K7EPV9;K7EPB9;P67936-2;K7ENT6	P67936	143	153	TPM4	Tropomyosin alpha-4 chain	no	no	2;3	1.0279e-16	150.51	3299300000	47527000	54970000	22319000	33988000	61875000	70419000	109780000	91911000	69343000	68523000	136410000	203580000	108850000	161030000	139890000	152940000	180570000	82968000	90119000	7014000	6297400	73490000	74027000	1362000	1986600	0
AEFGDFDIK	VQLTTTSRAEFGDFDI	EFGDFDIKTVLQEIKR	R	A	E	I	K	T	9	0	1040.48	Q5JRC6;B4E0G4;Q8IWS0-3;Q8IWS0;Q8IWS0-4;Q8IWS0-2	Q5JRC6	259	267	PHF6	PHD finger protein 6	yes	no	2	0.044849	69.275	627030000	9265600	0	6873000	0	11969000	0	21992000	0	7483600	12250000	20064000	41930000	0	32044000	28189000	31912000	37341000	11843000	15878000	0	0	0	0	0	0	0
AEFTSYKETASSR	________________	YKETASSRHLRFKLQS	M	A	E	S	R	H	13	1	1475.69	Q86V48;Q86V48-2;Q86V48-3;E5RFK8;E5RHU7	Q86V48	2	14	LUZP1	Leucine zipper protein 1	yes	no	2	3.427e-31	188.13	2315700000	13491000	14934000	0	8129200	18034000	19820000	28977000	30828000	27038000	0	47227000	108810000	30946000	54392000	52265000	62594000	88994000	0	12212000	7671900	0	25699000	19309000	2072500	0	0
AEGDVAALNR	GERERREKAEGDVAAL	GDVAALNRRIQLVEEE	K	A	E	N	R	R	10	0	1014.51	P67936;K7EP68	P67936	45	54	TPM4	Tropomyosin alpha-4 chain	yes	yes	2	5.7259e-18	197.27	5448500000	101570000	103980000	56162000	53801000	112260000	130580000	220210000	191180000	158200000	167060000	204170000	364900000	242630000	257300000	218720000	250560000	338020000	143460000	178580000	44763000	40934000	139110000	126240000	0	0	0
AEGDVAALNRR	GERERREKAEGDVAAL	DVAALNRRIQLVEEEL	K	A	E	R	R	I	11	1	1170.61	P67936;K7EP68	P67936	45	55	TPM4	Tropomyosin alpha-4 chain	yes	yes	2;3	2.1144e-29	208.84	22403000000	146590000	196250000	115450000	133210000	230150000	286300000	464830000	500550000	290720000	342060000	528580000	825050000	499400000	623870000	655820000	674560000	764620000	305520000	425280000	0	83213000	0	308870000	0	2742000	0
AEGLECTK	VCPADNLRAEGLECTK	AEGLECTKTCQNYDLE	R	A	E	T	K	T	8	0	906.412	P04275	P04275	783	790	VWF	von Willebrand factor;von Willebrand antigen 2	yes	yes	2	0.062351	70.816	1620300000	0	0	0	0	0	0	0	0	0	0	0	0	0	0	0	0	0	0	0	0	0	0	0	0	0	0
AEGPEVDVNLPK	KFSVPGFKAEGPEVDV	EVDVNLPKADVDISGP	K	A	E	P	K	A	12	0	1266.65	Q09666	Q09666	764	775	AHNAK	Neuroblast differentiation-associated protein AHNAK	yes	no	2	0.043731	49.448	197690000	5839800	5036200	0	0	12539000	13853000	4629900	4321400	0	0	0	0	10838000	10006000	7313400	15196000	0	0	12217000	0	0	0	0	0	0	0
AEGPGRGDEPSPS	QQKMCWLKAEGPGRGD	RGDEPSPS________	K	A	E	P	S	-	13	1	1254.55	Q9NVI7-2;Q9NVI7;H0Y2W2;Q9NVI7-3	Q9NVI7-2	574	586	ATAD3A	ATPase family AAA domain-containing protein 3A	yes	no	2	9.0398e-06	103.44	242300000	2540800	2530700	1877100	1861400	3428100	5133400	5505600	0	0	0	0	0	0	8390600	8488100	0	0	0	0	1614000	1652800	4106400	3854400	0	0	0
AEGSSTASSGSQLAEGK	GDPGDQTKAEGSSTAS	GSQLAEGKGSQMGTVQ	K	A	E	G	K	G	17	0	1565.72	Q9NZB2;Q9NZB2-6;Q9NZB2-4;Q9NZB2-2;Q9NZB2-5	Q9NZB2	503	519	FAM120A	Constitutive coactivator of PPAR-gamma-like protein 1	yes	no	2	0.006244	73.279	98585000	4451100	4663100	4325600	3186600	0	3535100	0	0	0	0	0	11765000	5772900	0	0	0	11417000	0	0	2678100	2509200	8314200	9975500	2148500	1007500	0
AEHIPSGPLR	QYRDNKPRAEHIPSGP	HIPSGPLRQREESETR	R	A	E	L	R	Q	10	0	1075.58	Q9Y520-2;Q9Y520-3;Q9Y520-6;Q9Y520-4;E7EPN9;Q9Y520-5;Q9Y520;Q9Y520-7	Q9Y520-2	985	994	PRRC2C	Protein PRRC2C	yes	no	3	0.019279	64.82	139160000	0	0	0	0	0	0	0	0	0	0	0	0	0	0	0	0	0	0	0	0	0	0	0	0	0	0
AEHMETNAVGPSPSSDTR	FEALDIEKAEHMETNA	PSPSSDTRQGRSEKRA	K	A	E	T	R	Q	18	0	1884.83	Q6WCQ1;Q6WCQ1-2;Q6WCQ1-3;J3KSW8	Q6WCQ1	315	332	MPRIP	Myosin phosphatase Rho-interacting protein	yes	no	3	0.00079942	56.121	69454000	0	1719300	1941300	897670	0	2720600	3065200	4017300	0	2115400	0	7177600	2848800	4324600	4989200	0	7420500	0	0	869880	0	3617300	4615500	0	0	0
AEIIADKQSGK	SQFGTVEKAEIIADKQ	IADKQSGKKRGFGFVY	K	A	E	G	K	K	11	1	1158.62	Q13151	Q13151	127	137	HNRNPA0	Heterogeneous nuclear ribonucleoprotein A0	yes	yes	2;3	0.00030146	120.32	513140000	0	1973300	0	0	0	0	0	0	0	0	0	0	0	0	0	0	0	0	0	0	0	968850	1137100	0	0	0
AEIISEIR	FTEQGNKRAEIISEIR	AEIISEIRAQLEACQQ	R	A	E	I	R	A	8	0	929.518	Q9Y6K5	Q9Y6K5	837	844	OAS3	2-5-oligoadenylate synthase 3	yes	yes	2	0.023496	92.491	559610000	0	0	0	0	0	11378000	10516000	12111000	6308600	0	13677000	35410000	19763000	16446000	17910000	20651000	24242000	10515000	0	2493900	3145800	8562500	0	0	0	0
AEILSEMR	YVDQRARRAEILSEMR	AEILSEMRASLESWWQ	R	A	E	M	R	A	8	0	947.475	Q9Y6K5;F8VWK9;F8VS35	Q9Y6K5	95	102	OAS3	2-5-oligoadenylate synthase 3	yes	no	2	0.028929	87.639	216090000	0	0	0	4022300	0	10657000	0	0	0	0	0	12146000	0	0	15578000	0	0	0	7599300	0	0	0	11414000	0	0	0
AEISSIR	FFAEPPFKAEISSIRE	KAEISSIRENKDRLSD	K	A	E	I	R	E	7	0	774.424	Q9P0K7-4;Q9P0K7;Q9P0K7-3;E7EMX7;Q9P0K7-2	Q9P0K7-4	285	291	RAI14	Ankycorbin	yes	no	2	0.035706	107.59	184550000	0	0	0	0	0	0	0	0	0	0	0	0	0	0	0	0	0	0	0	0	0	0	0	0	0	0
AEITFDDHK	IAVEGPSKAEITFDDH	EITFDDHKNGSCGVSY	K	A	E	H	K	N	9	0	1074.5	O75369-2;O75369-9;O75369;O75369-8;O75369-6;O75369-3;E7EN95;O75369-7	O75369-2	2212	2220	FLNB	Filamin-B	yes	no	3	0.032103	62.463	19650000	0	0	0	0	0	0	0	0	0	0	0	0	0	0	0	0	12585000	0	0	0	0	0	0	0	0	0
AEITINIGLLK	PLPPSSVKAEITINIG	TINIGLLKISWEKPVF	K	A	E	L	K	I	11	0	1183.72	P48357-5;P48357-2;P48357-4;P48357-3;P48357	P48357-5	545	555	LEPR	Leptin receptor	yes	no	2	0.029438	64.792	0	0	0	0	0	0	0	0	0	0	0	0	0	0	0	0	0	0	0	0	0	0	0	0	0	0	0
AELAESR	DLERTEERAELAESRC	RAELAESRCREMDEQI	R	A	E	S	R	C	7	0	774.387	J3KN67;P06753-2;P06753-3;Q5VU59;Q5VU61;A6NL28;A6NL28-2;P06753-6	P06753-2	147	153	TPM3	Putative tropomyosin alpha-3 chain-like protein	no	no	2	0.0011282	155.51	12150000000	254650000	213950000	140260000	102480000	207940000	234770000	444490000	303340000	307620000	208990000	343090000	438480000	341850000	569110000	487720000	383030000	484590000	314180000	270030000	88013000	94366000	296870000	184470000	48258000	43508000	0
AELDAAEK	NKFDKTIKAELDAAEK	AELDAAEKLRKRGKIE	K	A	E	E	K	L	8	0	845.413	Q12797-10;Q12797;E5RHK2	Q12797-10	314	321	ASPH	Aspartyl/asparaginyl beta-hydroxylase	yes	no	2	0.071143	68.016	65056000	2761900	0	0	0	0	3745000	5058600	0	3851500	4114300	5694600	10011000	0	7477100	0	4659700	6738800	4740200	4716300	0	0	0	0	0	0	0
AELDDTPMR	RALAEIAKAELDDTPM	ELDDTPMRGRQLRVRF	K	A	E	M	R	G	9	0	1046.47	P23246;P23246-2	P23246	350	358	SFPQ	Splicing factor, proline- and glutamine-rich	yes	no	2	0.020111	83.456	363090000	0	0	0	0	0	0	0	0	0	0	0	0	0	0	0	0	0	0	0	0	0	0	0	0	0	0
AELERLNK	LEEAMEQKAELERLNK	AELERLNKQFRTEMED	K	A	E	N	K	Q	8	1	971.54	P35579;P35579-2	P35579	1493	1500	MYH9	Myosin-9	no	no	2	0.061361	137.13	212780000	16660000	14034000	10839000	2573300	3692600	3743600	0	0	4376400	4114900	9432400	16114000	5600400	0	0	0	0	5491000	7843400	0	0	3530900	0	3473500	0	0
AELNEFLTR	FVADGIFKAELNEFLT	ELNEFLTRELAEDGYS	K	A	E	T	R	E	9	0	1091.56	P23396;P23396-2;E9PL09;E9PPU1;F2Z2S8;H0YCJ7;E9PQ96;E9PJH4;H0YF32;E9PK82;H0YEU2;E9PQX2;H0YES8	P23396	19	27	RPS3	40S ribosomal protein S3	yes	no	2	5.0188e-07	142	8364900000	164390000	175970000	144070000	169530000	187190000	0	562810000	530330000	201700000	236800000	583710000	978190000	0	465840000	457270000	655040000	753380000	194820000	0	96221000	107760000	377750000	367930000	4029200	25406000	0
AELNTHVNVK	________________	LNTHVNVKEKIYAVRS	M	A	E	V	K	E	10	0	1123.6	Q9NUQ6-2;Q9NUQ6;Q9NUQ6-4;Q9NUQ6-3;Q4ZFW0;F8WAV0;C9IZC3;C9J8M7;F2Z2S1;C9JKE4;F8VZ02;F8VT91;C9JGM8;F8W6C2	Q9NUQ6-2	2	11	SPATS2L;DKFZP564A2416	SPATS2-like protein	yes	no	2	6.0151e-05	145.28	383720000	6197600	5181600	3912600	3808900	8724900	11043000	11527000	10403000	0	0	14122000	31903000	16089000	17119000	20151000	25403000	27235000	10784000	11847000	2556500	0	8155200	0	0	0	0
AELSEGQVR	DLERAEERAELSEGQV	ELSEGQVRQLEEQLRI	R	A	E	V	R	Q	9	0	987.499	P09493-3;P09493-4;P09493-10;P09493-8;H0YKX5;H0YL42;H0YK20;H7BYY1;F5H7S3;B7Z596;P09493-2	P09493-3	183	191	TPM1	Tropomyosin alpha-1 chain	no	no	2	1.0778e-09	189.7	22777000000	325070000	330080000	201880000	0	419500000	533650000	691840000	616760000	468140000	468160000	788840000	1607000000	720590000	985150000	1039000000	789140000	1253600000	499140000	628790000	170980000	186920000	559250000	557920000	44018000	41526000	0
AEMEVLLASK	EAELAKVRAEMEVLLA	MEVLLASKARAEEESR	R	A	E	S	K	A	10	0	1089.57	Q15149;Q15149-7;Q15149-9;Q15149-5;Q15149-6;Q15149-2;Q15149-3;Q15149-8	Q15149	1899	1908	PLEC	Plectin	no	no	2	0.010587	87.184	170000000	0	6319500	3112900	3277600	0	9225100	0	0	0	0	0	0	0	0	14000000	18469000	24018000	7782900	7188400	3390600	2927800	0	0	0	0	0
AENFFILR	FMRFMMMRAENFFILR	AENFFILRRKPVEGYD	R	A	E	L	R	R	8	0	1008.54	P59998;F8WCF6;P59998-3;F8WDD7;P59998-2;P59998-4;R4GN08	P59998	98	105	ARPC4	Actin-related protein 2/3 complex subunit 4	yes	no	2	0.012977	128.61	3009800000	65558000	59616000	32848000	31092000	72575000	81380000	118940000	111900000	86339000	78101000	186640000	313140000	126640000	152350000	0	145210000	205200000	66076000	71129000	0	29719000	85757000	98665000	7207600	5846900	0
AENFFILRR	FMRFMMMRAENFFILR	ENFFILRRKPVEGYDI	R	A	E	R	R	K	9	1	1164.64	P59998;F8WCF6;P59998-3;F8WDD7;P59998-2;P59998-4;R4GN08	P59998	98	106	ARPC4	Actin-related protein 2/3 complex subunit 4	yes	no	3	0.002981	91.853	204830000	0	0	0	0	0	0	0	0	0	0	9096200	21222000	0	0	0	8749600	19900000	0	0	0	0	0	4071200	0	0	0
AENSQLTER	HGQLQEARAENSQLTE	ENSQLTERIRSIEALL	R	A	E	E	R	I	9	0	1046.5	Q9P2E9-2;Q9P2E9;Q9P2E9-3;F8W7S5	Q9P2E9-2	945	953	RRBP1	Ribosome-binding protein 1	yes	no	2	1.3194e-06	169.93	770080000	0	0	0	0	0	0	12322000	8465900	12440000	0	10792000	19996000	0	0	0	0	0	6565700	0	0	0	0	8978400	2805000	0	0
AEPEDHYFLLTEPPLNTPENR	QVIFKYLRAEPEDHYF	PLNTPENREYTAEIMF	R	A	E	N	R	E	21	0	2481.18	P61158;B4DXW1;F5H3P5	P61158	103	123	ACTR3	Actin-related protein 3	yes	no	3	3.5208e-06	99.092	348710000	0	0	0	0	0	0	0	0	0	0	0	0	0	0	0	0	0	0	0	0	0	0	0	0	0	0
AEPIWELPTR	PLIPASPKAEPIWELP	PIWELPTRAPRLSIGD	K	A	E	T	R	A	10	0	1210.63	Q9Y613	Q9Y613	526	535	FHOD1	FH1/FH2 domain-containing protein 1	yes	yes	2	0.014934	81.017	158500000	5936600	6548900	4039200	4115500	6803800	9724700	0	0	5946600	5395100	0	14151000	13400000	0	15030000	17189000	12292000	9644900	7341000	1944900	0	6694300	0	0	0	0
AEPPQAMNALMR	KIQKKEEKAEPPQAMN	QAMNALMRLNQLKPGL	K	A	E	M	R	L	12	0	1327.64	Q12906;Q12906-7;Q12906-5;Q12906-4;Q12906-2;Q12906-6;Q12906-3	Q12906	397	408	ILF3	Interleukin enhancer-binding factor 3	yes	no	2	0.001267	86.014	1077400000	4302400	0	0	0	0	0	15151000	0	0	0	0	0	0	0	0	0	13369000	0	0	0	0	0	0	0	0	0
AEPPQCTSLAWSADGQTLFAGYTDNLVR	EVISTSSKAEPPQCTS	GYTDNLVRVWQVTIGT	K	A	E	V	R	V	28	0	3067.43	P63244;J3KPE3;D6RAC2;H0YAF8;D6RF23;D6RHJ5	P63244	281	308	GNB2L1	Guanine nucleotide-binding protein subunit beta-2-like 1	yes	no	3	2.9526e-07	70.67	718800000	0	0	28631000	26046000	0	0	71738000	72060000	0	0	67425000	101820000	47837000	42883000	31170000	73122000	88190000	0	0	15871000	19232000	32771000	0	0	0	0
AEPVEVVAPR	SPWGAEVKAEPVEVVA	PVEVVAPRGKSGAALS	K	A	E	P	R	G	10	0	1065.58	P09874	P09874	487	496	PARP1	Poly [ADP-ribose] polymerase 1	yes	yes	2	0.006567	92.538	630930000	8610700	9719100	6855200	0	0	16387000	0	0	0	0	14454000	38049000	16929000	23087000	16103000	25514000	36021000	15389000	0	0	0	0	0	0	0	0
AEQAEADKKAAEDR	DKENALDRAEQAEADK	DKKAAEDRSKQLEDEL	R	A	E	D	R	S	14	2	1530.73	P09493-3;P09493-4;P09493-10;P09493-8;H0YKP3;H0YKZ6;H0YLS7;P09493-9;Q6ZN40;P09493;H0YL52;P09493-7;P09493-6	P09493-3	22	35	TPM1	Tropomyosin alpha-1 chain	no	no	3	8.2009e-07	108.58	119110000	0	0	0	0	0	0	0	0	0	0	0	0	0	0	0	0	0	0	0	0	0	0	0	0	0	0
AEQDITTLEQSISR	EYKFKLSKAEQDITTL	TLEQSISRLEGQVLRY	K	A	E	S	R	L	14	0	1589.79	Q9Y608;A8MXR0;Q9Y608-3;Q9Y608-4;Q9Y608-2	Q9Y608	640	653	LRRFIP2	Leucine-rich repeat flightless-interacting protein 2	no	no	2;3	1.777e-57	227.47	5185500000	105450000	99666000	50378000	60284000	83199000	133490000	168380000	183910000	100310000	108750000	248710000	479590000	184450000	284950000	297480000	326470000	422260000	136430000	114530000	45898000	59670000	164900000	146030000	7569200	11130000	0
AEQDITTLEQSISRLEGQVLR	EYKFKLSKAEQDITTL	RLEGQVLRYKTAAENA	K	A	E	L	R	Y	21	1	2385.25	Q9Y608;A8MXR0;Q9Y608-3;Q9Y608-4;Q9Y608-2	Q9Y608	640	660	LRRFIP2	Leucine-rich repeat flightless-interacting protein 2	no	no	3	6.0234e-07	109.65	102480000	0	0	0	0	0	0	0	0	0	0	0	0	0	0	0	0	0	0	0	0	0	0	0	0	0	0
AEQEEYVQEGIR	IFIELTLKAEQEEYVQ	EYVQEGIRWTPIEYFN	K	A	E	I	R	W	12	0	1449.67	Q12965;H0YLE5;M0QXU2	Q12965	423	434	MYO1E;MYO1F	Unconventional myosin-Ie	no	no	2	1.2748e-15	164.13	891030000	10338000	11533000	4408200	0	13502000	15617000	24623000	23814000	12102000	12645000	27684000	47376000	22027000	40092000	39021000	33419000	37081000	11547000	12917000	3262300	3955400	19901000	19513000	1184000	0	0
AEQESLEFGK	________________	QESLEFGKADFVLMDT	M	A	E	G	K	A	10	0	1136.54	O94832;J3QRN6;J3KRL0	O94832	2	11	MYO1D	Unconventional myosin-Id	yes	no	2	0.018966	79.659	0	0	0	0	0	0	0	0	0	0	0	0	0	0	0	0	0	0	0	0	0	0	0	0	0	0	0
AEQLGAEGNVDESQK	EIGKLLAKAEQLGAEG	GNVDESQKILMEVEKV	K	A	E	Q	K	I	15	0	1573.72	Q9NQ29-2;Q9NQ29;A8MYV2;Q9NQ29-3;B8ZZ10;B8ZZ09	Q9NQ29-2	140	154	LUC7L	Putative RNA-binding protein Luc7-like 1	yes	no	2	0.011278	57.973	105300000	1586400	1998600	0	1677500	2831900	3849100	5921100	4269700	5371500	0	3911300	11182000	3736100	5468200	7430500	6509000	8780300	3848800	3297400	1017800	1466400	4178900	5347400	0	0	0
AEQMASVQNAQR	GLIPNKSRAEQMASVQ	ASVQNAQRDNAGDRAD	R	A	E	Q	R	D	12	0	1331.63	Q9UDY2;Q9UDY2-3;Q9UDY2-7;Q9UDY2-6;Q9UDY2-2;Q9UDY2-4;Q9UDY2-5	Q9UDY2	665	676	TJP2	Tight junction protein ZO-2	yes	no	2	3.8779e-15	160.52	522260000	9693200	6214700	4020800	3666900	13320000	13183000	17044000	17906000	13830000	13198000	22959000	38478000	23593000	28336000	38444000	47789000	67837000	15787000	16730000	3268000	3823200	16392000	13907000	0	0	0
AEQWNVNYVETSAK	SVEEAKNRAEQWNVNY	NYVETSAKTRANVDKV	R	A	E	A	K	T	14	0	1637.77	P11233;H7C3P7	P11233	146	159	RALA	Ras-related protein Ral-A	yes	no	2	4.7877e-10	125.22	507110000	4018400	6814100	9322800	9872600	11146000	12345000	16531000	17367000	14866000	16701000	8581700	13789000	15466000	16554000	16548000	15376000	18263000	13985000	17084000	3933200	4270300	9833400	10467000	0	4672200	0
AEREEYRK	PAPLRKKKAEREEYRK	AEREEYRKSWSTATSP	K	A	E	R	K	S	8	2	1079.54	Q9UPQ0-10;Q9UPQ0-2;Q9UPQ0;Q9UPQ0-4;D6RD46;Q9UPQ0-8;Q9UPQ0-6;Q9UPQ0-5;Q9UPQ0-3;G5EA03;Q9UPQ0-9;E7EPK0;E9PDJ9;H0Y8P3;D6RJ93;Q6NVB9	Q9UPQ0-10	289	296	LIMCH1	LIM and calponin homology domains-containing protein 1	yes	no	3	0.049834	80.755	84353000	0	0	0	0	0	0	0	0	0	0	0	0	0	0	0	0	0	0	0	0	0	0	0	0	0	0
AERENADIIR	AEARARAKAERENADI	RENADIIREQIRLKAA	K	A	E	I	R	E	10	1	1185.61	Q9NVI7-2;Q9NVI7;H0Y2W2;Q9NVI7-3;Q5T9A4;Q5T9A4-3;Q5T9A4-2;A6NFL3	Q9NVI7-2	199	208	ATAD3A;ATAD3B	ATPase family AAA domain-containing protein 3A;ATPase family AAA domain-containing protein 3B	yes	no	3	0.026162	60.255	326440000	5577300	5504900	0	0	0	0	29965000	0	0	0	22410000	0	0	29428000	0	25004000	0	0	0	0	0	0	0	0	0	0
AESDWDTVTVLR	________________	WDTVTVLRKKGPTAAQ	M	A	E	L	R	K	12	0	1390.67	O60869-2;O60869-3;O60869	O60869-2	2	13	EDF1	Endothelial differentiation-related factor 1	yes	no	2	1.0076e-09	145.09	395880000	5349700	6681700	8161300	8505500	3133000	0	37909000	37647000	10099000	0	30976000	42627000	10321000	8756300	11360000	49407000	66412000	0	0	5588600	7805000	19300000	22174000	0	0	0
AESSDKLYR	________________	ESSDKLYRVEYAKSGR	M	A	E	Y	R	V	9	1	1067.52	P09874;Q5VX84;Q5VX85	P09874	2	10	PARP1	Poly [ADP-ribose] polymerase 1	yes	no	2	0.0028345	127.94	449850000	7827000	6390600	5197100	6810400	7495600	10626000	15337000	12163000	11053000	12247000	12694000	24950000	16472000	18490000	19667000	15078000	23196000	8273400	10929000	3384800	3729000	10159000	0	1102600	1656500	0
AETLAGAMPNEAGGHPDAR	QVALAQGRAETLAGAM	AGGHPDARQLWDSPET	R	A	E	A	R	Q	19	0	1863.85	Q9Y613	Q9Y613	463	481	FHOD1	FH1/FH2 domain-containing protein 1	yes	yes	3	0.0026046	59.372	133060000	0	4938900	0	4311500	3623900	6119300	8978900	0	0	0	5642500	17309000	7752400	13431000	12708000	12631000	17220000	0	0	2255900	2398400	7206200	6535600	0	0	0
AETLASSLQEDLAHTR	SVRLDKEKAETLASSL	QEDLAHTRNDANRLQD	K	A	E	T	R	N	16	0	1740.86	Q69YQ0-2;Q69YQ0;F8WAN1;C9J8U1	Q69YQ0-2	619	634	SPECC1L	Cytospin-A	yes	no	2;3	7.0742e-48	182.35	719410000	18503000	24897000	11278000	0	20105000	0	0	0	0	0	52100000	90225000	0	0	56831000	49445000	0	0	0	10230000	7982600	35487000	28453000	0	0	0
AEVEQKK	________________	MAEVEQKKKRTFRKFT	M	A	E	K	K	K	7	1	830.45	P62841;K7EQJ5;K7ELC2;K7EJ78;K7EPN6	P62841	2	8	RPS15	40S ribosomal protein S15	yes	no	2	0.017719	99.375	1208700000	0	0	0	0	0	0	0	0	0	0	0	0	0	0	0	0	0	0	0	0	0	0	0	0	0	0
AEVGEKTEER	APKKPLTRAEVGEKTE	VGEKTEERRVERDILK	R	A	E	E	R	R	10	1	1146.55	P42167;G5E972;H0YJH7	P42167	329	338	TMPO	Lamina-associated polypeptide 2, isoforms beta/gamma;Thymopoietin;Thymopentin	yes	no	3	0.0037344	90.05	69588000	0	0	0	0	0	0	0	0	0	0	0	0	0	0	0	0	0	0	0	0	0	0	0	0	0	0
AEVLQAFK	LFKHFSQRAEVLQAFK	AEVLQAFKQVQLLVSN	R	A	E	F	K	Q	8	0	904.502	Q14571	Q14571	1088	1095	ITPR2	Inositol 1,4,5-trisphosphate receptor type 2	yes	yes	2	0.02124	95.815	463420000	0	0	0	0	0	0	0	0	0	0	0	0	0	0	0	0	0	0	0	0	0	0	0	0	0	0
AEVQVLVLDGR	________________	QVLVLDGRGHLLGRLA	M	A	E	G	R	G	11	0	1197.67	P40429;M0QZU1	P40429	2	12	RPL13A	60S ribosomal protein L13a	yes	no	2	1.703e-07	145.01	2583500000	102410000	84272000	72940000	59870000	107400000	76759000	137860000	75540000	32212000	33229000	166930000	139370000	79050000	96250000	76013000	139000000	124310000	40674000	45501000	50773000	41953000	92507000	84985000	9508200	8354400	1522600
AEVSELK	ELERAEERAEVSELKC	RAEVSELKCGDLEEEL	R	A	E	L	K	C	7	0	774.412	P67936;K7EMU5;K7EPV9;K7EPB9;Q2TAC2-2;Q2TAC2;P67936-2;K7ENT6	P67936	147	153	TPM4;CCDC57	Tropomyosin alpha-4 chain;Coiled-coil domain-containing protein 57	no	no	2	0.065706	91.9	22550000000	420560000	425170000	200120000	213730000	463880000	602850000	849760000	841460000	580100000	613880000	752510000	1369800000	867740000	1104500000	1269500000	827340000	1197500000	605060000	693150000	152410000	149170000	545900000	550210000	0	0	3659900
AEVSELKCGDLEEELK	ELERAEERAEVSELKC	GDLEEELKNVTNNLKS	R	A	E	L	K	N	16	1	1847.88	P67936;K7EMU5;K7EPV9;K7EPB9;P67936-2;K7ENT6	P67936	147	162	TPM4	Tropomyosin alpha-4 chain	no	no	3	0.01076	51.235	348780000	0	0	0	0	0	0	0	0	0	0	0	0	0	8534700	0	0	0	0	0	0	0	0	0	0	0	0
AEVSELKCGDLEEELKNVTNNLK	ELERAEERAEVSELKC	KNVTNNLKSLEAASEK	R	A	E	L	K	S	23	2	2631.31	P67936;K7EMU5;K7EPV9;K7EPB9;P67936-2;K7ENT6	P67936	147	169	TPM4	Tropomyosin alpha-4 chain	no	no	3;4	1.493e-184	263.83	4216500000	15744000	17929000	22152000	18806000	0	0	51982000	55645000	0	0	69098000	119930000	37403000	57472000	53574000	70712000	87740000	0	0	0	14057000	26854000	31711000	0	0	0
AEWQVYKEEISR	KIYQDAYRAEWQVYKE	VYKEEISRFKEQLTPS	R	A	E	S	R	F	12	1	1536.76	H7BYN3;Q00059;Q00059-2	H7BYN3	87	98	TFAM	Transcription factor A, mitochondrial	yes	no	3	0.0024869	74.987	450190000	13739000	9518500	12100000	14680000	17094000	19371000	33861000	36746000	0	16060000	28506000	38387000	38093000	35655000	0	39765000	0	22042000	18315000	8277100	0	23926000	0	0	0	0
AEYISLAEHEAK	ENTQNQIKAEYISLAE	SLAEHEAKMSSLSQSM	K	A	E	A	K	M	12	0	1359.67	H0YNH8;Q9BZF9-2;Q9BZF9;F5H2B9	H0YNH8	905	916	UACA	Uveal autoantigen with coiled-coil domains and ankyrin repeats	yes	no	3	0.0057962	67.997	264510000	0	0	0	0	10690000	0	8925800	0	9392600	0	10736000	14448000	11494000	21029000	21003000	19254000	30503000	0	0	0	0	0	0	0	0	0
AEYLASIFGTEKDK	________________	IFGTEKDKVNCSFYFK	M	A	E	D	K	V	14	1	1570.79	Q01081;Q01081-2;Q8WU68-3;Q8WU68;M0QYK5;Q01081-3;M0R2N4;Q8WU68-2;K7EJH3;K7EJM7	Q01081	2	15	U2AF1;U2AF1L4	Splicing factor U2AF 35 kDa subunit;Splicing factor U2AF 26 kDa subunit	yes	no	2	0.0032385	66.246	106490000	0	0	0	0	0	0	0	0	0	0	0	0	0	0	0	0	8569300	0	0	0	0	0	0	0	0	0
AEYLASIFGTEKDKVNCSFYFK	________________	VNCSFYFKIGACRHGD	M	A	E	F	K	I	22	2	2616.26	Q01081;Q01081-2;Q8WU68-3;Q8WU68;M0QYK5;Q01081-3;M0R2N4;Q8WU68-2	Q01081	2	23	U2AF1;U2AF1L4	Splicing factor U2AF 35 kDa subunit;Splicing factor U2AF 26 kDa subunit	yes	no	3	0.00011038	69.765	58954000	0	0	0	0	0	0	0	0	0	0	0	0	0	0	0	0	0	0	0	0	0	0	0	0	0	0
AFAHLQVPER	TNRQGKVKAFAHLQVP	AHLQVPERVVPYFTQT	K	A	F	E	R	V	10	0	1166.62	P98160	P98160	3652	3661	HSPG2	Basement membrane-specific heparan sulfate proteoglycan core protein;Endorepellin;LG3 peptide	yes	yes	3	0.0014691	103.31	855390000	0	0	0	0	0	0	0	0	0	0	0	0	0	0	0	2672100	0	0	0	0	0	0	0	0	0	0
AFCAENLEEK	CGVDYEVKAFCAENLE	CAENLEEKIHKRNSVR	K	A	F	E	K	I	10	0	1209.53	E9PM35;P49407-2;P49407;J3KPP7	E9PM35	143	152	ARRB1	Beta-arrestin-1	yes	no	2	0.00067782	103.26	0	0	0	0	0	0	0	0	0	0	0	0	0	0	0	0	0	0	0	0	0	0	0	0	0	0	0
AFCGFEDPR	DRINLAQKAFCGFEDP	FCGFEDPRTKTKMSAA	K	A	F	P	R	T	9	0	1097.46	Q15149;Q15149-7;Q15149-9;Q15149-5;Q15149-6;Q15149-2;Q15149-3;Q15149-8	Q15149	4492	4500	PLEC	Plectin	no	no	2	0.039328	70.908	407040000	1542400	0	2784800	3453500	0	0	12921000	12921000	0	0	0	0	7568200	0	0	9612800	0	6676800	11598000	0	0	0	0	0	0	0
AFCVANK	IAMIDTGKAFCVANKQ	KAFCVANKQFMNGIRD	K	A	F	N	K	Q	7	0	808.39	Q15057;C9J8L1	Q15057	51	57	ACAP2	Arf-GAP with coiled-coil, ANK repeat and PH domain-containing protein 2	yes	no	2	0.054921	97.596	100330000	0	0	0	0	0	0	0	0	0	0	0	0	0	0	0	0	0	0	0	0	0	0	0	0	0	0
AFDSAVAK	KQKLEEKRAFDSAVAK	AFDSAVAKALEHHRSE	R	A	F	A	K	A	8	0	807.413	B9A067;Q16891-2;Q16891-4;Q16891;C9J406;Q16891-3;H7C463	B9A067	397	404	IMMT	Mitochondrial inner membrane protein	yes	no	2	0.014619	110.12	765220000	0	0	0	0	0	0	0	0	0	0	0	0	0	0	0	0	0	0	0	0	0	0	0	0	0	0
AFEADSTVIEK	EEIALTLRAFEADSTV	ADSTVIEKWMDGVKDF	R	A	F	E	K	W	11	0	1208.59	P46939;P46939-2	P46939	1020	1030	UTRN	Utrophin	yes	no	2	0.0023462	93.345	107880000	3378000	2662500	0	0	3765500	5778700	0	0	3929500	0	7495000	9305500	6473100	11989000	9141400	16699000	21623000	0	0	0	0	5642400	0	0	0	0
AFEEAEK	ESESNLRKAFEEAEKN	KAFEEAEKNAPAIIFI	K	A	F	E	K	N	7	0	822.376	P55072	P55072	289	295	VCP	Transitional endoplasmic reticulum ATPase	yes	yes	2	0.060665	94.662	173760000	8284300	0	4171200	0	9463100	0	9293700	0	6138900	0	8652000	14517000	9457900	13922000	0	21568000	26852000	5899800	0	0	0	8647400	9106200	993480	0	0
AFEHSVHR	LKGSTLKKAFEHSVHR	AFEHSVHRYGQSTGEF	K	A	F	H	R	Y	8	0	981.478	P21589;H0Y3X5	P21589	434	441	NT5E	5-nucleotidase	yes	no	2	3.7458e-05	180.54	758790000	0	0	0	0	0	0	0	0	0	0	0	0	0	2207000	0	0	0	0	0	0	0	1796100	1642200	0	0	0
AFEVMDEFDGR	PPLDQDDRAFEVMDEF	VMDEFDGRSFRSGYSE	R	A	F	G	R	S	11	0	1314.56	Q9UDY2;Q9UDY2-3;Q9UDY2-7;Q9UDY2-6;Q9UDY2-2;Q9UDY2-4;Q9UDY2-5;B1AN86;U3KQJ2	Q9UDY2	139	149	TJP2	Tight junction protein ZO-2	yes	no	2	0.001226	105.46	411570000	11207000	15284000	7116700	7128500	19535000	24519000	31201000	0	0	23771000	37947000	0	32983000	0	0	0	108340000	0	27881000	0	7564800	0	36966000	0	0	0
AFFSEVER	GLKMKTSRAFFSEVER	AFFSEVERRFDAMPFT	R	A	F	E	R	R	8	0	983.471	Q9UQ80;F8VR77	Q9UQ80	264	271	PA2G4	Proliferation-associated protein 2G4	yes	no	2	0.012838	121.67	829720000	7254600	6796600	0	18599000	12337000	12279000	0	67451000	29251000	26964000	63431000	137780000	42601000	34873000	33283000	59997000	92674000	9023600	7950100	9583100	9216200	22398000	21370000	0	2188000	0
AFFSEVERR	GLKMKTSRAFFSEVER	FFSEVERRFDAMPFTL	R	A	F	R	R	F	9	1	1139.57	Q9UQ80;F8VR77	Q9UQ80	264	272	PA2G4	Proliferation-associated protein 2G4	yes	no	3	0.0014713	103.55	117060000	1259900	876240	3080900	2242100	2618400	1756000	12411000	13616000	5929000	0	10728000	0	5676300	5782700	8035500	13519000	16373000	0	3733700	1933500	0	2577900	3607500	0	0	0
AFGPGLQGGSAGSPAR	PTKPSKVKAFGPGLQG	GSAGSPARFTIDTKGA	K	A	F	A	R	F	16	0	1428.71	Q5HY54;P21333-2;P21333	Q5HY54	1072	1087	FLNA	Filamin-A	yes	no	2	2.0585e-10	133.25	1965600000	4531300	6802100	5926300	5691200	11768000	14687000	13817000	17344000	15998000	15052000	21824000	38802000	20376000	27986000	29041000	50729000	69042000	16443000	14847000	0	4323500	12523000	13983000	4025100	5056500	0
AFGYVCGGEGQHQFFAIK	ARDVTDNRAFGYVCGG	QHQFFAIKTGQQAEPL	R	A	F	I	K	T	18	0	2014.94	P98082-3;P98082;P98082-2	P98082-3	133	150	DAB2	Disabled homolog 2	yes	no	3	1.4307e-06	115.8	494030000	7780400	8863700	8887500	9688100	20870000	27480000	28415000	33122000	15255000	18021000	42593000	69835000	0	26174000	0	40114000	50746000	16515000	17761000	0	0	13684000	0	0	0	0
AFGYYGPLR	GNKTELERAFGYYGPL	FGYYGPLRSVWVARNP	R	A	F	L	R	S	9	0	1042.52	B4E241;P84103	B4E241	29	37	SFRS3;SRSF3	Serine/arginine-rich splicing factor 3	yes	no	2	0.031119	81.215	692590000	0	0	0	0	0	0	53100000	44553000	0	28181000	54448000	98442000	45936000	38928000	39920000	0	67113000	15024000	22369000	9661200	10647000	25332000	22228000	0	0	0
AFHAALR	LRQGDMLRAFHAALRN	RAFHAALRNSPVNTKN	R	A	F	L	R	N	7	0	784.434	Q9BPX5	Q9BPX5	56	62	ARPC5L	Actin-related protein 2/3 complex subunit 5-like protein	yes	yes	2	0.056742	96.666	214350000	0	2237800	0	0	3819600	4281500	14130000	9107100	9352800	6970600	18777000	24686000	0	11995000	10150000	0	18022000	6084900	0	310200	0	1724500	0	0	606790	0
AFIIQHFADKVEYQCEGFLEK	EKPRLSNKAFIIQHFA	QCEGFLEKNKDTVFEE	K	A	F	E	K	N	21	1	2571.25	Q9Y4I1-3;G3V394;F8W6H6;Q9Y4I1;Q9Y4I1-2;F8WE88	Q9Y4I1	547	567	MYO5A	Unconventional myosin-Va	no	no	4	2.4446e-06	101.17	200260000	0	0	0	0	0	0	0	0	0	0	0	0	0	0	0	0	0	0	0	0	0	0	0	0	0	0
AFITNIPFDVK	ANPTKRYRAFITNIPF	TNIPFDVKWQSLKDLV	R	A	F	V	K	W	11	0	1263.69	P52272-2;P52272;M0R019;M0R2T0;M0R0N3;M0QYQ7;M0R0Y6	P52272-2	73	83	HNRNPM	Heterogeneous nuclear ribonucleoprotein M	yes	no	2	2.5262e-10	163.9	2979500000	45460000	46811000	27137000	35820000	59048000	66803000	63658000	72906000	49173000	47881000	102930000	181960000	105430000	125730000	125340000	130470000	152170000	63346000	68417000	19506000	0	56281000	0	5487200	7315800	863030
AFKDTGK	________________	MAFKDTGKTPVEPEVA	M	A	F	G	K	T	7	1	765.402	P60866;P60866-2;E5RJX2;E5RIP1	P60866	2	8	RPS20	40S ribosomal protein S20	yes	no	2	0.046433	93.195	151280000	8207100	0	5382800	0	6848000	6892500	15201000	14755000	0	6119300	0	0	11793000	18779000	0	0	38488000	0	9468800	0	3724600	0	0	0	0	0
AFKDTGKTPVEPEVAIHR	________________	EPEVAIHRIRITLTSR	M	A	F	H	R	I	18	2	1994.06	P60866;P60866-2;E5RJX2;E5RIP1	P60866	2	19	RPS20	40S ribosomal protein S20	yes	no	3;4	5.2087e-55	185.55	3481200000	36592000	32148000	26984000	31083000	25629000	40882000	109170000	125790000	38688000	41143000	104420000	215060000	86774000	147100000	105200000	255910000	355040000	45884000	37002000	22580000	0	60287000	45626000	8641700	8056300	495980
AFLADPSAFVAAAPVAAATTAAPAAAAAPAK	FPLAEKVKAFLADPSA	AAAAAPAKVEAKEESE	K	A	F	A	K	V	31	0	2751.46	P05388;Q3B7A4;F8VWS0;F8W1K8	P05388	267	297	RPLP0	60S acidic ribosomal protein P0	yes	no	3	3.6554e-17	84.169	459000000	12845000	14202000	0	10034000	13208000	16832000	0	19237000	0	19141000	14857000	34504000	30882000	24665000	30750000	22610000	25971000	0	16616000	4467000	0	18610000	0	0	0	0
AFLAELEQNSPK	KAQAESNKAFLAELEQ	ELEQNSPKIQKVKEAL	K	A	F	P	K	I	12	0	1345.69	Q9UPN3;H3BPE1;H3BQK9;Q9UPN3-4;F5GZL7;Q9UPN3-3;Q9UPN3-2;F8W8Q1;Q9UPN3-5;H0Y390	Q9UPN3	4512	4523	MACF1	Microtubule-actin cross-linking factor 1, isoforms 1/2/3/5	yes	no	2	2.1815e-09	119.39	281610000	0	2503200	0	0	5421800	0	0	0	5520300	0	7504200	14706000	12477000	11274000	12584000	23332000	30560000	0	8151500	1678600	1150600	9176900	0	0	0	0
AFLASPEYVNLPINGNGK	LSARPKLKAFLASPEY	LPINGNGKQ_______	K	A	F	G	K	Q	18	0	1902.98	P09211;A8MX94	P09211	192	209	GSTP1	Glutathione S-transferase P	yes	no	2;3	1.1345e-80	210.08	6355600000	30039000	28650000	51230000	56911000	53266000	80019000	107100000	135370000	185230000	186990000	65147000	109260000	134660000	66295000	67328000	60753000	86921000	88499000	105900000	32366000	31371000	72408000	85249000	104510000	59597000	22901000
AFLASPEYVNLPINGNGKQ	LSARPKLKAFLASPEY	PINGNGKQ________	K	A	F	K	Q	-	19	1	2031.04	P09211;A8MX94	P09211	192	210	GSTP1	Glutathione S-transferase P	yes	no	2;3	8.5504e-82	207.85	18704000000	117120000	125280000	198300000	228070000	185790000	233750000	406300000	454270000	527550000	577300000	217580000	384260000	487510000	273310000	303910000	226660000	354070000	368930000	455840000	114860000	135250000	206700000	225000000	0	338200000	76013000
AFLIEEQK	CVRDRIKRAFLIEEQK	AFLIEEQKIVVKVLKA	R	A	F	Q	K	I	8	0	976.523	P49207	P49207	94	101	RPL34	60S ribosomal protein L34	yes	yes	2	0.012813	148.04	21768000000	277760000	308640000	270720000	314670000	389580000	402060000	755750000	697970000	332330000	317870000	730400000	926800000	0	849130000	1082100000	599590000	747850000	274820000	327680000	150260000	123640000	515410000	355650000	63542000	59288000	7623300
AFLTLAEDILR	KANINIEKAFLTLAED	TLAEDILRKTPVKEPN	K	A	F	L	R	K	11	0	1260.71	P61026	P61026	162	172	RAB10	Ras-related protein Rab-10	yes	yes	2	0.0035166	90.05	203540000	6190600	9541000	6885600	11274000	0	13654000	0	14712000	0	0	8631300	19323000	7356800	0	7853200	4388500	8448400	9744900	13941000	4712200	4370800	3056100	0	0	0	0
AFREEAIKFSEEQR	MKSIDCIRAFREEAIK	IKFSEEQRFNNFLKAL	R	A	F	Q	R	F	14	2	1738.86	P13010	P13010	641	654	XRCC5	X-ray repair cross-complementing protein 5	yes	yes	3;4	1.9555e-12	138.28	974360000	4580900	0	6192000	4897500	5975500	0	21011000	0	8329800	9451800	15972000	29592000	0	23417000	19449000	55303000	13086000	6348300	8777500	0	3446400	0	9456800	1564800	0	0
AFSESHISLAPQSTR	MPHPLRSRAFSESHIS	SLAPQSTRAWGQHRRE	R	A	F	T	R	A	15	0	1629.81	Q9ULL8-2;Q9ULL8	Q9ULL8-2	941	955	SHROOM4	Protein Shroom4	yes	no	3	0.0018934	66.059	307190000	3899300	2950200	2689900	3081400	2918200	5837600	8295900	8801000	7260100	8033700	11159000	23536000	11825000	14769000	15072000	18094000	25216000	5343600	7958500	2382600	0	7463000	9000400	800790	888240	0
AFSIDIIR	TAQLQVQKAFSIDIIR	AFSIDIIRHKDSMDEL	K	A	F	I	R	H	8	0	933.528	Q9UPN3;H3BPE1;H3BQK9;Q9UPN3-4;F5GZL7;Q9UPN3-3;Q9UPN3-2;F8W8Q1;Q9UPN3-5;H0Y390	Q9UPN3	5716	5723	MACF1	Microtubule-actin cross-linking factor 1, isoforms 1/2/3/5	yes	no	2	0.01972	98.629	189910000	0	3422000	1900600	0	9684000	9842100	7125200	6595100	0	0	11563000	19250000	13551000	17554000	0	19899000	24187000	0	9593200	2698600	2360300	6334700	7539100	0	0	0
AFSPTTVNTGR	ICETIVWKAFSPTTVN	PTTVNTGRGMEFEGAI	K	A	F	G	R	G	11	0	1149.58	P61619;B4DR61;P61619-3	P61619	195	205	SEC61A1	Protein transport protein Sec61 subunit alpha isoform 1	yes	no	2	0.017818	69.721	527530000	8473300	6655700	6541500	6454500	7837700	9062300	17056000	16658000	14147000	11987000	14209000	20023000	17210000	16222000	11446000	10308000	21740000	9491100	13819000	3975600	4453900	10211000	8438600	1928100	0	0
AFSQFGK	VTEEILEKAFSQFGKL	KAFSQFGKLERVKKLK	K	A	F	G	K	L	7	0	783.392	O60506-4;O60506-3;O60506-5	O60506-4	322	328	SYNCRIP	Heterogeneous nuclear ribonucleoprotein Q	no	no	2	0.061176	94.401	508780000	0	0	0	9399400	0	17021000	0	0	16608000	19174000	0	0	0	0	0	0	0	16658000	19275000	6097300	6248100	16739000	16921000	0	2272400	0
AFSWASVTSK	SLPQEPPKAFSWASVT	SWASVTSKNLPPSGTV	K	A	F	S	K	N	10	0	1082.54	Q9UN86	Q9UN86	243	252	G3BP2	Ras GTPase-activating protein-binding protein 2	yes	yes	2	0.068694	57.203	247650000	17211000	0	7190600	0	9751500	0	0	0	0	0	0	35728000	26028000	0	0	33105000	30928000	21953000	0	4939000	7675200	18484000	24395000	0	0	0
AFSYYGPLR	AGKGELERAFSYYGPL	FSYYGPLRTVWIARNP	R	A	F	L	R	T	9	0	1072.53	Q16629-3;Q16629-2;Q16629-4;C9JAB2;Q16629	Q16629-3	30	38	SRSF7	Serine/arginine-rich splicing factor 7	yes	no	2	0.005137	111.95	527820000	0	1578900	0	0	0	0	0	0	0	0	0	0	0	0	0	0	0	5122300	14610000	1000300	0	0	0	0	0	0
AFVAIGDYNGHVGLGVK	AGQRTRFKAFVAIGDY	GHVGLGVKCSKEVATA	K	A	F	V	K	C	17	0	1715.9	P15880;H0YEN5;E9PMM9;I3L404;E9PM36;E9PPT0	P15880	126	142	RPS2	40S ribosomal protein S2	yes	no	2;3	2.1e-22	151.56	3934500000	73670000	70632000	78692000	63647000	106890000	98892000	205550000	155660000	83082000	67954000	267530000	376080000	175190000	134960000	127810000	250990000	324590000	87952000	104530000	54027000	38633000	97893000	108050000	18289000	15698000	0
AFVDFNEGEIK	NIQRTQKKAFVDFNEG	DFNEGEIKFIPTYKYD	K	A	F	I	K	F	11	0	1267.61	Q01968-2;Q01968	Q01968-2	462	472	OCRL	Inositol polyphosphate 5-phosphatase OCRL-1	yes	no	2	0.057227	55.98	165860000	2002900	0	0	3762900	6989500	0	5161200	0	0	0	8105400	0	0	8816500	10367000	11611000	12967000	4418100	0	0	0	4103000	4437100	0	0	0
AFVESQQK	ELQLMTYKAFVESQQK	AFVESQQKSPGKRRRM	K	A	F	Q	K	S	8	0	935.471	Q9UPN3;H3BPE1;H3BQK9;Q9UPN3-4;F5GZL7;Q9UPN3-3;Q9UPN3-2;F8W8Q1;H0Y390;E9PNZ4	Q9UPN3	1359	1366	MACF1	Microtubule-actin cross-linking factor 1, isoforms 1/2/3/5	no	no	2	0.029832	86.833	157220000	2139500	2439300	1243300	1114600	2849800	3806800	4963700	4672100	2802900	0	6481300	10482000	6889400	8901100	9720200	12160000	15715000	4149100	5524200	1016200	0	3397700	3437300	0	0	0
AFVVDMMER	EAEFEVLKAFVVDMME	FVVDMMERLRISQKWV	K	A	F	E	R	L	9	0	1096.5	P04275	P04275	1298	1306	VWF	von Willebrand factor;von Willebrand antigen 2	yes	yes	2	2.5612e-06	181.55	4233300000	18983000	20505000	0	9218600	0	12240000	21035000	25732000	0	0	0	27407000	15694000	20319000	25102000	0	23205000	0	11816000	5969200	5769100	0	17945000	0	0	0
AFYPEEISSMVLTK	VSYKGETKAFYPEEIS	ISSMVLTKMKEIAEAY	K	A	F	T	K	M	14	0	1613.8	P08107;P34931	P08107	113	126	HSPA1A;HSPA1L	Heat shock 70 kDa protein 1A/1B;Heat shock 70 kDa protein 1-like	yes	no	2	0.0074301	61.409	129520000	0	3570700	0	0	6078200	6192300	6876300	8834500	0	8927000	6257400	11294000	0	6566000	0	12852000	11714000	0	0	0	0	0	0	0	0	0
AGAAPVAPEK	SRDGEAGRAGAAPVAP	AAPVAPEKQATELALL	R	A	G	E	K	Q	10	0	909.492	Q92974-3;Q92974-2;Q92974;Q5VY93;V9GYM8;V9GYF0	Q92974-3	762	771	ARHGEF2	Rho guanine nucleotide exchange factor 2	yes	no	2	0.023564	70.942	0	0	0	0	0	0	0	0	0	0	0	0	0	0	0	0	0	0	0	0	0	0	0	0	0	0	0
AGAHLQGGAK	GVFTTMEKAGAHLQGG	AHLQGGAKRVIISAPS	K	A	G	A	K	R	10	0	908.483	P04406;P04406-2;E7EUT5	P04406	108	117	GAPDH	Glyceraldehyde-3-phosphate dehydrogenase	yes	no	2	0.00062383	130.66	370730000	1275600	1550600	2464200	3339500	4025200	4712900	5821100	6086500	6342500	9470500	1731500	5756100	6216100	3080800	3275100	2009300	4546500	0	4808100	0	0	4994700	5637400	4538500	5091900	0
AGAIAPCEVTVPAQNTGLGPEK	NKVPAAARAGAIAPCE	NTGLGPEKTSFFQALG	R	A	G	E	K	T	22	0	2179.09	P05388;Q3B7A4;F8VWS0;F8VU65;F8VPE8;G3V210;F8VW21;F8VQY6;F8VRK7;Q8NHW5	P05388	113	134	RPLP0;RPLP0P6	60S acidic ribosomal protein P0;60S acidic ribosomal protein P0-like	yes	no	2;3	3.5768e-48	166.61	5017200000	52789000	56480000	71127000	75722000	111590000	128950000	243810000	225060000	34995000	35824000	207730000	382940000	173580000	183460000	182820000	175610000	243980000	124530000	145190000	39514000	51633000	119600000	123850000	2736200	15519000	0
AGALHAQVER	YCHDLGERAGALHAQV	ALHAQVERLVQQAGRQ	R	A	G	E	R	L	10	0	1050.56	I3L1L3;Q9BQG0;Q9BQG0-2	I3L1L3	817	826	MYBBP1A	Myb-binding protein 1A	yes	no	3	0.062475	52.391	0	0	0	0	0	0	0	0	0	0	0	0	0	0	0	0	0	0	0	0	0	0	0	0	0	0	0
AGASCPSGGHVADIYLANINK	PEEKVTARAGASCPSG	IYLANINKQRKRPESG	R	A	G	N	K	Q	21	0	2114.02	H0Y2P8;O75044;H0Y4C3;Q5VZB4	H0Y2P8	730	750	SRGAP2	SLIT-ROBO Rho GTPase-activating protein 2	yes	no	3	6.1193e-05	77.031	148920000	1619300	0	3186600	0	5904100	4716500	9403400	11147000	0	0	9799300	14151000	0	10168000	15089000	14450000	25126000	3774300	9525700	0	1389300	5835900	3634800	0	0	0
AGCALSAESSR	QGPPTASRAGCALSAE	ALSAESSRTLLACVLW	R	A	G	S	R	T	11	0	1107.5	C9IZV6;K7ESB7;Q96HP0	Q96HP0	1241	1251	DOCK6	Dedicator of cytokinesis protein 6	no	no	2	0.010389	76.332	714110000	0	0	0	0	0	0	0	0	0	0	0	0	0	0	0	0	0	0	0	0	0	0	0	0	0	0
AGEAGKLEEVMQELR	TPSGSLARAGEAGKLE	EEVMQELRALRALVKE	R	A	G	L	R	A	15	1	1658.83	Q9BR76	Q9BR76	447	461	CORO1B	Coronin-1B	yes	yes	3	2.2858e-77	228.73	810960000	0	0	1188300	0	0	0	0	0	0	0	0	0	0	0	0	0	0	0	0	0	0	0	0	0	0	0
AGEAPTENPAPPTQQSSAE	SQDGKEAKAGEAPTEN	PTQQSSAE________	K	A	G	A	E	-	19	0	1880.84	P16989;P16989-2	P16989	354	372	YBX3	Y-box-binding protein 3	yes	no	2	0.0018092	75.143	253350000	5731600	5808300	3084900	4562500	4320300	7872800	11776000	11446000	0	4174300	7581500	16816000	8065400	15605000	12087000	18679000	23207000	7421700	4659700	2592900	2655300	6411900	6663500	0	932030	0
AGEARPGPTAESASGPSEDPSVNFLK	NWSPRPPRAGEARPGP	DPSVNFLKNVGESVAA	R	A	G	L	K	N	26	1	2570.22	E7EMC7;Q13501;E9PFW8;Q13501-2	E7EMC7	213	238	SQSTM1	Sequestosome-1	yes	no	3	2.5024e-15	110.83	306400000	0	0	0	0	0	0	0	0	0	0	0	0	0	0	0	0	0	0	0	0	0	0	0	0	0	0
AGEGSMLR	LKAPFKEKAGEGSMLR	AGEGSMLRLEDLGDQR	K	A	G	L	R	L	8	0	819.391	Q14571	Q14571	530	537	ITPR2	Inositol 1,4,5-trisphosphate receptor type 2	yes	yes	2	0.013188	139.88	463600000	4262900	2426800	1702400	1037500	3254400	2814700	7331300	5764200	0	3785300	11906000	21301000	5218500	10849000	11024000	11008000	16130000	0	3981300	1225900	0	4897900	0	0	0	0
AGEGSMLRLEDLGDQR	LKAPFKEKAGEGSMLR	LEDLGDQRYAPYKYML	K	A	G	Q	R	Y	16	1	1745.84	Q14571	Q14571	530	545	ITPR2	Inositol 1,4,5-trisphosphate receptor type 2	yes	yes	3	0.010583	51.03	120270000	0	0	0	0	0	0	0	0	0	0	0	0	0	0	0	2833100	0	0	0	0	0	0	0	0	0	0
AGEKVEKPDTK	________________	KVEKPDTKEKKPEAKK	M	A	G	T	K	E	11	2	1200.63	Q02878;F8VZ45;U3KQR5;F8VZA3;F8VWR1;F8VU16	Q02878	2	12	RPL6	60S ribosomal protein L6	yes	no	2;3	0.00044257	126.34	1782800000	0	7121100	4462100	5243000	7551300	8266000	16090000	0	7264900	8045100	0	0	0	19665000	22656000	0	24831000	0	0	0	3657700	9592900	9396600	0	2262100	0
AGELTEDEVER	ADIDLTKRAGELTEDE	LTEDEVERVITIMQNP	R	A	G	E	R	V	11	0	1246.57	P62269	P62269	56	66	RPS18	40S ribosomal protein S18	yes	yes	2	4.0463e-23	202.68	11486000000	132620000	138730000	117080000	126660000	119990000	146710000	359170000	365710000	131500000	144690000	378260000	792420000	333350000	390350000	346320000	488380000	730080000	152190000	191290000	58507000	87090000	213810000	232520000	25398000	21172000	0
AGEVERDLDKADSMIR	AAGKVPQRAGEVERDL	DKADSMIRLLFNDVQT	R	A	G	I	R	L	16	2	1803.88	Q15149;Q15149-7;Q15149-9;Q15149-5;Q15149-6;Q15149-2;Q15149-3;E9PMV1;Q15149-8	Q15149	572	587	PLEC	Plectin	no	no	3;4	7.6503e-40	171.56	1257300000	0	6442600	0	0	0	0	0	0	0	0	0	0	0	0	0	0	0	0	0	0	2052000	11212000	10368000	0	0	0
AGEVFIHK	KLFEKYGKAGEVFIHK	AGEVFIHKDKGFGFIR	K	A	G	H	K	D	8	0	899.486	Q15233;Q15233-2;C9JYS8;H7C367;C9IZL7	Q15233	100	107	NONO	Non-POU domain-containing octamer-binding protein	yes	no	2	0.012829	121.85	782760000	2450600	0	0	0	3224500	0	4685000	0	0	0	0	0	0	0	0	9529400	0	0	0	1326300	2059700	4647900	0	0	0	0
AGEVFIHKDK	KLFEKYGKAGEVFIHK	EVFIHKDKGFGFIRLE	K	A	G	D	K	G	10	1	1142.61	Q15233;Q15233-2;C9JYS8;H7C367;C9IZL7	Q15233	100	109	NONO	Non-POU domain-containing octamer-binding protein	yes	no	2;3	0.011665	71.03	571220000	0	0	0	0	0	0	0	0	0	0	0	0	0	0	0	0	0	0	0	0	0	0	0	0	0	0
AGFAGDDAPR	DNGSGMCKAGFAGDDA	FAGDDAPRAVFPSIVG	K	A	G	P	R	A	10	0	975.441	K7EM38;F8WCH0;P60709;E7EVS6;G5E9R0;C9JZR7;C9JTX5;A5A3E0;P63261;I3L3I0;I3L1U9;I3L4N8;I3L3R2;J3KT65;C9JUM1;P68032;P68133;P63267;P62736;Q5T8M8;A6NL76;Q5T8M7;P63267-2;C9JFL5;F6UVQ4;F6QUT6;F8WB63;B8ZZJ2;Q6S8J3;P0CG38;P0CG39	P60709	19	28	ACTG1;ACTG2;ACTB;POTEF;ACTC1;ACTA1;ACTA2;POTEE;POTEI;POTEJ	Actin, cytoplasmic 1;Actin, cytoplasmic 1, N-terminally processed;POTE ankyrin domain family member F;Actin, cytoplasmic 2;Actin, cytoplasmic 2, N-terminally processed;Actin, alpha cardiac muscle 1;Actin, alpha skeletal muscle;Actin, gamma-enteric smooth muscle;Actin, aortic smooth muscle;POTE ankyrin domain family member E;POTE ankyrin domain family member I;POTE ankyrin domain family member J	no	no	2	1.9608e-137	250.49	1230900000000	8753600000	9158000000	7269400000	7990900000	0	16445000000	24048000000	20578000000	12768000000	11700000000	0	38881000000	25235000000	29756000000	29698000000	36578000000	38979000000	19786000000	20390000000	5229200000	6023400000	14255000000	14564000000	1190900000	0	186260000
AGFAGDDAPRAVFPSIVGRPR	DNGSGMCKAGFAGDDA	PSIVGRPRHQGVMVGM	K	A	G	P	R	H	21	2	2155.13	K7EM38;F8WCH0;P60709;E7EVS6;G5E9R0;C9JZR7;C9JTX5;A5A3E0;P63261;I3L3I0;I3L1U9;I3L4N8;I3L3R2;J3KT65;C9JUM1;P68032;P68133;P63267;P62736;Q5T8M8;A6NL76;Q5T8M7;P63267-2;C9JFL5;F6UVQ4;F6QUT6;F8WB63;B8ZZJ2;Q6S8J3;P0CG38	P60709	19	39	ACTG1;ACTG2;ACTB;POTEF;ACTC1;ACTA1;ACTA2;POTEE;POTEI	Actin, cytoplasmic 1;Actin, cytoplasmic 1, N-terminally processed;POTE ankyrin domain family member F;Actin, cytoplasmic 2;Actin, cytoplasmic 2, N-terminally processed;Actin, alpha cardiac muscle 1;Actin, alpha skeletal muscle;Actin, gamma-enteric smooth muscle;Actin, aortic smooth muscle;POTE ankyrin domain family member E;POTE ankyrin domain family member I	no	no	3	2.9714e-08	115.74	429270000	7833600	7377700	0	1792700	5799300	6413500	26307000	25733000	0	0	33965000	68382000	23674000	29750000	31344000	49105000	69506000	9741600	7781200	3130700	4117100	16113000	0	0	0	0
AGFFGDAMK	GPQCNKCKAGFFGDAM	GFFGDAMKATATSCRP	K	A	G	M	K	A	9	0	942.427	P98160	P98160	797	805	HSPG2	Basement membrane-specific heparan sulfate proteoglycan core protein;Endorepellin;LG3 peptide	yes	yes	2	0.029089	76.17	436510000	9293700	10288000	7373200	8830600	11719000	12562000	26276000	24678000	12026000	12972000	13285000	25570000	23843000	27930000	29144000	24265000	34571000	12159000	14557000	5732000	6146300	13795000	14899000	1952600	2081200	0
AGFLAFTQLPK	VRRLVASKAGFLAFTQ	LAFTQLPKFRERLGVK	K	A	G	P	K	F	11	0	1191.67	O75165	O75165	440	450	DNAJC13	DnaJ homolog subfamily C member 13	yes	yes	2	0.040299	60	266290000	0	0	0	0	0	0	0	0	0	0	0	0	0	0	0	0	0	0	0	0	0	0	0	0	0	0
AGGADAVQTVTGGLR	RQAGGRERAGGADAVQ	QTVTGGLRSLYLRKVL	R	A	G	L	R	S	15	0	1371.71	Q9H223	Q9H223	15	29	EHD4	EH domain-containing protein 4	yes	yes	2	0.0011165	78.505	46226000	0	0	2577100	3607800	0	2983000	0	0	0	0	0	0	0	0	0	0	0	0	0	1114300	0	0	0	0	0	0
AGGEAGVTLGQPHLSR	________________	LGQPHLSRQDLTTLDV	M	A	G	S	R	Q	16	0	1548.8	P41091;Q2VIR3;H7BZU1;Q2VIR3-2;F8W810	P41091	2	17	EIF2S3;EIF2S3L	Eukaryotic translation initiation factor 2 subunit 3;Putative eukaryotic translation initiation factor 2 subunit 3-like protein	yes	no	2	1.0278e-15	144.73	370680000	5843200	7137100	5048800	5205800	5623900	12134000	13604000	11831000	6640500	7692100	10444000	17743000	13797000	14240000	12113000	11271000	20105000	8973200	11567000	3096000	4566000	7396400	10755000	0	0	0
AGGPATPLSPTR	MATPLPGRAGGPATPL	ATPLSPTRLSRLQEKE	R	A	G	T	R	L	12	0	1123.6	Q03252;J9JID7	Q03252	9	20	LMNB2	Lamin-B2	yes	no	2	0.01636	63.091	0	0	0	0	0	0	0	0	0	0	0	0	0	0	0	0	0	0	0	0	0	0	0	0	0	0	0
AGGPGLER	EGGAHKVRAGGPGLER	AGGPGLERAEAGVPAE	R	A	G	E	R	A	8	0	755.393	Q5HY54;P21333-2;P21333;E9PHF0;H0Y5C6;O75369-2;O75369-9;O75369;O75369-8;O75369-6;O75369-3;E7EN95;O75369-7;H7C5L4	Q5HY54	2203	2210	FLNA;FLNB	Filamin-A;Filamin-B	no	no	2	0.013025	141.52	452340000	0	0	0	0	0	0	0	0	0	0	0	0	0	0	0	0	0	0	0	0	0	0	0	0	0	0
AGGSAALSPSKK	GMAKKVTKAGGSAALS	AALSPSKKRKNSKKKN	K	A	G	K	K	R	12	1	1072.59	Q92522	Q92522	24	35	H1FX	Histone H1x	yes	yes	2;3	5.2366e-06	122.34	108030000	0	0	0	0	0	0	0	0	0	0	0	0	0	0	0	0	0	0	0	0	0	0	0	0	0	0
AGIIASAR	LTDSLVCKAGIIASAR	AGIIASARAGETRFTD	K	A	G	A	R	A	8	0	757.445	P13639	P13639	43	50	EEF2	Elongation factor 2	yes	yes	2	0.042275	78.377	532120000	22847000	18538000	9205600	10436000	17492000	0	9295700	7629900	0	23497000	14614000	15736000	11489000	29564000	19820000	40731000	50791000	6993000	7462800	0	4578300	0	36913000	3603300	4272500	663240
AGIIQDTWHK	LIEILSEKAGIIQDTW	IIQDTWHKATQKGDPV	K	A	G	H	K	A	10	0	1167.6	Q9P2E9-2;Q9P2E9;Q9P2E9-3;F8W7S5	Q9P2E9-2	675	684	RRBP1	Ribosome-binding protein 1	yes	no	2;3	0.00030001	133.42	1545000000	3572000	3074400	4331500	3912400	3562300	5640700	10705000	9047300	7163800	8669700	12647000	21010000	9688800	9318300	9345700	6239800	0	5746600	9689400	2179400	0	5121800	4764200	0	1293700	0
AGINQNMDAVTEELQAK	EDGIRDEKAGINQNMD	VTEELQAKTGSLEEMT	K	A	G	A	K	T	17	0	1830.88	Q9UPN3;H3BPE1;H3BQK9;Q9UPN3-4;F5GZL7;Q9UPN3-3;Q9UPN3-2;F8W8Q1;Q9UPN3-5;H0Y390	Q9UPN3	4990	5006	MACF1	Microtubule-actin cross-linking factor 1, isoforms 1/2/3/5	yes	no	2	1.3575e-09	125.5	159580000	4621900	0	3305800	0	0	0	7650000	0	0	0	12644000	17900000	0	17531000	22350000	28804000	35094000	0	0	0	0	9680700	0	0	0	0
AGITTIEAVK	________________	ITTIEAVKRKIQVLQQ	M	A	G	V	K	R	10	0	1001.58	P06753-2;P06753-3;Q5VU59;Q5VU61;P06753-6	P06753-2	2	11	TPM3		no	no	2	0.011482	107.55	16375000000	405240000	401240000	223190000	267780000	464350000	587760000	803560000	686860000	514630000	515160000	855970000	1501000000	867300000	1155500000	996600000	1168500000	1499300000	543760000	541410000	0	201040000	0	428700000	37983000	38689000	0
AGITTIEAVKR	________________	TTIEAVKRKIQVLQQQ	M	A	G	K	R	K	11	1	1157.68	P06753-2;P06753-3;Q5VU59;Q5VU61;P06753-6	P06753-2	2	12	TPM3		no	no	2	8.556e-24	189.58	15681000000	425140000	0	0	0	0	0	0	1199000000	798250000	0	1407100000	0	1434100000	0	1661500000	0	0	697500000	968480000	210500000	0	732190000	668710000	0	55695000	0
AGKFPSLLTHNENMVAK	ILGPGLNKAGKFPSLL	HNENMVAKVDEVKSTI	K	A	G	A	K	V	17	1	1855.96	P62906	P62906	131	147	RPL10A	60S ribosomal protein L10a	yes	yes	2;3;4	5.6162e-41	173.03	12487000000	235420000	288270000	130310000	156220000	248860000	345840000	327510000	383000000	261270000	313290000	373550000	451910000	379170000	679730000	600440000	354550000	511900000	275850000	320000000	159720000	125030000	289120000	298920000	32034000	7066500	737200
AGKLDPHLVLDQLR	IIPNHEKKAGKLDPHL	HLVLDQLRCNGVLEGI	K	A	G	L	R	C	14	1	1573.89	P35579;P35579-2;P35580;P35580-3;P35580-2;F8W6L6;P35580-4	P35579	680	693	MYH9;MYH10	Myosin-9;Myosin-10	no	no	2;3;4	1.9116e-10	126.63	171120000000	1074600000	1186200000	711470000	845230000	1457500000	1959500000	3001100000	2125100000	3623600000	3631400000	1854200000	3557900000	3372200000	3641700000	3084700000	2001700000	2405500000	1984600000	2350300000	586840000	467220000	1943100000	1622200000	371250000	173250000	19268000
AGKPVICATQMLESMIK	MMIGRCNRAGKPVICA	QMLESMIKKPRPTRAE	R	A	G	I	K	K	17	1	1875.96	P14618-2;P14618;H3BTN5;P14618-3;Q504U3	P14618-2	320	336	PKM;PKM2	Pyruvate kinase PKM;Pyruvate kinase	yes	no	3	0.0032714	70.783	101260000	0	0	0	0	0	0	0	0	0	0	0	0	0	0	0	0	0	0	0	0	0	0	0	0	0	0
AGLKEAPEGWQTPK	DLRRIWLKAGLKEAPE	PEGWQTPKIYLRGK__	K	A	G	P	K	I	14	1	1510.78	Q9NWT8	Q9NWT8	180	193	AURKAIP1	Aurora kinase A-interacting protein	yes	yes	3	3.8802e-05	89.992	114650000	2979500	0	0	0	3046700	6453300	0	0	0	0	0	0	8728800	7533800	7872100	6131000	9757100	0	0	0	1112700	0	0	0	0	0
AGLNCSTENMPIK	DAVKEALRAGLNCSTE	STENMPIKINLIAPPR	R	A	G	I	K	I	13	0	1433.66	P05198;H0YJS4;G3V4T5	P05198	214	226	EIF2S1	Eukaryotic translation initiation factor 2 subunit 1	yes	no	2	5.141e-05	95.417	188400000	5936800	3637200	3859400	3488300	4841100	6374400	14240000	12363000	7844100	9321000	10719000	16192000	6606000	9581700	12346000	8298800	10223000	7594600	7823800	3348700	3265800	8986900	0	0	0	0
AGLNSLEAVK	________________	LNSLEAVKRKIQALQQ	M	A	G	V	K	R	10	0	1000.56	P67936	P67936	2	11	TPM4	Tropomyosin alpha-4 chain	yes	yes	2	1.9263e-06	172.56	17397000000	607250000	631030000	228480000	232150000	381190000	429550000	697530000	641980000	409400000	367420000	709480000	1121600000	631840000	854460000	807780000	908400000	1077600000	502670000	467820000	238300000	0	462540000	0	40334000	34003000	0
AGLNSLEAVKR	________________	NSLEAVKRKIQALQQQ	M	A	G	K	R	K	11	1	1156.66	P67936	P67936	2	12	TPM4	Tropomyosin alpha-4 chain	yes	yes	2	6.5587e-51	231.05	43476000000	722730000	631310000	351210000	416030000	687180000	1099100000	1342900000	1411100000	852480000	789730000	1678200000	2706000000	1427600000	2030600000	1856300000	1944200000	2615800000	853810000	1050800000	309170000	277280000	913700000	862050000	75655000	65978000	0
AGLQFPVGR	KAKSRSSRAGLQFPVG	GLQFPVGRVHRLLRKG	R	A	G	G	R	V	9	0	943.524	Q93077;Q7L7L0;P04908;Q96QV6;P16104;Q71UI9-5;Q99878;Q96KK5;Q9BTM1;Q16777;Q6FI13;P0C0S8;P20671;Q9BTM1-2;Q71UI9;P0C0S5;Q71UI9-2;C9J0D1;Q8IUE6	Q93077	22	30	HIST1H2AC;HIST3H2A;HIST1H2AB;HIST1H2AA;H2AFX;H2AFV;HIST1H2AJ;HIST1H2AH;H2AFJ;HIST2H2AC;HIST2H2AA3;HIST1H2AG;HIST1H2AD;H2AFZ;HIST2H2AB	Histone H2A type 1-C;Histone H2A type 3;Histone H2A type 1-B/E;Histone H2A type 1-A;Histone H2A.x;Histone H2A.V;Histone H2A type 1-J;Histone H2A type 1-H;Histone H2A.J;Histone H2A type 2-C;Histone H2A type 2-A;Histone H2A type 1;Histone H2A type 1-D;Histone H2A.Z;Histone H2A;Histone H2A type 2-B	no	no	2	0.0025182	138.54	20107000000	29554000	30310000	19612000	22766000	36103000	49205000	107280000	93364000	61435000	53521000	90420000	197530000	92149000	96743000	92394000	99645000	152040000	57349000	60800000	17561000	15224000	37839000	32804000	0	0	0
AGLQSLEASGR	NLGSSSVRAGLQSLEA	QSLEASGRLEDEFDMF	R	A	G	G	R	L	11	0	1087.56	E7EPD0;O60784;O60784-4;O60784-2;O60784-3	E7EPD0	313	323	TOM1	Target of Myb protein 1	yes	no	2	1.6759e-05	107.06	0	0	0	0	0	0	0	0	0	0	0	0	0	0	0	0	0	0	0	0	0	0	0	0	0	0	0
AGLQVYNK	FDACLITKAGLQVYNK	AGLQVYNKCWKFEHCN	K	A	G	N	K	C	8	0	891.481	E9PNW4;P13987;E9PR17	E9PNW4	56	63	CD59	CD59 glycoprotein	yes	no	2	0.01301	149.99	9584900000	0	0	0	0	0	0	0	0	0	0	0	0	0	0	0	0	0	0	0	0	0	0	0	0	0	0
AGLSDLELRR	________________	LSDLELRRELQALGFQ	M	A	G	R	R	E	10	1	1128.63	Q8NC56;D6RBV0	Q8NC56	2	11	LEMD2	LEM domain-containing protein 2	yes	no	2	0.0067341	76.228	184510000	0	0	0	0	0	0	0	8256700	0	0	0	14336000	5281500	9727400	9152800	20483000	23316000	4313100	8250200	1248400	0	4633000	0	0	0	0
AGLVELLLR	AVWTRATKAGLVELLL	GLVELLLRERWVRVVA	K	A	G	L	R	E	9	0	982.618	Q13425;Q13425-2	Q13425	25	33	SNTB2	Beta-2-syntrophin	yes	no	2	0.0045925	117.89	339490000	7121500	6190000	2852300	4212800	0	19466000	0	10018000	4443400	4920700	0	24879000	0	17922000	19567000	40349000	45778000	11548000	0	2686400	2058900	8312200	11014000	0	0	0
AGLVGPEFHEK	LTVDEAVRAGLVGPEF	VGPEFHEKLLSAEKAV	R	A	G	E	K	L	11	0	1182.6	Q15149;Q15149-7;Q15149-9;Q15149-5;Q15149-6;Q15149-2;Q15149-3;Q15149-8	Q15149	3221	3231	PLEC	Plectin	no	no	2;3	0.0011019	110.93	3059200000	13191000	0	6755400	0	11440000	8650700	34763000	0	6010300	0	13516000	6982400	36894000	44704000	10801000	60446000	75219000	22606000	39792000	1156500	1451900	4871400	2784200	0	0	0
AGMTHIVR	LTAFLGYKAGMTHIVR	AGMTHIVREVDRPGSK	K	A	G	V	R	E	8	0	883.47	P39023;H7C422;H7C3M2;F8WCR1	P39023	51	58	RPL3	60S ribosomal protein L3	yes	no	2	5.5596e-14	193.86	10707000000	0	0	28409000	31343000	47860000	50927000	175120000	138090000	118980000	103240000	125640000	274040000	119990000	136040000	126630000	0	0	63572000	88732000	0	0	44056000	39308000	9129300	10610000	0
AGNAHDENVLSYYR	RQLAQEARAGNAHDEN	ENVLSYYRYQLKLFAR	R	A	G	Y	R	Y	14	0	1607.73	Q14573	Q14573	717	730	ITPR3	Inositol 1,4,5-trisphosphate receptor type 3	yes	yes	2	8.4512e-07	106.6	213580000	0	0	0	0	0	0	0	0	0	0	0	0	0	0	0	0	0	0	0	0	0	0	0	0	0	0
AGNEKEEGETADTVGCCSLR	FIDKLALRAGNEKEEG	TVGCCSLRVEHINLHP	R	A	G	L	R	V	20	1	2181.93	P11387	P11387	489	508	TOP1	DNA topoisomerase 1	yes	yes	3	1.3161e-33	157.88	432960000	0	0	0	0	0	0	0	0	0	0	0	0	0	0	0	0	0	0	0	0	0	0	0	0	0	0
AGNFYVPAEPK	RMARMARKAGNFYVPA	FYVPAEPKLAFVIRIR	K	A	G	P	K	L	11	0	1191.59	P18124;A8MUD9;C9JIJ5;C9JZ88	P18124	78	88	RPL7	60S ribosomal protein L7	yes	no	2	0.0011461	108.98	9001700000	100400000	107020000	59417000	68437000	108650000	107490000	207900000	139750000	90347000	78644000	170190000	239870000	222850000	234570000	239050000	192370000	284120000	147280000	137340000	44463000	53380000	148950000	169450000	20838000	13968000	0
AGNLGGGVVTIER	ERIKVNGKAGNLGGGV	GGVVTIERSKSKITVT	K	A	G	E	R	S	13	0	1241.67	P35268;K7ERI7;K7EMH1;K7ELC4;K7EP65;K7EKS7;K7EJT5	K7ERI7	53	65	RPL22	60S ribosomal protein L22	no	no	2	1.0651e-14	152	28591000000	293610000	297110000	218570000	255870000	334760000	366300000	670520000	642240000	362240000	369840000	614120000	1026000000	822050000	535330000	715680000	619640000	857220000	522030000	524420000	179570000	188700000	388010000	439870000	60399000	52212000	5617300
AGPEHPAMVRPSR	LPRHCTVRAGPEHPAM	PAMVRPSRGAPVTHNG	R	A	G	S	R	G	13	1	1403.71	Q5U651	Q5U651	442	454	RASIP1	Ras-interacting protein 1	yes	yes	3;4	0.00083267	79.283	251140000	3308400	3084100	1284400	1870400	3152100	5533300	5953800	4487200	4162400	3663800	4438000	10034000	7253300	9099600	17583000	20451000	25237000	3767700	11147000	0	934370	5319100	2635400	0	745410	0
AGPVAVQVK	PAKGPPQKAGPVAVQV	GPVAVQVKAEKPMDNS	K	A	G	V	K	A	9	0	867.518	Q13428-2;Q13428-8;Q13428;Q13428-3;Q13428-4;E9PHK9;J3KQ96;Q13428-6;Q13428-7;E7ETY2;Q13428-5	Q13428-2	515	523	TCOF1	Treacle protein	yes	no	2	0.012655	91.069	450040000	0	0	0	0	0	0	0	0	0	0	0	0	0	0	0	0	0	0	0	0	0	0	0	0	0	0
AGQSAAGAAPGGGVDTR	________________	PGGGVDTRDAEMPATE	R	A	G	T	R	D	17	0	1441.69	Q5HY54;P21333-2;P21333	Q5HY54	8	24	FLNA	Filamin-A	yes	no	2	0.00047207	101.05	63571000	827010	0	997020	0	0	0	0	0	0	0	0	6516700	0	0	0	14596000	15721000	0	0	1031100	721010	2171200	2579800	0	0	0
AGQSVIGLQMGTNK	RFDEGKLKAGQSVIGL	GLQMGTNKCASQAGMT	K	A	G	N	K	C	14	0	1402.72	F8WA86;Q15417;E9PDU6;B4DFK6	F8WA86	113	126	CNN3	Calponin-3	yes	no	2	9.425e-06	97.797	187770000	0	2304700	2074600	2555700	3761400	4974200	5909600	5768200	4757900	4153000	0	5773800	0	6728000	9075200	0	12348000	4028600	0	0	1353700	3247600	3722700	1018800	0	0
AGQVAYLEK	GKTKIFFRAGQVAYLE	GQVAYLEKLRADKLRA	R	A	G	E	K	L	9	0	977.518	Q9Y4I1-3;G3V394;F8W6H6;Q9ULV0;Q9Y4I1;Q9Y4I1-2;F8WE88;Q9NQX4	Q9Y4I1	752	760	MYO5A;MYO5B;MYO5C	Unconventional myosin-Va;Unconventional myosin-Vb;Unconventional myosin-Vc	no	no	2	0.0044216	119.68	3566600000	42646000	38687000	23896000	22698000	38800000	53620000	79061000	71830000	47520000	40764000	64212000	109490000	76387000	109310000	90744000	60396000	80663000	52477000	61575000	18282000	0	51973000	49111000	5124700	0	579780
AGQVVNQMNKK	LILMEYCRAGQVVNQM	VVNQMNKKLQTGFTEP	R	A	G	K	K	L	11	1	1215.64	Q9NSY1;Q9NSY1-2;Q9NSY1-3;K4DI97	Q9NSY1	135	145	BMP2K	BMP-2-inducible protein kinase	yes	no	3	2.9556e-05	83.358	299750000	0	0	0	0	0	0	0	0	0	0	0	0	10417000	0	15742000	0	15956000	0	0	0	0	0	0	0	0	0
AGRLPACVVDCGTGYTK	________________	DCGTGYTKLGYAGNTE	M	A	G	T	K	L	17	1	1823.87	P61158;F8WEW2;F8WE84	P61158	2	18	ACTR3	Actin-related protein 3	yes	no	2	6.7922e-54	195.97	1178700000	3978500	4251500	4756200	5477300	7581000	12210000	26796000	28233000	15308000	13223000	32709000	56685000	12945000	21184000	20311000	26891000	33320000	7094600	8875100	3148600	3403300	11487000	9994900	0	0	0
AGSATVLSGSIAGLEGGSQLALRR	ISNLFLGRAGSATVLS	GSQLALRRATSMRKTF	R	A	G	R	R	A	24	1	2270.23	Q92614-4;Q92614;J3KNX9;Q92614-3;Q92614-2;Q92614-5	Q92614-4	978	1001	MYO18A	Unconventional myosin-XVIIIa	yes	no	3	0.00048547	59.539	108860000	0	0	0	0	0	0	0	0	0	0	0	20304000	0	0	0	34117000	30710000	0	0	0	0	0	0	0	0	0
AGSEVISR	PLKAGEQRAGSEVISR	AGSEVISRGGPRKADG	R	A	G	S	R	G	8	0	817.429	Q9H2D6-5;Q9H2D6-7;Q9H2D6-3;Q9H2D6-2;Q9H2D6;Q9H2D6-6;H0Y5J9;F6WYE2;F6TR96	Q9H2D6-5	151	158	TRIOBP	TRIO and F-actin-binding protein	yes	no	2	0.028111	88.37	660950000	25547000	25519000	19388000	5018600	19773000	11247000	15409000	16662000	22372000	24057000	18253000	35271000	18121000	27180000	24391000	22556000	27966000	12335000	13129000	0	0	7148900	8222400	12259000	11560000	0
AGSMKDPLLDDHGDFIR	RKSPEYLKAGSMKDPL	DDHGDFIRMCTAMKKI	K	A	G	I	R	M	17	1	1885.9	Q9UM54-5;Q9UM54-2;Q9UM54-4;Q9UM54-1;Q9UM54;Q9UM54-6;E7EW20	Q9UM54-6	303	319	MYO6	Unconventional myosin-VI	no	no	2;3;4	2.5534e-78	223.11	8959800000	82864000	120880000	51694000	138350000	97734000	169070000	164110000	316670000	82131000	142580000	201660000	409340000	232670000	358240000	234180000	375760000	353730000	119450000	198040000	96774000	71278000	292370000	114280000	37961000	11929000	0
AGSNMLLIGVHGPTTPCEEVSMK	SFLVDCSKAGSNMLLI	PCEEVSMKHVGNQQYN	K	A	G	M	K	H	23	0	2427.16	O75369-2;O75369-9;O75369;O75369-8;O75369-6;O75369-3;E7EN95;O75369-7	O75369-2	2516	2538	FLNB	Filamin-B	yes	no	3	2.7006e-10	112.74	763190000	0	0	0	0	0	0	0	0	0	0	0	0	0	0	0	0	0	0	0	0	0	0	0	0	0	0
AGSSSLEAVR	________________	SSSLEAVRRKIRSLQE	M	A	G	V	R	R	10	0	975.499	H7BYY1;F5H7S3;B7Z596	H7BYY1	2	11	TPM1		no	no	2	2.5596e-09	185.61	6978000000	0	0	0	0	171610000	239930000	305550000	317180000	192910000	197320000	348070000	599130000	0	465040000	547090000	0	600560000	0	284220000	0	0	0	261180000	0	14430000	0
AGSSSLEAVRR	________________	SSLEAVRRKIRSLQEQ	M	A	G	R	R	K	11	1	1131.6	H7BYY1;F5H7S3;B7Z596	H7BYY1	2	12	TPM1		no	no	2	1.7808e-10	160.88	8614000000	105790000	118580000	0	74347000	135660000	204170000	282020000	283660000	158620000	170170000	324750000	557020000	278890000	475350000	475560000	410490000	494680000	197430000	205820000	0	0	0	0	0	0	0
AGSTSWTGFQTK	VPPEQKRKAGSTSWTG	SWTGFQTKAEVEQVEL	K	A	G	T	K	A	12	0	1269.6	Q9NW13;Q9NW13-2	Q9NW13	642	653	RBM28	RNA-binding protein 28	yes	no	2	0.062995	51.726	132600000	0	0	0	0	0	0	0	0	0	0	0	0	0	0	0	0	0	0	0	0	0	0	0	0	0	0
AGTQIENIDEDFRDGLK	WCNSHLRKAGTQIENI	EDFRDGLKLMLLLEVI	K	A	G	L	K	L	17	1	1919.92	O43707;O43707-3;F5GXS2;K7EP19	O43707	67	83	ACTN4	Alpha-actinin-4	yes	no	3	0.0044532	65.105	227870000	0	0	0	0	0	0	0	0	0	0	4787000	0	0	0	0	9469200	0	0	0	0	0	0	0	0	0	0
AGTQIENIEEDFRDGLK	WCNSHLRKAGTQIENI	EDFRDGLKLMLLLEVI	K	A	G	L	K	L	17	1	1933.94	P12814-2;P12814;P12814-3;P12814-4;G3V2N5;G3V5M4;G3V380	P12814-2	48	64	ACTN1	Alpha-actinin-1	yes	no	3	5.0664e-48	176.42	478450000	7973200	0	6753200	0	13364000	0	13936000	14164000	0	13512000	29806000	64083000	22304000	36893000	37501000	91336000	0	14317000	17626000	3922200	5369000	17712000	22447000	0	0	0
AGVAAPATQVAQVTLQSVQR	TEYNLRLKAGVAAPAT	VTLQSVQRRPELEDST	K	A	G	Q	R	R	20	0	1994.09	Q15149;Q15149-7;Q15149-9;Q15149-5;Q15149-6;Q15149-2;Q15149-3;E9PMV1;Q15149-8	Q15149	631	650	PLEC	Plectin	no	no	3	0.00071573	65.887	77609000	0	0	0	0	0	0	0	0	0	0	0	0	0	0	0	0	0	0	0	0	0	0	0	0	0	0
AGVAPLQVK	SFQVDTSKAGVAPLQV	GVAPLQVKVQGPKGLV	K	A	G	V	K	V	9	0	881.533	Q5HY54;P21333-2;P21333	Q5HY54	1478	1486	FLNA	Filamin-A	yes	no	2	0.011887	91.853	689480000	7155800	6520900	0	6957800	12127000	15661000	24882000	18008000	0	16059000	30257000	62810000	0	39165000	42180000	63463000	96341000	12708000	24945000	3615200	5088700	12702000	16307000	0	0	0
AGVEAMSK	VVPSASAKAGVEAMSK	AGVEAMSKSLAAEWGK	K	A	G	S	K	S	8	0	791.385	B7Z6B8;Q16698	B7Z6B8	206	213	DECR1	2,4-dienoyl-CoA reductase, mitochondrial	yes	no	2	0.014231	111.17	1119900000	34341000	27809000	22270000	22335000	36410000	49985000	68202000	59844000	32777000	31684000	37832000	74835000	55477000	79171000	61097000	48143000	57052000	35583000	49518000	15092000	0	35896000	36596000	4745400	4994300	425320
AGVETTTPSK	KADSSPVKAGVETTTP	VETTTPSKQSNNKYAA	K	A	G	S	K	Q	10	0	989.503	P0CG05;P0CG06	P0CG05	51	60	IGLC2;IGLC3	Ig lambda-2 chain C regions;Ig lambda-3 chain C regions	yes	no	2	1.0965e-05	152.54	3808300000	26576000	24153000	47889000	52081000	60385000	75070000	98864000	85272000	118260000	112900000	50722000	94262000	105420000	89711000	83042000	54427000	76782000	98155000	116170000	27456000	31847000	46263000	0	62424000	60056000	18186000
AGVLAGHDNR	WDAMKGDRAGVLAGHD	VLAGHDNRVSCLGVTD	R	A	G	N	R	V	10	0	1008.51	P62879;E7EP32;Q9HAV0;B3KPU1	P62879	305	314	GNB2;GNB4	Guanine nucleotide-binding protein G(I)/G(S)/G(T) subunit beta-2;Guanine nucleotide-binding protein subunit beta-4	no	no	2	0.0028959	107.55	881800000	3842500	3856600	3006800	3282900	5641600	7274100	5588100	5304700	6836500	5623700	2660500	6602500	7739000	7719600	7319000	4757300	6815400	5960500	7482100	2086600	2154600	4881100	4704800	0	0	0
AGVLAHLEEER	GQSKVFFRAGVLAHLE	LAHLEEERDLKITDVI	R	A	G	E	R	D	11	0	1222.63	P35579;P35579-2;P35580;P35580-3;P35580-2;F8W6L6;P35580-4	P35579	765	775	MYH9;MYH10	Myosin-9;Myosin-10	no	no	2;3	3.8381e-13	178.1	55616000000	720640000	803510000	401190000	436930000	927130000	1146800000	997050000	1029400000	1111600000	1301800000	408740000	1157400000	953620000	1082300000	1546900000	450450000	533820000	1289800000	1461800000	282020000	273340000	842640000	734490000	76418000	63552000	10164000
AGVLAHLEEERDLK	GQSKVFFRAGVLAHLE	LEEERDLKITDVIIGF	R	A	G	L	K	I	14	1	1578.84	P35579;P35579-2;P35580;P35580-3;P35580-2;F8W6L6;P35580-4	P35579	765	778	MYH9;MYH10	Myosin-9;Myosin-10	no	no	2;3;4	2.8948e-38	198.29	325690000000	1128000000	969370000	707210000	676980000	1041600000	1529400000	1011200000	1049700000	1079800000	1093000000	857960000	1259900000	1339600000	1273600000	1930200000	873240000	1183200000	1433000000	1367800000	447000000	403770000	1124800000	1147900000	131600000	110740000	14262000
AGVLAHLEEERDLKITDIIIFFQAVCR	GQSKIFFRAGVLAHLE	IFFQAVCRGYLARKAF	R	A	G	C	R	G	27	2	3155.68	P35580;P35580-3;P35580-2;F8W6L6;P35580-4	P35580	772	798	MYH10	Myosin-10	yes	no	4	2.7037e-09	77.576	72785000	0	0	0	0	0	0	0	0	0	0	0	0	0	0	0	0	0	0	0	0	0	0	0	0	0	0
AGVLAHLEEERDLKITDVIIGFQACCR	GQSKVFFRAGVLAHLE	IGFQACCRGYLARKAF	R	A	G	C	R	G	27	2	3112.58	P35579;P35579-2	P35579	765	791	MYH9	Myosin-9	no	no	3;4;5	6.9306e-190	240.75	7815000000	71257000	42337000	34115000	38167000	226510000	282940000	17598000	27042000	25071000	0	33390000	31694000	23299000	0	0	22450000	0	133800000	109380000	19986000	6718900	44983000	38367000	0	0	0
AGVMALANLLQIQR	DVNNPDFKAGVMALAN	ANLLQIQRHDDYLVML	K	A	G	Q	R	H	14	0	1496.85	Q9Y224;G3V4C6;H0YJB9	Q9Y224	132	145	C14orf166	UPF0568 protein C14orf166	yes	no	2	2.8247e-20	161.99	712400000	19106000	18168000	15787000	17737000	23023000	36984000	38224000	34350000	16949000	14988000	30771000	60688000	33812000	46058000	36396000	39917000	51320000	20491000	27524000	13789000	10467000	29952000	24736000	0	0	0
AGVNTVTTLVENK	TKRPPVLRAGVNTVTT	VTTLVENKKAQLVVIA	R	A	G	N	K	K	13	0	1344.72	P62424;Q5T8U3;Q5T8U2	P62424	138	150	RPL7A	60S ribosomal protein L7a	yes	no	2;3	1.9853e-31	193	8110700000	181720000	163520000	116170000	116590000	181740000	255710000	270490000	331910000	180170000	196490000	508530000	742870000	402520000	585300000	496980000	458890000	632330000	210750000	252950000	84150000	78032000	284220000	221170000	30025000	23846000	0
AGVNTVTTLVENKK	TKRPPVLRAGVNTVTT	TTLVENKKAQLVVIAH	R	A	G	K	K	A	14	1	1472.82	P62424;Q5T8U3;Q5T8U2	P62424	138	151	RPL7A	60S ribosomal protein L7a	yes	no	2;3	3.3037e-66	230.23	17512000000	296450000	243720000	177280000	171290000	360760000	522690000	589780000	575720000	330090000	344970000	582840000	1393900000	791360000	748040000	776400000	777350000	1099700000	396080000	498280000	0	0	53952000	368530000	0	47876000	0
AGVSFSGHR	________________	GVSFSGHRLELLAAYE	M	A	G	H	R	L	9	0	916.452	Q16643;Q16643-3;D6R9W4;D6RFI1	Q16643	2	10	DBN1	Drebrin	yes	no	2	6.3768e-08	172.94	21514000000	568360000	566460000	267560000	313890000	566770000	739610000	1046100000	976070000	534400000	563300000	1190400000	2146400000	1137200000	1430300000	1363600000	1519200000	1969300000	0	0	182530000	195000000	597780000	672520000	0	0	0
AGVVGPELHEQLLSAEK	LYVHEAVKAGVVGPEL	EQLLSAEKAVTGYRDP	K	A	G	E	K	A	17	0	1775.94	Q15149;Q15149-7;Q15149-9;Q15149-5;Q15149-6;Q15149-2;Q15149-3;Q15149-8	Q15149	3552	3568	PLEC	Plectin	no	no	2;3	0.0005666	91.14	882460000	0	0	0	0	0	0	0	0	0	0	0	0	0	0	0	0	0	0	0	0	0	0	0	0	0	0
AGYVDFENGQWATDDIPDDLNSIR	VHYNGPSKAGYVDFEN	PDDLNSIRAAPGEFRA	K	A	G	I	R	A	24	0	2710.21	P55265-5;P55265;P55265-4;E7ENU4;P55265-3;H0YCK3;P55265-2	P55265-5	149	172	ADAR	Double-stranded RNA-specific adenosine deaminase	yes	no	3	0.047278	35.359	172330000	5624600	0	0	0	0	11208000	14908000	19021000	0	0	9076800	19078000	17724000	16170000	21395000	13460000	24666000	0	0	0	0	0	0	0	0	0
AHAAIRENPVYEK	MMEEMYKKAHAAIREN	RENPVYEKKPKKEVKK	K	A	H	E	K	K	13	1	1496.77	P46777	P46777	243	255	RPL5	60S ribosomal protein L5	yes	yes	3	0.049033	44.426	69228000	0	0	0	0	0	0	0	8253600	0	0	0	15647000	0	15677000	16828000	12822000	0	0	0	0	0	0	0	0	0	0
AHADDELAALR	QSADTSWRAHADDELA	DDELAALRALVDQRWR	R	A	H	L	R	A	11	0	1180.58	P48681	P48681	54	64	NES	Nestin	yes	yes	2;3	0.00033868	123.67	944700000	4319600	4555200	3297900	3360800	5424500	7090300	11433000	12781000	2259900	1441100	7086000	15441000	17130000	20322000	17725000	24383000	38285000	11285000	10111000	3012900	2538300	6485600	6845700	0	681480	0
AHAFAVQQK	KRLQAEEKAHAFAVQQ	HAFAVQQKEQELQQTL	K	A	H	Q	K	E	9	0	998.53	Q15149;Q15149-7;Q15149-9;Q15149-5;Q15149-6;Q15149-2;Q15149-3;Q15149-8	Q15149	2190	2198	PLEC	Plectin	no	no	2	2.1046e-06	182.39	1258700000	4460500	4493200	1686700	2165800	5027200	4893300	8195400	6672700	0	1496100	4522000	8056700	8732800	11806000	10468000	11050000	12941000	6307300	6790100	0	1539000	4022700	3299300	0	0	0
AHATTSNTVSK	GELSKLGKAHATTSNT	TTSNTVSKLLEKVRKV	K	A	H	S	K	L	11	0	1115.56	Q6NZI2	Q6NZI2	99	109	PTRF	Polymerase I and transcript release factor	yes	yes	2	0.00038079	126.19	414460000	7436800	7492100	4463900	7980300	7998000	8911900	11478000	10740000	0	8158100	6991300	0	0	0	13465000	10597000	13573000	0	12266000	3257100	3822600	8959600	0	0	0	698150
AHCFLPAGIVAVLK	KIQASLHRAHCFLPAG	AGIVAVLKQRPRLVAA	R	A	H	L	K	Q	14	0	1494.84	O95905;O95905-3;O95905-2;C9J316;C9JGV1	O95905	209	222	ECD	Protein SGT1	yes	no	2;3	3.504e-05	90.697	542610000	0	0	0	0	0	0	0	0	0	0	0	0	0	0	0	0	0	0	0	0	0	0	0	0	0	0
AHELGMK	PPSDPQYRAHELGMKL	RAHELGMKLAHGFEIL	R	A	H	M	K	L	7	0	784.39	O95905;O95905-3	O95905	297	303	ECD	Protein SGT1	yes	no	2	0.042029	104.21	220180000	0	0	0	0	0	0	0	0	0	0	0	0	0	0	0	0	0	0	0	0	0	0	0	0	0	0
AHGELHEQFK	TPFTLDGRAHGELHEQ	GELHEQFKRKTILTTS	R	A	H	F	K	R	10	0	1194.58	Q96N67-4;Q96N67-3;Q96N67-5;Q96N67-2;Q96N67-6;Q96N67;H0Y7L2	Q96N67-4	1911	1920	DOCK7	Dedicator of cytokinesis protein 7	yes	no	2;3	0.0013695	107.55	550970000	7261400	6872500	3370300	4811100	7416200	8685700	13108000	13348000	7589200	6964400	10212000	18587000	11499000	17374000	13177000	9219900	15422000	8079600	10872000	2958200	4182200	9667300	11191000	0	1565500	0
AHGELPEQHK	TPFTPDGRAHGELPEQ	GELPEQHKRKTLLSTD	R	A	H	H	K	R	10	0	1144.56	C9IZV6;K7ESB7;Q96HP0	Q96HP0	1862	1871	DOCK6	Dedicator of cytokinesis protein 6	no	no	3	0.031798	64.654	0	0	0	0	0	0	0	0	0	0	0	0	0	0	0	0	0	0	0	0	0	0	0	0	0	0	0
AHGELPEQHKR	TPFTPDGRAHGELPEQ	ELPEQHKRKTLLSTDH	R	A	H	K	R	K	11	1	1300.66	C9IZV6;K7ESB7;Q96HP0	Q96HP0	1862	1872	DOCK6	Dedicator of cytokinesis protein 6	no	no	3	9.5497e-05	126.19	325500000	0	1802400	0	0	1595300	1949800	0	125060	0	2199700	0	233090	2094400	0	0	3054700	1848100	451900	580520	0	0	0	0	0	0	0
AHGGYSVFAGVGER	ELINNVAKAHGGYSVF	VFAGVGERTREGNDLY	K	A	H	E	R	T	14	0	1405.67	P06576;F8VPV9;H0YH81;F8W079;F8W0P7;H0YI37	P06576	226	239	ATP5B	ATP synthase subunit beta, mitochondrial;ATP synthase subunit beta	yes	no	3	1.1665e-06	83.204	0	0	0	0	0	0	0	0	0	0	0	0	0	0	0	0	0	0	0	0	0	0	0	0	0	0	0
AHGNSGMVR	VIWGKVTRAHGNSGMV	HGNSGMVRAKFRSNLP	R	A	H	V	R	A	9	0	927.434	P18077;C9K025	P18077	77	85	RPL35A	60S ribosomal protein L35a	yes	no	2	0.010467	93.325	1263000000	13092000	19301000	7783100	10184000	13515000	16283000	22447000	25324000	19220000	21080000	24675000	42332000	19578000	31449000	30956000	21222000	29009000	0	0	9218300	10630000	20491000	26478000	0	0	0
AHGTHPAISTLAR	DSMKGLLRAHGTHPAI	PAISTLARSAIFSVTY	R	A	H	A	R	S	13	0	1330.71	Q96HP0	Q96HP0	311	323	DOCK6	Dedicator of cytokinesis protein 6	yes	yes	2;3	3.0625e-07	108.53	1269100000	0	0	0	0	13051000	0	31918000	0	9765100	13750000	19716000	81514000	33847000	0	0	30524000	71020000	23345000	24525000	0	0	0	0	0	0	0
AHIAQLCEK	QMFTHYDRAHIAQLCE	HIAQLCEKAGLLQRAL	R	A	H	E	K	A	9	0	1068.54	Q00610-2;Q00610;J3KR87;P53675-2;P53675	Q00610-2	611	619	CLTC;CLTCL1	Clathrin heavy chain 1;Clathrin heavy chain 2	yes	no	2	0.0029342	143.39	726890000	0	3554300	6007000	6011700	12122000	14916000	20147000	18725000	27348000	21371000	17084000	20936000	11300000	13129000	14700000	9786100	9892900	13821000	10892000	0	0	0	0	1782200	0	0
AHLGTALK	WHDKQYKKAHLGTALK	AHLGTALKANPFGGAS	K	A	H	L	K	A	8	0	809.476	P62266;D6RD47;D6RDJ2;D6RIX0;D6R9I7	P62266	30	37	RPS23	40S ribosomal protein S23	yes	no	2	0.0037552	125.31	5248100000	37314000	42981000	42330000	43904000	57955000	61180000	191760000	162400000	113720000	102830000	188780000	332360000	155870000	160200000	147420000	0	168170000	76951000	0	35080000	35034000	68685000	74018000	0	0	0
AHLLSLVDVMQR	PWNVVPEKAHLLSLVD	SLVDVMQREGGPSQIG	K	A	H	Q	R	E	12	0	1380.75	P04275	P04275	1752	1763	VWF	von Willebrand factor;von Willebrand antigen 2	yes	yes	3	5.8298e-06	120.06	113840000	0	0	0	0	0	0	0	0	0	0	0	0	0	0	0	0	0	0	0	0	0	0	0	0	0	0
AHLMEIQVNGGTVAEK	LLPLRQKKAHLMEIQV	NGGTVAEKLDWARERL	K	A	H	E	K	L	16	0	1695.86	P39023;G5E9G0;B5MCW2;H7C422;H7C3M2	P39023	178	193	RPL3	60S ribosomal protein L3	yes	no	2;3	4.9957e-52	186.75	5795400000	82923000	93931000	85374000	90829000	130840000	151650000	200070000	359410000	138160000	134500000	213390000	376110000	239230000	250490000	349840000	274250000	379260000	149440000	148470000	63793000	61983000	201320000	148680000	18065000	21970000	2672000
AHLMEIQVNGGTVAEKLDWAR	LLPLRQKKAHLMEIQV	AEKLDWARERLEQQVP	K	A	H	A	R	E	21	1	2337.19	P39023;G5E9G0;B5MCW2;H7C422;H7C3M2	P39023	178	198	RPL3	60S ribosomal protein L3	yes	no	3;4	4.4427e-34	155.49	2013900000	66159000	41184000	49527000	38733000	79590000	158830000	83227000	78249000	22089000	0	90294000	174920000	95676000	87876000	74983000	162900000	176930000	134160000	84087000	22040000	23710000	60512000	52652000	0	0	0
AHLTNQYMQR	AQRKEERKAHLTNQYM	LTNQYMQRVAGMRALP	K	A	H	Q	R	V	10	0	1260.6	B1ANR0;Q13310-2;Q13310;Q13310-3;H0Y5F5;H0YEU6	B1ANR0	376	385	PABPC4	Polyadenylate-binding protein 4	yes	no	3	0.0061383	83.998	197550000	5228000	3978400	3467500	3631200	7659700	8102200	13322000	9391500	3857200	0	12210000	11995000	10995000	17542000	12899000	13254000	16157000	7710200	7498800	1906400	2190500	6511900	3957100	0	0	0
AHQCGDDDKTRPLVK	MAEVKKYKAHQCGDDD	DKTRPLVK________	K	A	H	V	K	-	15	2	1738.84	K7EN60;Q9BQ61	K7EN60	136	150	C19orf43	Uncharacterized protein C19orf43	yes	no	3	0.00073123	82.529	79226000	0	0	0	0	0	0	0	0	0	0	0	0	0	0	0	0	0	0	0	0	0	0	0	0	0	0
AHQFSIK	ALAGPKPKAHQFSIKS	KAHQFSIKSFSSPTQC	K	A	H	I	K	S	7	0	829.445	Q9Y5S2;H0YLY0	Q9Y5S2	1025	1031	CDC42BPB	Serine/threonine-protein kinase MRCK beta	yes	no	2	0.036264	107.29	415030000	0	0	0	0	0	0	0	0	0	0	0	0	0	0	0	0	0	0	0	0	0	0	0	0	0	0
AHQITDESLESTRR	SSEEIQQRAHQITDES	ESLESTRRILGLAIES	R	A	H	R	R	I	14	1	1641.81	O00161;H3BM38;O00161-2;H3BNE1;H3BR18;H3BPJ0;H3BNG6;H3BU94	O00161	13	26	SNAP23	Synaptosomal-associated protein 23;Synaptosomal-associated protein	yes	no	3	1.9582e-12	138.02	283570000	0	0	1887000	0	0	0	4347400	3686200	3402100	0	0	0	0	0	0	0	9590300	0	0	3769700	0	10970000	0	0	0	0
AHQLVMEGYNWCHDR	NGLTLVSRAHQLVMEG	GYNWCHDRNVVTIFSA	R	A	H	D	R	N	15	0	1914.83	P67775;P62714;H0YC23	P67775	240	254	PPP2CA;PPP2CB	Serine/threonine-protein phosphatase 2A catalytic subunit alpha isoform;Serine/threonine-protein phosphatase 2A catalytic subunit beta isoform	yes	no	3;4	0.0040659	55.097	109140000	0	0	0	0	0	0	0	0	0	0	0	0	0	0	0	0	0	0	0	0	0	0	0	0	0	0
AHQVVEDGYEFFAK	HDLDLICRAHQVVEDG	DGYEFFAKRQLVTLFS	R	A	H	A	K	R	14	0	1638.77	F8VYE8;P36873;P36873-2;F8W0W8;P62140;P62136;P62136-2;P62136-3;E9PMD7	P62136	246	259	PPP1CC;PPP1CB;PPP1CA	Serine/threonine-protein phosphatase;Serine/threonine-protein phosphatase PP1-gamma catalytic subunit;Serine/threonine-protein phosphatase PP1-beta catalytic subunit;Serine/threonine-protein phosphatase PP1-alpha catalytic subunit	no	no	2;3	1.0965e-15	151.74	2310800000	34942000	29229000	17736000	23186000	48083000	58626000	73446000	75189000	36845000	46534000	90411000	168450000	87965000	99248000	100200000	117540000	187140000	48752000	57381000	14474000	16212000	69735000	84148000	0	4101100	0
AHQVVEDGYEFFAKR	HDLDLICRAHQVVEDG	GYEFFAKRQLVTLFSA	R	A	H	K	R	Q	15	1	1794.87	F8VYE8;P36873;P36873-2;F8W0W8;P62140;P62136;P62136-2;P62136-3;E9PMD7	P62136	246	260	PPP1CC;PPP1CB;PPP1CA	Serine/threonine-protein phosphatase;Serine/threonine-protein phosphatase PP1-gamma catalytic subunit;Serine/threonine-protein phosphatase PP1-beta catalytic subunit;Serine/threonine-protein phosphatase PP1-alpha catalytic subunit	no	no	3;4	2.8408e-37	182.35	1096000000	9424100	12212000	0	0	0	0	0	0	0	0	45973000	5735800	0	43365000	46950000	66126000	81581000	0	0	5092700	3999500	0	17503000	2543800	0	0
AHSIQIMK	MGARHRARAHSIQIMK	AHSIQIMKVEEIAASK	R	A	H	M	K	V	8	0	926.501	M0R3D6;M0R1A7;M0R0P7;M0R117;Q02543	M0R3D6	92	99	RPL18A	60S ribosomal protein L18a	no	no	2	0.0029517	157.91	11559000000	57048000	76379000	40230000	48205000	89954000	90117000	352580000	286010000	142450000	130370000	249200000	790850000	181030000	516140000	444060000	382500000	678550000	118930000	125090000	47311000	52108000	193550000	208290000	0	11947000	0
AHSIQIMKVEEIAASK	MGARHRARAHSIQIMK	VEEIAASKCRRPAVKQ	R	A	H	S	K	C	16	1	1753.94	M0R3D6;M0R1A7;M0R0P7;M0R117;Q02543	M0R3D6	92	107	RPL18A	60S ribosomal protein L18a	no	no	3;4	2.5869e-31	164.63	251390000	5180400	12173000	0	3781400	3943800	7125000	15163000	0	8404700	0	9681400	21070000	16981000	0	13644000	34532000	55426000	13278000	11423000	0	0	2976700	0	0	0	0
AHTFSHPPSSTKR	DSPQFRRRAHTFSHPP	HPPSSTKRKLNLQDGR	R	A	H	K	R	K	13	1	1451.73	O60343-2;O60343-3;O60343;Q5JU47	O60343-2	640	652	TBC1D4	TBC1 domain family member 4	yes	no	3;4	0.0026516	63.091	69710000	0	0	0	0	0	0	0	0	0	0	0	0	0	0	0	0	0	0	0	0	0	0	0	0	0	0
AHTMTDDVTFWK	IEMKSKMKAHTMTDDV	TDDVTFWKWISLNTVA	K	A	H	W	K	W	12	0	1450.66	Q00610-2;Q00610;J3KSQ2	Q00610-2	101	112	CLTC	Clathrin heavy chain 1	yes	no	2;3	1.3291e-101	262	6337700000	160630000	131620000	79624000	76629000	195190000	219460000	341810000	299260000	199970000	195080000	295960000	423740000	207140000	403360000	111270000	408230000	501210000	222480000	152450000	55963000	59344000	246590000	235220000	5228600	20035000	0
AHVFQIDPATKR	EQPIFSTRAHVFQIDP	QIDPATKRNWIPAGKH	R	A	H	K	R	N	12	1	1381.75	M0R2T8;Q9NSC5-4;Q9NSC5-3;M0QZN1;M0R2U7;Q9NSC5-5;Q9NSC5-2;Q9NSC5	M0R2T8	14	25	HOMER3	Homer protein homolog 3	yes	no	3	0.015101	47.062	125310000	0	0	0	0	0	0	0	0	0	0	0	0	0	0	0	0	0	0	0	0	0	0	0	0	0	0
AHVIVMAATNRPNSIDPALRR	LMDGLKQRAHVIVMAA	SIDPALRRFGRFDREV	R	A	H	R	R	F	21	2	2301.25	P55072	P55072	339	359	VCP	Transitional endoplasmic reticulum ATPase	yes	yes	3;4;5	6.0016e-08	113.88	678420000	29645000	27114000	20559000	27331000	14526000	46865000	16570000	37728000	13105000	3833600	20735000	14535000	9073500	64488000	69660000	21200000	26492000	14652000	4818800	6842900	3095200	44397000	31609000	4652700	3815300	0
AHVLAASVEQATENFLEKGDK	KKRGRSKKAHVLAASV	NFLEKGDKIAKESQFL	K	A	H	D	K	I	21	1	2256.14	P35221;P35221-2;G3XAM7;E5RIB1;E5RHV7;E5RGY6;E5RG03;E5RFM3;E5RJL0;E5RIE0	P35221	58	78	CTNNA1	Catenin alpha-1	yes	no	3	3.2072e-25	146.97	100600000	0	0	0	0	0	0	0	0	0	0	0	0	0	0	0	0	0	0	0	0	0	0	0	0	0	0
AHYEPADR	SFHAPEPKAHYEPADR	AHYEPADRAREVPVRT	K	A	H	D	R	A	8	0	957.43	E7EX83;O95819;C9J840;E7ENQ1;H7C360;O95819-3;G5E948;O95819-4;G3XAA2;O95819-2;O95819-5;E7EN19;H7C0P6;E7ESS2;H7C3Z6	E7EX83	411	418	MAP4K4	Mitogen-activated protein kinase kinase kinase kinase 4	yes	no	2	0.051348	73.248	49285000	0	0	0	0	0	0	0	0	0	0	0	0	0	0	0	0	0	0	0	0	0	0	0	0	0	0
AHYNFKK	________________	MAHYNFKKITVVPSAK	M	A	H	K	K	I	7	1	906.471	Q9BZE4	Q9BZE4	2	8	GTPBP4	Nucleolar GTP-binding protein 1	yes	yes	2	0.047859	60.358	60141000	0	0	0	0	0	0	0	0	0	0	0	0	0	0	0	0	0	0	0	0	0	0	0	0	0	0
AIAALISEKLETLR	QINTRDAKAIAALISE	SEKLETLRNQGKRNKD	K	A	I	L	R	N	14	1	1526.9	Q8IXB1-2;Q8IXB1	Q8IXB1-2	724	737	DNAJC10	DnaJ homolog subfamily C member 10	yes	no	3	0.0013748	69.92	164920000	0	0	8313800	7645900	0	8215700	0	8202200	0	8067100	0	7134500	5980700	7992600	7192100	8085800	6285400	8151500	11358000	3949700	4028100	3919500	7320300	0	0	1648100
AIADTGANVVVTGGK	NLMDAQVKAIADTGAN	NVVVTGGKVADMALHY	K	A	I	G	K	V	15	0	1371.74	P50990-2;P50990;P50990-3;H7C4C8	P50990-2	263	277	CCT8	T-complex protein 1 subunit theta	yes	no	2	0.0064556	55.755	88468000	0	0	2280200	2261200	0	0	0	0	0	0	0	0	0	0	0	0	0	0	0	0	0	0	0	0	1125200	0
AIAELGIYPAVDPLDSTSR	DATTVLSRAIAELGIY	DPLDSTSRIMDPNIVG	R	A	I	S	R	I	19	0	1987.03	P06576;F8VPV9;H0YH81;F8VQY0	P06576	388	406	ATP5B	ATP synthase subunit beta, mitochondrial;ATP synthase subunit beta	yes	no	2;3	9.5841e-05	96.143	1890400000	0	14224000	0	59710000	0	59660000	68668000	80571000	99323000	96909000	34348000	87690000	86046000	63321000	73069000	55520000	81848000	86165000	93051000	6970500	0	37543000	32675000	20056000	23231000	5553900
AIANECQANFISIK	CGKTLLAKAIANECQA	QANFISIKGPELLTMW	K	A	I	I	K	G	14	0	1577.79	P55072	P55072	530	543	VCP	Transitional endoplasmic reticulum ATPase	yes	yes	2	1.0019e-27	183	1250600000	13396000	12230000	22361000	22540000	43790000	50582000	54677000	63612000	31361000	38181000	64708000	113690000	36099000	69363000	57108000	143050000	137560000	35809000	24832000	6954000	6717100	32969000	24964000	0	0	0
AIAQLFEK	EQYELVHRAIAQLFEK	AIAQLFEKQLQLYEIH	R	A	I	E	K	Q	8	0	918.517	Q05209;Q05209-2;Q05209-3	Q05209	289	296	PTPN12	Tyrosine-protein phosphatase non-receptor type 12	yes	no	2	0.018049	101.72	263720000	0	2005600	4248700	5206800	5083900	7379200	14405000	15727000	16017000	14786000	9809500	0	0	11277000	0	7589300	0	14544000	0	2509600	2661200	3918300	4617200	2059200	1386200	639080
AIDIILR	QFQEQVKKAIDIILRC	KAIDIILRCLHENCVH	K	A	I	L	R	C	7	0	812.512	Q9Y6K5	Q9Y6K5	437	443	OAS3	2-5-oligoadenylate synthase 3	yes	yes	2	0.030068	110.61	396010000	12349000	10043000	13910000	8425100	13224000	18834000	20788000	19961000	0	9061600	23807000	43510000	25982000	16510000	17421000	30626000	41478000	12687000	12703000	6778000	4399700	18303000	15209000	0	0	0
AIDLEIKER	EEERARRRAIDLEIKE	IDLEIKEREAENFHEE	R	A	I	E	R	E	9	1	1085.61	H7BXY5;Q0ZGT2-4;Q0ZGT2-2;Q0ZGT2;Q0ZGT2-3	H7BXY5	376	384	NEXN	Nexilin	yes	no	3	0.019855	69.275	75810000	4371700	2524700	2250400	1707200	2849400	3852600	3410600	3935300	2119600	2621500	5484100	9493500	0	0	4317200	10561000	0	5271200	4365700	1908000	0	3985800	0	0	0	0
AIEALHGHELRPGR	RENAGALRAIEALHGH	GHELRPGRALVVEMSR	R	A	I	G	R	A	14	1	1554.84	Q96PK6;Q96PK6-2	Q96PK6	51	64	RBM14	RNA-binding protein 14	no	no	3	0.00057238	77.204	220340000	0	0	0	0	0	0	0	0	0	0	0	0	0	0	0	0	0	0	0	0	0	0	0	0	0	0
AIEALKEFNEDGALAVLQQFK	AHSDLDERAIEALKEF	LAVLQQFKDSDLSHVQ	R	A	I	F	K	D	21	1	2333.23	O60506-4;O60506-3	O60506-4	61	81	SYNCRIP	Heterogeneous nuclear ribonucleoprotein Q	no	no	3	5.8696e-45	168.79	982850000	25515000	28066000	13527000	15989000	27021000	50972000	34435000	34182000	13138000	16876000	39257000	85268000	0	41355000	45560000	56991000	0	0	0	14493000	13787000	34149000	35759000	7115600	0	0
AIEALKEFNEDGALAVLQQFKDSDLSHVQNK	AHSDLDERAIEALKEF	DLSHVQNKSAFLCGVM	R	A	I	N	K	S	31	2	3456.75	O60506-4;O60506-3	O60506-4	61	91	SYNCRIP	Heterogeneous nuclear ribonucleoprotein Q	no	no	4	5.4854e-07	46.968	374700000	9013800	10536000	6940500	0	10540000	16523000	22319000	16198000	0	0	26542000	27632000	36860000	26265000	0	49491000	61414000	0	31633000	4371200	8510100	0	9913100	0	0	0
AIEALSGK	PDESWALKAIEALSGK	AIEALSGKIELHGKPI	K	A	I	G	K	I	8	0	787.444	O00425;F8WD15	O00425	53	60	IGF2BP3	Insulin-like growth factor 2 mRNA-binding protein 3	yes	no	2	0.025008	96.027	553590000	14758000	14810000	10012000	9324700	17489000	16559000	23153000	14899000	10159000	7804900	27756000	27108000	16023000	29422000	25738000	31769000	33682000	12234000	0	6162300	7140100	20456000	20444000	0	0	0
AIEDEGGNPDEIEITSEGNKK	VLMERLKKAIEDEGGN	ITSEGNKKTSKRSSKG	K	A	I	K	K	T	21	1	2244.04	Q15424-2;Q15424;Q15424-4;Q15424-3;K7ES42	Q15424-2	64	84	SAFB	Scaffold attachment factor B1	yes	no	3	6.0464e-06	84.946	131050000	0	0	0	0	0	0	0	0	0	0	0	0	0	0	0	0	0	0	0	0	0	0	0	0	0	0
AIELFSVGQGPAK	ERIQEIQKAIELFSVG	SVGQGPAKTMEEASKR	K	A	I	A	K	T	13	0	1315.71	P30419-2;P30419;K7EN82;B7Z8J4	P30419-2	15	27	NMT1	Glycylpeptide N-tetradecanoyltransferase 1	yes	no	2	1.9764e-19	160.52	685450000	19076000	15974000	8921500	0	0	0	43691000	33571000	0	13043000	0	0	44183000	39820000	39870000	0	107350000	0	0	10357000	11693000	17037000	18434000	0	0	0
AIELLQEFSDQHPENAAEIK	CREKQHTKAIELLQEF	PENAAEIKLTMAQLKI	K	A	I	I	K	L	20	0	2281.12	O76094;O76094-2;D6RDY6	O76094	357	376	SRP72	Signal recognition particle subunit SRP72	yes	no	3	3.02e-06	108.71	476980000	0	0	7383400	0	0	15191000	0	0	0	0	0	0	0	24733000	0	15889000	0	33113000	0	7589300	0	0	0	0	0	0
AIEQLKEQAATGK	KNLKKKLKAIEQLKEQ	KEQAATGKQLEKNQLE	K	A	I	G	K	Q	13	1	1385.75	B4DF96;B4DQ14;F8WAE5;Q9BY44;Q9BY44-2;H7C5R5	B4DF96	485	497	EIF2A	Eukaryotic translation initiation factor 2A	yes	no	3	0.0043778	64.104	243320000	2920200	2991600	3686800	4713700	4428100	5556100	11251000	11374000	0	7294400	11776000	25137000	13488000	10771000	13611000	16508000	39126000	0	8123500	2418000	2606500	8095100	8004300	0	0	0
AIESGILDRDLANNLK	TEILSWKKAIESGILD	RDLANNLKSICIPDVM	K	A	I	L	K	S	16	1	1740.94	Q9UPN3;H3BPE1;H3BQK9;Q9UPN3-5	Q9UPN3	1908	1923	MACF1	Microtubule-actin cross-linking factor 1, isoforms 1/2/3/5	yes	no	3	3.6845e-05	109.07	263850000	0	3872500	0	0	0	8866600	0	6990400	0	1790300	8428700	23858000	12834000	22464000	20045000	32528000	60062000	0	8820300	0	0	7134000	7651800	0	0	0
AIETTDIISR	IVHSSMTRAIETTDII	ETTDIISRHLPGVCKV	R	A	I	S	R	H	10	0	1117.6	Q96HS1;Q96HS1-2;F5GXG4	Q96HS1	153	162	PGAM5	Serine/threonine-protein phosphatase PGAM5, mitochondrial	yes	no	2	0.014226	82.417	766300000	17901000	18030000	11959000	0	26858000	39599000	17675000	0	0	0	41476000	109820000	32003000	43039000	43705000	49264000	61823000	0	0	7607400	8741700	24246000	0	0	0	0
AIFLADGNVFTTGFSR	HEGARPMRAIFLADGN	VFTTGFSRMSERQLAL	R	A	I	S	R	M	16	0	1714.87	Q9ULV4;Q9ULV4-2;Q9ULV4-3;B4E3S0	Q9ULV4	224	239	CORO1C	Coronin-1C;Coronin	yes	no	2	6.5459e-18	118.21	455610000	4444300	4380000	10901000	13518000	8022400	7918400	19801000	13970000	39765000	35482000	22850000	34324000	22946000	21202000	19936000	13125000	13395000	12779000	14787000	7147300	7973600	7994100	9075900	0	0	0
AIFVTDR	RFSKVEDRAIFVTDRH	RAIFVTDRHLYKMDPT	R	A	I	D	R	H	7	0	820.444	O94832;K7EIG7;J3QRN6	O94832	876	882	MYO1D	Unconventional myosin-Id	yes	no	2	0.0093838	132.09	2162500000	0	0	0	0	0	0	0	0	0	0	0	0	0	0	0	0	0	0	0	0	0	0	0	0	0	0
AIGALASSR	AANSGCSKAIGALASS	IGALASSRRSSSEGLS	K	A	I	S	R	R	9	0	844.477	Q86V48;Q86V48-2;Q86V48-3	Q86V48	563	571	LUZP1	Leucine zipper protein 1	yes	no	2	0.002249	152.79	1709800000	2994800	4980300	2690300	4733100	7947700	11118000	22342000	24853000	15657000	13709000	43383000	79867000	37236000	42807000	39668000	38979000	44107000	18898000	12542000	3643400	4941800	8549400	10712000	0	0	0
AIGSTSKPQESPK	SSASPVSRAIGSTSKP	SKPQESPKGKRKLDLN	R	A	I	P	K	G	13	1	1328.69	F5H8D7;P18887;M0QYS5	F5H8D7	200	212	XRCC1	DNA repair protein XRCC1	yes	no	3	0.010697	58.04	188780000	950420	0	968410	0	902120	0	2400500	0	2206700	0	1648400	0	0	2779100	0	0	0	0	0	0	0	1496100	945850	0	0	0
AIGVLTSGGDAQGMNAAVR	EHLSGAGKAIGVLTSG	QGMNAAVRAVVRMGIY	K	A	I	V	R	A	19	0	1786.9	Q01813;P17858	Q01813	26	44	PFKP;PFKL	6-phosphofructokinase type C;6-phosphofructokinase, liver type	no	no	2	3.2117e-92	225.7	475790000	0	0	0	1973300	2373600	2734200	3340800	4320400	0	0	0	0	0	0	0	0	0	0	0	688190	0	0	1785100	0	0	0
AIIIFVPVPQLK	IEVGGGRKAIIIFVPV	FVPVPQLKSFQKIQVR	K	A	I	L	K	S	12	0	1336.85	P62081;B5MCP9	P62081	59	70	RPS7	40S ribosomal protein S7	yes	no	2	0.0026401	81.017	4182000000	102970000	120860000	84508000	106600000	142600000	204470000	172000000	224890000	56738000	59348000	193220000	391930000	182630000	188900000	154380000	278810000	400340000	132570000	127040000	69654000	65607000	141930000	129430000	9541800	13926000	0
AIIKPVIVDKDVK	PREALRSRAIIKPVIV	VIVDKDVKKIMGGSGT	R	A	I	V	K	K	13	2	1436.9	Q86V48;Q86V48-2;Q86V48-3	Q86V48	754	766	LUZP1	Leucine zipper protein 1	yes	no	3	0.0014245	81.632	567570000	0	2054300	0	0	0	2604600	4562700	4513400	3622100	0	7900900	14973000	5508300	11533000	9157100	8679000	13157000	3445100	2711400	0	959900	4147400	4351400	0	0	0
AIINSTVTPNMTFTK	IISIGGAKAIINSTVT	TPNMTFTKTSQKFGQW	K	A	I	T	K	T	15	0	1636.85	M0R2T8;Q9NSC5-4;Q9NSC5-3;M0QZN1;M0R2U7;Q9NSC5-5;Q9NSC5-2;Q9NSC5	M0R2T8	58	72	HOMER3	Homer protein homolog 3	yes	no	2	0.00020433	92.38	1213400000	11619000	8087000	17029000	15733000	25636000	30484000	37920000	28811000	67149000	60172000	21928000	0	0	25512000	24725000	23392000	0	0	0	10856000	9756100	19001000	16216000	25317000	30565000	7543500
AIKEKEYEIER	WQKLESEKAIKEKEYE	EKEYEIERLRVLLQEE	K	A	I	E	R	L	11	2	1406.74	P15924;P15924-3;P15924-2	P15924	1163	1173	DSP	Desmoplakin	yes	no	3	0.0066005	85.813	36594000	0	0	0	0	0	0	0	0	0	0	0	0	0	0	0	0	0	0	0	0	0	0	0	0	0	0
AIKELEEWYAR	QEAEWKEKAIKELEEW	ELEEWYARQDEQLQKT	K	A	I	A	R	Q	11	1	1406.72	P09496-2;P09496-4;P09496-3;P09496;F8WF69;P09496-5;C9J8P9	P09496-2	139	149	CLTA	Clathrin light chain A	yes	no	2;3	2.312e-23	201.46	8243500000	120410000	135780000	0	78066000	182160000	221760000	320220000	314950000	192850000	211260000	305880000	556220000	261110000	432430000	420930000	483670000	620850000	179910000	223030000	51419000	52284000	175490000	169330000	0	2485600	0
AIKELEEWYARQDEQLQK	QEAEWKEKAIKELEEW	RQDEQLQKTKANNRAA	K	A	I	Q	K	T	18	2	2276.14	P09496-2;P09496-4;P09496-3;P09496;F8WF69;P09496-5;C9J8P9	P09496-2	139	156	CLTA	Clathrin light chain A	yes	no	3;4	1.9874e-53	177.4	890870000	12261000	5713800	5577600	13651000	0	16918000	26363000	26595000	0	0	49188000	53353000	10221000	27269000	58177000	95828000	110290000	13096000	6379400	0	5178500	13630000	13806000	0	5907200	0
AILVDLEPGTMDSVR	TGGKYVPRAILVDLEP	PGTMDSVRSGPFGQIF	R	A	I	V	R	S	15	0	1614.83	Q5JP53;P07437;E9PBJ4;Q13509;G3V5W4;G3V2R8;G3V3R4;G3V2N6	Q5JP53	45	59	TUBB;TUBB3	Tubulin beta chain;Tubulin beta-3 chain	no	no	2;3	7.2637e-16	143.93	6726000000	68105000	65433000	147460000	162710000	119090000	127690000	162970000	209040000	163790000	173300000	85008000	141880000	100240000	131840000	110550000	88469000	118330000	139770000	148870000	67040000	86052000	149470000	203170000	66757000	48016000	31411000
AIMAHMTVEEIYKDR	ETLEGHQRAIMAHMTV	VEEIYKDRQKFSEQVF	R	A	I	D	R	Q	15	1	1805.88	O75955;A2AB09;A2AB12;A2AB10;A2AB13;A2AB11	O75955	110	124	FLOT1	Flotillin-1	yes	no	4	6.7752e-05	95.57	80569000	0	0	0	0	0	0	0	0	0	0	989100	0	950130	7015800	0	1815100	0	0	0	0	0	0	0	0	0	0
AIMAQLPQEQK	LIAGQSARAIMAQLPQ	AQLPQEQKAKIAEQVA	R	A	I	Q	K	A	11	0	1255.66	P35221;P35221-2;F8W845;G3XAM7;P35221-3	P35221	671	681	CTNNA1	Catenin alpha-1	yes	no	2	3.4975e-15	141.89	1220200000	0	0	1951400	0	0	0	0	0	0	0	0	7022300	0	0	0	4507700	6004600	0	0	1503600	0	0	0	0	0	0
AIMEMPSFYSHGLPR	RAAPGEFRAIMEMPSF	FYSHGLPRCSPYKKLT	R	A	I	P	R	C	15	0	1734.82	P55265-5;P55265;P55265-4;E7ENU4;P55265-3;H0YCK3;P55265-2	P55265-5	180	194	ADAR	Double-stranded RNA-specific adenosine deaminase	yes	no	2;3	2.1495e-10	128.76	858800000	2594500	3588800	3903900	4956900	6320400	5677600	13684000	16819000	10177000	11918000	14251000	19818000	10266000	16900000	15051000	11703000	13680000	9572100	9478300	1455100	2165500	4842900	5105400	0	0	0
AINGPTSASGDDISK	EEHGPSEKAINGPTSA	ASGDDISKLQRTPGEE	K	A	I	S	K	L	15	0	1431.68	P51114;B4DXZ6;P51114-3;H7C4S4	P51114	579	593	FXR1	Fragile X mental retardation syndrome-related protein 1	yes	no	2	7.2709e-15	134.88	374330000	5259700	4935800	3310900	3953300	5697200	8285100	10588000	12526000	7493600	6469700	10042000	25005000	11819000	12371000	16497000	13460000	17398000	8327700	8925100	2679800	3947900	8947300	7346500	0	1760900	0
AINTLNGLR	VTAKDAERAINTLNGL	INTLNGLRLQSKTIKV	R	A	I	L	R	L	9	0	970.556	Q15717;B4DVB8;M0QZR9;B1AM48;Q12926-2;Q12926;P26378-4;P26378-2;P26378-5;B1APY9;P26378;P26378-3;B1APY8;B1AM49	Q15717	77	85	ELAVL1;ELAVL2;ELAVL4	ELAV-like protein 1;ELAV-like protein 2;ELAV-like protein 4	yes	no	2	0.03964	70.816	172450000	4012600	3537900	3393700	3223900	5278000	6482500	8193400	0	0	0	6998800	0	0	8881800	8663100	7007200	0	7366900	0	2334600	2941200	6148500	0	0	0	0
AINTQEVAVK	TQTVSINKAINTQEVA	NTQEVAVKEKHARTCI	K	A	I	V	K	E	10	0	1071.59	O00291-3;O00291;C9JMG5	O00291-3	47	56	HIP1	Huntingtin-interacting protein 1	yes	no	2	0.0029941	104.42	573220000	4772000	4066600	2853300	2988500	8055000	11792000	9921800	12112000	10670000	11502000	9073300	19370000	13319000	19669000	19259000	16390000	19742000	8074000	10434000	2009400	1598600	11358000	6329700	0	0	0
AINVQEEK	KKHEDFDKAINVQEEK	AINVQEEKIAALQAFA	K	A	I	E	K	I	8	0	929.482	Q13813-2;Q13813;A6NG51;Q13813-3	Q13813-2	1493	1500	SPTAN1	Spectrin alpha chain, non-erythrocytic 1	yes	no	2	0.013943	111.95	556570000	0	0	0	0	0	0	14547000	15323000	12638000	15283000	48571000	72298000	20469000	44809000	46367000	86306000	102570000	0	0	0	0	25318000	25955000	0	0	0
AIPNNQVLGK	IADYESGRAIPNNQVL	PNNQVLGKIERAIGEC	R	A	I	G	K	I	10	0	1052.6	O60869-2;O60869-3;O60869	O60869-2	114	123	EDF1	Endothelial differentiation-related factor 1	yes	no	2	0.041152	64.654	68781000	0	0	724240	2271200	0	2587800	7555100	8572400	0	0	0	19872000	0	0	0	8127300	14430000	0	0	874930	0	2461700	1305700	0	0	0
AIPQLQGYLR	SQILPKIKAIPQLQGY	PQLQGYLRSVFALTNG	K	A	I	L	R	S	10	0	1157.66	Q02878	Q02878	263	272	RPL6	60S ribosomal protein L6	yes	yes	2	0.00055741	131.22	5729600000	114500000	0	0	0	160670000	193950000	332920000	350400000	206590000	180870000	324440000	610440000	308680000	368670000	0	344490000	464530000	213290000	246490000	0	67772000	0	196720000	0	0	0
AIQGGTSHHLGQNFSK	AFISASGRAIQGGTSH	HLGQNFSKMFEIVFED	R	A	I	S	K	M	16	0	1680.83	P07814	P07814	1235	1250	EPRS	Bifunctional glutamate/proline--tRNA ligase;Glutamate--tRNA ligase;Proline--tRNA ligase	yes	yes	3	0.019593	48.216	121550000	0	0	2130300	0	0	0	0	11532000	13077000	0	0	0	9250700	0	0	0	0	0	7130700	1862000	0	0	4323300	0	0	0
AIQNEISSLKDERDR	________________	SLKDERDRVQKKTFTK	R	A	I	D	R	V	15	2	1772.9	Q15149-8	Q15149-8	6	20	PLEC	Plectin	yes	yes	3	0.00018803	96.464	568690000	0	0	0	0	0	0	0	0	0	0	0	0	0	0	0	0	0	0	0	0	0	0	0	0	0	0
AIQTVSCLLQGPCDAGNR	QGLAGKLRAIQTVSCL	GPCDAGNRALELSGVM	R	A	I	N	R	A	18	0	1958.93	Q9H3U1-2;Q9H3U1	Q9H3U1-2	399	416	UNC45A	Protein unc-45 homolog A	yes	no	2	0.00035847	101.92	190680000	0	0	0	0	0	0	0	0	0	0	0	0	0	0	0	0	0	0	0	0	0	0	0	0	0	0
AIRLELQGPR	NKREIEGRAIRLELQG	RLELQGPRGSPNARSQ	R	A	I	P	R	G	10	1	1151.68	P19338;H7BY16	P19338	552	561	NCL	Nucleolin	yes	no	3	1.5757e-05	143.5	366170000	2796700	0	0	4138600	6401900	0	0	0	0	10438000	15474000	33247000	20191000	17413000	21449000	33372000	35429000	0	0	3436100	0	0	0	0	1008800	0
AIRQAKEER	TYLLEKSRAIRQAKEE	IRQAKEERTFHIFYYL	R	A	I	E	R	T	9	2	1099.61	P35579;P35579-2	P35579	264	272	MYH9	Myosin-9	no	no	3	0.00010524	174.42	349570000	0	6764700	0	0	0	6817000	11829000	12105000	0	0	0	0	13274000	17092000	19027000	13692000	0	0	12888000	3924300	0	0	0	0	0	0
AISAVHSLLCGHDTDPR	GAFLLHKKAISAVHSL	CGHDTDPRYAEATVKA	K	A	I	P	R	Y	17	0	1847.89	C9IZV6;K7ESB7;Q96HP0	Q96HP0	1135	1151	DOCK6	Dedicator of cytokinesis protein 6	no	no	3	6.6546e-05	109.36	725770000	0	0	0	0	0	0	0	0	0	0	0	0	0	0	0	0	0	0	0	0	0	0	0	0	0	0
AISEPNFSVAYANMCRCLMALK	VIDLIFEKAISEPNFS	CRCLMALKVPTTEKPT	K	A	I	L	K	V	22	1	2545.2	Q04637-6;Q04637-5;Q04637-4;Q04637-3;Q04637;Q04637-9;Q04637-7;E7EX73;E9PGM1;E7EUU4;Q04637-8;C9JF13;C9J6B6;C9J2Z7;C9K073	Q04637-6	609	630	EIF4G1	Eukaryotic translation initiation factor 4 gamma 1	yes	no	3	0.052428	35.992	490690000	0	0	0	0	0	0	0	0	0	0	0	0	0	0	0	0	0	0	0	0	0	0	0	0	0	0
AISGVHTVR	HGKSTVVKAISGVHTV	ISGVHTVRFKNELERN	K	A	I	V	R	F	9	0	938.53	P41091;Q2VIR3;H7BZU1;Q2VIR3-2;F8W810	P41091	60	68	EIF2S3;EIF2S3L	Eukaryotic translation initiation factor 2 subunit 3;Putative eukaryotic translation initiation factor 2 subunit 3-like protein	yes	no	2	0.0040331	123.75	388460000	3644500	4600500	2983900	3191900	2822200	4795900	8797300	8170700	5947900	6359400	6018400	9772900	5803800	8158900	7631400	6302400	10235000	4944400	5909000	1861200	2280900	5903500	3403700	0	0	0
AISPTSATSSGR	ELFQDDEKAISPTSAT	TSATSSGRTPLTRTPA	K	A	I	G	R	T	12	0	1133.57	Q9Y4I1-3;G3V394;F8W6H6;Q9Y4I1;Q9Y4I1-2;F8WE88	Q9Y4I1	598	609	MYO5A	Unconventional myosin-Va	no	no	2	0.00016351	98.105	1672200000	12615000	11527000	6657300	5686200	12094000	12382000	23164000	18787000	13490000	15026000	11985000	27786000	16540000	23685000	18358000	14480000	19232000	10075000	14535000	4388300	4140800	10487000	12758000	1681400	0	0
AISSLDLLGDFK	ALDLSSYRAISSLDLL	LDLLGDFKHALKKSEE	R	A	I	F	K	H	12	0	1277.69	Q9ULL8-2;Q9ULL8	Q9ULL8-2	901	912	SHROOM4	Protein Shroom4	yes	no	2	0.00023081	95.273	447600000	8734900	39486000	5828600	4495400	0	13119000	17120000	19585000	0	23134000	0	48720000	20042000	29023000	29736000	35801000	54094000	15223000	15214000	0	4439800	8107700	13118000	0	0	0
AISVHSTPEGCSSACK	ENAGAAEKAISVHSTP	EGCSSACKMILEIMHK	K	A	I	C	K	M	16	0	1689.75	Q9NZI8	Q9NZI8	243	258	IGF2BP1	Insulin-like growth factor 2 mRNA-binding protein 1	yes	yes	3	5.1576e-15	136.57	693040000	1838700	2339200	2235900	2598200	0	0	0	10770000	7296700	3789800	0	12274000	6656700	0	13818000	8718500	0	5039100	6683300	1491400	2397000	3007700	0	767360	0	0
AITGASLADIMAK	RRAVKFQRAITGASLA	SLADIMAKRNQKPEVR	R	A	I	A	K	R	13	0	1260.67	C9JXB8;C9JNW5;P83731	C9JXB8	81	93	RPL24	60S ribosomal protein L24	yes	no	2;3	1.6742e-14	150.14	24417000000	433660000	492330000	370470000	431700000	567690000	610870000	1166000000	1108600000	639910000	629670000	1210300000	2059600000	1094000000	1369600000	1268600000	1256200000	1688900000	638080000	733530000	201330000	217800000	640080000	647750000	74079000	67332000	9547700
AITGASLADIMAKR	RRAVKFQRAITGASLA	LADIMAKRNQKPEVRK	R	A	I	K	R	N	14	1	1416.78	C9JXB8;C9JNW5;P83731	C9JXB8	81	94	RPL24	60S ribosomal protein L24	yes	no	3	0.0066239	51.643	40560000	0	0	0	0	0	0	0	0	0	0	0	0	0	0	0	0	15639000	0	0	0	1113400	0	0	0	0	0
AITHLNNNFMFGQK	ADGYAVDRAITHLNNN	NNFMFGQKLNVCVSKQ	R	A	I	Q	K	L	14	0	1633.8	P14866;P14866-2;M0QXS5;M0QYT0	P14866	435	448	HNRNPL	Heterogeneous nuclear ribonucleoprotein L	yes	no	3	6.7322e-12	104.17	0	0	0	0	0	0	0	0	0	0	0	0	0	0	0	0	0	0	0	0	0	0	0	0	0	0	0
AITIAGVPQSVTECVK	MLPNSTERAITIAGVP	QSVTECVKQICLVMLE	R	A	I	V	K	Q	16	0	1671.89	Q15365	Q15365	145	160	PCBP1	Poly(rC)-binding protein 1	yes	yes	2	4.8806e-10	131.4	383320000	0	0	0	0	0	0	0	0	0	0	0	0	0	0	0	0	0	0	0	0	0	0	0	0	0	0
AITIASQTNCPLYVTK	LEAEAVFRAITIASQT	NCPLYVTKVMSKSAAD	R	A	I	T	K	V	16	0	1778.92	Q14195-2;Q14195	Q14195-2	353	368	DPYSL3	Dihydropyrimidinase-related protein 3	yes	no	2	9.9598e-10	128.06	415340000	0	0	2115100	0	0	0	0	0	2832400	0	4113600	0	0	0	0	0	6577500	0	0	0	0	0	0	0	0	0
AIVAIENPADVSVISSR	EKLLLAARAIVAIENP	DVSVISSRNTGQRAVL	R	A	I	S	R	N	17	0	1739.94	C9J9K3;P08865;A6NE09	C9J9K3	64	80	RPSA;RPSAP58	40S ribosomal protein SA	yes	no	2;3	6.5329e-48	180.64	10144000000	193690000	159420000	157940000	162730000	157840000	201200000	480370000	541230000	173450000	196500000	586750000	1185100000	447500000	431070000	422930000	918130000	1283400000	206500000	228640000	104620000	125200000	339890000	395310000	28912000	29523000	2194200
AIYDIERPDLITYEPFYTSGYDDKQER	LAAIPKVKAIYDIERP	GYDDKQERQSLGESPR	K	A	I	E	R	Q	27	2	3296.55	O14639-3;O14639-5;O14639-4;J3QSX6;Q5JVV3;H0Y7N6;F6XFR5;O14639-2;F8W8M4;O14639;Q5T6N4;H0Y3K7	O14639-2	334	360	ABLIM1	Actin-binding LIM protein 1	no	no	4	7.7833e-21	110.01	709950000	0	0	0	0	0	0	0	0	0	0	0	0	0	0	0	0	0	0	0	0	0	0	0	0	0	0
AIYEVLFR	LMPRDQLRAIYEVLFR	AIYEVLFREGVMVAKK	R	A	I	F	R	E	8	0	1009.56	Q15149	Q15149	14	21	PLEC	Plectin	yes	yes	2	0.03198	84.916	137320000	2172900	2953500	0	1252000	2367300	3973500	15641000	6096500	0	1440200	6228500	8667600	7879100	10342000	9461600	10127000	12289000	5491500	5784100	1344000	0	2096600	2191600	0	0	0
AKAEDALSEMK	MQLTNVSRAKAEDALS	EDALSEMKSQYSKVLN	R	A	K	M	K	S	11	1	1191.58	Q9P0K7-4;Q9P0K7;Q9P0K7-3;E7EMX7;Q9P0K7-2	Q9P0K7-4	664	674	RAI14	Ankycorbin	yes	no	2;3	2.2839e-09	160.18	1650500000	0	0	0	0	23902000	32261000	64180000	65920000	17247000	19408000	61072000	102210000	62043000	101100000	94322000	85996000	117910000	31855000	38324000	7036000	0	16743000	0	0	0	0
AKDEQSAVSMLK	LYMMSEEKAKDEQSAV	QSAVSMLKKHQILEQA	K	A	K	L	K	K	12	1	1305.66	Q01082;Q01082-2;Q01082-3	Q01082	1621	1632	SPTBN1	Spectrin beta chain, non-erythrocytic 1	no	no	3	0.0058859	67.118	100190000	927770	1477800	0	722380	0	4257300	0	2820600	0	3519100	9419300	16615000	3125000	11004000	13910000	0	31627000	0	0	0	0	0	0	0	0	0
AKDEQSAVSMLKK	LYMMSEEKAKDEQSAV	SAVSMLKKHQILEQAV	K	A	K	K	K	H	13	2	1433.75	Q01082;Q01082-2;Q01082-3	Q01082	1621	1633	SPTBN1	Spectrin beta chain, non-erythrocytic 1	no	no	3;4	6.4678e-11	136.14	1358800000	7380800	6110000	0	5401500	9394800	1331100	20644000	21585000	19051000	16365000	64246000	132590000	25484000	83493000	73056000	138720000	163300000	10132000	17411000	3839600	0	24096000	22412000	0	0	0
AKDVDKEEALQMEAEALAK	SSHPEPTRAKDVDKEE	MEAEALAKLQKDRQVT	R	A	K	A	K	L	19	2	2088.04	O00443;B4E2G4;E9PPP3	O00443	23	41	PIK3C2A	Phosphatidylinositol 4-phosphate 3-kinase C2 domain-containing subunit alpha	yes	no	3;4	1.4088e-05	112.58	836680000	13046000	11740000	5744900	6734800	16557000	20794000	15386000	11381000	0	9387700	23247000	17088000	0	39648000	32426000	47553000	47693000	0	0	1575900	0	18240000	13073000	0	0	0
AKEAAEQDVEK	LFGIRAKRAKEAAEQD	AAEQDVEKKK______	R	A	K	E	K	K	11	1	1216.59	P26373;P26373-2;J3KS98	P26373	199	209	RPL13	60S ribosomal protein L13	yes	no	2;3	1.1476e-12	180.09	3651400000	31991000	34347000	20962000	34519000	27801000	43825000	41888000	77688000	24380000	11063000	11558000	140250000	86450000	61743000	113480000	14354000	22481000	56551000	71864000	16529000	9468500	34246000	47757000	2571500	2179800	0
AKEAAEQDVEKK	LFGIRAKRAKEAAEQD	AEQDVEKKK_______	R	A	K	K	K	K	12	2	1344.69	P26373;P26373-2;J3KS98	P26373	199	210	RPL13	60S ribosomal protein L13	yes	no	2;3	5.0451e-29	198.14	1312500000	0	0	0	0	0	0	0	0	0	0	0	0	0	0	0	0	0	0	0	0	0	0	0	0	0	0
AKEDIVTEQIDFSAAR	ERASMIDKAKEDIVTE	QIDFSAARKQFQLMEN	K	A	K	A	R	K	16	1	1791.9	Q9Y2D5;Q9Y2D5-5;Q9Y2D5-6;Q9Y2D5-7;Q9Y2D5-4;C9JVY5	Q9Y2D5	312	327	AKAP2	A-kinase anchor protein 2	yes	no	3	3.8981e-10	128.82	271150000	0	0	0	0	0	0	0	12634000	0	0	0	50153000	0	25954000	26325000	66782000	75996000	0	0	0	0	8407900	0	0	0	0
AKEEERPQIR	EEQVLRSKAKEEERPQ	EEERPQIRGAELEYES	K	A	K	I	R	G	10	2	1254.67	Q9Y4I1-3;G3V394;F8W6H6;Q9Y4I1;Q9Y4I1-2;F8WE88	Q9Y4I1	1188	1197	MYO5A	Unconventional myosin-Va	no	no	3	0.0062785	97.472	1386700000	9588200	8075800	5843900	7048400	11390000	11826000	28484000	21816000	20553000	16468000	27908000	41624000	21055000	34110000	26144000	23117000	52163000	14946000	15063000	4564500	4535500	14427000	14562000	2708200	2262700	0
AKEFTNVYIK	REAELGARAKEFTNVY	EFTNVYIKNFGEDMDD	R	A	K	I	K	N	10	1	1211.65	P11940-2;P11940;E7EQV3;E7ERJ7;H0YAR2;H0YBN4;B1ANR0;Q13310-2;Q13310;Q13310-3;H0Y5F5;H0YCC8	P11940-2	187	196	PABPC1;PABPC4	Polyadenylate-binding protein 1;Polyadenylate-binding protein 4	no	no	2;3	0.0026348	108.98	794120000	35857000	31027000	23625000	22038000	28070000	0	38033000	41477000	11800000	25317000	26372000	114470000	49798000	0	43399000	0	0	0	31283000	18572000	21075000	39773000	23329000	4376500	3239100	0
AKEILQEEEDLAEIVQLVGK	EFVPLRTKAKEILQEE	EIVQLVGKASLAETDK	K	A	K	G	K	A	20	1	2253.21	B7Z1R5;P38606	B7Z1R5	446	465	ATP6V1A	V-type proton ATPase catalytic subunit A	yes	no	3	0.00016476	78.554	43902000	0	0	0	0	0	0	0	0	0	0	0	0	0	0	0	12106000	22602000	0	9193700	0	0	0	0	0	0	0
AKELATK	IAKLEKAKAKELATKL	KAKELATKLG______	K	A	K	T	K	L	7	1	759.449	P62424;Q5T8U2	P62424	258	264	RPL7A	60S ribosomal protein L7a	yes	no	2	0.042735	130.56	377780000	8727000	9157200	8951200	12238000	12025000	9481900	683070	29091000	17414000	18348000	20952000	39866000	19651000	0	28897000	12961000	16821000	15650000	24091000	0	7740300	12972000	0	2944000	3933900	0
AKFEELNMDLFR	DFSETLTRAKFEELNM	ELNMDLFRSTMKPVQK	R	A	K	F	R	S	12	1	1511.74	P11021	P11021	325	336	HSPA5	78 kDa glucose-regulated protein	yes	yes	2;3	5.2742e-29	203.87	4793700000	81837000	80702000	114080000	5378900	134970000	0	258630000	187340000	230350000	187750000	151130000	193420000	177230000	47606000	8083900	206410000	273990000	168160000	143460000	50699000	15115000	91111000	86095000	39611000	25449000	0
AKFYPEDVSEELIQDITQR	SPLLFKFRAKFYPEDV	LIQDITQRLFFLQVKE	R	A	K	Q	R	L	19	1	2280.13	P26038;V9GZ54	P26038	82	100	MSN	Moesin	yes	no	3	0.0033026	55.267	88948000	0	0	0	0	0	0	0	12762000	0	0	0	15977000	17581000	0	0	0	13198000	6764800	0	0	0	0	0	0	0	0
AKGPLASQISGLYLPYK	PILSANIKAKGPLASQ	SGLYLPYKVLPVGDEV	K	A	K	Y	K	V	17	1	1805.01	P21589;P21589-2;Q96B60	P21589	146	162	NT5E	5-nucleotidase	yes	no	3	0.00013005	104.21	601940000	5048800	6511300	2129700	0	5534500	7982000	4175500	3779300	0	0	5515200	5751000	6440700	10864000	8222700	10648000	12434000	5778100	0	1240500	1168100	7434300	4710900	0	0	0
AKKPAGATPK	AKKAGAAKAKKPAGAT	KPAGATPKKAKKAAGA	K	A	K	P	K	K	10	2	967.581	P16401	P16401	131	140	HIST1H1B	Histone H1.5	yes	yes	2	0.037001	108.47	235910000	0	0	0	0	0	0	0	0	0	0	0	0	0	0	0	0	0	0	0	0	0	0	0	0	0	0
AKKVEDMMK	GQLGPAERAKKVEDMM	KKVEDMMKKLWGDRYF	R	A	K	M	K	K	9	2	1078.55	P13639	P13639	250	258	EEF2	Elongation factor 2	yes	yes	3	0.057052	69.65	66219000	0	0	0	0	0	0	0	0	0	0	0	0	0	0	0	0	0	0	0	0	0	0	0	0	0	0
AKLEEAILGSIGAR	FKKSKDMRAKLEEAIL	ILGSIGARQEMVRRSR	R	A	K	A	R	Q	14	1	1426.81	Q96N67-4;Q96N67-3;Q96N67-5;Q96N67-2;Q96N67-6;Q96N67;H0Y7L2	Q96N67-4	1363	1376	DOCK7	Dedicator of cytokinesis protein 7	yes	no	3	0.0036211	79.614	358540000	3915700	3841900	4673700	6174600	9033100	9263400	16168000	14267000	12748000	10747000	18717000	33061000	17961000	16587000	15719000	17239000	18251000	14373000	15015000	5490700	3328500	8055400	6647100	0	0	0
AKLEETITQAR	TYSFYYIKAKLEETIT	EETITQARYSETLKPD	K	A	K	A	R	Y	11	1	1258.69	H0Y715;P54289-4;P54289-5;P54289-3;P54289-2;P54289	H0Y715	132	142	CACNA2D1	Voltage-dependent calcium channel subunit alpha-2/delta-1;Voltage-dependent calcium channel subunit alpha-2-1;Voltage-dependent calcium channel subunit delta-1	yes	no	2	0.051091	53.448	122550000	0	0	0	0	0	0	0	0	0	0	0	0	0	0	0	0	0	0	0	0	0	0	0	0	0	0
AKLEQLFQDEVAK	ERFIEQEKAKLEQLFQ	LFQDEVAKAQQLREEQ	K	A	K	A	K	A	13	1	1517.81	Q15149;Q15149-7;Q15149-9;Q15149-5;Q15149-6;Q15149-2;Q15149-3;H0YDN1;Q15149-8	Q15149	2651	2663	PLEC	Plectin	no	no	2;3	5.6575e-37	203.11	4834000000	17125000	18491000	8904900	10580000	20651000	0	33384000	0	14240000	17483000	23786000	43878000	43329000	46067000	90406000	65324000	98921000	0	69519000	0	10749000	22498000	21742000	0	0	0
AKLHELNQKWEALK	HFAAEDVKAKLHELNQ	NQKWEALKAKASQRRQ	K	A	K	L	K	A	14	2	1706.95	Q13813-2;Q13813;A6NG51;Q13813-3	Q13813-2	863	876	SPTAN1	Spectrin alpha chain, non-erythrocytic 1	yes	no	4	0.035938	38.933	49239000	0	0	0	0	0	0	0	0	0	0	0	0	0	15747000	2977600	22684000	7831200	0	0	0	0	0	0	0	0	0
AKLQELEGAVK	ERQNKELKAKLQELEG	QELEGAVKSKFKATIS	K	A	K	V	K	S	11	1	1184.68	P35580;P35580-3;P35580-2;F8W6L6;P35580-4	P35580	1799	1809	MYH10	Myosin-10	yes	no	2;3	2.4121e-06	142.71	2331600000	16852000	17198000	5855900	0	20964000	17718000	31977000	19355000	29061000	0	20225000	62088000	33992000	32649000	34490000	21483000	39852000	29882000	28237000	6276800	10821000	22546000	18652000	0	0	0
AKLVILANNCPALR	LKMIRQGKAKLVILAN	ANNCPALRKSEIEYYA	K	A	K	L	R	K	14	1	1551.89	P62888;E5RI99;E5RJH3	P62888	43	56	RPL30	60S ribosomal protein L30	yes	no	3	6.9615e-05	86.803	309750000	0	0	0	0	0	0	0	0	0	20522000	0	72623000	28008000	0	0	0	56140000	0	0	0	0	0	0	0	0	0
AKNGHLAVVAPR	GSELLITKAKNGHLAV	HLAVVAPRLNSR____	K	A	K	P	R	L	12	1	1231.71	O00159-2;O00159;F5H6E2;O00159-3	O00159	1048	1059	MYO1C	Unconventional myosin-Ic	no	no	2;3	8.7975e-25	185.99	7421800000	27806000	23787000	21298000	18877000	37444000	35692000	50758000	37784000	41853000	33125000	50529000	69480000	55042000	78997000	72987000	56446000	69352000	52183000	52682000	14472000	12729000	28052000	33161000	0	0	0
AKNNTVTPGGKPNK	KRCAYVYKAKNNTVTP	TPGGKPNKTRVIWGKV	K	A	K	N	K	T	14	2	1424.77	P18077;C9K025	P18077	53	66	RPL35A	60S ribosomal protein L35a	yes	no	3	1.9702e-06	83.53	229180000	0	0	0	0	0	0	0	0	0	0	0	0	0	0	0	0	0	0	0	0	0	0	0	0	0	0
AKPAEAPAAAAPK	KTGAAPAKAKPAEAPA	APAAAAPKAEPTAAAV	K	A	K	P	K	A	13	1	1191.66	P36957;B7Z5W8;Q86SW4	P36957	153	165	DLST	Dihydrolipoyllysine-residue succinyltransferase component of 2-oxoglutarate dehydrogenase complex, mitochondrial	yes	no	2;3	0.00021275	85.837	1057900000	0	0	0	0	0	0	0	0	0	0	0	0	0	0	0	0	0	0	0	0	0	0	0	0	0	0
AKPLMELIER	ETRIEELRAKPLMELI	PLMELIERLGGWNITG	R	A	K	E	R	L	10	1	1198.67	B4DKB2;P42892-3;P42892-2;P42892-4;P42892	B4DKB2	196	205	ECE1	Endothelin-converting enzyme 1	yes	no	3	0.040394	51.998	39061000	0	0	0	0	0	0	7360800	7239500	0	7022300	0	5055100	4799800	0	0	0	0	4348500	0	0	0	0	0	0	0	0
AKQTLENER	RVKANLEKAKQTLENE	KQTLENERGELANEVK	K	A	K	E	R	G	9	1	1087.56	P35579	P35579	1218	1226	MYH9	Myosin-9	yes	yes	2;3	1.1365e-10	194.94	7836600000	0	68213000	17526000	10861000	60462000	26185000	92911000	36103000	58819000	21381000	109280000	72382000	39950000	144500000	141210000	91777000	120430000	18911000	23334000	26802000	16891000	93489000	49289000	11955000	8793600	0
AKQTLENERGELANEVK	RVKANLEKAKQTLENE	GELANEVKVLLQGKGD	K	A	K	V	K	V	17	2	1928	P35579	P35579	1218	1234	MYH9	Myosin-9	yes	yes	2;3;4	4.6262e-135	265.64	592770000000	3715100000	4618800000	2056800000	2531500000	3585600000	4966000000	7598900000	8545700000	4795700000	6311900000	7864800000	15053000000	8335600000	10664000000	11493000000	9435400000	11766000000	5148500000	5749500000	1790800000	2038900000	4530900000	4443700000	610260000	547720000	0
AKVAAVEMLK	ASDLPQVRAKVAAVEM	VAAVEMLKGQRADLGL	R	A	K	L	K	G	10	1	1058.62	O94832;K7EIG7;J3QRN6	O94832	802	811	MYO1D	Unconventional myosin-Id	yes	no	3	0.025353	59.84	99608000	0	733180	0	1369300	0	0	0	0	0	0	0	14246000	0	0	4977700	2321500	5623000	4018300	4821600	528430	674670	0	836110	0	0	0
AKVDEFPLCGHMVSDEYEQLSSEALEAAR	IFDLGRKKAKVDEFPL	SEALEAARICANKYMV	K	A	K	A	R	I	29	1	3280.5	P27635;X1WI28;B8A6G2;A6QRI9	P27635	41	69	RPL10	60S ribosomal protein L10	yes	no	3;4	1.0364e-178	236.98	5293300000	39780000	44784000	67619000	94416000	90925000	111050000	215840000	277380000	74983000	111960000	193780000	370660000	135700000	210170000	212960000	193630000	274540000	120840000	138030000	38561000	40292000	115530000	109940000	11257000	13832000	0
AKVGAAEEELQK	EEEEQVWRAKVGAAEE	AAEEELQKSRVTVKHL	R	A	K	Q	K	S	12	1	1271.67	Q9P2E9-2;Q9P2E9;Q9P2E9-3;F8W7S5	Q9P2E9-2	1155	1166	RRBP1	Ribosome-binding protein 1	yes	no	2;3	1.0866e-05	115.35	890850000	0	0	0	0	0	0	0	0	0	0	0	0	0	0	0	0	0	0	0	0	0	0	0	0	725080	0
ALAAAGYDVEK	VSLAALKKALAAAGYD	AAGYDVEKNNSRIKLG	K	A	L	E	K	N	11	0	1106.56	P10412;Q02539;P22492;P16402;P16403	P16403	65	75	HIST1H1E;HIST1H1A;HIST1H1T;HIST1H1D;HIST1H1C	Histone H1.4;Histone H1.1;Histone H1t;Histone H1.3;Histone H1.2	no	no	2	0.0012575	104.07	6985400000	13278000	16509000	11317000	14628000	18676000	24699000	49152000	38768000	30112000	36372000	54554000	105980000	44887000	44436000	48460000	61502000	63317000	22395000	24846000	9116800	0	24326000	19143000	3904000	5093400	1189700
ALAAAGYDVEKNNSR	VSLAALKKALAAAGYD	DVEKNNSRIKLGLKSL	K	A	L	S	R	I	15	1	1577.78	P10412;Q02539;P22492;P16402;P16403	P16403	65	79	HIST1H1E;HIST1H1A;HIST1H1T;HIST1H1D;HIST1H1C	Histone H1.4;Histone H1.1;Histone H1t;Histone H1.3;Histone H1.2	no	no	2;3	1.9942e-40	189.09	11238000000	8364600	7091000	6092400	6713900	7582900	12095000	26403000	30376000	19596000	23492000	0	64992000	21670000	43424000	27268000	40860000	52752000	0	12765000	3848100	0	0	0	0	1968800	0
ALAAFLK	VNQQEFVRALAAFLKK	RALAAFLKKSGKLKVP	R	A	L	L	K	K	7	0	732.453	P39019;M0R2L9;M0QXK4;M0QYF7;M0R140	P39019	17	23	RPS19	40S ribosomal protein S19	yes	no	2	0.071065	88.734	1272000000	11653000	13521000	15027000	18913000	19267000	27435000	69971000	61573000	36196000	36085000	65490000	136240000	56540000	44238000	42017000	43075000	72238000	28336000	31036000	11265000	14624000	27668000	29956000	0	0	0
ALAAGGVGSIVR	MLLQWHEKALAAGGVG	GGVGSIVRVLTARKTV	K	A	L	V	R	V	12	0	1069.62	O15511;O15511-2	O15511	132	143	ARPC5	Actin-related protein 2/3 complex subunit 5	yes	no	2	1.0434e-05	121.68	4560300000	44336000	51730000	29353000	26533000	66339000	112390000	175300000	178260000	104060000	115090000	212650000	504550000	164090000	187210000	170350000	218850000	300020000	90501000	107590000	25253000	19313000	107760000	80950000	10074000	5209100	0
ALAAGGYDVEK	LSLAALKKALAAGGYD	AGGYDVEKNNSRIKLG	K	A	L	E	K	N	11	0	1092.55	P16401	P16401	68	78	HIST1H1B	Histone H1.5	yes	yes	2	0.00065583	120.77	5263400000	0	0	0	0	12104000	13966000	28227000	55103000	19670000	0	35402000	87671000	29367000	30808000	31396000	33638000	46750000	10279000	15614000	0	0	0	0	0	0	0
ALAAGGYDVEKNNSR	LSLAALKKALAAGGYD	DVEKNNSRIKLGLKSL	K	A	L	S	R	I	15	1	1563.76	P16401	P16401	68	82	HIST1H1B	Histone H1.5	yes	yes	2;3	1.9307e-76	229.23	6995700000	4671700	4567200	3468700	2928900	2937300	5898100	11265000	11817000	7717000	7200700	20799000	34887000	10469000	14020000	15326000	22528000	24315000	5722700	4329400	1948700	2487100	4767500	3122900	805040	0	0
ALAEEAKR	AEEAARLRALAEEAKR	ALAEEAKRQRQLAEED	R	A	L	K	R	Q	8	1	886.487	Q15149;Q15149-7;Q15149-9;Q15149-5;Q15149-6;Q15149-2;Q15149-3;Q15149-8	Q15149	1945	1952	PLEC	Plectin	no	no	2	0.018379	117.39	0	0	0	0	0	0	0	0	0	0	0	0	0	0	0	0	0	0	0	0	0	0	0	0	0	0	0
ALANSLACQGK	AQEEYVKRALANSLAC	NSLACQGKYTPSGQAG	R	A	L	G	K	Y	11	0	1131.57	P04075;J3KPS3;P04075-2;H3BR68	P04075	332	342	ALDOA	Fructose-bisphosphate aldolase A;Fructose-bisphosphate aldolase	yes	no	2	0.0016696	99.788	179230000	0	0	0	0	0	0	0	0	0	0	0	0	0	0	0	0	0	0	0	0	0	0	0	0	0	0
ALANVNIGSLICNVGAGGPAPAAGAAPAGGPAPSTAAAPAEEK	FWPGLFAKALANVNIG	AAAPAEEKKVEAKKEE	K	A	L	E	K	K	43	0	3807.92	P05386	P05386	50	92	RPLP1	60S acidic ribosomal protein P1	yes	yes	4	4.4775e-07	51.229	493330000	21106000	30464000	20965000	0	19957000	51773000	39374000	0	0	0	28283000	60082000	0	30743000	0	28983000	0	35722000	0	18696000	0	0	0	0	0	0
ALAPTWEQLALGLEHSETVK	APWCGHCKALAPTWEQ	LEHSETVKIGKVDCTQ	K	A	L	V	K	I	20	0	2192.15	Q8NBS9-2;Q86UY0;Q8NBS9	Q8NBS9-2	114	133	TXNDC5	Thioredoxin domain-containing protein 5	yes	no	3	2.6324e-17	135.38	785340000	8564600	12364000	11756000	12158000	10970000	22288000	27889000	32635000	12555000	11602000	15344000	32207000	23616000	17099000	19784000	27681000	41160000	16274000	27535000	5604400	5623700	15409000	11359000	0	0	0
ALAQEDQGAGEVER	EAIQAQAKALAQEDQG	QGAGEVERTSRAVEEK	K	A	L	E	R	T	14	0	1471.69	O15020-2;O15020	O15020-2	1448	1461	SPTBN2	Spectrin beta chain, non-erythrocytic 2	yes	no	2	1.9568e-08	118.52	35287000	0	0	0	0	0	0	0	0	0	0	3140400	6073200	0	5739300	3009500	8016000	9308600	0	0	0	0	0	0	0	0	0
ALASLMTYK	DVSVDEVKALASLMTY	LASLMTYKCAVVDVPF	K	A	L	Y	K	C	9	0	996.531	P00367;B4DGN5;P49448	P00367	163	171	GLUD1;GLUD2	Glutamate dehydrogenase 1, mitochondrial;Glutamate dehydrogenase;Glutamate dehydrogenase 2, mitochondrial	yes	no	2	0.042304	70.028	123230000	0	0	0	0	0	5172300	0	17883000	0	5851300	0	0	12198000	14542000	0	0	20085000	3383600	0	0	4593300	0	10907000	805410	0	0
ALAVGGLGSIIR	VLLQWHEKALAVGGLG	GGLGSIIRVLTARKTV	K	A	L	I	R	V	12	0	1125.69	Q9BPX5	Q9BPX5	134	145	ARPC5L	Actin-related protein 2/3 complex subunit 5-like protein	yes	yes	2	5.2934e-15	158.56	2358500000	28635000	0	17126000	0	37908000	46577000	69327000	71839000	35851000	44833000	111670000	189500000	66751000	0	74296000	96616000	137510000	40832000	49172000	16479000	14333000	0	51261000	0	3338500	0
ALAYDKLEK	LSQRLEEKALAYDKLE	LAYDKLEKTKNRLQQE	K	A	L	E	K	T	9	1	1049.58	P35580;P35580-3;P35580-2;F8W6L6;P35580-4	P35580	1412	1420	MYH10	Myosin-10	yes	no	2;3	0.00039114	134.26	11774000000	166730000	173830000	72879000	69195000	172400000	221800000	301420000	290210000	225120000	242360000	306000000	533830000	337660000	402090000	346370000	284380000	353020000	218430000	260830000	66651000	75231000	200150000	173770000	20231000	20551000	631610
ALCWVCAQSR	LFCEKDGKALCWVCAQ	CWVCAQSRKHRDHAMV	K	A	L	S	R	K	10	0	1249.57	P19474;F5H012;P19474-2	P19474	109	118	TRIM21	E3 ubiquitin-protein ligase TRIM21	yes	no	2	3.3339e-06	163.16	2249900000	0	0	13762000	16717000	14737000	0	44866000	42853000	42640000	49945000	0	0	13837000	17080000	16883000	10831000	0	22743000	28339000	0	0	0	0	19339000	15922000	4362300
ALDDKNCWEK	EIALEAAKALDDKNCW	DDKNCWEKLGEVALLQ	K	A	L	E	K	L	10	1	1277.57	P53621;P53621-2	P53621	667	676	COPA	Coatomer subunit alpha;Xenin;Proxenin	yes	no	2;3	0.0019242	124.39	1551800000	0	0	0	0	0	0	0	0	0	0	0	0	0	0	0	0	0	0	0	0	0	0	0	0	0	0
ALDEVTSSQPPPLPPPPPPAQETQEPSPILDSEETR	PVAEQIERALDEVTSS	ILDSEETRAAAPQAWA	R	A	L	T	R	A	36	0	3845.88	Q16643;Q16643-3;Q16643-2;F8W9Z3;D6R9Q9	Q16643	355	390	DBN1	Drebrin	yes	no	3;4	6.61e-09	70.231	1613100000	49703000	52615000	44202000	9013500	43561000	51413000	67011000	22441000	53300000	40538000	99221000	49599000	88702000	116210000	35866000	155660000	187030000	68667000	54176000	28042000	30016000	69202000	86232000	0	0	0
ALDFIASK	HKINNVNKALDFIASK	ALDFIASKGVKLVSIG	K	A	L	S	K	G	8	0	863.475	P12814-2;P12814;P12814-3;P12814-4;H9KV75;G3V2N5;G3V2W4;Q08043;G3V2X9;G3V5M4;G3V2E8;O43707	O43707	115	122	ACTN1;ACTN3;ACTN4	Alpha-actinin-1;Alpha-actinin-3;Alpha-actinin-4	no	no	2	0.049196	74.464	855730000	10985000	17983000	4643800	0	14328000	20109000	22896000	24672000	15646000	20197000	48489000	85926000	25933000	49266000	55647000	119670000	192420000	16536000	13011000	5496600	4335200	26487000	26418000	0	0	0
ALDIDVEKLTQAELEK	PESDSQKRALDIDVEK	LTQAELEKLLLDDSFE	R	A	L	E	K	L	16	1	1813.97	O00443;B4E2G4;E9PPP3	O00443	87	102	PIK3C2A	Phosphatidylinositol 4-phosphate 3-kinase C2 domain-containing subunit alpha	yes	no	3	0.00033751	88.385	258360000	0	0	0	0	0	0	0	0	0	0	0	0	0	0	0	0	0	0	0	0	0	10786000	0	0	0	0
ALDKLDGTEINGR	RSYSDMKRALDKLDGT	DGTEINGRNIRLIEDK	R	A	L	G	R	N	13	1	1400.73	Q13247-3;Q13247	Q13247-3	162	174	SRSF6	Serine/arginine-rich splicing factor 6	yes	no	2;3	1.0575e-33	177.38	1708300000	3703900	4365100	3561100	3940200	0	9515200	15196000	0	6994700	7405000	0	0	0	0	0	20348000	36436000	0	0	2307400	2731700	9176600	0	0	0	0
ALDKTKR	WLVLRINKALDKTKRQ	KALDKTKRQGASFIGI	K	A	L	K	R	Q	7	2	830.497	P35579;P35579-2	P35579	436	442	MYH9	Myosin-9	no	no	2	0.014319	155.75	1278300000	0	0	0	0	0	0	0	0	0	0	45009000	90828000	0	69296000	0	34380000	0	0	0	0	0	57917000	0	0	0	0
ALDMSYDHKPEDEVELAR	CVVSEAGKALDMSYDH	EDEVELARIKNAGGKV	K	A	L	A	R	I	18	1	2116.97	O15355	O15355	359	376	PPM1G	Protein phosphatase 1G	yes	yes	3;4	6.2462e-06	67.645	258320000	9980500	0	4893500	0	9774600	15595000	0	0	7363300	8835400	10287000	29286000	7410500	13972000	0	15216000	31428000	10503000	13969000	0	0	0	0	0	0	0
ALDQSDNDMSAVYR	NEVYKRAKALDQSDND	NDMSAVYRAYIH____	K	A	L	Y	R	A	14	0	1583.69	Q49A26-5;Q49A26-4;K7EMM8;Q49A26-2;Q49A26-3;Q49A26	Q49A26-5	455	468	GLYR1	Putative oxidoreductase GLYR1	yes	no	2	5.2249e-12	140.31	183070000	0	0	0	0	0	0	0	0	0	0	0	0	0	0	0	0	0	0	0	0	0	0	0	0	0	0
ALDTMNFDVIK	QQPADAERALDTMNFD	TMNFDVIKGKPVRIMW	R	A	L	I	K	G	11	0	1265.63	P11940-2;P11940;E7EQV3;E7ERJ7;Q9H361;H0YBN4;E5RJB9;E5RGH3;E5RH24;H0YEQ8;B1ANR0;Q13310-2;Q13310;Q13310-3;B1ANR1	P11940-2	68	78	PABPC1;PABPC3;PABPC4	Polyadenylate-binding protein 1;Polyadenylate-binding protein 3;Polyadenylate-binding protein 4	no	no	2	0.00079372	118.28	2748600000	56177000	62617000	50272000	53986000	81868000	98456000	120220000	118240000	67218000	74108000	87895000	150410000	119730000	118360000	123430000	107290000	145050000	85044000	85790000	36049000	33228000	84870000	87906000	7715800	9576300	655950
ALDVGSGSGILTACFAR	DQLHEGAKALDVGSGS	ILTACFARMVGCTGKV	K	A	L	A	R	M	17	0	1693.85	P22061;P22061-2;H7BY58;B7Z972;C9J0F2	P22061	82	98	PCMT1	Protein-L-isoaspartate(D-aspartate) O-methyltransferase;Protein-L-isoaspartate O-methyltransferase	yes	no	2	0.0073807	70.802	127910000	0	0	5563600	4995000	5656600	4511400	9954400	8858100	8505300	6488000	0	0	9970100	0	0	0	9887900	0	8416500	0	0	4987500	0	0	0	0
ALEAQNEIHTK	EEEGTQRKALEAQNEI	AQNEIHTKEKEKLIDK	K	A	L	T	K	E	11	0	1252.64	Q9NQX4	Q9NQX4	1263	1273	MYO5C	Unconventional myosin-Vc	yes	yes	2;3	5.9453e-10	159.99	605530000	0	0	0	2039100	0	1786000	13240000	14269000	8233000	1156600	13330000	5296700	1532400	4457600	2978000	20417000	4684200	8893500	0	0	0	0	2692900	0	0	0
ALEAVFGK	LNTETNEKALEAVFGK	ALEAVFGKYGRIVEVL	K	A	L	G	K	Y	8	0	833.465	P38159;H0Y6E7;H3BT71;P38159-2;H3BR27;P38159-3;H3BNC1	P38159	23	30	RBMX	RNA-binding motif protein, X chromosome;RNA-binding motif protein, X chromosome, N-terminally processed	yes	no	2	0.035064	82.452	278420000	860970	1658800	0	0	0	751210	0	0	1210000	0	0	0	0	0	1089100	0	0	0	0	401470	0	864590	0	0	0	228330
ALEDAFLAIDAK	YKEGKLQKALEDAFLA	AFLAIDAKLTTEEVIK	K	A	L	A	K	L	12	0	1275.67	O15355	O15355	93	104	PPM1G	Protein phosphatase 1G	yes	yes	2	0.00056126	91.202	260290000	7441800	7670900	4260500	5245500	10449000	8136200	5814100	10915000	7131900	5910500	13481000	28695000	10515000	12131000	15854000	17801000	24530000	9673200	8499200	3294600	0	10545000	8640700	0	0	0
ALEDFLASLR	QRSEDTLKALEDFLAS	EDFLASLRTAKLSAEP	K	A	L	L	R	T	10	0	1133.61	G3V5X4;Q8WXH0;Q8WXH0-2	G3V5X4	1324	1333	SYNE2	Nesprin-2	yes	no	2	0.04623	62.466	20495000	0	0	0	0	0	1088200	0	0	0	0	2540200	4279900	0	0	2583600	4213700	4642000	0	0	0	0	0	0	0	0	0
ALEEAAVTGVLSLSGR	SWSRSLDRALEEAAVT	GVLSLSGRKLREFPRG	R	A	L	G	R	K	16	0	1571.85	Q96II8;Q96II8-2;Q96II8-3;B4E0T7;E9PD99;F8WFB5	Q96II8	52	67	LRCH3	Leucine-rich repeat and calponin homology domain-containing protein 3	yes	no	2;3	2.3003e-11	118.31	670050000	10379000	9619400	9114400	8367000	15620000	20978000	23769000	29727000	7385100	9424000	20390000	36620000	33887000	11867000	30098000	31198000	33547000	21770000	21855000	5945900	5776500	15520000	15046000	0	0	0
ALEEALEAK	TKALSLARALEEALEA	LEEALEAKEEFERQNK	R	A	L	A	K	E	9	0	972.513	P35580;P35580-3;P35580-2;F8W6L6;P35580-4;P35749-4;P35749-3;P35749;P35749-2	P35580	1491	1499	MYH10;MYH11	Myosin-10;Myosin-11	no	no	2	0.0037989	130.66	660470000	29412000	25911000	12884000	11650000	23831000	34400000	21536000	29434000	22141000	28936000	23834000	31830000	35229000	34329000	34877000	23281000	26136000	24858000	28760000	7457400	7582200	29257000	22652000	0	0	0
ALEEALEAKEEFER	TKALSLARALEEALEA	EAKEEFERQNKQLRAD	R	A	L	E	R	Q	14	1	1662.81	P35580;P35580-3;P35580-2;F8W6L6;P35580-4	P35580	1491	1504	MYH10	Myosin-10	yes	no	2;3	7.8706e-28	180.48	8160900000	225140000	207350000	96713000	114120000	264110000	329290000	318370000	348160000	264440000	330100000	50616000	558440000	437040000	345320000	353060000	284500000	405750000	276730000	314730000	8940500	87469000	241230000	262710000	20165000	0	2492200
ALEEALEAKEEFERQNK	TKALSLARALEEALEA	EEFERQNKQLRADMED	R	A	L	N	K	Q	17	2	2033.01	P35580;P35580-3;P35580-2;F8W6L6;P35580-4	P35580	1491	1507	MYH10	Myosin-10	yes	no	2;3;4	2.4021e-53	195.38	10883000000	38972000	38874000	29163000	33723000	33692000	68190000	108200000	112310000	44818000	50315000	96242000	191520000	150060000	142990000	143630000	132930000	199680000	75224000	116190000	16101000	23105000	59200000	66494000	0	4330500	827700
ALEEAMEQK	TKALSLARALEEAMEQ	LEEAMEQKAELERLNK	R	A	L	Q	K	A	9	0	1047.49	P35579;P35579-2	P35579	1484	1492	MYH9	Myosin-9	no	no	2	8.7609e-05	173.75	673040000000	0	4046700000	1861000000	2197900000	0	5172500000	7652200000	6696000000	5979700000	4767000000	7021000000	1714200000	7912300000	9980600000	9875400000	7363600000	9503100000	4812300000	6079100000	1772800000	1798300000	5070500000	4388400000	505240000	492090000	0
ALEEAMEQKAELER	TKALSLARALEEAMEQ	EQKAELERLNKQFRTE	R	A	L	E	R	L	14	1	1645.8	P35579;P35579-2	P35579	1484	1497	MYH9	Myosin-9	no	no	2;3	7.9058e-150	281.93	130230000000	1584900000	1580500000	1131600000	1129200000	1961500000	2414500000	3897100000	4189600000	2239100000	2485300000	4073100000	6945100000	4056700000	4854400000	5781000000	5020600000	6761700000	2600800000	2947500000	885530000	1027700000	2086500000	2262400000	245320000	194750000	16176000
ALEEAMEQKAELERLNK	TKALSLARALEEAMEQ	AELERLNKQFRTEMED	R	A	L	N	K	Q	17	2	2001.02	P35579;P35579-2	P35579	1484	1500	MYH9	Myosin-9	no	no	3;4	2.3615e-22	147.7	4004200000	15847000	17284000	15138000	21778000	45000000	75884000	207920000	246150000	26011000	54025000	131300000	253370000	127630000	250690000	233500000	307870000	419660000	102340000	124360000	12889000	25920000	20670000	74344000	6239000	0	0
ALEEETK	QEVAELKKALEEETKN	KALEEETKNHEAQIQD	K	A	L	T	K	N	7	0	818.402	P35580;P35580-3;P35580-2;F8W6L6;P35580-4	P35580	1182	1188	MYH10	Myosin-10	yes	no	2	0.041582	104.45	23181000000	1305900000	11312000	591160000	527760000	1165100000	1256700000	10092000	9159000	6222100	1124600000	11378000	2964300000	12758000	2543700000	2475500000	12767000	2637700000	10381000	11594000	393020000	445690000	1423300000	1764800000	0	0	0
ALEEETKNHEAQIQDMR	QEVAELKKALEEETKN	EAQIQDMRQRHATALE	K	A	L	M	R	Q	17	1	2040.95	P35580;P35580-3;P35580-2;F8W6L6;P35580-4	P35580	1182	1198	MYH10	Myosin-10	yes	no	2;3;4	1.0234e-221	308.42	46884000000	547190000	493580000	187920000	138170000	609140000	752380000	1018700000	1399400000	528720000	794640000	1211100000	2469700000	1271800000	1692700000	1955600000	1421100000	856460000	647310000	919340000	275220000	284820000	791200000	861620000	91321000	69700000	0
ALEEPAVDMLHTVTDMVR	TIVKQQIKALEEPAVD	HTVTDMVRLAFTDVSI	K	A	L	V	R	L	18	0	2025.99	P20591;F8W8T1	P20591	464	481	MX1	Interferon-induced GTP-binding protein Mx1;Interferon-induced GTP-binding protein Mx1, N-terminally processed	yes	no	3	9.5796e-11	132.64	582020000	10153000	8287400	18285000	19723000	21676000	30621000	27716000	31917000	18402000	26008000	13135000	33601000	34697000	38898000	29840000	36513000	47808000	25644000	32794000	7343600	8918500	18942000	17697000	0	0	0
ALEEQNELLSAELGGLR	EAYLARVKALEEQNEL	SAELGGLRAQSADTSW	K	A	L	L	R	A	17	0	1840.95	P48681	P48681	28	44	NES	Nestin	yes	yes	2;3	0.00013822	104.26	274880000	0	0	0	0	0	0	0	0	0	0	0	0	0	0	0	22306000	0	0	0	0	0	0	0	0	0	0
ALEETQVSLDER	EGQRDATRALEETQVS	TQVSLDERRQLDGSSL	R	A	L	E	R	R	12	0	1388.68	Q9H8L6	Q9H8L6	514	525	MMRN2	Multimerin-2	yes	yes	2	0.05129	54.343	22914000	3136400	3313000	1240600	0	0	0	0	0	0	0	0	13781000	0	0	0	0	0	0	0	1442600	0	0	0	0	0	0
ALEHFTDLYDIKR	EKAGLLQRALEHFTDL	TDLYDIKRAVVHTHLL	R	A	L	K	R	A	13	1	1619.83	Q00610-2;Q00610	Q00610-2	626	638	CLTC	Clathrin heavy chain 1	yes	no	2;3;4	1.8104e-28	151.16	2064500000	32234000	50905000	22918000	45306000	44239000	52565000	37751000	60516000	97179000	86894000	57975000	54936000	78515000	84425000	41765000	71614000	93296000	78520000	71969000	16590000	15655000	59241000	42034000	8335600	6656300	1259000
ALELDPNLYR	QACERMIRALELDPNL	ELDPNLYRIGQSKIFF	R	A	L	Y	R	I	10	0	1202.63	P35580;P35580-3;P35580-2;F8W6L6;P35580-4;P35749-4;P35749-3;P35749;P35749-2	P35580	753	762	MYH10;MYH11	Myosin-10;Myosin-11	no	no	2	1.7615e-05	144.77	27569000000	452010000	444580000	244180000	281520000	521750000	675220000	738480000	671090000	738060000	725880000	651430000	1116900000	1007300000	1180900000	1148200000	664410000	932310000	680340000	820310000	159090000	156700000	488560000	478930000	33861000	35737000	4075300
ALELDQER	ELEEQTRKALELDQER	ALELDQERKRAKEEAE	K	A	L	E	R	K	8	0	972.488	P35241;P35241-5;P35241-4;H0YE16;P35241-2	P35241	372	379	RDX	Radixin	yes	no	2	0.056235	71.692	162200000	6281900	8878400	5301300	4972300	0	0	8699400	8974400	0	0	8637000	14678000	0	11162000	12839000	19880000	18510000	4415400	4746400	0	2257000	4918200	6486600	0	0	0
ALELDSNLYR	QACVLMIKALELDSNL	ELDSNLYRIGQSKVFF	K	A	L	Y	R	I	10	0	1192.61	P35579;P35579-2	P35579	746	755	MYH9	Myosin-9	no	no	2;3	4.0487e-18	200.09	734540000000	4907600000	4940500000	2736200000	2858400000	5742500000	6992500000	6933900000	6666500000	6236600000	6445100000	5828600000	10705000000	8669100000	9343600000	10325000000	6343300000	7754900000	6922900000	8089100000	1926900000	2362500000	5350200000	5941100000	533120000	442800000	48881000
ALELDSNLYRIGQSK	QACVLMIKALELDSNL	LYRIGQSKVFFRAGVL	K	A	L	S	K	V	15	1	1705.9	P35579;P35579-2	P35579	746	760	MYH9	Myosin-9	no	no	3	2.3379e-06	113.4	230650000	0	11554000	0	0	0	17189000	0	0	0	8148100	28267000	41527000	16898000	0	0	29650000	45700000	0	20711000	3668200	0	0	0	0	0	0
ALELDSNLYRIGQSKVFFR	QACVLMIKALELDSNL	GQSKVFFRAGVLAHLE	K	A	L	F	R	A	19	2	2255.21	P35579;P35579-2	P35579	746	764	MYH9	Myosin-9	no	no	4	0.010806	43.208	189480000	7878100	8838400	4984000	3126700	6182800	16754000	11254000	0	0	0	12948000	20884000	10231000	8402200	13904000	14784000	17991000	12518000	0	4119200	0	0	0	0	0	0
ALELEQER	ELEEQTRRALELEQER	ALELEQERKRAQSEAE	R	A	L	E	R	K	8	0	986.503	P26038	P26038	372	379	MSN	Moesin	yes	yes	2	0.012741	149.65	1873700000	237800000	26285000	21100000	23388000	23502000	29906000	49050000	46368000	30225000	29837000	34463000	60225000	51332000	37578000	39109000	57915000	75344000	26421000	30737000	8145400	91384000	277160000	302530000	6841400	0	0
ALELTGLK	ESAEDLEKALELTGLK	ALELTGLKVFGNEIKL	K	A	L	L	K	V	8	0	843.507	P19338	P19338	363	370	NCL	Nucleolin	yes	yes	2	0.016981	103.74	6702900000	74091000	89873000	44761000	50626000	101370000	141060000	129190000	123180000	80020000	89457000	131100000	263380000	171950000	166890000	185600000	161870000	244010000	88458000	107050000	29475000	34186000	111060000	129990000	14850000	16300000	0
ALELTGLKVFGNEIK	ESAEDLEKALELTGLK	KVFGNEIKLEKPKGKD	K	A	L	I	K	L	15	1	1630.93	P19338	P19338	363	377	NCL	Nucleolin	yes	yes	3	8.2706e-05	92.939	417130000	7329100	6007800	5001900	3855000	11416000	14057000	12900000	14772000	6795800	8176600	17695000	37290000	25990000	21450000	21972000	39318000	32311000	10477000	0	3610200	3643400	7306400	11892000	0	0	0
ALEQEKLQGVECGLR	RFVQDLVRALEQEKLQ	QGVECGLR________	R	A	L	L	R	-	15	1	1728.88	O43293	O43293	440	454	DAPK3	Death-associated protein kinase 3	yes	yes	3	1.2896e-05	109.83	854980000	0	0	0	0	0	0	0	0	0	0	0	0	0	0	0	0	0	0	0	0	0	0	0	0	0	0
ALEQQVEEMK	HELEKSKRALEQQVEE	EQQVEEMKTQLEELED	R	A	L	M	K	T	10	0	1203.58	P35579;P35579-2	P35579	1529	1538	MYH9	Myosin-9	no	no	2	3.4545e-18	201.09	84293000000	887800000	892660000	323190000	403480000	1258800000	1569200000	1672500000	1647300000	1190000000	1288900000	1466200000	2754400000	1749300000	1831600000	1877400000	1397000000	1738500000	1004400000	1424200000	0	312680000	1076800000	1185600000	89165000	102920000	0
ALEQQVEEMKTQLEELEDELQATEDAK	HELEKSKRALEQQVEE	LQATEDAKLRLEVNLQ	R	A	L	A	K	L	27	1	3146.48	P35579;P35579-2	P35579	1529	1555	MYH9	Myosin-9	no	no	3;4	0	459.62	120890000000	8100900000	4573500000	116500000	38141000	532260000	1391800000	5704000000	73935000	4964100000	1816500000	373060000	7875900000	2512700000	8932800000	10537000000	474500000	5019300000	4875300000	4991700000	144780000	3411200000	134010000	142750000	34486000	36474000	11477000
ALEQQVEEMKTQLEELEDELQATEDAKLR	HELEKSKRALEQQVEE	ATEDAKLRLEVNLQAM	R	A	L	L	R	L	29	2	3415.67	P35579;P35579-2	P35579	1529	1557	MYH9	Myosin-9	no	no	3;4	0	468.79	51796000000	366770000	5163600000	12815000	40589000	2429700000	464870000	4756800000	933620000	201780000	17266000	401450000	2482800000	328130000	3582900000	352420000	590900000	308360000	619880000	404830000	161320000	615980000	2418600000	71724000	21232000	20685000	10990000
ALEQQVEEMR	HELEKSKRALEQQVEE	EQQVEEMRTQLEELED	R	A	L	M	R	T	10	0	1231.59	P35580;P35580-3;P35580-2;F8W6L6;P35580-4	P35580	1536	1545	MYH10	Myosin-10	yes	no	2	1.6134e-14	196.48	10694000000	92391000	91672000	33923000	39248000	88844000	119130000	113740000	0	95116000	90370000	95176000	23395000	0	169460000	158520000	3452700	0	117740000	103880000	33053000	30352000	85802000	83502000	8355000	8433300	929420
ALESELQQLR	QQGEAFQRALESELQQ	ESELQQLRARLQGLEA	R	A	L	L	R	A	10	0	1185.64	B4E1J0;F5H2F6;Q96AQ6-2;Q96AQ6;Q96AQ6-3	B4E1J0	153	162	PBXIP1	Pre-B-cell leukemia transcription factor-interacting protein 1	yes	no	2	0.018315	77.662	313730000	0	0	11098000	0	18763000	17897000	0	0	13376000	12437000	19515000	31466000	0	28825000	22671000	32144000	0	22024000	18000000	0	0	0	0	0	0	0
ALETNTHVK	PTLKDFAKALETNTHV	LETNTHVKCFSLAATR	K	A	L	V	K	C	9	0	1011.53	Q9NYL9;H0YKU1;H0YNJ8;G5EA42;Q9NZR1	Q9NYL9	222	230	TMOD3;TMOD2	Tropomodulin-3;Tropomodulin-2	no	no	2	0.0048715	114.97	5857800000	0	81561000	37553000	40504000	87805000	104820000	167010000	142990000	99485000	87442000	184940000	307740000	158410000	269620000	238660000	174980000	247030000	97862000	0	0	35149000	0	114500000	0	0	0
ALETNTHVKK	PTLREFAKALETNTHV	ETNTHVKKFSLAATRS	K	A	L	K	K	F	10	1	1139.63	G5EA42;Q9NZR1	G5EA42	177	186	TMOD2	Tropomodulin-2	yes	no	3	0.0035718	87.258	0	0	0	0	0	0	0	0	0	0	0	0	0	0	0	0	0	0	0	0	0	0	0	0	0	0	0
ALFLPATTEILSWKK	LSNRQHIKALFLPATT	TEILSWKKAIESGILD	K	A	L	K	K	A	15	1	1716.98	Q9UPN3;H3BPE1;H3BQK9;Q9UPN3-5	Q9UPN3	1893	1907	MACF1	Microtubule-actin cross-linking factor 1, isoforms 1/2/3/5	yes	no	3	0.0025278	58.824	79880000	0	1317700	664960	0	2545100	4875800	0	0	0	0	3553800	0	0	7521400	6362900	12228000	21049000	0	0	698040	0	2760100	0	0	0	0
ALGALAAALR	EFVEKARRALGALAAA	GALAAALRERGGRLGA	R	A	L	L	R	E	10	0	925.571	Q9Y6K5;F8VWK9;F8VS35	Q9Y6K5	32	41	OAS3	2-5-oligoadenylate synthase 3	yes	no	2	0.017798	78.264	554230000	11243000	11832000	8007900	8119900	12693000	18190000	17803000	15509000	10321000	11916000	16167000	40636000	26330000	23880000	21685000	26590000	37802000	14637000	15606000	4705100	4005300	11611000	13934000	0	0	0
ALGLNENDYK	LFCKALFKALGLNEND	GLNENDYKFGLTKVFF	K	A	L	Y	K	F	10	0	1135.55	Q9UM54-5;Q9UM54-2;Q9UM54-4;Q9UM54-1;Q9UM54;Q9UM54-6;E7EW20	Q9UM54-6	741	750	MYO6	Unconventional myosin-VI	no	no	2	4.8563e-06	161.17	3488700000	79791000	118420000	22474000	0	0	118050000	0	0	0	69189000	140690000	262920000	174200000	202280000	255880000	171970000	0	0	0	32768000	0	131370000	102270000	11903000	0	0
ALGNSEEATMLQHR	GNRQKMVKALGNSEEA	EATMLQHRLDDMNQRW	K	A	L	H	R	L	14	0	1555.74	P46939;P46939-2;Q5T097;Q5T098	P46939	2519	2532	UTRN	Utrophin	yes	no	3	0.0061537	58.268	398870000	0	0	0	0	0	0	0	0	0	0	0	0	0	0	0	0	0	0	0	0	0	0	0	0	0	0
ALGPSLPNSQPPPEVYVSLIK	VTIVPAYRALGPSLPN	EVYVSLIKACGGPGNF	R	A	L	I	K	A	21	0	2205.2	Q15646;Q15646-3;Q15646-2	Q15646	159	179	OASL	2-5-oligoadenylate synthase-like protein	yes	no	3	0.000374	67.227	345170000	18560000	0	0	9690500	0	22383000	0	16828000	0	0	0	38269000	38428000	0	26904000	0	44672000	0	28532000	0	0	15579000	15532000	0	0	0
ALGQNPTNAEVLK	SQCGDVMRALGQNPTN	PTNAEVLKVLGNPKSD	R	A	L	L	K	V	13	0	1353.73	P14649;F8W1I5;P60660;F8W1R7;J3KND3;B7Z6Z4;F8VPF3;P60660-2;G8JLA2;G3V1V0	P60660-2	38	50	MYL6B;MYL6	Myosin light chain 6B;Myosin light polypeptide 6	no	no	2;3	1.0405e-26	179.46	914740000000	2416600000	2493200000	1308600000	1552900000	2402800000	3125600000	3110000000	3256900000	3204300000	3455200000	2374100000	5292700000	4314500000	5059200000	5231400000	3072800000	3847900000	3722400000	4010900000	1032200000	1062300000	2281100000	2391600000	341740000	286890000	37178000
ALGQNPTNAEVLKVLGNPK	SQCGDVMRALGQNPTN	LKVLGNPKSDEMNVKV	R	A	L	P	K	S	19	1	1962.09	P14649;F8W1I5;P60660;F8W1R7;J3KND3;B7Z6Z4;F8VPF3;P60660-2;G8JLA2;G3V1V0	P60660-2	38	56	MYL6B;MYL6	Myosin light chain 6B;Myosin light polypeptide 6	no	no	2;3	5.3319e-32	160.43	3424900000	0	77694000	0	0	0	111020000	0	131780000	0	122940000	108290000	281170000	178480000	153750000	196820000	0	192060000	92147000	127290000	0	34792000	86598000	72924000	0	0	0
ALGQNPTNAEVLKVLGNPKSDEMNVK	SQCGDVMRALGQNPTN	KSDEMNVKVLDFEHFL	R	A	L	V	K	V	26	2	2765.44	P60660;F8W1R7;J3KND3;B7Z6Z4;F8VPF3;P60660-2;G8JLA2;G3V1V0	P60660-2	38	63	MYL6	Myosin light polypeptide 6	no	no	3;4	4.2756e-56	171.72	10370000000	235780000	214810000	158510000	191270000	239730000	345400000	318470000	409550000	373370000	340740000	387540000	572550000	453190000	635240000	689120000	455130000	622080000	283800000	421810000	111890000	98801000	346510000	386140000	35613000	29347000	2098500
ALGSDGVR	________________	ALGSDGVRVTMESALT	M	A	L	V	R	V	8	0	773.403	F5H6E2	F5H6E2	2	9	MYO1C		yes	yes	2	0.046943	75.738	926810000	53182000	51221000	26669000	24782000	52905000	2981400	24477000	19060000	8413900	9927000	19874000	28588000	42485000	76905000	67046000	63969000	82011000	35802000	43023000	0	11000000	58021000	56614000	0	0	0
ALGVEQDLALPAIAVIGDQSSGK	IDLIDSLRALGVEQDL	IGDQSSGKSSVLEALS	R	A	L	G	K	S	23	0	2251.21	P20591;P20591-2;H9KVC7;H9KVC9;P20592;B7Z5D3;C9JEL4	P20592	109	131	MX1;MX2	Interferon-induced GTP-binding protein Mx1;Interferon-induced GTP-binding protein Mx1, N-terminally processed;Interferon-induced GTP-binding protein Mx2	no	no	2;3	5.7598e-16	130.19	608160000	9334300	10058000	0	10419000	8180700	19198000	18174000	18306000	12398000	17615000	33570000	59163000	37582000	28263000	23310000	50257000	64429000	15775000	20751000	0	0	6279700	18286000	0	0	0
ALHASALK	LGQVRVSRALHASALK	ALHASALKHRALSLQV	R	A	L	L	K	H	8	0	809.476	E5RJU6;A8K8P3-5;A8K8P3-4;D3YTJ2;A8K8P3-10;A8K8P3-3;A8K8P3-9;A8K8P3-2;A8K8P3	E5RJU6	239	246	SFI1	Protein SFI1 homolog	yes	no	2	0.06644	69.176	13412000000	842260	0	0	0	0	0	0	0	0	0	0	0	0	0	0	0	0	0	0	0	197690	0	506570	0	0	11593000
ALHLVEDLR	SPFMGSLRALHLVEDL	LHLVEDLRGLLEMMET	R	A	L	L	R	G	9	0	1064.6	Q86W92-4;Q86W92-2;Q86W92;F5H6Q7;F5H0E0;F5H495;Q86W92-5	Q86W92-4	48	56	PPFIBP1	Liprin-beta-1	yes	no	3	0.0019251	123.35	94036000	0	0	0	0	0	0	0	0	0	0	4283800	9079000	0	8488500	7271000	8033700	7595400	2954200	0	0	0	0	0	0	0	0
ALIAAQYSGAQVR	PENWRAFKALIAAQYS	QYSGAQVRVLSAPPHF	K	A	L	V	R	V	13	0	1346.73	P26641;B4DTG2	P26641	18	30	EEF1G	Elongation factor 1-gamma	yes	no	2	7.1966e-09	118.87	1104800000	0	2631100	9020000	10948000	10913000	12482000	19131000	24606000	23558000	25174000	12819000	0	20758000	0	13179000	0	0	20632000	18946000	5661600	6239900	0	9539700	6848400	8780000	0
ALIEVLQPLIAEHQAR	MLTGELKKALIEVLQP	LIAEHQARRKEVTDEI	K	A	L	A	R	R	16	0	1800.03	P23381-2;P23381	P23381-2	386	401	WARS	Tryptophan--tRNA ligase, cytoplasmic;T1-TrpRS;T2-TrpRS	yes	no	3	0.00083855	79.346	627830000	0	0	5426100	0	5498700	0	0	0	0	0	0	0	0	0	0	0	0	0	0	0	0	0	0	0	0	0
ALIGPDQKEYHR	EDALRKNKALIGPDQK	PDQKEYHRELERNYCR	K	A	L	H	R	E	12	1	1425.74	C9IZV6;K7ESB7;Q96HP0	Q96HP0	1990	2001	DOCK6	Dedicator of cytokinesis protein 6	no	no	3;4	0.0002839	90.614	576720000	1253300	1035100	739340	573600	1169100	1562400	2616400	0	0	0	2603700	0	0	4556700	5518500	4643600	5801100	2541100	0	400040	0	0	1148600	0	0	0
ALIPLALEGTDVGQTK	VVAQGGGRALIPLALE	GTDVGQTKAAQALAKL	R	A	L	T	K	A	16	0	1624.9	Q9H3U1-2;Q9H3U1	Q9H3U1-2	677	692	UNC45A	Protein unc-45 homolog A	yes	no	2	0.00019984	102.65	746190000	0	0	0	0	0	0	0	0	0	0	0	0	0	0	0	0	0	0	0	0	0	0	0	0	0	0
ALIVDESCRR	LQGGLRTKALIVDESC	IVDESCRR________	K	A	L	R	R	-	10	1	1217.62	Q6NYC8	Q6NYC8	604	613	PPP1R18	Phostensin	yes	yes	3	0.0095042	66.056	407720000	0	0	0	0	0	0	0	0	0	0	0	0	0	0	0	0	0	0	0	0	0	0	0	0	0	0
ALIVEPSR	KFLPNAPKALIVEPSR	ALIVEPSRELAEQTLN	K	A	L	S	R	E	8	0	883.513	Q92499	Q92499	289	296	DDX1	ATP-dependent RNA helicase DDX1	yes	yes	2	0.02692	94.114	151850000	9462300	0	6066000	0	0	12439000	0	0	11247000	9110900	0	0	19520000	0	21020000	0	0	10652000	11592000	0	0	14789000	13220000	0	0	0
ALIVEPSRELAEQTLNNIK	KFLPNAPKALIVEPSR	EQTLNNIKQFKKYIDN	K	A	L	I	K	Q	19	1	2137.17	Q92499	Q92499	289	307	DDX1	ATP-dependent RNA helicase DDX1	yes	yes	3	9.3769e-12	133.78	1108500000	28254000	31065000	18275000	18601000	31556000	30918000	53832000	48276000	18988000	27478000	50133000	77159000	65811000	69746000	63319000	81342000	75092000	31036000	0	23738000	15726000	33867000	38320000	0	0	0
ALIVVPYAEGVIPDEAK	TNTVFVDRALIVVPYA	GVIPDEAKALSLLAPA	R	A	L	A	K	A	17	0	1782.98	Q5T760;Q05519-2;Q05519	Q5T760	104	120	SRSF11	Serine/arginine-rich splicing factor 11	yes	no	2;3	0.018485	54.768	337290000	16403000	14469000	0	4435700	0	12685000	0	0	0	9266600	7198800	10935000	0	0	0	17518000	0	15404000	0	0	0	0	0	0	0	0
ALIYLWHGCK	MVVLNVNKALIYLWHG	IYLWHGCKAQAHTKEV	K	A	L	C	K	A	10	0	1259.65	O95425-2;O95425-4;O95425-3;O95425;F5H2Q5	O95425-2	1494	1503	SVIL	Supervillin	yes	no	2;3	0.0067806	86.136	2505300000	2967200	3397200	1598500	0	0	0	4194700	0	0	0	0	0	0	0	0	0	0	0	0	0	1529400	5634500	6437500	0	0	0
ALKDEEK	GMKVIENRALKDEEKM	RALKDEEKMELQEIQL	R	A	L	E	K	M	7	1	831.434	J3KN67;P06753-2;P06753-3;Q5VU61;A6NL28;P06753-6	P06753-2	98	104	TPM3	Putative tropomyosin alpha-3 chain-like protein	no	no	2	0.00030694	151.04	297000000	0	0	10556000	14335000	12075000	18648000	0	0	23798000	0	12025000	0	0	34205000	41692000	0	0	18181000	32640000	0	0	0	0	0	0	394000
ALKDEEKMELQEIQLK	GMKVIENRALKDEEKM	ELQEIQLKEAKHIAEE	R	A	L	L	K	E	16	2	1944.02	J3KN67;P06753-2;P06753-3;Q5VU61;A6NL28;P06753-6	P06753-2	98	113	TPM3	Putative tropomyosin alpha-3 chain-like protein	no	no	2;3;4	6.7044e-135	267.46	87943000000	725470000	877910000	608140000	666980000	874400000	1438700000	1748100000	2161600000	1214800000	1537400000	2248800000	5555700000	3146700000	2921000000	2470100000	3326600000	4931500000	1450700000	1878500000	392410000	439480000	1246100000	947410000	165320000	123920000	5537000
ALKEASMVITESPAALQLR	EGEMNASRALKEASMV	SPAALQLRYLQTLTTI	R	A	L	L	R	Y	19	1	2027.11	B4E2V5;P27105;P27105-2	B4E2V5	182	200	STOM	Erythrocyte band 7 integral membrane protein	yes	no	3	0.0017385	63.302	214220000	7221500	9857500	5979000	0	10680000	0	15242000	0	13911000	0	9322700	0	13809000	18186000	0	23936000	32072000	12662000	16505000	0	0	0	0	0	0	0
ALKEPPRDR	SASALIIKALKEPPRD	LKEPPRDRKKQKNIKH	K	A	L	D	R	K	9	2	1080.6	P30050;P30050-2	P30050	84	92	RPL12	60S ribosomal protein L12	yes	no	2;3	0.0048795	141.48	4380600000	3459700	32497000	6731400	25964000	5823200	6655400	115630000	70899000	66633000	36727000	114040000	13578000	9869100	130320000	109470000	84177000	13195000	0	9249500	19639000	20290000	48779000	0	0	8232100	0
ALKNHEDKIR	DEFSEVIKALKNHEDK	KNHEDKIRVVLNKADQ	K	A	L	I	R	V	10	2	1222.68	Q9H4M9;C9JC03;C9J2Z4;C9JDQ8	Q9H4M9	206	215	EHD1	EH domain-containing protein 1	yes	no	3	0.0057461	94.692	37957000	0	0	0	0	0	0	0	0	0	0	0	0	0	0	0	0	0	0	0	0	0	0	0	0	0	0
ALKPANMLER	AYYKGLEKALKPANML	KPANMLERLKIYEEAW	K	A	L	E	R	L	10	1	1141.63	Q9BXJ9;Q9BXJ9-4	Q9BXJ9	267	276	NAA15	N-alpha-acetyltransferase 15, NatA auxiliary subunit	yes	no	3	0.015464	67.334	75756000	0	0	0	1528400	0	0	10167000	10578000	0	3344500	5502000	11428000	0	0	0	11293000	9732700	0	0	1068400	954920	2653800	2212400	0	0	0
ALLADAQLMLDHLK	RKDLKRTKALLADAQL	QLMLDHLKNSAPSKRE	K	A	L	L	K	N	14	0	1550.85	Q92614-4;Q92614;J3KNX9;Q92614-3;Q92614-2;Q92614-5	Q92614-4	1663	1676	MYO18A	Unconventional myosin-XVIIIa	yes	no	3	2.1045e-06	101.3	403840000	7656800	9829900	2267000	2264200	12187000	11505000	7393900	7691900	0	0	6929600	12905000	0	11640000	9489900	7002100	18964000	19675000	0	3125700	3545600	8231400	10830000	0	0	0
ALLDASETTSTR	QQEYTEMKALLDASET	ASETTSTRKIKEEEKR	K	A	L	T	R	K	12	0	1263.63	Q14258	Q14258	250	261	TRIM25	E3 ubiquitin/ISG15 ligase TRIM25	yes	yes	2	5.3954e-06	127.17	1820700000	18519000	19881000	11268000	23164000	25913000	42575000	34224000	38082000	36680000	20069000	32313000	60651000	37967000	48067000	47297000	102190000	63016000	35032000	38295000	0	0	24260000	23800000	0	0	0
ALLDASETTSTRK	QQEYTEMKALLDASET	SETTSTRKIKEEEKRV	K	A	L	R	K	I	13	1	1391.73	Q14258	Q14258	250	262	TRIM25	E3 ubiquitin/ISG15 ligase TRIM25	yes	yes	3	2.8269e-08	91.62	1300300000	9976200	8333400	0	5002500	12591000	17404000	15567000	14473000	7257000	10208000	21142000	33466000	0	0	24574000	25148000	0	16010000	15890000	3006200	2685400	11129000	9015100	1634400	2609000	0
ALLDFEDKDGDKVVAGDEWLFEGPGTYIPR	PNTALHLKALLDFEDK	GPGTYIPRKEVEVVEI	K	A	L	P	R	K	30	2	3351.63	Q14764;H3BQK6	Q14764	125	154	MVP	Major vault protein	yes	no	4	5.9196e-13	81.97	383840000	22373000	23371000	11176000	18094000	26182000	55310000	24173000	0	0	0	14913000	23602000	0	0	0	19290000	29341000	33753000	27834000	0	13833000	17695000	22895000	0	0	0
ALLDQLMGTAR	MSAQAQMRALLDQLMG	DQLMGTARDGDETRQR	R	A	L	A	R	D	11	0	1187.63	Q9NQ29-2;Q9NQ29;F8WBC1;F2Z322	Q9NQ29-2	9	19	LUC7L	Putative RNA-binding protein Luc7-like 1	yes	no	2	0.026585	64.64	102240000	0	0	4972400	0	5010800	0	0	0	0	0	8585400	13157000	0	12507000	0	9083200	0	0	8479000	0	0	0	0	0	0	0
ALLELVPWR	DTVNEVSRALLELVPW	LLELVPWRAREGLDKL	R	A	L	W	R	A	9	0	1095.64	Q9UPN3;H3BPE1;H3BQK9;Q9UPN3-4;F5GZL7;Q9UPN3-3;Q9UPN3-2;F8W8Q1;Q9UPN3-5;H0Y390	Q9UPN3	5628	5636	MACF1	Microtubule-actin cross-linking factor 1, isoforms 1/2/3/5	yes	no	2	0.0077141	99.442	121690000	3816700	3379900	0	0	4037500	5106600	0	5719500	0	2388500	0	8839000	7975900	14509000	8867500	18725000	16804000	0	5991400	0	0	5361500	10167000	0	0	0
ALLFIPR	VEGQLEFRALLFIPRR	RALLFIPRRAPFDLFE	R	A	L	P	R	R	7	0	828.522	P08238	P08238	331	337	HSP90AB1	Heat shock protein HSP 90-beta	yes	yes	2	0.018453	121.68	1976900000	15162000	0	29474000	0	40752000	53129000	72139000	70754000	70752000	75572000	39133000	60041000	70439000	60117000	57055000	57331000	62146000	63600000	62110000	14312000	14694000	33811000	33293000	19677000	18919000	4777100
ALLKDQQPGTFLLR	FISKERERALLKDQQP	QPGTFLLRFSESSREG	R	A	L	L	R	F	14	1	1598.91	P42224-2;J3KPM9;P42224	P42224-2	589	602	STAT1	Signal transducer and activator of transcription 1-alpha/beta	yes	no	3	0.023338	47.774	220190000	2084600	2581800	0	11029000	10574000	8318800	11891000	11339000	14700000	13261000	5680800	12348000	9641300	10680000	9964100	12528000	16370000	0	14810000	0	0	0	0	0	0	0
ALLQSSASR	EVQDAELKALLQSSAS	LLQSSASRKTQKKKKK	K	A	L	S	R	K	9	0	931.509	Q9UQ80	Q9UQ80	356	364	PA2G4	Proliferation-associated protein 2G4	yes	yes	2	0.0056767	105.52	1265900000	8820300	9020500	13777000	14177000	11699000	13452000	78319000	60408000	0	0	73547000	130040000	37566000	48910000	49621000	82051000	114650000	0	0	11872000	10415000	31752000	29237000	0	0	0
ALLSTLHTVLWDGESR	EGKERNIRALLSTLHT	VLWDGESRWTPVGMAD	R	A	L	S	R	W	16	0	1796.94	O14976;H0Y8H5;O14976-2;E9PGR2	O14976	1233	1248	GAK	Cyclin-G-associated kinase	yes	no	3	0.0023146	67.646	92451000	0	0	0	0	0	0	0	0	0	0	0	16201000	0	0	0	0	0	0	0	0	0	0	0	0	0	0
ALLTTGSLR	SDLADKARALLTTGSL	LLTTGSLRVSEQTLQS	R	A	L	L	R	V	9	0	930.55	O43426-4;O43426-2;C9JFZ1;J3KPK1;O43426;J3KQV8;C9JW66;O43426-5	O43426-4	495	503	SYNJ1	Synaptojanin-1	yes	no	2	0.018976	84.615	185440000	2064400	2030600	1494300	1873900	3510000	4876500	9652100	8715100	6326200	8462100	9398800	22139000	12470000	8892600	10948000	9732700	12822000	6077000	6811800	819460	1274200	3290200	2217400	0	0	0
ALLVEPVINSYLLAER	ESNLIKVRALLVEPVI	NSYLLAERDLYLENPE	R	A	L	E	R	D	16	0	1799.02	B4DIT7;P21980;F5H6P0	B4DIT7	484	499	TGM2	Protein-glutamine gamma-glutamyltransferase 2	yes	no	2;3	8.145e-22	147.12	2315900000	52168000	58190000	35280000	41433000	52538000	93156000	92683000	121120000	45571000	65638000	81088000	165140000	113810000	99606000	89842000	115990000	168710000	78314000	83000000	27431000	29640000	72084000	64133000	7139200	11513000	0
ALMAAEDK	RIMDQTLKALMAAEDK	ALMAAEDKYSQKEDRY	K	A	L	D	K	Y	8	0	847.411	P09493-3;P09493-4;P09493-10;P09493-8;H0YKX5;H0YL42;H0YK20;H7BYY1;F5H7S3;B7Z596	P09493-3	206	213	TPM1	Tropomyosin alpha-1 chain	no	no	2	0.019355	99.305	1973600000	29620000	21269000	17408000	13528000	41594000	33897000	67058000	46056000	50238000	42606000	55874000	60168000	0	91146000	75653000	46823000	36439000	47688000	0	11815000	12634000	46769000	41291000	1693500	0	0
ALMAAEDKYSQK	RIMDQTLKALMAAEDK	AEDKYSQKEDRYEEEI	K	A	L	Q	K	E	12	1	1353.66	P09493-3;P09493-4;P09493-10;P09493-8;H0YL42;H7BYY1;F5H7S3;B7Z596	P09493-3	206	217	TPM1	Tropomyosin alpha-1 chain	no	no	2;3	2.111e-06	128.08	950040000	0	3731900	1541200	2036100	4013500	5809300	7231100	5587500	6488400	6668300	5542200	16886000	6845900	9915400	10027000	5786100	0	0	6410400	2581200	10947000	6357600	6207400	1161000	0	0
ALMAAEDKYSQKEDR	RIMDQTLKALMAAEDK	KYSQKEDRYEEEIKVL	K	A	L	D	R	Y	15	2	1753.83	P09493-3;P09493-4;P09493-10;P09493-8;H0YL42;H7BYY1;F5H7S3;B7Z596	P09493-3	206	220	TPM1	Tropomyosin alpha-1 chain	no	no	3;4	1.4751e-10	132.08	1150500000	24262000	19900000	12073000	17442000	23887000	35962000	48788000	40232000	44743000	41784000	33876000	84013000	47316000	70822000	70156000	45569000	55610000	32548000	39854000	12692000	11869000	43163000	43827000	2157800	0	0
ALMGSPQLVAAVVR	SKKEASRRALMGSPQL	QLVAAVVRTMQNTSDL	R	A	L	V	R	T	14	0	1410.8	P14923	P14923	178	191	JUP	Junction plakoglobin	no	no	2	0.00055346	73.219	0	0	0	0	0	0	0	0	0	0	0	0	0	0	0	0	0	0	0	0	0	0	0	0	0	0	0
ALNGEQAAGHAR	FRAFLLAKALNGEQAA	EQAAGHARQFHAMATR	K	A	L	A	R	Q	12	0	1193.59	Q96FS4;F6RY50	Q96FS4	511	522	SIPA1	Signal-induced proliferation-associated protein 1	yes	no	2;3	3.4532e-08	110.08	346520000	0	9775000	0	765140	1421800	15370000	3208200	22015000	0	12065000	4541800	46144000	25595000	39871000	41582000	4837200	57101000	1498400	16891000	3040500	4370900	12157000	14988000	0	0	0
ALNHSVEDIEPDLLTPR	VPGDGATKALNHSVED	EPDLLTPRQEAVPVVS	K	A	L	P	R	Q	17	0	1917.98	I3L2K5;Q8IWR0;I3L323	I3L2K5	196	212	ZC3H7A	Zinc finger CCCH domain-containing protein 7A	yes	no	3	0.00072144	88.19	285840000	6145300	7899100	3901500	0	7603300	11146000	14161000	10371000	0	0	15403000	28436000	20580000	16729000	18394000	21409000	29948000	10150000	0	4386400	0	11490000	9498100	0	0	0
ALNSMGQDLERPLELR	PFFIIYCRALNSMGQD	LERPLELRVRVLDIND	R	A	L	L	R	V	16	1	1840.95	Q02413	Q02413	129	144	DSG1	Desmoglein-1	yes	yes	3	0.0010355	76.341	220760000	0	0	0	0	0	0	0	0	0	0	0	0	0	0	0	0	0	0	0	0	0	0	0	0	0	0
ALPAPIEK	YKCKVSNKALPAPIEK	ALPAPIEKTISKAKGQ	K	A	L	E	K	T	8	0	837.496	P01857	P01857	210	217	IGHG1	Ig gamma-1 chain C region	no	no	2	0.025088	91.069	8855600000	0	6424200	0	18565000	20247000	31680000	61848000	64552000	69855000	75837000	21429000	47686000	49375000	44653000	34726000	20812000	28733000	57729000	52447000	0	0	18299000	2999400	31512000	31114000	11910000
ALPGQLKPFETLLSQNQGGK	AGKDDYVKALPGQLKP	LSQNQGGKTFIVGDQI	K	A	L	G	K	T	20	1	2125.15	P09211	P09211	122	141	GSTP1	Glutathione S-transferase P	yes	yes	2;3;4	1.0589e-44	172.6	19134000000	113740000	117770000	179100000	179790000	207680000	268000000	427030000	468840000	448360000	491140000	260270000	518140000	503880000	298560000	315930000	296690000	358180000	371360000	375700000	101910000	2466300	237690000	296950000	250950000	8969200	53156000
ALQALEELR	EAAREKQRALQALEEL	LQALEELRLQAEEAER	R	A	L	L	R	L	9	0	1041.58	Q15149;Q15149-7;Q15149-9;Q15149-5;Q15149-6;Q15149-2;Q15149-3;Q15149-8	Q15149	1671	1679	PLEC	Plectin	no	no	2	0.002965	143.03	3744600000	30842000	26452000	14036000	18826000	37013000	50610000	58294000	51273000	15014000	17325000	34907000	72678000	75311000	92359000	85232000	102370000	134910000	54878000	62340000	10471000	12647000	34842000	31227000	2161000	1792800	0
ALQATVGNSYK	KAANGSLRALQATVGN	ATVGNSYKCNAEEHVR	R	A	L	Y	K	C	11	0	1150.6	B4DWL3;P11279	B4DWL3	274	284	LAMP1	Lysosome-associated membrane glycoprotein 1	yes	no	2	0.00021951	130.01	610230000	6566400	5969400	13240000	13137000	15199000	16387000	22082000	24188000	24375000	26045000	11175000	23992000	18774000	25320000	24051000	21841000	26717000	21092000	25055000	6036200	7420000	12398000	14218000	3904300	3816800	973940
ALQFLKEQR	HCLENVDKALQFLKEQ	LQFLKEQRVHLENMGS	K	A	L	Q	R	V	9	1	1131.64	Q01082;Q01082-2;F8W6C1;P11277-3;P11277;P11277-2;Q01082-3	Q01082	119	127	SPTBN1;SPTB	Spectrin beta chain, non-erythrocytic 1;Spectrin beta chain, erythrocytic	no	no	3	0.060602	51.276	118990000	746910	0	0	0	0	1724700	2959100	3280200	0	1544600	5726900	0	3550000	6624300	6905500	15627000	20079000	1663700	1473700	0	0	4528200	0	0	0	0
ALQPLEEGEDEEKVSHQAGDHWLIR	EQQGLLLRALQPLEEG	AGDHWLIRGPLEYVPS	R	A	L	I	R	G	25	1	2885.39	Q14764	Q14764	336	360	MVP	Major vault protein	yes	yes	4;5	3.7193e-27	143.47	1103100000	63427000	0	48541000	13222000	0	21797000	0	91907000	0	18197000	15742000	109500000	23453000	0	27117000	21873000	30405000	0	0	11401000	0	61339000	0	0	6688200	0
ALQQNGAPGIAK	TKGKRLPRALQQNGAP	NGAPGIAKVKAN____	R	A	L	A	K	V	12	0	1166.64	Q9BW60-2;Q9BW60	Q9BW60-2	237	248	ELOVL1	Elongation of very long chain fatty acids protein 1	yes	no	2	0.0010556	87.568	396680000	1586900	2090300	4109700	5008700	5394600	5975800	7376900	9132900	0	5855800	5187500	9804800	7114700	7812100	9343200	7490600	10023000	9154900	9755800	2788400	2379500	4432300	3547500	2788200	2415700	0
ALQQYTLEPSEKPFDLK	VSIPGLERALQQYTLE	SEKPFDLKSVPLATAP	R	A	L	L	K	S	17	1	2006.04	Q9Y678	Q9Y678	561	577	COPG1	Coatomer subunit gamma-1	yes	yes	3	0.0052364	61.821	334540000	0	0	0	0	0	0	0	0	0	0	0	0	0	0	0	0	0	0	0	0	0	0	0	0	0	0
ALQSGPPQSR	VKQHQQQKALQSGPPQ	QSGPPQSRRK______	K	A	L	S	R	R	10	0	1039.54	O00425;O00425-2	O00425	568	577	IGF2BP3	Insulin-like growth factor 2 mRNA-binding protein 3	yes	no	2	2.9095e-05	143.96	1048500000	6985700	7487700	6044000	6590400	10281000	8672500	19057000	17197000	7918500	9174000	16950000	28646000	18492000	20825000	21003000	15745000	0	11704000	14904000	3570000	3816100	9012100	9880300	0	0	0
ALQVELVPTGEIIR	________________	VPTGEIIRVVHPHRPC	M	A	L	I	R	V	14	0	1536.89	O00159	O00159	2	15	MYO1C	Unconventional myosin-Ic	yes	yes	2	4.4373e-11	135.02	6875800000	205840000	217750000	134020000	133110000	264440000	389400000	212720000	244020000	75796000	101640000	170680000	378150000	294600000	339150000	335690000	407480000	568230000	208130000	251540000	100740000	111740000	209580000	235250000	18913000	15511000	0
ALQVGCLLR	GAGIIQTKALQVGCLL	LQVGCLLRLEPNAQAQ	K	A	L	L	R	L	9	0	1028.58	O95782-2;O95782	O95782-2	914	922	AP2A1	AP-2 complex subunit alpha-1	yes	no	2	0.00358	135.83	2475200000	0	0	0	0	14937000	23756000	25516000	25295000	20596000	17191000	33347000	55514000	18863000	28028000	0	31040000	44338000	14589000	18114000	0	0	0	0	0	0	0
ALRTDYNASVSVPDSSGPER	GKGGKNIKALRTDYNA	PDSSGPERILSISADI	K	A	L	E	R	I	20	1	2120.01	P61978;P61978-2;P61978-3;Q5T6W5;Q5T6W2	P61978	67	86	HNRNPK	Heterogeneous nuclear ribonucleoprotein K	yes	no	3	0.05506	34.65	295840000	0	0	0	0	0	0	0	0	0	0	0	0	0	0	0	0	0	0	0	0	0	0	0	0	0	0
ALRYPMAVGLNK	________________	PMAVGLNKGHKVTKNV	M	A	L	N	K	G	12	1	1331.74	Q9Y3U8;J3QSB5;J3KTD3	Q9Y3U8	2	13	RPL36	60S ribosomal protein L36	yes	no	2;3	5.2497e-10	149.94	12472000000	21402000	167310000	112340000	127410000	153140000	219810000	383170000	379450000	203390000	216940000	303000000	633310000	371320000	450150000	75772000	423760000	709430000	217810000	298880000	14218000	78653000	202290000	167550000	27135000	2230000	0
ALSAIADLLTNEHER	RSALRQEKALSAIADL	LLTNEHERVVKAASGA	K	A	L	E	R	V	15	0	1651.85	O60716-21;O60716-19;O60716-13;O60716-11;O60716-5;O60716-3;O60716-24;O60716-23;O60716-16;O60716-18;O60716-15;O60716-17;O60716-10;O60716-8;O60716-9;O60716-7;C9JZR2;O60716-2;O60716;O60716-22;O60716-20;O60716-14;O60716-12;O60716-6;O60716-4;O60716-29;O60716-27;O60716-32;O60716-31;O60716-26;O60716-25;O60716-30;O60716-28	O60716-21	604	618	CTNND1	Catenin delta-1	yes	no	2;3	4.132e-26	162.37	964020000	12783000	10410000	12135000	15186000	12688000	19425000	21799000	19580000	18751000	23580000	17405000	46985000	16184000	24300000	23658000	26767000	48376000	16364000	18978000	5253000	4143400	14203000	17506000	0	5087200	0
ALSSEGKPYVTKEELYQNLTR	EEIESAFRALSSEGKP	ELYQNLTREQADYCVS	R	A	L	T	R	E	21	2	2425.25	Q13813-2;Q13813;A6NG51;Q13813-3	Q13813-2	2420	2440	SPTAN1	Spectrin alpha chain, non-erythrocytic 1	yes	no	3;4	5.0094e-107	222.51	2968600000	15023000	16090000	10800000	9259600	31151000	32054000	58070000	65999000	65728000	67111000	192650000	343000000	105670000	214350000	174860000	477460000	674200000	44147000	41662000	7569100	11276000	71622000	60361000	6310800	6659100	898880
ALSSQHQAR	REVEKAKRALSSQHQA	LSSQHQARIEIESFYE	R	A	L	A	R	I	9	0	996.51	P11021	P11021	298	306	HSPA5	78 kDa glucose-regulated protein	yes	yes	2	0.0077141	99.442	241030000	4279200	4217300	4232200	5187100	5033400	5250600	6375700	7369500	8598900	8039300	4826700	7483500	6465900	6714600	6757400	4512100	6352700	5248500	10898000	2765600	3287300	408720	6273000	2038100	0	628670
ALSTDPAAPNLK	SKLLLAAKALSTDPAA	DPAAPNLKSQLAAAAR	K	A	L	L	K	S	12	0	1196.64	Q5TCU6;Q9Y490	Q5TCU6	1321	1332	TLN1	Talin-1	yes	no	2	0.0082004	61.194	435490000	0	0	0	0	0	0	0	0	0	0	0	0	0	0	0	0	0	0	0	0	0	0	0	0	0	0
ALSVVWDR	YIILLLGKALSVVWDR	ALSVVWDRHLSISVVL	K	A	L	D	R	H	8	0	944.508	P04275	P04275	969	976	VWF	von Willebrand factor;von Willebrand antigen 2	yes	yes	2	0.0072367	161.02	7635600000	0	0	0	0	0	0	0	0	0	0	0	0	0	0	0	0	0	0	0	0	0	0	0	0	0	0
ALTQTGGPHVK	TEFSVDARALTQTGGP	QTGGPHVKARVANPSG	R	A	L	V	K	A	11	0	1107.6	Q5HY54;P21333-2;P21333	Q5HY54	1284	1294	FLNA	Filamin-A	yes	no	2;3	0.00012458	132.25	713500000	0	1603400	0	993740	1624800	1701500	2478400	2204200	3259900	2679700	3462300	8207500	3170000	4698900	4546400	7340900	10679000	1758700	1989900	728560	1808800	2297600	2250000	0	0	0
ALTSEIALLQSR	KSLETEHKALTSEIAL	EIALLQSRLKTEGSDL	K	A	L	S	R	L	12	0	1300.74	P04843;B7Z4L4	P04843	525	536	RPN1	Dolichyl-diphosphooligosaccharide--protein glycosyltransferase subunit 1	yes	no	2;3	0.0023817	77.185	295870000	0	0	3806500	4519300	2861900	0	2922400	33786000	8043600	6746400	4107800	45186000	5233400	4672500	30329000	3728700	7356000	4143400	0	0	0	0	4356200	5835200	6747200	1604900
ALTSELANAR	ERVQKHLKALTSELAN	TSELANARDESKKTAN	K	A	L	A	R	D	10	0	1044.56	P26038	P26038	524	533	MSN	Moesin	yes	yes	2	0.037898	66.056	375350000	7510800	7175700	8131000	6995200	9113700	22497000	12002000	16661000	0	0	6243200	12676000	13774000	8748500	13437000	12339000	13961000	12320000	0	3889200	4065400	8815900	6797700	0	0	0
ALTSELANARDESK	ERVQKHLKALTSELAN	ANARDESKKTANDMIH	K	A	L	S	K	K	14	1	1503.75	P26038	P26038	524	537	MSN	Moesin	yes	yes	3	0.0025302	62.68	129580000	7527200	0	8248300	0	0	0	0	0	0	0	6362100	0	0	0	0	21927000	0	0	0	0	700530	0	0	2727400	0	0
ALTSELANARDESKK	ERVQKHLKALTSELAN	NARDESKKTANDMIHA	K	A	L	K	K	T	15	2	1631.85	P26038	P26038	524	538	MSN	Moesin	yes	yes	4	0.035199	38.399	196150000	3862400	3998000	3818900	3894100	3756100	0	7533100	7698800	5032100	7000900	5696000	9739500	8088000	0	7075600	8829000	9010400	3812400	5218200	1422800	1255100	0	3477100	871500	831610	0
ALTSFER	LNDKVKKKALTSFERD	KALTSFERDSIFSNLT	K	A	L	E	R	D	7	0	822.424	P40939	P40939	416	422	HADHA	Trifunctional enzyme subunit alpha, mitochondrial;Long-chain enoyl-CoA hydratase;Long chain 3-hydroxyacyl-CoA dehydrogenase	yes	yes	2	0.046998	101.64	182290000	0	0	3939800	3742000	3446400	3683600	0	6554100	7127100	6453200	3517200	10068000	0	6139500	5284700	4595700	0	6287800	5715200	1752300	0	0	0	0	1841900	485470
ALTVPELTQQMFDAK	SRGSQQYRALTVPELT	TQQMFDAKNMMAACDP	R	A	L	A	K	N	15	0	1690.86	P68371;Q13509;Q13509-2	P68371	283	297	TUBB4B;TUBB3	Tubulin beta-4B chain;Tubulin beta-3 chain	no	no	2;3	2.2548e-07	121.24	2567300000	9870600	13251000	27035000	30604000	35797000	39975000	58710000	75084000	59739000	67594000	30152000	74289000	64118000	56041000	51227000	53621000	68373000	48287000	61717000	11372000	11058000	24350000	30780000	13593000	13108000	2339300
ALTVPELTQQMFDAR	SRGSQQYRALTVPELT	TQQMFDARNMMAACDP	R	A	L	A	R	N	15	0	1718.87	Q9BUF5;K7ESM5	Q9BUF5	283	297	TUBB6	Tubulin beta-6 chain	yes	no	2;3	4.4355e-06	113.76	332100000	0	4044900	7286200	4920700	5235500	3796400	17583000	8460900	8934100	16133000	16893000	17697000	28691000	8490800	29578000	19320000	35469000	29669000	8716600	0	0	0	0	0	4029800	0
ALTVPELTQQVFDAK	SRGSQQYRALTVPELT	TQQVFDAKNMMAACDP	R	A	L	A	K	N	15	0	1658.89	Q5JP53;P07437;Q5ST81	Q5JP53	265	279	TUBB	Tubulin beta chain	yes	no	2;3	1.2189e-20	148.52	2386700000	13386000	19295000	56071000	64438000	36169000	45898000	55447000	68286000	104530000	120260000	37159000	70045000	48844000	47776000	57695000	50603000	83704000	50233000	57064000	24599000	25537000	54886000	65534000	23789000	31369000	6019200
ALVADSHPESER	HQLSKTSRALVADSHP	DSHPESERISMRQSKV	R	A	L	E	R	I	12	0	1309.63	Q01082;Q01082-2;Q01082-3	Q01082	1657	1668	SPTBN1	Spectrin beta chain, non-erythrocytic 1	no	no	2;3	7.7794e-06	123.95	2255800000	11420000	12316000	6358000	0	18740000	17984000	29018000	28067000	22868000	21155000	115330000	181990000	57691000	109570000	94031000	305400000	295000000	14805000	23241000	7005900	6772500	43524000	59570000	3457000	0	0
ALVATPGK	KKGATPGKALVATPGK	ALVATPGKKGAAIPAK	K	A	L	G	K	K	8	0	755.454	P19338;C9JYW2;C9JLB1;C9J1H7;C9JWL1	P19338	117	124	NCL	Nucleolin	yes	no	2	0.032447	84.498	245620000	0	5263000	2970000	3248500	6095300	6836800	9880600	8899000	6539000	5251300	8144800	17682000	9402700	10493000	11333000	10397000	14579000	6045400	8606200	0	3751200	7217100	7121000	0	880570	181610
ALVATPGKK	KKGATPGKALVATPGK	LVATPGKKGAAIPAKG	K	A	L	K	K	G	9	1	883.549	P19338;C9JYW2;C9JLB1;C9J1H7;C9JWL1	P19338	117	125	NCL	Nucleolin	yes	no	2	0.046296	95.502	503910000	0	0	0	0	0	0	0	0	0	0	0	0	0	0	0	19403000	0	0	16915000	0	0	0	0	0	0	0
ALVAYYQK	AIRQSISKALVAYYQK	ALVAYYQKYVDEASKK	K	A	L	Q	K	Y	8	0	954.517	P62249;M0R210;M0R3H0;M0R1M5;M0QX76	P62249	91	98	RPS16	40S ribosomal protein S16	yes	no	2	0.013132	126.2	6004600000	41405000	48165000	45585000	51076000	57543000	84744000	327210000	334390000	123190000	122490000	348180000	632900000	230880000	188860000	197670000	236050000	296010000	84484000	112050000	36034000	32023000	82294000	93857000	0	5677400	0
ALVDGCATK	YDNNPYIRALVDGCAT	LVDGCATKKGYQKTVL	R	A	L	T	K	K	9	0	933.459	P20908	P20908	1784	1792	COL5A1	Collagen alpha-1(V) chain	yes	yes	2	0.024316	79.986	322470000	1748400	1634300	0	1490300	2667000	4142100	7251600	6964000	0	2866500	3616500	0	3478700	6867500	4946400	5406400	0	0	0	974140	1041300	0	2297900	0	0	0
ALVDGPCTQVR	VDVIDQNRALVDGPCT	DGPCTQVRRQAMPFKC	R	A	L	V	R	R	11	0	1214.61	P50914;E7EPB3	P50914	36	46	RPL14	60S ribosomal protein L14	yes	no	2	4.1533e-06	143.24	3207300000	35958000	40090000	67159000	83885000	0	0	0	351130000	0	175780000	0	0	0	0	0	193560000	0	0	160890000	39632000	39392000	89025000	80928000	7637900	0	0
ALVDGPCTQVRR	VDVIDQNRALVDGPCT	GPCTQVRRQAMPFKCM	R	A	L	R	R	Q	12	1	1370.71	P50914;E7EPB3	P50914	36	47	RPL14	60S ribosomal protein L14	yes	no	3	8.7323e-06	101.89	2176700000	0	0	0	0	0	0	0	0	0	0	10741000	0	0	14117000	0	0	0	0	0	0	0	0	0	0	0	0
ALVELLR	MELQQKDRALVELLRE	RALVELLREKVGLFAE	R	A	L	L	R	E	7	0	812.512	Q92974-3;Q92974-2;Q92974;Q5VY93;V9GYM8	Q92974-3	575	581	ARHGEF2	Rho guanine nucleotide exchange factor 2	yes	no	2	0.064747	92.467	229860000	1772900	1937200	2646400	0	5446000	0	12058000	10739000	7836100	0	11699000	20683000	0	9843900	9181900	9503300	0	5686700	0	0	2652300	3831900	0	0	2332900	0
ALVIAQELLSSEK	HKVEGQSRALVIAQEL	QELLSSEKAYVEMLQH	R	A	L	E	K	A	13	0	1399.79	B7ZM68;Q6ZNL6	B7ZM68	652	664	FGD5	FYVE, RhoGEF and PH domain-containing protein 5	yes	no	2	0.028674	56.569	100030000	0	0	2619100	2982900	4895200	5515000	6227500	5748100	2646900	0	0	8483100	8268300	7463600	7618100	7568900	8935700	4627800	0	0	0	0	0	0	0	0
ALVQNDTLLQVK	TYLKYSIKALVQNDTL	NDTLLQVKGTGANGSF	K	A	L	V	K	G	12	0	1340.77	Q92522	Q92522	95	106	H1FX	Histone H1x	yes	yes	2	0.0052462	75.739	189010000	0	0	0	0	0	0	0	0	0	0	26122000	43182000	0	0	0	16853000	32183000	0	0	0	0	0	0	0	0	0
ALWEIEVVHHDPCR	ATSATSSKALWEIEVV	VVHHDPCRGGAGQWNS	K	A	L	C	R	G	14	0	1759.85	Q14571	Q14571	280	293	ITPR2	Inositol 1,4,5-trisphosphate receptor type 2	yes	yes	3;4	0.0071369	51.771	532330000	0	0	0	0	0	0	0	0	0	0	0	0	0	0	0	0	0	0	0	0	0	0	0	0	0	0
ALYALQDIVSR	NTDYLRQRALYALQDI	ALQDIVSRHISESHEK	R	A	L	S	R	H	11	0	1247.69	E7ETA6;Q15154;E7EV56;Q15154-2;H0YBA1;A6NNN6	E7ETA6	1422	1432	PCM1	Pericentriolar material 1 protein	yes	no	2	0.00062318	121.36	169680000	11297000	1564600	0	1377800	0	0	2002000	1925000	0	0	0	58937000	0	0	0	0	0	0	0	0	0	0	0	0	0	0
ALYDNVAESPDELSFR	NHLNVLAKALYDNVAE	SPDELSFRKGDIMTVL	K	A	L	F	R	K	16	0	1824.85	P56945;P56945-5;P56945-8;P56945-7;P56945-2;P56945-6;P56945-3;P56945-4	P56945	10	25	BCAR1	Breast cancer anti-estrogen resistance protein 1	yes	no	2;3	2.5044e-118	254.2	229070000000	2133500000	2321900000	4414000000	4628000000	5480900000	6498000000	8900900000	8635000000	9157200000	9172100000	4293900000	7900200000	8892000000	7600000000	7216100000	6482900000	8304700000	8561600000	9351000000	2290600000	2697600000	4518500000	4959000000	1326800000	1305900000	247480000
ALYDNVAESPDELSFRK	NHLNVLAKALYDNVAE	PDELSFRKGDIMTVLE	K	A	L	R	K	G	17	1	1952.95	P56945;P56945-5;P56945-8;P56945-7;P56945-2;P56945-6;P56945-3;P56945-4	P56945	10	26	BCAR1	Breast cancer anti-estrogen resistance protein 1	yes	no	2;3	8.6766e-23	152.37	6292700000	65831000	61417000	130880000	129370000	163490000	228590000	312500000	286320000	350670000	399810000	144960000	297810000	351710000	331540000	253920000	256950000	359180000	358120000	340980000	0	0	0	5980000	49740000	44509000	8789200
ALYDTFSAFGNILSCK	LDKSIDNKALYDTFSA	FGNILSCKVVCDENGS	K	A	L	C	K	V	16	0	1805.87	P11940-2;P11940;E7EQV3;E5RJB9;E5RGH3;H0YEQ8;B1ANR0;Q13310-2;Q13310;Q13310-3;H0Y5F5;B1ANR1	P11940-2	114	129	PABPC1;PABPC4	Polyadenylate-binding protein 1;Polyadenylate-binding protein 4	no	no	2	0.00024523	101.04	135280000	0	0	0	2019200	0	0	0	0	0	0	0	0	8948100	4834800	0	7544600	0	0	0	0	0	0	0	0	0	0
ALYNQYIHFK	PQNPVELKALYNQYIH	YNQYIHFKETEILAKE	K	A	L	F	K	E	10	0	1295.67	Q9UPN3;H3BPE1;H3BQK9;Q9UPN3-4;F5GZL7;Q9UPN3-3;Q9UPN3-2;F8W8Q1;E9PNZ4;E9PLY0	Q9UPN3	351	360	MACF1	Microtubule-actin cross-linking factor 1, isoforms 1/2/3/5	no	no	3	0.010463	73.233	122040000	0	0	0	0	0	5631100	2661300	0	0	0	6725700	24653000	10898000	9925000	8628400	12717000	28763000	0	0	0	0	4927500	6507200	0	0	0
ALYPSSVGQPFQGAYLEINKNPK	SELFKDKKALYPSSVG	LEINKNPKYKKLKDAI	K	A	L	P	K	Y	23	1	2520.3	O43795-2;H7C2Y7;E9PDF6;O43795;E7EPB4	O43795-2	895	917	MYO1B	Unconventional myosin-Ib	no	no	2;3	3.7029e-29	150.94	1616000000	74631000	81814000	0	0	0	0	0	0	0	90710000	0	0	201290000	0	0	0	290850000	0	139160000	0	0	0	0	0	0	0
AMAAEAEASR	KLPVQLQRAMAAEAEA	AAEAEASREARAKVIA	R	A	M	S	R	E	10	0	1005.45	B4E2V5;P27105	B4E2V5	155	164	STOM	Erythrocyte band 7 integral membrane protein	yes	no	2	0.0025302	115.23	1558900000	0	7744000	8865000	8066800	11004000	13557000	18796000	16790000	15928000	15097000	21598000	15064000	16016000	20118000	20240000	16149000	20366000	12054000	14531000	3696800	3644000	10276000	0	3351100	3408000	0
AMADELSEK	NIYKPNNKAMADELSE	MADELSEKQVYDAHTK	K	A	M	E	K	Q	9	0	992.448	Q03135;E9PCT5	Q03135	31	39	CAV1	Caveolin-1;Caveolin	yes	no	2	0.0037274	133.13	30293000000	364670000	338620000	197550000	175250000	398860000	467580000	596620000	591720000	355000000	357160000	527750000	980630000	499900000	1054500000	899370000	953290000	1142500000	278480000	340430000	97370000	99618000	449260000	399850000	45840000	46187000	3092700
AMADELSEKQVYDAHTK	NIYKPNNKAMADELSE	QVYDAHTKEIDLVNRD	K	A	M	T	K	E	17	1	1934.9	Q03135;E9PCT5	Q03135	31	47	CAV1	Caveolin-1;Caveolin	yes	no	3;4	0.0045975	64.454	369860000	1883300	0	0	0	0	0	0	0	0	0	0	0	0	5486400	0	0	0	0	0	0	1411600	0	0	0	0	0
AMDDGVKELLTVGQEHWK	EAVGKFTKAMDDGVKE	TVGQEHWKRCTGPLPK	K	A	M	W	K	R	18	1	2055.01	Q9Y5X1	Q9Y5X1	408	425	SNX9	Sorting nexin-9	yes	yes	3;4	2.4366e-15	135.09	997200000	23251000	26622000	10686000	6590600	17698000	19648000	0	31151000	16879000	0	55411000	91600000	0	48043000	44685000	83584000	51089000	20515000	25961000	9175500	8354100	41671000	23052000	0	1816700	0
AMDLAQAGSTVESK	LANTLKSKAMDLAQAG	AGSTVESKIYDTLQWQ	K	A	M	S	K	I	14	0	1406.67	Q5JTH9-2;Q5JTH9-3;Q5JTH9;F5H456	Q5JTH9-2	500	513	RRP12	RRP12-like protein	yes	no	2	0.0016382	75.316	41943000	0	0	0	0	0	0	0	0	0	0	0	0	0	0	0	0	0	0	0	0	0	0	0	0	0	0
AMDSDWFAENYMGR	GQILANFKAMDSDWFA	FAENYMGRKTKVGLPP	K	A	M	G	R	K	14	0	1691.67	P55084-2;P55084;B5MD38;F5GZQ3	P55084-2	370	383	HADHB	Trifunctional enzyme subunit beta, mitochondrial;3-ketoacyl-CoA thiolase	yes	no	2	1.4685e-05	94.09	206070000	1964100	0	5207400	6617500	5358000	5461400	10807000	13080000	0	8612400	3946500	7773000	6217100	7889600	9907800	6612700	4976600	5640600	6490900	1538300	0	3969400	5708200	0	0	0
AMEALATAEQACK	DLREKNWKAMEALATA	ATAEQACKEKLLSLTQ	K	A	M	C	K	E	13	0	1392.64	Q9P2E9-2;Q9P2E9;Q9P2E9-3;F8W7S5	Q9P2E9-2	1024	1036	RRBP1	Ribosome-binding protein 1	yes	no	2	2.7676e-11	140.01	586870000	0	0	0	0	1503900	0	3241600	0	3260600	2964800	2780800	6638800	0	3562500	0	3152400	0	1817600	0	0	0	2293300	0	0	0	0
AMEWITAK	FGTKISARAMEWITAK	AMEWITAKLKEARGRG	R	A	M	A	K	L	8	0	948.474	Q01813;Q01813-2;B1APP8;H0Y757	Q01813	693	700	PFKP	6-phosphofructokinase type C	yes	no	2	0.041572	87.476	148500000	0	0	0	0	0	4401400	8316000	6694200	0	0	0	0	0	0	5004400	0	0	0	0	0	0	0	0	3201600	0	0
AMFLQPDLDSLVDFSTNNQKK	QGYVAWLRAMFLQPDL	FSTNNQKKAQDSSLHM	R	A	M	K	K	A	21	1	2410.18	I3L1L3;Q9BQG0;Q9BQG0-2	I3L1L3	332	352	MYBBP1A	Myb-binding protein 1A	yes	no	3	2.7059e-06	95.5	226630000	0	0	0	0	0	0	0	0	0	0	0	0	0	0	0	0	0	0	0	0	0	0	0	0	0	0
AMGIMNSFLNDIFER	PDTGIWCKAMGIMNSF	FLNDIFERIAGEASRL	K	A	M	E	R	I	15	0	1756.83	Q6DRA6;Q6DN03	Q6DRA6	59	73	HIST2H2BD;HIST2H2BC	Putative histone H2B type 2-D;Putative histone H2B type 2-C	yes	no	2	0.00092662	79.875	256430000	0	0	0	0	0	0	0	0	0	0	0	0	0	0	0	0	0	0	0	0	0	0	0	0	0	0
AMGIMNSFVNDIFER	PDTGISSKAMGIMNSF	FVNDIFERIAGEASRL	K	A	M	E	R	I	15	0	1742.81	Q16778;P33778;P23527;P06899;Q8N257;Q99879;Q99877;Q93079;Q5QNW6;P62807;P58876;O60814;Q5QNW6-2;U3KQK0;B4DR52;P57053;Q99880	Q16778	59	73	HIST2H2BE;HIST1H2BB;HIST1H2BO;HIST1H2BJ;HIST3H2BB;HIST1H2BM;HIST1H2BN;HIST1H2BH;HIST2H2BF;HIST1H2BC;HIST1H2BD;HIST1H2BK;H2BFS;HIST1H2BL	Histone H2B type 2-E;Histone H2B type 1-B;Histone H2B type 1-O;Histone H2B type 1-J;Histone H2B type 3-B;Histone H2B type 1-M;Histone H2B type 1-N;Histone H2B type 1-H;Histone H2B type 2-F;Histone H2B type 1-C/E/F/G/I;Histone H2B type 1-D;Histone H2B type 1-K;Histone H2B;Histone H2B type F-S;Histone H2B type 1-L	no	no	2;3	1.115e-105	250.05	40820000000	0	71366000	0	0	0	41763000	0	69849000	0	0	104630000	53872000	0	11365000	76233000	128830000	21866000	0	16417000	0	0	0	0	0	0	0
AMGNLQIDFADPSR	QSIMAIVKAMGNLQID	IDFADPSRADDARQLF	K	A	M	S	R	A	14	0	1533.72	P04899;P04899-4;P04899-6;P04899-3;P04899-5;P04899-2;F5GZL8	P04899	87	100	GNAI2	Guanine nucleotide-binding protein G(i) subunit alpha-2	yes	no	2	0.067898	45.54	216910000	0	6228600	0	0	0	0	0	0	0	0	0	0	0	0	9148500	0	0	0	0	0	0	12283000	14316000	0	0	0
AMGNLQIDFADPSRADDAR	QSIMAIVKAMGNLQID	PSRADDARQLFALSCT	K	A	M	A	R	Q	19	1	2061.95	P04899;P04899-4;P04899-6;P04899-3;P04899-5;P04899-2;F5GZL8	P04899	87	105	GNAI2	Guanine nucleotide-binding protein G(i) subunit alpha-2	yes	no	3	0.00087265	74.147	351000000	6388800	7775200	6091100	6568000	11138000	0	0	0	0	14069000	0	9311400	0	15881000	13473000	0	18154000	0	10661000	4008000	4193800	11942000	12923000	0	0	0
AMGPENNLYSQYEQK	PGNRSQPRAMGPENNL	LYSQYEQKVRPCIDLI	R	A	M	Q	K	V	15	0	1770.79	P20592;B7Z5D3;C9JEL4;C9JS04;C9JZQ9	P20592	82	96	MX2	Interferon-induced GTP-binding protein Mx2	yes	no	2	2.3667e-32	169.98	142450000	0	0	0	0	0	0	3832700	9928100	0	0	8252800	13027000	7578800	0	10253000	11467000	13778000	0	0	0	0	8769900	0	0	0	0
AMLDQLMGTSR	MSAQAQMRAMLDQLMG	DQLMGTSRDGDTTRQR	R	A	M	S	R	D	11	0	1221.58	Q9Y383;V9GZ75;F8WEU3	Q9Y383	9	19	LUC7L2	Putative RNA-binding protein Luc7-like 2	yes	no	2	2.4612e-08	149.49	1026800000	0	0	0	7866000	7633500	9965200	27252000	24612000	16201000	20790000	16517000	33490000	14417000	18372000	0	11194000	16613000	12059000	12874000	3971900	0	0	0	5434700	0	879740
AMLFDENKK	KDKYERERAMLFDENK	MLFDENKKLTAENEKL	R	A	M	K	K	L	9	1	1094.54	Q9Y5S2;H0YLY0	Q9Y5S2	767	775	CDC42BPB	Serine/threonine-protein kinase MRCK beta	yes	no	3	0.0053762	82.287	197130000	0	0	4063500	4461700	6571600	6829500	9842200	13611000	0	0	6998900	10966000	9687100	13715000	11570000	12109000	20025000	0	8575800	1675800	2664300	5348500	5943800	0	0	0
AMLPPNSFQGK	KFFSPLQKAMLPPNSF	PPNSFQGKVAFITGGG	K	A	M	G	K	V	11	0	1188.6	B7Z6B8;Q16698;E5RJG7;E5RFV2;E5RID6	B7Z6B8	41	51	DECR1	2,4-dienoyl-CoA reductase, mitochondrial	yes	no	2	0.020174	68.355	495740000	8649800	10166000	6242200	7370100	12056000	15261000	28344000	27739000	12568000	13444000	19018000	41690000	22468000	33458000	34064000	24313000	33402000	15266000	17176000	5450000	5512400	15352000	14939000	1436000	1813100	0
AMLQLLQDKDTYSWLLK	TYGQQLQKAMLQLLQD	DTYSWLLKERSDTSDK	K	A	M	L	K	E	17	1	2065.09	P20591;F8W8T1	P20591	615	631	MX1	Interferon-induced GTP-binding protein Mx1;Interferon-induced GTP-binding protein Mx1, N-terminally processed	yes	no	3	9.7148e-07	119.46	359200000	5110400	4404900	7135900	0	12433000	17718000	10383000	10801000	0	0	7415100	9416400	13308000	11949000	8470900	13000000	20565000	12273000	16132000	0	0	5975500	6667600	0	0	0
AMMQILQEK	ENGDSLQKAMMQILQE	MMQILQEKNRYSWLLQ	K	A	M	E	K	N	9	0	1090.55	P20592	P20592	664	672	MX2	Interferon-induced GTP-binding protein Mx2	yes	yes	2	0.0089638	96.665	182400000	0	0	0	0	0	0	0	0	0	0	0	0	0	0	64653000	0	22634000	0	0	0	0	0	0	0	2054000	0
AMNGESLDGR	EHASVAMRAMNGESLD	NGESLDGRQIRVDHAG	R	A	M	G	R	Q	10	0	1048.46	P98179	P98179	66	75	RBM3	Putative RNA-binding protein 3	yes	yes	2	0.00061649	117.02	4401600000	15673000	12235000	12937000	11435000	16640000	18784000	45614000	34010000	19255000	14197000	42517000	56907000	30360000	47765000	38445000	58701000	61404000	19721000	15638000	7494000	10391000	28635000	20057000	3539300	0	0
AMQDAEVSKSDIGEVILVGGMTR	RTIAPCQKAMQDAEVS	ILVGGMTRMPKVQQTV	K	A	M	T	R	M	23	1	2405.19	P38646;H0YBG6	P38646	369	391	HSPA9	Stress-70 protein, mitochondrial	yes	no	3	1.5188e-08	90.912	830550000	0	7168200	23282000	17589000	30097000	21555000	34232000	31564000	51118000	36706000	16752000	27185000	0	27735000	24932000	21253000	19462000	35783000	38670000	10274000	6522300	20017000	22267000	0	0	0
AMQEALAK	GPSKATVKAMQEALAK	AMQEALAKLKEEEERQ	K	A	M	A	K	L	8	0	860.443	O60841	O60841	343	350	EIF5B	Eukaryotic translation initiation factor 5B	yes	yes	2	0.064713	75.738	0	0	0	0	0	0	0	0	0	0	0	0	0	0	0	0	0	0	0	0	0	0	0	0	0	0	0
AMQGLTGR	TSVFDCQKAMQGLTGR	AMQGLTGRKFANRVVV	K	A	M	G	R	K	8	0	832.423	P26368-2;P26368;K7ENG2	P26368-2	441	448	U2AF2	Splicing factor U2AF 65 kDa subunit	yes	no	2	0.042678	78.149	218070000	3053700	2747400	2280400	2620600	2912000	3991700	6303600	6409500	4035400	4533500	6236000	9316700	4592100	6395200	6114500	5761600	0	3049900	0	2047000	1592600	3600200	3741900	0	0	0
AMSLVSNEGDSEQNEIR	LDWFPRMRAMSLVSNE	DSEQNEIRSLQEKLES	R	A	M	I	R	S	17	0	1877.84	Q14571	Q14571	2631	2647	ITPR2	Inositol 1,4,5-trisphosphate receptor type 2	yes	yes	2	1.8573e-89	228.51	1111500000	0	0	0	0	0	0	0	0	0	0	0	0	0	0	0	0	0	0	0	0	0	0	0	0	0	0
AMSLVSNEGEGEQNEIR	LDWFPRMRAMSLVSNE	EGEQNEIRILQDKLNS	R	A	M	I	R	I	17	0	1861.85	Q14573	Q14573	2607	2623	ITPR3	Inositol 1,4,5-trisphosphate receptor type 3	yes	yes	2	6.4166e-48	180.74	567470000	0	0	0	0	0	0	0	0	0	0	0	0	0	0	0	0	0	0	0	0	0	0	0	0	0	0
AMTILLEEAK	AKQDAAMKAMTILLEE	TILLEEAKAKDSGKSE	K	A	M	A	K	A	10	0	1117.61	P55265-5;P55265;P55265-4;E7ENU4;P55265-3;H0YCK3;P55265-2	P55265-5	270	279	ADAR	Double-stranded RNA-specific adenosine deaminase	yes	no	2	0.00097322	104.22	441540000	0	0	0	0	0	9818700	0	16488000	0	10458000	0	34191000	15586000	0	16211000	7261500	25203000	0	10315000	0	4501300	0	10037000	0	0	0
AMVNKDDIQK	ELAENGKKAMVNKDDI	VNKDDIQKMNPPKFSK	K	A	M	Q	K	M	10	1	1160.59	P35580;P35580-3;P35580-2;F8W6L6;P35580-4;E7ERA5	P35580	69	78	MYH10	Myosin-10	yes	no	2;3	2.8352e-71	255.11	29875000000	170640000	165810000	126300000	127870000	213900000	243000000	428210000	348850000	475160000	397020000	243310000	400710000	374560000	473350000	424790000	168610000	300840000	299000000	330080000	82200000	69347000	224040000	194030000	29830000	22318000	1765100
AMVSNAQLDNEK	EVEEKYKKAMVSNAQL	NAQLDNEKNNLIYQVD	K	A	M	E	K	N	12	0	1318.62	Q9Y608;A8MXR0;C9JSU1;Q9Y608-4;Q9Y608-2;Q32MZ4-4;Q32MZ4-3;Q32MZ4-2;Q32MZ4	Q9Y608	382	393	LRRFIP2;LRRFIP1	Leucine-rich repeat flightless-interacting protein 2;Leucine-rich repeat flightless-interacting protein 1	no	no	2	2.1318e-29	202.05	1390200000	24632000	21809000	12578000	12950000	34269000	38524000	57172000	46536000	30883000	35687000	61562000	111840000	55057000	81837000	67610000	78633000	96788000	31726000	37506000	11430000	12562000	39009000	37374000	1998200	3250200	0
ANACNSVIK	KGLSKIERANACNSVI	NACNSVIKQLMKKEFT	R	A	N	I	K	Q	9	0	975.481	P16615-5;P16615-2;P16615-3;P16615;H7C5W9;P16615-4	P16615-5	468	476	ATP2A2	Sarcoplasmic/endoplasmic reticulum calcium ATPase 2	yes	no	2	0.028869	76.345	53499000	0	0	3265200	0	0	0	6535400	5485700	6732500	6176200	0	0	3837200	0	0	0	0	0	0	0	0	0	0	0	0	0
ANCIDSTASAEAVFASEVKK	GHFVISIKANCIDSTA	VFASEVKKMQQENMKP	K	A	N	K	K	M	20	1	2097	P22087;M0QXL5;M0R2Q4;M0R299	P22087	266	285	FBL	rRNA 2-O-methyltransferase fibrillarin	yes	no	3	0.0050746	36.663	51037000	0	0	0	0	0	0	0	0	0	0	0	0	0	0	0	0	0	0	0	0	0	0	0	0	0	0
ANDQEPCGWWLAK	DEVEVYSRANDQEPCG	PCGWWLAKVRMMKGEF	R	A	N	A	K	V	13	0	1573.7	P51114;B4DXZ6;P51114-2;E9PFF5;C9JAJ4	P51114	71	83	FXR1	Fragile X mental retardation syndrome-related protein 1	yes	no	2	8.0093e-09	117.93	574110000	5234200	7865900	9272300	8280200	9608400	9415400	29801000	28829000	14371000	11811000	23869000	35106000	10547000	29844000	26539000	21559000	26285000	10303000	0	4375700	5002900	17912000	14756000	0	0	0
ANEEYGLR	GVLLMKSRANEEYGLR	ANEEYGLRLGSQIFVK	R	A	N	L	R	L	8	0	950.446	Q9UDY2;Q9UDY2-3;Q9UDY2-7;Q9UDY2-6;Q9UDY2-2;Q9UDY2-4;Q9UDY2-5	Q9UDY2	315	322	TJP2	Tight junction protein ZO-2	yes	no	2	0.013072	147.19	603470000	8079600	11231000	4429500	6064500	12969000	20225000	17567000	26227000	9414600	15415000	18597000	42513000	35105000	47550000	58076000	58652000	84965000	17680000	26771000	4807000	5287600	22142000	21270000	0	0	0
ANEFLEVGK	RPENALKRANEFLEVG	NEFLEVGKKQPALDVL	R	A	N	G	K	K	9	0	1005.51	Q14152	Q14152	15	23	EIF3A	Eukaryotic translation initiation factor 3 subunit A	yes	yes	2	0.015175	88.495	132430000	0	0	0	0	0	0	0	15983000	8216200	0	0	36278000	18856000	0	35688000	0	0	13085000	0	0	0	0	0	0	0	0
ANELQLR	PDVQDGVRANELQLRW	RANELQLRWQEYRELV	R	A	N	L	R	W	7	0	842.461	Q15149;Q15149-7;Q15149-9;Q15149-5;Q15149-6;Q15149-2;E9PMV1;Q15149-8	Q15149	411	417	PLEC	Plectin	no	no	2	0.044902	102.71	50576000	2158900	2392700	0	0	0	2318000	0	4187100	0	0	0	0	0	0	4381800	6897900	5977700	0	0	0	1402300	2673100	0	0	0	0
ANEQEPCGWWLAR	DEVEVYSRANEQEPCG	PCGWWLARVRMMKGDF	R	A	N	A	R	V	13	0	1615.72	P51116;I3L1Z2	P51116	81	93	FXR2	Fragile X mental retardation syndrome-related protein 2	yes	no	2	0.038277	53.869	0	0	0	0	0	0	0	0	0	0	0	0	0	0	0	0	0	0	0	0	0	0	0	0	0	0	0
ANEQLGLTSMHTLWFR	CFLAGDHRANEQLGLT	SMHTLWFREHNRIATE	R	A	N	F	R	E	16	0	1902.94	Q92626	Q92626	978	993	PXDN	Peroxidasin homolog	yes	yes	3	0.008395	46.324	95696000	5907100	6377700	5249300	0	7221100	0	11696000	0	0	0	10883000	0	0	13911000	11447000	0	0	0	0	0	1918100	6801200	8927700	0	0	0
ANFENLAK	TSKTSNIRANFENLAK	ANFENLAKEKEQEDRR	R	A	N	A	K	E	8	0	905.461	Q14247;Q14247-3;Q14247-2;B4E358;E9PKG3;E9PP90;H0YCD9	Q14247	352	359	CTTN	Src substrate cortactin	yes	no	2	0.013204	113.94	908250000	0	0	0	0	0	0	0	0	0	0	0	0	0	0	0	0	0	0	0	0	0	0	0	0	0	0
ANGMELDGR	DAKEAKERANGMELDG	NGMELDGRRIRVDFSI	R	A	N	G	R	R	9	0	961.429	H7BXF3;P62995-3;P62995;Q13595-2;B4DQI6;B4DUA9;Q13595	H7BXF3	38	46	TRA2B;TRA2A	Transformer-2 protein homolog beta;Transformer-2 protein homolog alpha	yes	no	2	0.024937	79.489	68025000	0	0	0	0	0	0	0	0	0	0	0	0	0	0	0	0	0	0	0	0	0	0	0	0	0	0
ANGMELDGRR	DAKEAKERANGMELDG	GMELDGRRIRVDFSIT	R	A	N	R	R	I	10	1	1117.53	H7BXF3;P62995-3;P62995;Q13595-2;B4DQI6;B4DUA9;Q13595	H7BXF3	38	47	TRA2B;TRA2A	Transformer-2 protein homolog beta;Transformer-2 protein homolog alpha	yes	no	2;3	0.0021576	95.642	730540000	0	0	0	0	0	0	0	0	0	0	0	0	0	0	0	0	0	0	0	0	0	0	0	0	0	0
ANGTTVHVGIHPSK	IERVQREKANGTTVHV	HVGIHPSKVVITRLKL	K	A	N	S	K	V	14	0	1416.75	P61254;J3QRI7;J3QQQ9;J3QQV1;J3QRC4;J3KS10;Q9UNX3;E5RIT6	P61254	90	103	RPL26;KRBA2;RPL26L1	60S ribosomal protein L26;60S ribosomal protein L26-like 1	no	no	2;3;4	1.1941e-81	247.9	11089000000	188350000	184200000	121960000	52474000	190550000	286000000	509700000	485890000	107290000	91141000	490200000	888440000	144850000	567610000	596610000	534800000	813960000	101430000	325740000	106150000	98520000	343010000	103870000	47882000	0	0
ANHPMDAEVTK	QEAQKIFKANHPMDAE	PMDAEVTKAKLLGFGS	K	A	N	T	K	A	11	0	1211.56	O95782-2;O95782	O95782-2	873	883	AP2A1	AP-2 complex subunit alpha-1	yes	no	2;3	1.2652e-05	134.56	413170000	0	2080100	0	0	2029700	2624400	0	2584900	0	0	1813400	4428000	2370700	5220300	4856700	4323800	4993400	0	2402600	0	0	2779700	2081700	0	0	0
ANKHQIK	LVFIVDVKANKHQIKQ	KANKHQIKQAVKKLYD	K	A	N	I	K	Q	7	1	837.482	P62750;H7BY10;K7ERT8;A8MUS3;K7EJV9;K7EMA7	P62750	104	110	RPL23A	60S ribosomal protein L23a	yes	no	2	0.050367	128.48	149580000	0	0	0	0	0	0	0	0	0	0	14147000	32830000	0	23471000	24088000	11780000	19133000	0	0	0	0	0	0	2692000	2089100	81459
ANLEELR	KEERERMRANLEELRS	RANLEELRSQHNEKVE	R	A	N	L	R	S	7	0	843.445	Q0VF96	Q0VF96	649	655	CGNL1	Cingulin-like protein 1	yes	yes	2	0.019286	120.49	236900000	0	0	0	0	0	0	0	0	0	0	0	36419000	15610000	27102000	26439000	26155000	28116000	0	0	0	0	0	0	0	0	0
ANLEEVAEVVR	DEGNENSKANLEEVAE	EEVAEVVRITKQLTLG	K	A	N	V	R	I	11	0	1227.65	Q9BYK8;Q9BYK8-2;Q9BYK8-4	Q9BYK8	2492	2502	HELZ2	Helicase with zinc finger domain 2	yes	no	2	0.030557	62.338	229210000	5777400	5179900	3334600	4272200	8009700	7843900	8193900	10338000	3783200	5958300	9301700	13064000	19218000	13322000	15747000	11667000	15150000	8597100	13027000	2384600	2506800	7955500	6883500	0	0	0
ANLPQSFQVDTSK	GLSPGMVRANLPQSFQ	SFQVDTSKAGVAPLQV	R	A	N	S	K	A	13	0	1433.72	Q5HY54;P21333-2;P21333	Q5HY54	1465	1477	FLNA	Filamin-A	yes	no	2	5.706e-16	155.08	1285600000	8279000	7578800	7419900	7411500	16847000	20014000	26738000	44412000	19398000	32096000	44406000	66732000	26484000	49028000	46867000	88266000	117910000	17916000	22143000	4687800	4877400	20026000	22181000	0	0	0
ANLQIDQINTDLNLER	LINDRLKKANLQIDQI	NTDLNLERSHAQKNEN	K	A	N	E	R	S	16	0	1868.96	P35579;P35579-2	P35579	1755	1770	MYH9	Myosin-9	no	no	2;3	3.9649e-197	293.77	154320000000	3549000000	3801400000	1723400000	2162300000	3091200000	4319800000	4275500000	4595700000	2718800000	2856900000	3934700000	6728000000	4650100000	5452200000	5089100000	4443500000	4701700000	3990200000	4174800000	2445600000	2528600000	3481800000	3224000000	351890000	339400000	59925000
ANLQIDQINTDLNLERSHAQKNENAR	LINDRLKKANLQIDQI	AQKNENARQQLERQNK	K	A	N	A	R	Q	26	2	3004.51	P35579;P35579-2	P35579	1755	1780	MYH9	Myosin-9	no	no	4	6.3554e-18	120.32	960190000	0	0	0	0	0	0	0	0	0	0	0	0	0	0	0	0	0	0	0	0	0	0	0	0	0	0
ANLQLSNR	LESEERDRANLQLSNR	ANLQLSNRRLERKVKE	R	A	N	N	R	R	8	0	914.493	Q0VF96;Q0VF96-2	Q0VF96	1170	1177	CGNL1	Cingulin-like protein 1	yes	no	2	0.032173	84.743	228490000	0	0	1763700	2429600	0	5940200	12785000	11130000	8153300	9610800	15331000	24909000	14142000	17141000	16470000	20949000	23644000	7671300	12941000	0	0	0	0	0	0	0
ANNLSSLSK	ALSALDSKANNLSSLS	NNLSSLSKKYRQDAKY	K	A	N	S	K	K	9	0	932.493	O75396	O75396	170	178	SEC22B	Vesicle-trafficking protein SEC22b	yes	yes	2	0.011638	93.667	292480000	3258100	0	8598600	7663800	8016300	9915700	13644000	12916000	14232000	14180000	11421000	13149000	11133000	0	0	11230000	14485000	12860000	0	0	0	7636900	0	3730200	3967200	0
ANPFGGASHAK	AHLGTALKANPFGGAS	FGGASHAKGIVLEKVG	K	A	N	A	K	G	11	0	1055.51	P62266;D6RD47;D6RDJ2;D6RIX0;D6R9I7	P62266	38	48	RPS23	40S ribosomal protein S23	yes	no	2;3	0.001226	105.46	5530000000	75732000	83735000	58159000	60998000	77552000	82922000	216830000	175740000	102790000	97007000	215110000	355860000	171980000	225500000	191720000	219770000	245020000	92491000	107850000	44774000	0	35587000	124470000	14075000	16983000	0
ANPPITHLGDEPK	PRRGSLERANPPITHL	THLGDEPKEFSMAKMN	R	A	N	P	K	E	13	0	1387.71	O95425-2;O95425-4;O95425-3;O95425	O95425-2	578	590	SVIL	Supervillin	yes	no	3	0.014184	56.139	302840000	2361200	3068300	0	0	3263200	4783700	6535400	7393600	4749900	4975200	6833300	14665000	6833600	6565500	11255000	8242700	13624000	4120600	5327800	1377100	1631100	4578600	5991100	0	0	0
ANPPITHLGDEPKEFSMAK	PRRGSLERANPPITHL	PKEFSMAKMNAQGNLD	R	A	N	A	K	M	19	1	2081.03	O95425-2;O95425-4;O95425-3;O95425	O95425-2	578	596	SVIL	Supervillin	yes	no	3;4	4.8687e-06	112.55	3256900000	0	0	0	1270300	0	0	0	0	0	0	0	0	0	0	0	0	0	0	0	0	7071000	0	16002000	0	0	0
ANRGPAYGLSR	________________	GPAYGLSREVQQKIEK	M	A	N	S	R	E	11	1	1160.61	P37802	P37802	2	12	TAGLN2	Transgelin-2	yes	yes	2	0.035088	58.172	130730000	0	0	0	0	0	0	0	0	0	0	0	0	0	0	0	35739000	60028000	0	0	0	0	0	0	0	0	0
ANSFTVSSVAAPSWLHR	ALTEVYAKANSFTVSS	AAPSWLHRFIIGKKGQ	K	A	N	H	R	F	17	0	1828.92	Q00341;Q00341-2;H0Y394;H7C0A4	Q00341	361	377	HDLBP	Vigilin	yes	no	3	0.0034904	70.802	65319000	0	0	0	0	0	0	0	0	0	0	0	23320000	0	0	15346000	0	26653000	0	0	0	0	0	0	0	0	0
ANVDKVFFDLMR	VETSAKTRANVDKVFF	KVFFDLMREIRARKME	R	A	N	M	R	E	12	1	1453.74	P11233;P11234;Q6ZS74;B4E040	P11233	162	173	RALA;RALB	Ras-related protein Ral-A;Ras-related protein Ral-B	no	no	3	2.6501e-06	126.32	1114100000	6013000	6094000	21011000	21196000	19443000	23198000	35226000	37995000	35068000	44512000	6854900	38678000	48343000	26337000	27190000	23939000	29375000	28722000	44603000	7991300	9989000	15537000	0	11965000	9874500	3593100
ANVELDHATLVR	QREHRSMRANVELDHA	LDHATLVRFSPDCRAF	R	A	N	V	R	F	12	0	1336.71	E9PF19;Q9Y4P3;C9JVF0	E9PF19	96	107	TBL2	Transducin beta-like protein 2	yes	no	3	0.055822	45.28	562910000	0	0	0	0	0	0	0	0	0	0	0	0	0	0	0	0	0	0	0	0	2063100	0	5008700	0	0	0
ANVPNKVIQCFAETGQVQK	LALSVYLRANVPNKVI	AETGQVQKIVLYAKKV	R	A	N	Q	K	I	19	1	2130.09	Q00610-2;Q00610	Q00610-2	482	500	CLTC	Clathrin heavy chain 1	yes	no	3	4.938e-23	146.81	1218700000	7000700	0	6858900	0	15117000	0	39309000	25363000	21598000	0	44720000	0	0	30672000	0	47137000	0	0	0	0	4224000	0	0	0	0	0
APAHLSLPDPQALKR	HQVPWMEKAPAHLSLP	PDPQALKRDVPCDNVS	K	A	P	K	R	D	15	1	1612.9	P28799;P28799-3;K7EQ05;P28799-2;K7EKL3	P28799	348	362	GRN	Granulins;Acrogranin;Paragranulin;Granulin-1;Granulin-2;Granulin-3;Granulin-4;Granulin-5;Granulin-6;Granulin-7	yes	no	2;3;4	5.1677e-22	154.72	4307300000	10671000	17118000	24821000	30277000	31839000	59540000	89858000	67281000	110440000	105530000	35829000	78432000	84993000	50879000	68556000	41191000	70486000	75319000	88240000	8876000	14048000	31985000	33598000	18342000	0	0
APAMFNIR	KKDWYDVKAPAMFNIR	APAMFNIRNIGKTLVT	K	A	P	I	R	N	8	0	918.475	P61247;D6RG13;F5H4F9;E9PFI5;H0Y8L7;H0Y9Y4;D6RI02	P61247	35	42	RPS3A	40S ribosomal protein S3a	yes	no	2	0.012887	146.94	11773000000	143190000	135690000	130320000	170170000	188560000	258980000	580950000	711990000	261210000	296670000	423350000	734770000	498020000	614290000	622760000	557000000	814680000	213360000	325910000	86720000	110680000	321680000	321590000	0	24974000	0
APAQKAPAPK	PKAQKGQKAPAQKAPA	AQKAPAPKASGKKA__	K	A	P	P	K	A	10	1	977.566	P50914	P50914	200	209	RPL14	60S ribosomal protein L14	yes	yes	2	0.00030417	92.051	140270000	0	0	0	0	0	0	0	0	0	0	0	0	0	0	0	0	0	0	0	0	0	0	0	0	0	0
APAQKVPAQK	KITAASKKAPAQKVPA	AQKVPAQKATGQKAAP	K	A	P	Q	K	A	10	1	1036.6	P50914	P50914	173	182	RPL14	60S ribosomal protein L14	yes	yes	2	0.054928	57.55	95347000	0	0	0	0	0	0	0	0	0	0	0	0	0	0	0	0	0	0	0	0	0	0	0	0	0	0
APASSLHTQEAGR	SRRQEGGKAPASSLHT	LHTQEAGRSLIKKRVT	K	A	P	G	R	S	13	0	1323.65	O95425-2;O95425-4;O95425-3;O95425;F5H2Q5	O95425-2	729	741	SVIL	Supervillin	yes	no	2;3	1.9403e-41	203.87	2513300000	0	0	0	1514800	2830900	3938900	0	0	0	2047200	0	0	7050500	10740000	0	0	0	2920300	0	3293500	0	0	5604800	0	0	0
APDFVFYAPR	VIKPIDKKAPDFVFYA	DFVFYAPRLRINKRIL	K	A	P	P	R	L	10	0	1181.59	P26038;P35241;P35241-5;P35241-4	P26038	264	273	MSN;RDX	Moesin;Radixin	no	no	2	0.050718	60.342	179060000	10152000	11569000	0	7474600	0	8362600	11329000	10544000	7500400	0	9169600	14393000	15097000	0	7516800	11013000	9683900	0	8236900	2391200	0	0	6431400	0	0	0
APESLFLLEEMR	GRSKVFIKAPESLFLL	LFLLEEMRERKYDGYA	K	A	P	M	R	E	12	0	1433.72	Q12965;H0YNQ8	Q12965	680	691	MYO1E	Unconventional myosin-Ie	yes	no	2;3	5.6532e-37	211.26	2795700000	62734000	74381000	33624000	40151000	69587000	108030000	117400000	127150000	69743000	119480000	132820000	243970000	125930000	164490000	186230000	147140000	215160000	93124000	103410000	27000000	27201000	106500000	97955000	0	4919500	0
APESLFLLEEMRER	GRSKVFIKAPESLFLL	LLEEMRERKYDGYARV	K	A	P	E	R	K	14	1	1718.87	Q12965;H0YNQ8	Q12965	680	693	MYO1E	Unconventional myosin-Ie	yes	no	2;3	2.3226e-21	141.65	2928500000	32516000	39348000	26347000	22856000	36476000	52458000	114480000	109720000	41126000	46403000	133200000	29932000	106360000	192260000	161740000	167990000	233120000	53430000	78885000	0	19790000	0	65002000	0	0	0
APFDLFENK	ALLFIPRRAPFDLFEN	PFDLFENKKKKNNIKL	R	A	P	N	K	K	9	0	1079.53	P08238;Q58FF7	P08238	339	347	HSP90AB1;HSP90AB3P	Heat shock protein HSP 90-beta;Putative heat shock protein HSP 90-beta-3	yes	no	2	0.026104	78.556	64590000	6244000	5893700	6358800	7937000	0	7360000	5767500	0	0	0	0	5595000	0	0	0	10282000	0	5750500	0	0	0	0	0	0	0	0
APGEQTVPALNLQNAFR	TYRASNIKAPGEQTVP	LNLQNAFRIIKEVQKR	K	A	P	F	R	I	17	0	1824.95	Q9Y5B9	Q9Y5B9	607	623	SUPT16H	FACT complex subunit SPT16	yes	yes	2	0.0078494	69.805	136970000	0	0	0	0	0	0	0	0	0	0	0	0	0	0	0	0	0	0	0	0	0	0	0	0	0	0
APGIIPR	TRRRVGLKAPGIIPRI	KAPGIIPRISVREPMQ	K	A	P	P	R	I	7	0	722.444	P25705;P25705-2;P25705-3;K7EK77;K7ERX7;K7EJP1;K7ENJ4	P25705	176	182	ATP5A1	ATP synthase subunit alpha, mitochondrial	yes	no	2	0.064365	92.692	287310000	0	3157900	6406600	6887800	7059900	9041200	13119000	11971000	12948000	12501000	5875600	12052000	12093000	11240000	11359000	8199500	9161800	8611700	12168000	3641900	3185300	0	0	0	0	0
APGLGAFR	YAALGDPKAPGLGAFR	APGLGAFRRKFIQTFG	K	A	P	F	R	R	8	0	787.434	P78527;E7EUY0;P78527-2	P78527	3622	3629	PRKDC	DNA-dependent protein kinase catalytic subunit	yes	no	2	0.04968	63.21	363590000	2315200	2255700	3365000	3556400	4706300	6813300	9374900	10076000	11391000	10631000	6200300	16836000	9952000	9954200	9073400	9290400	11883000	6193500	9673600	0	1770100	0	0	0	0	0
APGPWDPLASAAGLK	EGEQDRPRAPGPWDPL	LASAAGLKEGGKRKKQ	R	A	P	L	K	E	15	0	1449.76	O75190-4;O75190;E9PH18	O75190-4	239	253	DNAJB6	DnaJ homolog subfamily B member 6	yes	no	2	0.030709	52.372	0	0	0	0	0	0	0	0	0	0	0	0	0	0	0	0	0	0	0	0	0	0	0	0	0	0	0
APGTPHSHTKPYVR	EVYRHFGKAPGTPHSH	SHTKPYVRSKGRKFER	K	A	P	V	R	S	14	1	1546.8	Q07020;J3QQ67;F8VWC5;H0YHA7;F8VYV2	Q07020	155	168	RPL18	60S ribosomal protein L18	no	no	2;3;4	1.1125e-26	177.12	17639000000	113810000	113920000	68278000	76334000	108190000	122150000	216110000	202220000	145360000	147670000	215280000	353830000	230990000	293350000	279670000	227990000	445760000	139830000	152280000	61918000	59070000	188150000	173650000	28846000	35818000	2994500
APIIAVTR	QVARYRPRAPIIAVTR	APIIAVTRNPQTARQA	R	A	P	T	R	N	8	0	839.523	P14618-2;P14618;H3BTN5;P14618-3;Q504U3	P14618-2	448	455	PKM;PKM2	Pyruvate kinase PKM;Pyruvate kinase	yes	no	2	0.024289	91.783	1742200000	0	0	9707700	7035200	11206000	15344000	17611000	17838000	17794000	14806000	0	0	17478000	0	0	12285000	0	0	19657000	0	0	6712800	0	0	0	953120
APILIATDVASR	LNEFKHGKAPILIATD	IATDVASRGLDVEDVK	K	A	P	S	R	G	12	0	1225.7	Q92841-1;Q92841-3;Q92841;H3BLZ8;Q92841-2;C9JMU5;B4DLW8;P17844;J3KTA4	B4DLW8	313	324	DDX17;DDX5	Probable ATP-dependent RNA helicase DDX17;Probable ATP-dependent RNA helicase DDX5	no	no	2	2.4103e-05	110.31	1986800000	30865000	27560000	20328000	17752000	34016000	38448000	58158000	61421000	39423000	41954000	74979000	156230000	75240000	74246000	79061000	79715000	116120000	38049000	41989000	15201000	17475000	46973000	53540000	3385300	5186200	0
APIRPDIVNFVHTNLR	VTLPAVFKAPIRPDIV	NFVHTNLRKNNRQPYA	K	A	P	L	R	K	16	1	1861.03	P36578;H3BTP7;H3BU31	P36578	30	45	RPL4	60S ribosomal protein L4	yes	no	3;4	6.707e-10	124.68	7260500000	120200000	171180000	101200000	112960000	169370000	164350000	247690000	280410000	148290000	142360000	238630000	533880000	317280000	282800000	217140000	370790000	542760000	209950000	228470000	70495000	59623000	229500000	215690000	29603000	21615000	3802200
APIRPDIVNFVHTNLRK	VTLPAVFKAPIRPDIV	FVHTNLRKNNRQPYAV	K	A	P	R	K	N	17	2	1989.13	P36578;H3BTP7;H3BU31	P36578	30	46	RPL4	60S ribosomal protein L4	yes	no	3;4;5	3.7322e-10	131.45	12309000000	259670000	269420000	186490000	211510000	308980000	393090000	596690000	560290000	307210000	335680000	620970000	1122100000	646900000	789540000	246570000	850510000	1143900000	434780000	163430000	34775000	27147000	132870000	145060000	48836000	49943000	615650
APKPDGPGGGPGGSHMGGNYGDDR	RNECNQCKAPKPDGPG	GGNYGDDRRGGRGGYD	K	A	P	D	R	R	24	1	2251.97	P35637-2;P35637;H3BPE7	P35637-2	448	471	FUS	RNA-binding protein FUS	yes	no	4	9.2099e-34	145.65	1742100000	0	0	0	0	0	0	0	0	0	0	0	0	0	0	0	0	0	0	0	0	0	0	0	0	0	0
APLATGEDDDDEVPDLVENFDEASKNEAN	PKQSVDGKAPLATGED	EASKNEAN________	K	A	P	A	N	-	29	1	3118.34	P20290-2;P20290	P20290-2	134	162	BTF3	Transcription factor BTF3	yes	no	3	6.5012e-36	128.19	317470000	5196800	7032300	5435300	7862300	0	0	24460000	28577000	0	0	17329000	48208000	0	15446000	17131000	41010000	64922000	0	0	0	5921200	12068000	16866000	0	0	0
APNISMPDVDLNLKGPK	KMPDMHFKAPNISMPD	DLNLKGPKIKGDVDVS	K	A	P	P	K	I	17	1	1807.95	Q09666	Q09666	2450	2466	AHNAK	Neuroblast differentiation-associated protein AHNAK	yes	yes	3	0.019652	47.222	92600000	0	0	0	0	0	0	0	0	0	0	0	0	0	0	0	0	0	0	0	0	0	0	0	0	0	0
APPPVFYNKPPEIDITCWDADPVPEEEEGFEGGD	QSEELCAKAPPPVFYN	EEGFEGGD________	K	A	P	G	D	-	34	1	3815.68	Q16643;Q16643-3;Q16643-2;F8W9Z3	Q16643	616	649	DBN1	Drebrin	yes	no	3;4	1.4663e-22	93.236	1165900000	20577000	23820000	19324000	8303200	18471000	45969000	75571000	93345000	18810000	44412000	69654000	168850000	54597000	91865000	96590000	82487000	124430000	0	0	0	11288000	43528000	46753000	0	0	0
APPTLLSTSSGGK	AELTLGLRAPPTLLST	LSTSSGGKSTITRVNS	R	A	P	G	K	S	13	0	1214.65	P53814-5;P53814;P53814-6;P53814-2	P53814-5	494	506	SMTN	Smoothelin	yes	no	2	0.009257	55.176	124620000	0	0	0	0	0	0	0	0	0	0	0	8921500	0	0	0	7549700	0	0	0	0	0	0	3242800	0	0	0
APQLLIAPFKEEDEWDSPHIVR	CRYHHGNRAPQLLIAP	WDSPHIVRYYDVMSDE	R	A	P	V	R	Y	22	1	2589.32	O15460-2;O15460	O15460-2	319	340	P4HA2	Prolyl 4-hydroxylase subunit alpha-2	yes	no	4	3.8234e-08	91.337	658210000	7444000	7465500	5436400	0	15752000	12589000	19390000	23635000	13132000	16500000	41649000	90760000	38307000	38031000	47791000	84958000	127730000	21017000	0	4636800	3313100	14157000	0	0	0	0
APQVLVLAPTR	LQDRKRGRAPQVLVLA	VLVLAPTRELANQVSK	R	A	P	T	R	E	11	0	1163.7	Q9NR30-2;Q9NR30	Q9NR30-2	192	202	DDX21	Nucleolar RNA helicase 2	yes	no	2	0.0037865	89.301	114820000	0	0	0	0	0	0	0	0	0	0	0	0	0	0	0	0	0	0	0	0	0	0	0	0	0	0
APSHSESALNNDSK	NGSTGDARAPSHSESA	SALNNDSKTCNTNPHL	R	A	P	S	K	T	14	0	1455.66	Q9NZB2;Q9NZB2-6;Q9NZB2-4	Q9NZB2	1073	1086	FAM120A	Constitutive coactivator of PPAR-gamma-like protein 1	yes	no	3	0.00010814	83.53	114740000	4532300	4181100	2522200	2607000	3226400	4403300	6234400	4975000	4380400	3412300	6059500	0	7612900	8764000	7316100	6681400	11245000	4976100	6285800	0	0	0	6245600	0	0	0
APTCGLCEVAR	TQPCPTAKAPTCGLCE	CGLCEVARLRQNADQC	K	A	P	A	R	L	11	0	1232.56	P04275	P04275	2301	2311	VWF	von Willebrand factor;von Willebrand antigen 2	yes	yes	2	2.051e-06	144.1	2100800000	0	0	0	0	0	0	0	0	0	0	0	0	0	0	0	0	0	0	0	0	0	0	0	0	0	0
APVIRPGGTLGLSEAADSDAHLFQDSTEPR	LGRKRGHRAPVIRPGG	FQDSTEPRASRVPSSD	R	A	P	P	R	A	30	1	3106.53	Q9C0C2	Q9C0C2	1585	1614	TNKS1BP1	182 kDa tankyrase-1-binding protein	yes	yes	4	1.3831e-07	66.294	256980000	0	0	0	0	0	0	0	0	0	0	0	0	0	0	0	0	23614000	0	0	0	0	0	0	0	0	0
APVPASELLASGVLSR	RLSFSGLRAPVPASEL	LASGVLSRAQFEQLKD	R	A	P	S	R	A	16	0	1565.88	Q15149;Q15149-7;Q15149-9;Q15149-5;Q15149-6;Q15149-2;Q15149-3;Q15149-8	Q15149	3447	3462	PLEC	Plectin	no	no	2;3	7.876e-22	147.39	1054400000	10678000	11922000	18203000	4931900	27624000	33249000	0	39566000	0	0	21051000	33529000	54333000	49122000	58528000	59940000	101350000	38116000	40258000	0	0	9975700	33018000	0	0	0
APWIEQEGPEYWDR	ASQRMEPRAPWIEQEG	EGPEYWDRNTRNVKAQ	R	A	P	D	R	N	14	0	1774.8	P10316;P01891;P30453;P16190;P30457;P30450;P18462	P10316	73	86	HLA-A	HLA class I histocompatibility antigen, A-69 alpha chain;HLA class I histocompatibility antigen, A-68 alpha chain;HLA class I histocompatibility antigen, A-34 alpha chain;HLA class I histocompatibility antigen, A-33 alpha chain;HLA class I histocompatibility antigen, A-66 alpha chain;HLA class I histocompatibility antigen, A-26 alpha chain;HLA class I histocompatibility antigen, A-25 alpha chain	no	no	2	1.102e-05	96.673	114720000	0	4754200	0	0	0	0	0	0	14341000	0	0	0	19255000	21569000	0	0	0	0	19836000	8769200	2368800	6660000	0	0	0	0
AQAAAPASVPAQAPK	AKAKDQTKAQAAAPAS	SVPAQAPKRTQAPTKA	K	A	Q	P	K	R	15	0	1376.74	P47914	P47914	135	149	RPL29	60S ribosomal protein L29	yes	yes	2;3	7.1986e-10	125.36	13889000000	78845000	95978000	54280000	78380000	79978000	145280000	230900000	244260000	107590000	141580000	167160000	414120000	248450000	302930000	281730000	293530000	383230000	139650000	171010000	46785000	48158000	145600000	131300000	21486000	25532000	1990400
AQAAAPASVPAQAPKR	AKAKDQTKAQAAAPAS	VPAQAPKRTQAPTKAS	K	A	Q	K	R	T	16	1	1532.84	P47914	P47914	135	150	RPL29	60S ribosomal protein L29	yes	yes	2;3	0.00026098	102.65	986210000	12725000	14691000	6589700	9168400	10122000	10703000	23761000	0	15362000	0	25048000	41458000	28355000	32636000	35486000	34271000	0	13566000	22270000	5114800	0	0	12754000	0	0	0
AQAAPEKEAAAVAPPER	SPAPEEPKAQAAPEKE	AAVAPPERGVGNGRAP	K	A	Q	E	R	G	17	1	1704.88	Q96SB3	Q96SB3	346	362	PPP1R9B	Neurabin-2	yes	yes	3	2.339e-07	87.411	0	0	0	0	0	0	0	0	0	0	0	0	0	0	0	0	0	0	0	0	0	0	0	0	0	0	0
AQAEAQQPTFDALRDELR	KASLKKLRAQAEAQQP	DALRDELRGAQEVGER	R	A	Q	L	R	G	18	1	2058.01	Q15149;Q15149-7;Q15149-9;Q15149-5;Q15149-6;Q15149-2;Q15149-3;Q15149-8	Q15149	1274	1291	PLEC	Plectin	no	no	2;3	2.593e-10	128.94	2349200000	10925000	11406000	0	6934900	12483000	15413000	12305000	12259000	0	0	9523600	0	21606000	21695000	17292000	28757000	24896000	21600000	0	6320600	6591000	13969000	12547000	0	0	0
AQAEQAALR	AEQEAARRAQAEQAAL	QAEQAALRQKQAADAE	R	A	Q	L	R	Q	9	0	956.504	Q15149;Q15149-7;Q15149-9;Q15149-5;Q15149-6;Q15149-2;Q15149-3;Q15149-8	Q15149	2287	2295	PLEC	Plectin	no	no	2	0.00058764	165.15	633160000	8202500	7543600	4837600	3870500	0	9658900	13442000	11931000	3818100	0	0	0	16326000	21896000	20355000	20434000	27396000	9621100	14337000	2768400	3484400	0	8842200	0	0	0
AQAEVEGLGK	QRIAEQQKAQAEVEGL	AEVEGLGKGVARLSAE	K	A	Q	G	K	G	10	0	1000.52	Q15149;Q15149-7;Q15149-9;Q15149-5;Q15149-6;Q15149-2;Q15149-3;Q15149-8	Q15149	1166	1175	PLEC	Plectin	no	no	2	0.00045131	119.53	491240000	0	0	0	0	0	0	0	0	0	0	16888000	0	0	0	0	0	0	0	0	0	0	3502100	6242600	0	0	0
AQAVSEDAGGNEGR	RDERSDSRAQAVSEDA	DAGGNEGRAAEAEPRA	R	A	Q	G	R	A	14	0	1359.6	C9JZG1;P55884;P55884-2	C9JZG1	82	95	EIF3B	Eukaryotic translation initiation factor 3 subunit B	yes	no	2	0.00012498	88.282	168040000	4331400	6195100	4335000	4391900	5120300	5278600	8860900	6765300	5169300	3434400	7372600	11773000	0	9816100	10296000	9584500	13127000	0	10298000	2857000	3278200	7624800	8309100	1540800	0	0
AQCPIVER	YAAKRFRKAQCPIVER	AQCPIVERLTNSMMMH	K	A	Q	E	R	L	8	0	971.486	M0R0F0;P46782;M0R0R2	M0R0F0	64	71	RPS5	40S ribosomal protein S5;40S ribosomal protein S5, N-terminally processed	yes	no	2	0.026623	89.698	1146000000	5171400	5999200	14106000	16149000	19147000	25032000	0	0	0	55920000	0	191600000	52821000	74263000	56448000	57804000	0	0	40798000	6908400	7708800	18018000	20294000	0	0	0
AQDLFLDGVPLRK	LLLDEITRAQDLFLDG	LDGVPLRKTIAKNLAL	R	A	Q	R	K	T	13	1	1470.82	Q63HN8;Q63HN8-4;H3BLU6	Q63HN8	2728	2740	RNF213	E3 ubiquitin-protein ligase RNF213	yes	no	3	0.027585	44.511	244950000	0	0	0	0	0	0	0	0	0	0	5354400	0	0	0	0	0	0	0	0	0	0	0	0	0	0	0
AQDQGEKENPMR	________________	GEKENPMRELRIRKLC	M	A	Q	M	R	E	12	1	1401.63	P62913	P62913	2	13	RPL11	60S ribosomal protein L11	yes	yes	2	4.1643e-37	211.22	4478700000	45607000	56204000	36838000	47235000	49221000	76695000	118510000	127690000	41336000	65981000	85486000	186150000	112160000	164020000	171800000	161110000	224410000	59115000	86472000	33942000	27154000	95143000	84328000	0	10292000	1527000
AQDVDATNPNYEIMCMIR	QQELREKRAQDVDATN	YEIMCMIRDFRGSLDY	R	A	Q	I	R	D	18	0	2139.94	O00139-2;O00139-1;O00139-5;O00139;O00139-4;D6R9M0	O00139-2	139	156	KIF2A	Kinesin-like protein KIF2A	yes	no	2	9.7861e-31	155.79	113440000	0	0	0	0	0	0	0	0	0	0	0	0	0	0	0	0	0	0	0	0	0	0	0	0	0	0
AQEGGGSEVFQELK	CVNAPPKKAQEGGGSE	SEVFQELKGICIALGM	K	A	Q	L	K	G	14	0	1477.7	Q8NCA5-2;Q8NCA5;E9PH82	Q8NCA5-2	134	147	FAM98A	Protein FAM98A	yes	no	2	1.5114e-08	119.87	462790000	7905200	11394000	5636600	5413200	8276900	12065000	18517000	19888000	8232300	0	18346000	41815000	17649000	28638000	21732000	24873000	39037000	10524000	12683000	3153000	6794600	12674000	18353000	0	0	0
AQEIEAATLAGR	RAAIRRVRAQEIEAAT	EAATLAGRLYSGRPNS	R	A	Q	G	R	L	12	0	1228.64	P53814-5;P53814;P53814-6;C9JQZ8;C9JP19	P53814-5	120	131	SMTN	Smoothelin	yes	no	2	0.00082032	96.82	523990000	3409000	0	0	0	8531300	8798600	14612000	15296000	0	0	12131000	29966000	14955000	0	0	0	0	0	6599600	0	0	0	0	0	0	0
AQELGHSQSALASAQR	LQGQLEEKAQELGHSQ	SALASAQRELAAFRTK	K	A	Q	Q	R	E	16	0	1652.82	Q14980-4;Q14980-3;Q14980-2;Q14980;H0YFY6	Q14980-4	1175	1190	NUMA1	Nuclear mitotic apparatus protein 1	yes	no	3	0.00087384	78.95	118750000	0	0	0	0	0	0	0	0	0	0	0	0	0	0	0	0	0	0	0	0	0	0	0	0	0	0
AQEQQQQMAELHSK	SLRADAEKAQEQQQQM	QMAELHSKLQSSEAEV	K	A	Q	S	K	L	14	0	1654.77	Q9P2E9-2;Q9P2E9;Q9P2E9-3;F8W7S5	Q9P2E9-2	905	918	RRBP1	Ribosome-binding protein 1	yes	no	2;3	1.7832e-28	185.67	1230500000	4129400	4879400	3514900	3538300	6354200	0	0	0	0	0	8587500	0	0	0	0	0	0	0	0	2804000	3217600	8709200	0	0	0	0
AQEQQSLIHTNQAESHTAVGR	SGPKCQLRAQEQQSLI	ESHTAVGRGVAEQQQQ	R	A	Q	G	R	G	21	0	2304.12	Q13201;E7EPG1;Q13201-2	Q13201	284	304	MMRN1	Multimerin-1;Platelet glycoprotein Ia*;155 kDa platelet multimerin	yes	no	4	2.2252e-16	135.38	642520000	14529000	16802000	9175000	11585000	17582000	22157000	25869000	25872000	14485000	15441000	24380000	40172000	25026000	40716000	35564000	34825000	36081000	21716000	23696000	8224800	9096700	21658000	20724000	6349900	6306500	0
AQFDTLQK	GGYYITTRAQFDTLQK	AQFDTLQKLVKHYTEH	R	A	Q	Q	K	L	8	0	949.487	P07947;J3QRU1	P07947	228	235	YES1	Tyrosine-protein kinase Yes	yes	no	2	0.01401	126.52	914820000	0	0	0	0	0	0	0	0	0	0	0	0	0	0	0	0	0	0	0	0	0	0	0	0	0	0
AQFEGIVTDLIR	HLNMKLTRAQFEGIVT	GIVTDLIRRTIAPCQK	R	A	Q	I	R	R	12	0	1360.74	P38646;H0YBG6	P38646	349	360	HSPA9	Stress-70 protein, mitochondrial	yes	no	2	5.019e-05	102.87	1169800000	11574000	14017000	20679000	23312000	35735000	41686000	45926000	39329000	41961000	48419000	21159000	41708000	39121000	31783000	29698000	35216000	38189000	54798000	50132000	13628000	11419000	28782000	24972000	10519000	0	0
AQFEGIVTDLIRR	HLNMKLTRAQFEGIVT	IVTDLIRRTIAPCQKA	R	A	Q	R	R	T	13	1	1516.84	P38646;H0YBG6	P38646	349	361	HSPA9	Stress-70 protein, mitochondrial	yes	no	3	5.1048e-13	144.57	909890000	9007900	9774600	18813000	19269000	20648000	21710000	18668000	25344000	24893000	22443000	15464000	29195000	31399000	20457000	26401000	27511000	30813000	47919000	45209000	0	0	0	0	0	0	0
AQFEQLK	LASGVLSRAQFEQLKD	RAQFEQLKDGKTTVKD	R	A	Q	L	K	D	7	0	862.455	Q15149;Q15149-7;Q15149-9;Q15149-5;Q15149-6;Q15149-2;Q15149-3;Q15149-8	Q15149	3463	3469	PLEC	Plectin	no	no	2	0.023305	114.72	357130000	0	0	286190	0	0	0	0	0	0	0	0	0	0	7496500	0	0	0	0	0	0	0	0	0	0	0	0
AQFEQLKDGK	LASGVLSRAQFEQLKD	FEQLKDGKTTVKDLSE	R	A	Q	G	K	T	10	1	1162.6	Q15149;Q15149-7;Q15149-9;Q15149-5;Q15149-6;Q15149-2;Q15149-3;Q15149-8	Q15149	3463	3472	PLEC	Plectin	no	no	2;3	0.00045359	137.92	4319600000	5135800	0	7780000	1862800	17881000	7202400	29227000	27356000	0	0	5965300	33461000	46076000	55395000	43400000	63228000	70441000	10407000	32065000	0	11100000	0	17183000	0	0	0
AQFLVEK	VAQQEAQRAQFLVEKA	RAQFLVEKAKQEQRQK	R	A	Q	E	K	A	7	0	833.465	Q99623;J3KPX7;F5GY37;F5GWA7	Q99623	210	216	PHB2	Prohibitin-2	yes	no	2	0.054526	97.798	526430000	2375500	0	8346300	8990400	7052700	9438100	15098000	17824000	22223000	23982000	7737100	17878000	22452000	15022000	10587000	6644200	11340000	14605000	12908000	3786900	3391500	5253500	4604300	6785000	6957000	0
AQGPALDLICSK	FEELFKTKAQGPALDL	ALDLICSKNKTAQKAA	K	A	Q	S	K	N	12	0	1271.65	Q8IVF7;Q8IVF7-2;F8W1F5;Q8IVF7-3	Q8IVF7	614	625	FMNL3	Formin-like protein 3	yes	no	2	0.035141	58.32	112030000	0	0	0	0	0	0	0	0	0	0	0	0	0	0	0	0	0	0	0	0	0	0	0	0	0	0
AQGPVFSEAAAAQHFTALAQAQPR	AATKSHEKAQGPVFSE	ALAQAQPRGDRRPELT	K	A	Q	P	R	G	24	0	2466.24	Q13796	Q13796	335	358	SHROOM2	Protein Shroom2	yes	yes	3	3.1662e-07	81.477	96456000	0	0	0	0	0	7945000	0	0	0	0	9119400	12323000	17402000	15737000	0	18202000	0	0	8234100	0	0	0	0	0	0	0
AQHEDQVEQYKK	ADALQELRAQHEDQVE	DQVEQYKKELEKTYSA	R	A	Q	K	K	E	12	1	1501.72	P02545-3;P02545;P02545-2;P02545-6;P02545-5;P02545-4;Q5TCI8;H0YAB0	P02545-3	250	261	LMNA	Prelamin-A/C;Lamin-A/C	yes	no	2;3	5.0235e-17	166.62	1367200000	2027100	2480500	1522200	1754500	1810300	2258500	6471600	5135800	4558000	3457400	5626000	9646600	4322000	8056000	7224600	12249000	13961000	3481500	3930800	1335100	0	6703500	5332400	0	1278400	0
AQIHEQNPSVEVVYYNK	SNLEPELRAQIHEQNP	VEVVYYNKGL______	R	A	Q	N	K	G	17	0	2016.99	Q9BWM7	Q9BWM7	307	323	SFXN3	Sideroflexin-3	yes	yes	3	0.020023	47.64	57070000	2598500	0	4312100	0	0	0	0	0	0	0	4850900	13288000	0	7668400	9602000	7022000	0	0	0	2210200	0	0	0	2256500	0	0
AQISSNSGFK	________________	ISSNSGFKECPSSHPE	M	A	Q	F	K	E	10	0	1037.51	O00443;B4E2G4;E9PPP3	O00443	2	11	PIK3C2A	Phosphatidylinositol 4-phosphate 3-kinase C2 domain-containing subunit alpha	yes	no	2	0.058611	81.771	86668000	0	0	0	0	0	0	0	0	0	0	0	0	3611900	0	17280000	22535000	7082700	0	0	0	0	9680500	10555000	1001300	0	0
AQITGYR	LVRWTPPRAQITGYRL	RAQITGYRLTVGLTRR	R	A	Q	Y	R	L	7	0	807.424	P02751-17;P02751-3;P02751;P02751-7;P02751-15;P02751-6;P02751-5;P02751-11;P02751-10;F8W7G7;P02751-9;P02751-14;P02751-13;P02751-8;P02751-12;P02751-4	P02751-17	1022	1028	FN1	Fibronectin;Anastellin;Ugl-Y1;Ugl-Y2;Ugl-Y3	yes	no	2	0.040176	105.2	118740000	3238200	3175500	0	2524600	0	3669300	15535000	14829000	0	3348400	0	9366200	10988000	0	5953500	4061200	4118300	6535100	11769000	2630300	2434500	3152500	0	0	0	0
AQIWDTAGQER	QVDGKTIKAQIWDTAG	WDTAGQERYRAITSAY	K	A	Q	E	R	Y	11	0	1273.61	P62491-2;J3KQP6;H3BMH2;B4DMK0;H3BSC1;P62491;Q15907	P62491-2	62	72	RAB11A;RAB11B	Ras-related protein Rab-11A;Ras-related protein Rab-11B	yes	no	2	0.025655	65.179	480390000	0	4708400	11697000	13181000	0	0	0	0	0	30830000	0	0	0	21653000	20163000	0	13136000	0	21493000	6558300	0	0	0	6056500	7086200	0
AQKDEEKMEIQEIQLK	GMKVIESRAQKDEEKM	EIQEIQLKEAKHIAED	R	A	Q	L	K	E	16	2	1959	P09493-3;P09493-4;P09493-10;P09493-8;H0YKX5;H0YL42;H0YK20;H7BYY1;F5H7S3;B7Z596;P09493-2;P09493-9;Q6ZN40;P09493;H0YL52;P09493-7;P09493-6	P09493-3	134	149	TPM1	Tropomyosin alpha-1 chain	no	no	2;3;4	4.1374e-135	265.08	108500000000	661180000	1132400000	629780000	657640000	797520000	414770000	1730900000	1325800000	1129100000	1028400000	1549100000	3460800000	1843500000	2431300000	2555600000	1873800000	2457800000	1178900000	1146000000	573380000	497980000	1505100000	1260800000	118620000	178030000	0
AQKEVEEEERR	KLKEEWEKAQKEVEEE	EVEEEERRYYEEERKI	K	A	Q	R	R	Y	11	2	1401.68	Q9UPQ0-10;Q9UPQ0-2;Q9UPQ0;Q9UPQ0-4;D6RD46;Q9UPQ0-8;Q9UPQ0-6;Q9UPQ0-5;Q9UPQ0-3;G5EA03;Q9UPQ0-9;E7EPK0;E9PDJ9;H0Y8P3	Q9UPQ0-10	805	815	LIMCH1	LIM and calponin homology domains-containing protein 1	yes	no	3	1.8952e-05	138.99	732280000	0	0	0	0	0	0	0	0	0	0	0	0	0	0	0	0	0	0	0	0	0	0	0	0	0	0
AQLEACQQER	AEIISEIRAQLEACQQ	LEACQQERQFEVKFEV	R	A	Q	E	R	Q	10	0	1231.56	Q9Y6K5	Q9Y6K5	845	854	OAS3	2-5-oligoadenylate synthase 3	yes	yes	2	4.5786e-10	136.96	115560000	1329500	1616700	2175400	2855800	0	4504400	8346500	7035000	0	3187600	7283400	13962000	4770200	7161100	8615100	8031000	11142000	0	5059600	844460	1570000	3170600	2118300	0	0	0
AQLELEVSK	ELELVYARAQLELEVS	QLELEVSKAQQLAEVE	R	A	Q	S	K	A	9	0	1015.55	Q14764	Q14764	775	783	MVP	Major vault protein	yes	yes	2	0.01674	86.898	205280000	12288000	15606000	0	11403000	25918000	31193000	24237000	31006000	0	0	0	0	33942000	0	0	0	0	18695000	0	0	0	0	0	0	988520	0
AQLENMKTESQR	YREISGLKAQLENMKT	NMKTESQRVVLQLKGH	K	A	Q	Q	R	V	12	1	1433.69	O00291-3;O00291	O00291-3	389	400	HIP1	Huntingtin-interacting protein 1	yes	no	3	0.030123	51.135	57755000	0	0	0	0	0	0	0	0	0	0	0	0	0	0	0	0	0	0	0	0	0	0	0	0	0	0
AQLEPVASPAK	ELQLVTYKAQLEPVAS	EPVASPAKKPKVQSGS	K	A	Q	A	K	K	11	0	1109.61	Q15149;Q15149-7;Q15149-9;Q15149-5;Q15149-6;Q15149-2;Q15149-3;Q15149-8	Q15149	1428	1438	PLEC	Plectin	no	no	2	6.1792e-06	113.38	1161200000	5463300	13443000	2442200	0	5698500	0	0	0	0	0	0	0	0	16411000	21295000	14918000	23075000	8696400	0	0	3368300	16960000	0	0	0	0
AQLEPVASPAKKPK	ELQLVTYKAQLEPVAS	ASPAKKPKVQSGSESV	K	A	Q	P	K	V	14	2	1462.85	Q15149;Q15149-7;Q15149-9;Q15149-5;Q15149-6;Q15149-2;Q15149-3;Q15149-8	Q15149	1428	1441	PLEC	Plectin	no	no	2;3;4	1.3508e-06	104.9	726510000	1980000	2539400	990750	1091300	2178600	2230900	4006700	3001100	0	0	2554600	4957900	4678000	4868600	5555100	6576200	8482600	3259000	2821800	1256600	1074800	2841800	2069900	0	0	0
AQLEQSVEENKER	KGRWRVEKAQLEQSVE	SVEENKERMEKLEGYW	K	A	Q	E	R	M	13	1	1558.76	Q96SB3	Q96SB3	705	717	PPP1R9B	Neurabin-2	yes	yes	2;3	1.4424e-18	156.24	405780000	5362500	4863500	3402600	3835200	5930500	6290900	8981100	8110400	4998800	4802600	11257000	21306000	8939900	12618000	12810000	16785000	21317000	6677600	8501700	0	0	0	7537000	0	0	0
AQLGGPEAAK	IPVTFESRAQLGGPEA	LGGPEAAKSDETAAK_	R	A	Q	A	K	S	10	0	940.498	P04792;C9J3N8	P04792	189	198	HSPB1	Heat shock protein beta-1	yes	no	2	0.021563	73.887	277200000	0	9217000	13222000	14553000	0	0	0	24658000	0	0	0	28783000	0	0	23274000	20697000	30445000	26422000	0	7493400	0	13840000	0	0	0	0
AQLGGPEAAKSDETAAK	IPVTFESRAQLGGPEA	KSDETAAK________	R	A	Q	A	K	-	17	1	1642.82	P04792;C9J3N8	P04792	189	205	HSPB1	Heat shock protein beta-1	yes	no	3	0.0039162	67.685	423790000	3118600	1825900	0	7850700	0	10109000	13233000	11526000	14055000	14908000	10508000	19254000	12260000	14724000	16687000	0	16973000	10660000	16269000	3320600	4615900	0	8183000	0	2761400	0
AQLGLGHSYSR	LTDLSACKAQLGLGHS	GLGHSYSRAKVKFNVN	K	A	Q	S	R	A	11	0	1187.6	O00567;Q5JXT2	O00567	144	154	NOP56	Nucleolar protein 56	yes	no	2;3	1.3261e-05	91.313	1060400000	0	0	0	0	0	0	0	0	0	0	0	0	0	0	891080	0	0	0	0	0	0	0	0	0	0	0
AQLHDTNMELTDLK	LAENEKLKAQLHDTNM	NMELTDLKLQLEKATQ	K	A	Q	L	K	L	14	0	1627.79	O14974;O14974-4;O14974-3;O14974-5;H0YIM2;H0YIS3	O14974	948	961	PPP1R12A	Protein phosphatase 1 regulatory subunit 12A	yes	no	2;3	2.1776e-20	162.81	3803500000	43926000	50794000	30772000	34392000	50089000	80758000	112570000	121410000	67128000	64718000	135200000	219390000	118270000	190950000	149850000	191130000	284550000	62654000	144220000	25851000	23439000	100950000	91263000	9922100	10628000	0
AQLHDTNMELTDLKLQLEK	LAENEKLKAQLHDTNM	DLKLQLEKATQRQERF	K	A	Q	E	K	A	19	1	2239.15	O14974;O14974-4;O14974-3;O14974-5;H0YIM2;H0YIS3	O14974	948	966	PPP1R12A	Protein phosphatase 1 regulatory subunit 12A	yes	no	3;4	0.00016395	89.011	448230000	2737000	5691400	0	0	3766200	17628000	8864400	24436000	16270000	14502000	0	15098000	39451000	8441200	0	16828000	87209000	35218000	26505000	2449000	0	0	0	0	0	0
AQLHQLQLHAAVLR	RGNQQALRAQLHQLQL	QLHAAVLRQGHEPQLA	R	A	Q	L	R	Q	14	0	1596.92	E9PNA6;Q13488;E9PM12;E9PMC5	E9PNA6	106	119	TCIRG1	V-type proton ATPase 116 kDa subunit a isoform 3	yes	no	4	0.021923	41.996	114100000	0	0	0	0	0	0	0	0	0	0	0	0	0	0	0	0	0	0	0	0	0	0	0	0	0	0
AQLNIGNVLPVGTMPEGTIVCCLEEKPGDR	QFVYCGKKAQLNIGNV	LEEKPGDRGKLARASG	K	A	Q	D	R	G	30	1	3266.61	P62917;E9PKZ0;E9PKU4;G3V1A1	P62917	94	123	RPL8	60S ribosomal protein L8	yes	no	3;4	3.4732e-51	154.14	2018100000	21595000	29521000	46605000	50303000	40043000	74555000	122140000	156680000	50900000	37819000	87100000	181170000	70663000	129640000	127090000	114520000	156810000	81929000	72935000	18704000	24660000	57934000	69540000	0	0	0
AQLSGLQLQPCLYK	GPPLVGPKAQLSGLQL	QLQPCLYKRR______	K	A	Q	Y	K	R	14	0	1617.85	O43159;E9PPP6	O43159	441	454	RRP8	Ribosomal RNA-processing protein 8	yes	no	2	7.2052e-05	90.707	227430000	0	0	0	0	0	0	0	0	0	0	0	0	0	0	0	0	0	0	0	0	0	0	0	0	0	0
AQLSTILEEEKAQQEER	RPRFTELKAQLSTILE	EKAQQEERMRMESRRQ	K	A	Q	E	R	M	17	1	2001	Q8IYN9;Q05397;Q05397-5;J3QT16;H0YBP1;E7ESA6;Q8N9D7;H0YB16;H0YBZ1;E9PEI4;Q05397-2	Q8IYN9	674	690	PTK2	Focal adhesion kinase 1	yes	no	3	0.00056749	90.385	906530000	4591300	3876600	5106000	6829600	11074000	10241000	21159000	13905000	21425000	21071000	0	0	15470000	0	15191000	0	20960000	19754000	12977000	3132500	3757500	8947700	9506700	0	0	0
AQLVEQQK	ESQVKEIRAQLVEQQK	AQLVEQQKCLEQQTEM	R	A	Q	Q	K	C	8	0	942.513	Q7Z6B7-2;Q7Z6B7	Q7Z6B7-2	26	33	SRGAP1	SLIT-ROBO Rho GTPase-activating protein 1	yes	no	2	0.035064	82.452	69635000	1334500	1354900	989440	965990	1904000	2346700	4325800	3868900	1824000	2004300	3637700	6859400	3794300	5852900	5155900	0	5826300	2936200	2329900	667300	0	2097000	0	0	0	0
AQMVQEDLEK	EAVEWQQKAQMVQEDL	MVQEDLEKTRAELKTA	K	A	Q	E	K	T	10	0	1189.56	P26038	P26038	449	458	MSN	Moesin	yes	yes	2	0.0027524	112.13	1040800000	13184000	14254000	11586000	12975000	14419000	17274000	40925000	37453000	25270000	25443000	19664000	44016000	30721000	30833000	26356000	33974000	50122000	18153000	18640000	685250	0	12866000	0	7837600	3013900	624150
AQNAIAGEGMGISHELITLEISSR	EVEKEINKAQNAIAGE	ITLEISSRDVPDLTLI	K	A	Q	S	R	D	24	0	2496.26	P20591;F8W8T1;P20591-2;H9KVC7;H9KVC9	P20591	146	169	MX1	Interferon-induced GTP-binding protein Mx1;Interferon-induced GTP-binding protein Mx1, N-terminally processed	yes	no	3	0.045054	35.812	150440000	6309500	9344800	0	13467000	0	0	23231000	0	0	0	0	0	0	51674000	0	0	0	0	29183000	0	5735400	11491000	0	0	0	0
AQNDLIWNIKDELKK	SKLEKALKAQNDLIWN	NIKDELKKVCSTNDLK	K	A	Q	K	K	V	15	2	1826.99	P09874	P09874	240	254	PARP1	Poly [ADP-ribose] polymerase 1	yes	yes	3;4	3.5311e-16	143.05	1220400000	30479000	13851000	0	11600000	7614900	20443000	17166000	23807000	0	0	25374000	25281000	0	30622000	21943000	42177000	23987000	12696000	0	0	13646000	17132000	33799000	0	0	0
AQNTWGCGNSLR	PPTDLVWKAQNTWGCG	WGCGNSLRTALINSTG	K	A	Q	L	R	T	12	0	1362.61	P02545-3;P02545;P02545-2;P02545-6;P02545-5;P02545-4;Q5TCI8	P02545-3	516	527	LMNA	Prelamin-A/C;Lamin-A/C	yes	no	2	1.2892e-15	164.11	2564300000	0	0	0	0	0	0	0	0	0	0	0	0	0	0	0	0	0	0	0	0	0	0	0	0	3234400	0
AQNVMAGNGR	QVEKEIHKAQNVMAGN	NVMAGNGRGISHELIS	K	A	Q	G	R	G	10	0	1016.48	P20592;B7Z5D3	P20592	193	202	MX2	Interferon-induced GTP-binding protein Mx2	yes	yes	2	0.025374	71.451	125070000	3521800	4243100	2688800	3178000	4697700	5975500	7406700	6758300	4960500	4797600	7752800	14942000	9166900	0	0	9453500	0	5533800	6330800	0	2594900	0	5340900	0	0	0
AQPSVSLGAPYR	TAQAASYRAQPSVSLG	VSLGAPYRGQLASPSS	R	A	Q	Y	R	G	12	0	1244.65	Q96PK6	Q96PK6	275	286	RBM14	RNA-binding protein 14	yes	yes	2	0.015588	65.179	261370000	0	0	0	0	0	0	0	0	0	0	1701900	0	0	0	0	0	0	0	0	0	0	0	0	0	0	0
AQQAADKYLYVDK	________________	DKYLYVDKNFINNPLA	M	A	Q	D	K	N	13	1	1511.76	P35579;Q5BKV1;B1AH99	P35579	2	14	MYH9	Myosin-9	yes	no	2;3	4.119e-67	236.05	25663000000	452080000	489060000	273440000	350670000	532660000	640920000	572680000	517970000	621110000	648300000	335650000	525470000	742110000	722540000	698340000	392460000	483800000	696240000	818890000	186980000	159730000	524280000	470180000	62175000	68200000	0
AQQAADKYLYVDKNFINNPLAQADWAAK	________________	AQADWAAKKLVWVPSD	M	A	Q	A	K	K	28	2	3165.59	P35579;Q5BKV1;B1AH99	P35579	2	29	MYH9	Myosin-9	yes	no	3;4	0	331.69	150500000000	3814000000	3904500000	2496800000	2677100000	3841100000	6006400000	5699700000	7549000000	3975900000	4683000000	4381200000	7139900000	7240600000	8631600000	9050800000	6002900000	4707900000	6324100000	5970200000	1817600000	1758500000	4622000000	4214800000	273440000	278240000	21867000
AQQELEEQTRR	QIEEQTKKAQQELEEQ	ELEEQTRRALELEQER	K	A	Q	R	R	A	11	1	1386.69	P26038	P26038	361	371	MSN	Moesin	yes	yes	3	0.00027945	110.39	1258600000	11180000	8714200	4841800	4541800	12135000	12970000	15609000	13625000	7322800	9752000	9219400	26795000	22164000	30281000	27963000	32207000	0	17374000	17683000	5497000	0	12317000	0	0	2035100	0
AQQGLYQVPGPSPQFQSPPAK	YLVPTPSKAQQGLYQV	QFQSPPAKQTSTFSKQ	K	A	Q	A	K	Q	21	0	2224.13	P56945;P56945-5;P56945-8;P56945-7;P56945-2;P56945-6;P56945-3;F5H855;H3BSY4;H3BQJ7;H3BSB2;H3BVF0	P56945	123	143	BCAR1	Breast cancer anti-estrogen resistance protein 1	yes	no	2;3	6.9875e-45	167.97	28966000000	28033000	28591000	47286000	49353000	58797000	67128000	118660000	99696000	94295000	97950000	43291000	81705000	107250000	78060000	77917000	67749000	87197000	113400000	126560000	25485000	33009000	46916000	49444000	362590000	311800000	100320000
AQQLAEVEVK	QLELEVSKAQQLAEVE	QLAEVEVKKFKQMTEA	K	A	Q	V	K	K	10	0	1113.6	Q14764	Q14764	784	793	MVP	Major vault protein	yes	yes	2	0.0061487	93.096	221540000	6581100	7304900	5096400	5749700	10998000	13025000	14059000	10713000	8021700	0	9825200	16221000	13884000	14185000	10960000	8825900	12810000	10521000	11000000	0	0	0	0	0	0	0
AQQLAEVEVKK	QLELEVSKAQQLAEVE	LAEVEVKKFKQMTEAI	K	A	Q	K	K	F	11	1	1241.7	Q14764	Q14764	784	794	MVP	Major vault protein	yes	yes	3	0.00055094	94.767	343850000	13150000	13325000	8325500	9535900	12148000	0	17158000	0	9336000	0	14333000	0	0	0	0	0	0	18277000	0	6413200	6211700	17400000	18083000	0	2512200	0
AQQLREEQQR	LFQDEVAKAQQLREEQ	QLREEQQRQQQQMEQE	K	A	Q	Q	R	Q	10	1	1284.65	Q15149;Q15149-7;Q15149-9;Q15149-5;Q15149-6;Q15149-2;Q15149-3;H0YDN1;Q15149-8	Q15149	2664	2673	PLEC	Plectin	no	no	3	4.4416e-09	176.33	1613700000	0	0	0	0	0	0	0	0	0	0	0	0	0	0	0	0	0	0	0	0	0	0	0	0	0	0
AQQNNVEHKVETFSGVYK	LIKVHLDKAQQNNVEH	ETFSGVYKKLTGKDVN	K	A	Q	Y	K	K	18	1	2077.02	P62081	P62081	161	178	RPS7	40S ribosomal protein S7	yes	yes	2;3;4	4.0859e-72	205.24	5528700000	46493000	45508000	41001000	36800000	43027000	58067000	118050000	146880000	54902000	72686000	117650000	268810000	153650000	134990000	155730000	165360000	219650000	14596000	92035000	34946000	36145000	110360000	123620000	11599000	2925200	984820
AQQNNVEHKVETFSGVYKK	LIKVHLDKAQQNNVEH	TFSGVYKKLTGKDVNF	K	A	Q	K	K	L	19	2	2205.12	P62081	P62081	161	179	RPS7	40S ribosomal protein S7	yes	yes	3;4;5	5.7802e-73	203.81	3990800000	44831000	56397000	6412000	52306000	7535700	43174000	17142000	85346000	0	43108000	114280000	203630000	89269000	17902000	102920000	19844000	22997000	0	0	36635000	30709000	109230000	85785000	11259000	14794000	0
AQQQAEAER	LREEAERRAQQQAEAE	QQQAEAERAREEAERE	R	A	Q	E	R	A	9	0	1029.48	Q15149;Q15149-7;Q15149-9;Q15149-5;Q15149-6;Q15149-2;Q15149-3;Q15149-8	Q15149	1751	1759	PLEC	Plectin	no	no	2	0.067884	62.463	20355000	0	1752000	0	730890	0	0	1442300	1297200	0	0	0	1367000	0	2446600	2619200	0	3125300	0	0	627470	684110	1659200	2604000	0	0	0
AQQVAVQEQEIAR	VQVQVVERAQQVAVQE	VQEQEIARREKELEAR	R	A	Q	A	R	R	13	0	1468.76	O75955;B4DVY7;A2AB09	O75955	262	274	FLOT1	Flotillin-1	yes	no	2	5.7689e-80	245.15	941330000	0	0	0	0	0	0	2611600	0	0	0	0	0	0	4175300	2058400	4206500	5064100	0	0	0	0	0	0	0	0	0
AQQVAVQEQEIARR	VQVQVVERAQQVAVQE	QEQEIARREKELEARV	R	A	Q	R	R	E	14	1	1624.86	O75955;B4DVY7;A2AB09	O75955	262	275	FLOT1	Flotillin-1	yes	no	2;3	1.8259e-16	129.37	3298400000	0	0	0	0	0	0	0	0	0	0	0	0	0	0	0	0	0	0	0	0	0	0	0	0	0	0
AQSLEWFYNNVK	CQQARLLRAQSLEWFY	EWFYNNVKSRFKRFGS	R	A	Q	V	K	S	12	0	1497.73	Q8NFW9-2;Q8NFW9;Q8NFW9-5;Q8NFW9-3	Q8NFW9-2	115	126	MYRIP	Rab effector MyRIP	yes	no	2	1.7151e-37	185.3	907450000	0	0	0	0	0	0	0	0	0	0	0	0	0	0	0	0	0	0	0	0	0	0	0	0	0	0
AQSQLLVPEQK	SAVLAAQKAQSQLLVP	QLLVPEQKDSSSWYQK	K	A	Q	Q	K	D	11	0	1239.68	Q01968-2;Q01968	Q01968-2	117	127	OCRL	Inositol polyphosphate 5-phosphatase OCRL-1	yes	no	2	0.062687	54.683	10128000	2577600	1397200	0	0	0	0	0	0	0	0	0	0	0	0	0	0	6152700	0	0	0	0	0	0	0	0	0
AQTGAPCLSFDIVR	EAYVLYHRAQTGAPCL	CLSFDIVRDHLGDNRT	R	A	Q	V	R	D	14	0	1533.76	Q9BQ67	Q9BQ67	60	73	GRWD1	Glutamate-rich WD repeat-containing protein 1	yes	yes	2	8.1778e-06	98.676	211910000	0	4687500	2683400	0	7693600	8473600	13510000	13997000	0	0	11174000	18026000	10430000	10796000	12145000	9566300	18179000	5894700	12936000	0	1696600	6735700	3481800	0	0	0
AQTKEQADFALEALAK	VGRDYVQKAQTKEQAD	FALEALAKATYERLFR	K	A	Q	A	K	A	16	1	1732.9	Q7Z406;Q7Z406-6;F2Z2U8;Q7Z406-2;G8JLL9;Q7Z406-4;Q7Z406-5;M0QY43	Q7Z406	430	445	MYH14	Myosin-14	yes	no	2;3	2.4372e-88	228.46	13398000000	241730000	222030000	146260000	139630000	333680000	324100000	494810000	419760000	383170000	316390000	491310000	877340000	629020000	625330000	548100000	455830000	683240000	392020000	392180000	106790000	129040000	401400000	449770000	51023000	45072000	4501800
AQTKEQADFALEALAKATYER	VGRDYVQKAQTKEQAD	LAKATYERLFRWLVLR	K	A	Q	E	R	L	21	2	2353.19	Q7Z406;Q7Z406-6;F2Z2U8;Q7Z406-2;G8JLL9;Q7Z406-4;Q7Z406-5;M0QY43	Q7Z406	430	450	MYH14	Myosin-14	yes	no	4	2.1297e-06	98.3	394780000	12322000	9076500	6645600	0	14439000	19600000	24710000	24458000	0	0	30450000	0	24872000	30185000	39487000	32167000	47463000	10377000	17806000	6986100	0	23965000	19768000	0	0	0
AQTKEQADFAVEALAK	VGRDYVQKAQTKEQAD	FAVEALAKATYERLFR	K	A	Q	A	K	A	16	1	1718.88	P35580;P35580-3;P35580-2;F8W6L6;P35580-4;P35749-4;P35749-3;P35749;P35749-2	P35580	411	426	MYH10;MYH11	Myosin-10;Myosin-11	no	no	3	4.1578e-15	137.73	332420000	13391000	0	0	0	0	15685000	0	0	0	0	31115000	53173000	29679000	36387000	41322000	24189000	36367000	25754000	25364000	0	0	0	0	0	0	0
AQTLPTSVVTITSESSPGKR	QSTPASSRAQTLPTSV	SESSPGKREKDKEKDK	R	A	Q	K	R	E	20	1	2058.1	Q01082	Q01082	2326	2345	SPTBN1	Spectrin beta chain, non-erythrocytic 1	yes	yes	3	3.3114e-12	127.32	1857100000	7828500	9867400	4103700	4793700	12866000	15661000	36978000	35818000	28934000	29733000	101470000	182640000	55678000	127610000	122800000	259690000	366890000	18304000	20408000	5853500	4971400	34653000	39911000	0	4265800	0
AQVEQELTTLR	AEQTLRQKAQVEQELT	EQELTTLRLQLEETDH	K	A	Q	L	R	L	11	0	1286.68	Q15149;Q15149-7;Q15149-9;Q15149-5;Q15149-6;Q15149-2;Q15149-3;Q15149-8	Q15149	2319	2329	PLEC	Plectin	no	no	2	2.2425e-13	181.49	685900000	12467000	10848000	5013300	7833200	13357000	14136000	21668000	25074000	7959600	7601600	15327000	30921000	34383000	38551000	37967000	45572000	62781000	21212000	29316000	4513200	6249600	15307000	13851000	0	0	0
AQVIYTR	IKLVSKHRAQVIYTRN	RAQVIYTRNTKGGDAP	R	A	Q	T	R	N	7	0	849.471	P62851	P62851	105	111	RPS25	40S ribosomal protein S25	yes	yes	2	0.00033859	166.17	4801800000	31059000	29223000	37493000	41137000	37924000	48103000	171510000	163180000	79697000	78925000	216720000	375320000	120860000	121230000	100160000	109850000	141470000	58094000	72988000	28704000	27074000	57541000	52787000	8333200	9656000	1420500
AQVSLLIR	ASQLITQRAQVSLLIR	AQVSLLIRRELTERAK	R	A	Q	I	R	R	8	0	898.56	Q99623;J3KPX7;F5GY37;Q99623-2;F5GWA7;F5H3X6	Q99623	158	165	PHB2	Prohibitin-2	yes	no	2	0.015029	109.01	204050000	0	0	4288000	9496400	3883000	0	0	6212600	0	1421400	0	9933800	0	8540400	0	9625000	16163000	4614400	0	2757900	2086200	1838600	1944600	10598000	0	0
ARAEAEQMAK	EAFAIGARARAEAEQM	AEAEQMAKKAEAFQLY	R	A	R	A	K	K	10	1	1103.54	O75955;B4DVY7	O75955	331	340	FLOT1	Flotillin-1	yes	no	2;3	0.00015552	143.24	1635100000	0	0	0	0	0	0	0	0	0	0	0	0	0	0	0	0	0	0	0	0	0	0	0	0	0	0
ARAEEAEAQKR	EGELQALRARAEEAEA	EEAEAQKRQAQEEAER	R	A	R	K	R	Q	11	2	1257.64	Q15149;Q15149-7;Q15149-9;Q15149-5;Q15149-6;Q15149-2;Q15149-3;Q15149-8	Q15149	1617	1627	PLEC	Plectin	no	no	3	0.0060831	86.911	154280000	0	0	0	0	0	0	0	0	0	0	0	0	0	0	0	0	0	0	0	0	0	0	0	0	0	0
ARAHSIQIMK	RDMGARHRARAHSIQI	AHSIQIMKVEEIAASK	R	A	R	M	K	V	10	1	1153.64	M0R3D6;M0R1A7;M0R0P7;M0R117;Q02543	M0R3D6	90	99	RPL18A	60S ribosomal protein L18a	no	no	2;3	0.00027623	141.08	3882400000	19135000	15689000	14151000	11259000	23599000	29180000	72164000	55876000	68836000	35435000	64461000	136040000	59247000	81372000	87600000	60991000	87429000	36791000	36788000	323510	12435000	0	365990	217070	5693100	826170
ARDDLITDLLNEAK	QARLKVLRARDDLITD	TDLLNEAKQRLSKVVK	R	A	R	A	K	Q	14	1	1585.83	P36543-2;P36543;C9J8H1	P36543-2	64	77	ATP6V1E1	V-type proton ATPase subunit E 1	yes	no	3	3.5613e-08	113.53	224680000	0	0	0	0	0	0	8158800	0	0	0	6787900	22404000	0	13860000	10502000	25110000	28626000	0	0	0	0	3442600	0	0	0	0
AREEAERELER	QQQAEAERAREEAERE	EAERELERWQLKANEA	R	A	R	E	R	W	11	2	1386.69	Q15149;Q15149-7;Q15149-9;Q15149-5;Q15149-6;Q15149-2;Q15149-3;Q15149-8	Q15149	1760	1770	PLEC	Plectin	no	no	3	0.00073622	122.46	1940300000	0	1918600	0	0	0	0	0	0	0	0	0	10834000	0	0	0	0	31750000	0	0	826740	0	0	0	0	0	0
AREQAEAEVASLNR	REVEGERRAREQAEAE	AEVASLNRRIQLVEEE	R	A	R	N	R	R	14	1	1542.78	P06753-2;P06753-3;Q5VU59;P06753-6	P06753-2	41	54	TPM3		no	no	2;3	2.3751e-25	172.85	5461500000	70197000	110580000	43155000	46614000	83302000	112870000	186990000	191300000	148610000	139300000	194840000	340000000	196590000	271230000	246870000	242300000	310340000	121270000	144580000	32054000	32748000	105660000	94074000	13412000	10597000	1384000
AREQAEAEVASLNRR	REVEGERRAREQAEAE	EVASLNRRIQLVEEEL	R	A	R	R	R	I	15	2	1698.88	P06753-2;P06753-3;Q5VU59;P06753-6	P06753-2	41	55	TPM3		no	no	3;4	2.6826e-32	170.78	15981000000	202800000	206320000	136780000	124970000	232480000	342400000	489220000	480220000	316170000	363080000	542210000	1003200000	513770000	690990000	753910000	694900000	774560000	318270000	375540000	129690000	118040000	312300000	298080000	41799000	39496000	1628700
ARFEELNADLFR	DFYTSITRARFEELNA	ELNADLFRGTLDPVEK	R	A	R	F	R	G	12	1	1479.75	P11142;E9PKE3;P11142-2;E9PN89;E9PNE6;P54652	P11142	300	311	HSPA8;HSPA2	Heat shock cognate 71 kDa protein;Heat shock-related 70 kDa protein 2	no	no	2;3	1.0966e-19	182.41	3069200000	67748000	83843000	47639000	62146000	96998000	108410000	132660000	147970000	118900000	0	111160000	152640000	123110000	112950000	135430000	130380000	171160000	108370000	0	0	0	69795000	0	21173000	23906000	6414700
ARGGNIGDGGGAADR	DELDSIAKARGGNIGD	DGGGAADRVINQILTE	K	A	R	D	R	V	15	1	1342.63	P55072	P55072	585	599	VCP	Transitional endoplasmic reticulum ATPase	yes	yes	3	0.0081781	52.862	48623000	0	0	0	0	0	0	0	0	0	0	0	8179900	0	0	0	10352000	16379000	0	0	393760	683440	3264400	3916800	0	0	0
ARHEVLLISAEQDKR	GTKEGIEKARHEVLLI	ISAEQDKRAVERLEVE	K	A	R	K	R	A	15	2	1763.96	Q00341;Q00341-2;H0Y394;H7C0A4;C9JIZ1	Q00341	208	222	HDLBP	Vigilin	yes	no	4	0.00012528	83.54	370870000	5707100	4489200	4972100	5084400	4359900	3995300	15166000	10091000	7138000	9862800	10021000	31346000	14322000	12954000	12303000	17341000	21781000	6050800	7827100	3054100	2519600	8785500	7912700	1828400	0	0
ARLEEAILGTIGAR	FKKSLDMKARLEEAIL	ILGTIGARQEMVRRSR	K	A	R	A	R	Q	14	1	1468.84	C9IZV6;K7ESB7;Q96HP0	Q96HP0	1319	1332	DOCK6	Dedicator of cytokinesis protein 6	no	no	3	9.9673e-05	83.692	162900000	2187000	2565900	4869600	3762100	7390700	0	9298500	15729000	4636100	0	8844700	25619000	0	9178100	21161000	17456000	16714000	0	0	0	0	5849300	7642200	0	0	0
ARLEIEPEWAYGK	LTMSKGEKARLEIEPE	EPEWAYGKKGQPDAKI	K	A	R	G	K	K	13	1	1560.79	Q00688	Q00688	188	200	FKBP3	Peptidyl-prolyl cis-trans isomerase FKBP3	yes	yes	3	0.068191	40.477	149740000	0	1403300	2691800	3874400	0	2770900	13648000	12665000	3978200	5540100	12280000	22851000	4992500	0	7254200	14155000	19686000	0	0	1096600	2098800	5838900	6582300	0	0	0
ARLEIEPEWAYGKK	LTMSKGEKARLEIEPE	PEWAYGKKGQPDAKIP	K	A	R	K	K	G	14	2	1688.89	Q00688	Q00688	188	201	FKBP3	Peptidyl-prolyl cis-trans isomerase FKBP3	yes	yes	4	0.00071747	70.889	198590000	0	2474900	0	2436800	4360000	0	25208000	18098000	5531400	5843400	13021000	30415000	8851700	10173000	7361700	26334000	31046000	0	0	1757100	0	4716100	0	0	0	193950
ARNEYLLALEATNASVFK	ENKLKAIKARNEYLLA	ATNASVFKYYIHDLSD	K	A	R	F	K	Y	18	1	2009.06	H0Y2P8;O75044;H0Y4C3	H0Y2P8	163	180	SRGAP2	SLIT-ROBO Rho GTPase-activating protein 2	yes	no	3	0.017842	46.494	127240000	3119800	3321700	1583100	2687100	5619700	0	4288700	6245200	0	0	8768300	17565000	0	6648300	9023100	16539000	24798000	0	4583300	1999500	1808000	3698200	4949400	0	0	0
ARPSQFPEQSSSAQQNAR	NRVVGSARARPSQFPE	SSAQQNARRKSNCVKE	R	A	R	A	R	R	18	1	1987.95	O00139-2;D6R9M0	O00139-2	91	108	KIF2A	Kinesin-like protein KIF2A	yes	no	3	0.0023964	73.918	86391000	1819200	1681000	992500	0	1455500	0	4521900	0	0	0	3194600	0	0	4271000	4489200	4820400	2983900	2893400	0	0	0	2181400	2604500	0	0	0
ARQEELYSELQAR	PLSEKAARARQEELYS	LYSELQARETFEKTPV	R	A	R	A	R	E	13	1	1591.8	Q15149;Q15149-7;Q15149-9;Q15149-5;Q15149-6;Q15149-2;Q15149-3;Q15149-8	Q15149	3356	3368	PLEC	Plectin	no	no	2	2.4219e-07	95.981	999350000	0	0	0	0	0	0	0	0	0	0	0	0	0	0	0	0	0	0	0	0	0	0	0	0	0	0
ARVEVERDNLAEDIMR	VDQLTNDKARVEVERD	NLAEDIMRLREKLQEE	K	A	R	M	R	L	16	2	1914.96	P08670;B0YJC4	P08670	169	184	VIM	Vimentin	yes	no	3	0.02503	52.773	261280000	0	0	0	0	0	0	0	0	0	0	0	0	0	0	0	0	0	0	0	0	0	0	0	0	0	0
ARVITEEEKNFK	RNVYKKEKARVITEEE	TEEEKNFKAFASLRMA	K	A	R	F	K	A	12	2	1462.78	P26373;P26373-2;J3KS98;H3BUK8	P26373	166	177	RPL13	60S ribosomal protein L13	yes	no	2;3;4	3.0008e-37	214.81	1993000000	0	9452900	9063100	8613400	0	0	0	0	0	21985000	0	0	0	0	39046000	0	0	0	0	6758700	0	12422000	0	0	0	0
ASADLMSYCEEHAR	IERIKVSKASADLMSY	SYCEEHARSDPLLIGI	K	A	S	A	R	S	14	0	1638.68	Q9UBI6	Q9UBI6	35	48	GNG12	Guanine nucleotide-binding protein G(I)/G(S)/G(O) subunit gamma-12	yes	yes	3	0.040647	41.621	258970000	0	0	0	0	0	0	0	0	0	0	0	0	0	0	0	0	0	0	0	0	0	0	0	982970	0	0
ASAETVDPASLWEY	GDHAGVLKASAETVDP	DPASLWEY________	K	A	S	E	Y	-	14	0	1537.69	Q16658;J3KNT0	Q16658	480	493	FSCN1	Fascin	yes	no	2	0.00027415	82.774	204000000	0	0	0	0	0	0	0	3687600	0	0	0	21950000	0	0	10423000	57792000	88296000	0	0	0	0	0	0	0	0	0
ASAGHAVSIAQDDAGADDWETDPDFVNDVSEKEQR	________________	DVSEKEQRWGAKTVQG	K	A	S	Q	R	W	35	1	3744.64	Q14247;Q14247-3;Q14247-2	Q14247	4	38	CTTN	Src substrate cortactin	yes	no	4	8.5317e-47	124.55	364150000	11255000	9066500	12366000	0	11139000	0	20146000	0	0	0	29282000	61646000	0	24377000	27782000	32264000	49938000	0	18752000	6300700	0	25547000	24292000	0	0	0
ASALGSDGVR	________________	ALGSDGVRVTMESALT	R	A	S	V	R	V	10	0	931.472	O00159-3	O00159-3	5	14	MYO1C	Unconventional myosin-Ic	yes	yes	2	0.00082889	128.91	8190600000	39712000	40638000	20718000	23783000	0	74147000	0	74458000	0	49683000	0	156300000	111970000	0	106570000	0	130420000	0	102210000	0	0	0	45075000	5700400	0	0
ASALRHEEQPAPGYDTHGR	PRYEQAPRASALRHEE	PGYDTHGRLRPEAQPH	R	A	S	G	R	L	19	1	2090.99	Q07157-2;G5E9E7;Q07157;G3V1L9	Q07157-2	1072	1090	TJP1	Tight junction protein ZO-1	yes	no	4	0.035815	39.387	64080000	2795100	1685000	0	0	0	0	0	0	0	0	0	0	0	8394800	8824600	10181000	22999000	0	0	1111900	0	3998100	0	0	0	0
ASAPSPNAQVACDHCLK	DVWTPPARASAPSPNA	VACDHCLKEAAVKTCL	R	A	S	L	K	E	17	0	1824.82	Q14258	Q14258	96	112	TRIM25	E3 ubiquitin/ISG15 ligase TRIM25	yes	yes	3	0.00040547	94.922	294860000	2268400	2632900	2891700	3152800	6353100	8725800	11032000	11499000	6613500	6540300	8626800	16063000	8363000	16267000	14323000	15018000	16567000	7057000	0	1123100	1333300	7009100	7596500	0	0	0
ASAQASLASK	TKTFKTRKASAQASLA	AQASLASKDKTPKSKS	K	A	S	S	K	D	10	0	932.493	E7ETA6;Q15154;E7EV56;Q15154-2;H0YBA1	E7ETA6	1282	1291	PCM1	Pericentriolar material 1 protein	yes	no	2	0.0016609	84.198	182890000	0	0	0	0	0	0	0	0	0	0	0	0	0	0	0	0	0	0	0	0	0	0	0	0	0	0
ASASDGSSFVVAR	TKKMGVGKASASDGSS	GSSFVVARYFPAGNVV	K	A	S	A	R	Y	13	0	1252.6	Q5VZR0;Q9H4G4	Q5VZR0	94	106	GLIPR2	Golgi-associated plant pathogenesis-related protein 1	yes	no	2	1.2956e-31	194.24	633070000	0	0	0	0	0	0	0	0	0	0	0	0	0	0	0	0	0	0	0	0	0	0	0	0	0	0
ASASYHISNLLEK	________________	HISNLLEKMTSSDKDF	M	A	S	E	K	M	13	0	1431.74	Q86VP6-2;Q86VP6	Q86VP6-2	2	14	CAND1	Cullin-associated NEDD8-dissociated protein 1	yes	no	2	5.0091e-11	106.14	138830000	0	0	6337200	11637000	6628900	10224000	10952000	10732000	0	0	7046100	0	0	6534800	0	10168000	0	11838000	0	2682300	0	0	0	2823400	0	0
ASCLYGQLPK	TWQEGSLKASCLYGQL	CLYGQLPKFQDGDLTL	K	A	S	P	K	F	10	0	1135.57	P09211;A8MX94	P09211	46	55	GSTP1	Glutathione S-transferase P	yes	no	2	4.0383e-07	173.14	19004000000	42061000	38345000	138030000	127870000	141370000	183450000	485400000	488480000	583930000	571290000	243040000	398530000	0	180930000	179370000	112800000	0	310970000	341360000	85846000	67014000	122680000	93700000	387910000	315180000	86302000
ASDAEGDVAALNR	KLELTEKKASDAEGDV	GDVAALNRRIQLVEEE	K	A	S	N	R	R	13	0	1287.61	P67936-2;K7ENT6;K7ERG3	P67936-2	78	90	TPM4	Tropomyosin alpha-4 chain	yes	no	2	4.68e-31	188.15	2654500000	21692000	20512000	10268000	13904000	30676000	34504000	47612000	42150000	20740000	33373000	37767000	78718000	50517000	54568000	61861000	44489000	52017000	33240000	36266000	10280000	12410000	28534000	28005000	2034200	4499200	0
ASDAEGDVAALNRR	KLELTEKKASDAEGDV	DVAALNRRIQLVEEEL	K	A	S	R	R	I	14	1	1443.71	P67936-2;K7ENT6;K7ERG3	P67936-2	78	91	TPM4	Tropomyosin alpha-4 chain	yes	no	2;3	3.0425e-48	217.09	3150200000	51650000	50217000	25066000	33034000	59696000	74140000	106980000	95772000	72797000	62226000	111100000	273870000	124230000	163020000	184710000	136550000	217070000	80078000	105460000	23311000	22913000	75179000	71738000	7263800	6185800	0
ASDPASPHIGR	EDTPRYMRASDPASPH	PASPHIGRSNEEEETS	R	A	S	G	R	S	11	0	1106.55	O95425-2;O95425-4;O95425-3;O95425	O95425-2	45	55	SVIL	Supervillin	yes	no	2;3	1.6396e-17	193.3	463040000	5949900	5057800	0	4920800	0	0	0	0	0	0	19851000	38899000	19579000	24926000	0	18636000	29684000	11188000	10923000	2831000	0	0	7445500	0	0	0
ASDPDEAKLAEDILNTMFDTSYSK	IVYAWVGRASDPDEAK	MFDTSYSKQVINEGEE	R	A	S	S	K	Q	24	1	2660.22	Q13045-2;K7EQZ7;Q13045;Q13045-3	Q13045	1108	1131	FLII	Protein flightless-1 homolog	no	no	3	1.2833e-06	79.426	90328000	0	11029000	0	0	0	0	0	0	0	0	15762000	30982000	0	0	0	0	32555000	0	0	0	0	0	0	0	0	0
ASDSELER	ERLAQLRKASDSELER	ASDSELERQKGLVEDT	K	A	S	E	R	Q	8	0	905.409	Q15149;Q15149-7;Q15149-9;Q15149-5;Q15149-6;Q15149-2;Q15149-3;Q15149-8	Q15149	2038	2045	PLEC	Plectin	no	no	2	0.00043595	156.75	745930000	0	0	0	0	0	0	0	0	0	0	0	0	8280600	11289000	13832000	13145000	18514000	0	6899500	1590200	0	4827800	6200600	471190	0	0
ASDTSSETVFGK	DPLGRADKASDTSSET	SSETVFGKRGHVLGNG	K	A	S	G	K	R	12	0	1227.56	Q86V48;Q86V48-2;Q86V48-3	Q86V48	530	541	LUZP1	Leucine zipper protein 1	yes	no	2	1.705e-05	116.03	312030000	0	2859900	0	1342800	4333900	3670700	9390500	9206700	8568100	0	12744000	19357000	0	18785000	15342000	13141000	16132000	5492700	0	1756500	0	6528800	5843900	0	0	0
ASDTSSETVFGKR	DPLGRADKASDTSSET	SETVFGKRGHVLGNGS	K	A	S	K	R	G	13	1	1383.66	Q86V48;Q86V48-2;Q86V48-3	Q86V48	530	542	LUZP1	Leucine zipper protein 1	yes	no	3	2.5235e-09	115.57	364040000	2971000	2610000	1234800	2011900	2738600	4221000	7293300	8034700	5848500	6281100	11645000	21324000	10661000	14851000	14841000	12247000	21441000	6306300	5704200	1904000	1305200	4630100	6016800	306560	0	0
ASEAQPPVAR	ALKVLAQKASEAQPPV	EAQPPVARTQPSSGVD	K	A	S	A	R	T	10	0	1024.53	Q13428-2;Q13428-8;Q13428;Q13428-3;Q13428-4;E9PHK9	Q13428-2	1007	1016	TCOF1	Treacle protein	yes	no	2	0.038292	60.167	63350000	0	0	0	0	0	0	0	0	0	0	0	0	0	0	0	0	0	0	0	0	0	0	0	0	0	0
ASEEAFVK	EKNKINNRASEEAFVK	ASEEAFVKESKEETPG	R	A	S	V	K	E	8	0	879.434	P09497-2;P09497	P09497-2	156	163	CLTB	Clathrin light chain B	yes	yes	2	0.015554	106.04	459070000	0	0	5186800	0	18297000	13189000	16115000	10890000	13144000	7460900	25119000	28737000	14907000	23465000	16183000	29542000	23470000	12608000	9712100	0	0	13575000	12658000	0	0	0
ASEEAFVKESKEETPGTEWEK	EKNKINNRASEEAFVK	TPGTEWEKVAQLCDFN	R	A	S	E	K	V	21	2	2410.12	P09497-2;P09497	P09497-2	156	176	CLTB	Clathrin light chain B	yes	yes	3;4	3.1512e-05	84.975	754250000	9865900	12348000	15313000	8490400	0	0	0	40552000	0	42172000	39930000	78394000	34920000	55672000	63206000	80775000	106500000	0	41585000	4759000	7398800	46182000	35527000	4426800	0	0
ASELATLIQTK	ANVIEKAKASELATLI	LATLIQTKRELGCRAT	K	A	S	T	K	R	11	0	1173.66	O95425-2;O95425-4;O95425-3;O95425;F5H2Q5;F5GXV0	O95425-2	1070	1080	SVIL	Supervillin	yes	no	2	0.0014764	96.604	125700000	0	0	0	0	0	0	0	0	0	0	0	0	0	0	0	0	0	0	0	0	0	0	0	0	0	0
ASENAIVWK	MKGKAKYKASENAIVW	SENAIVWKIKRMAGMK	K	A	S	W	K	I	9	0	1016.53	Q96CW1-2	Q96CW1-2	344	352	AP2M1	AP-2 complex subunit mu	no	no	2	0.0033115	138.98	2196800000	0	0	0	0	0	0	0	0	0	0	0	0	0	0	0	0	0	0	0	0	0	0	0	0	0	0
ASESPSSLIFYR	KSRTGKLRASESPSSL	PSSLIFYRDGKRKGVP	R	A	S	Y	R	D	12	0	1355.67	B7ZM68;Q6ZNL6	B7ZM68	474	485	FGD5	FYVE, RhoGEF and PH domain-containing protein 5	yes	no	2	0.001334	85.522	59440000	0	0	0	0	0	0	0	6954300	4543800	0	0	14079000	0	16054000	9574400	0	0	4560300	0	0	0	0	0	0	0	0
ASESSKPWPDATYGTGSASR	GGTSQDTKASESSKPW	YGTGSASRASAVSELS	K	A	S	S	R	A	20	1	2053.93	Q9Y2W1	Q9Y2W1	216	235	THRAP3	Thyroid hormone receptor-associated protein 3	yes	yes	3	0.019833	36.923	382430000	0	0	0	0	0	0	0	0	0	0	0	0	0	0	0	0	0	0	0	0	0	0	0	0	0	0
ASFHELYNMYK	MQGGYPSRASFHELYN	HELYNMYKKYMPDKLA	R	A	S	Y	K	K	11	0	1401.64	Q9UM54-5;Q9UM54-2;Q9UM54-4;Q9UM54-1;Q9UM54;Q9UM54-6;E7EW20	Q9UM54-6	709	719	MYO6	Unconventional myosin-VI	no	no	2;3	6.3779e-11	169.65	1830200000	0	23873000	7946600	8313500	29882000	33856000	43318000	41649000	20964000	29230000	41224000	82088000	55025000	71138000	60959000	46217000	64789000	24867000	38714000	7505100	9517900	39345000	39271000	2566500	0	0
ASFHELYNMYKK	MQGGYPSRASFHELYN	ELYNMYKKYMPDKLAR	R	A	S	K	K	Y	12	1	1529.73	Q9UM54-5;Q9UM54-2;Q9UM54-4;Q9UM54-1;Q9UM54;Q9UM54-6;E7EW20	Q9UM54-6	709	720	MYO6	Unconventional myosin-VI	no	no	2;3;4	6.5547e-36	207.34	7442400000	63368000	64534000	21125000	18482000	60786000	51033000	59733000	58702000	28514000	34345000	52398000	87355000	41957000	81425000	78908000	78032000	70294000	52377000	37233000	14786000	15943000	101610000	54502000	0	4933500	0
ASFITANGVSLLKDLYK	HAAGKAKRASFITANG	SLLKDLYKCSEKDSIR	R	A	S	Y	K	C	17	1	1839.01	Q9H3U1-2;Q9H3U1	Q9H3U1-2	456	472	UNC45A	Protein unc-45 homolog A	yes	no	3	0.00018035	102.08	68464000	0	0	0	0	0	0	0	0	0	0	0	0	0	0	0	0	0	0	0	0	0	0	0	0	0	0
ASFPILLHMMCSER	VLIFYNDRASFPILLH	LHMMCSERDRGDESGP	R	A	S	E	R	D	14	0	1690.8	Q14571	Q14571	1350	1363	ITPR2	Inositol 1,4,5-trisphosphate receptor type 2	yes	yes	3	0.022902	48.405	71626000	0	0	0	0	0	0	0	0	0	0	0	0	0	0	0	0	0	0	0	0	0	0	0	0	0	0
ASGADSKGDDLSTAILK	________________	DLSTAILKQKNRPNRL	M	A	S	L	K	Q	17	1	1647.83	P55072	P55072	2	18	VCP	Transitional endoplasmic reticulum ATPase	yes	yes	2;3	6.7922e-54	195.97	2558300000	29527000	21304000	14403000	18129000	28441000	39268000	37688000	40597000	22337000	27783000	39247000	244860000	138450000	54315000	73199000	379430000	508920000	64289000	72021000	6372700	9791600	27880000	41699000	6931800	3493200	0
ASGNYATVISHNPETK	GDRGKLARASGNYATV	ISHNPETKKTRVKLPS	R	A	S	T	K	K	16	0	1687.82	P62917;E9PKZ0;G3V1A1	P62917	129	144	RPL8	60S ribosomal protein L8	yes	no	2;3	1.5521e-135	264.63	9712700000	162840000	166620000	100130000	103430000	158970000	197130000	325160000	307590000	207050000	198130000	330890000	515490000	372130000	415740000	392130000	379920000	460660000	211320000	254130000	86351000	94993000	379950000	263130000	38767000	40082000	604520
ASGNYATVISHNPETKK	GDRGKLARASGNYATV	SHNPETKKTRVKLPSG	R	A	S	K	K	T	17	1	1815.91	P62917;E9PKZ0;G3V1A1	P62917	129	145	RPL8	60S ribosomal protein L8	yes	no	2;3;4	6.7286e-197	294.98	11409000000	91392000	91486000	59939000	61292000	100090000	100180000	172970000	182160000	125680000	110190000	167510000	286600000	178720000	261630000	244410000	187870000	253550000	99632000	129950000	52763000	13529000	127380000	37177000	31585000	0	4123400
ASGPPVSELITK	KAGGTPRKASGPPVSE	PVSELITKAVAASKER	K	A	S	T	K	A	12	0	1197.66	P10412;P16402;P16403	P16403	35	46	HIST1H1E;HIST1H1D;HIST1H1C	Histone H1.4;Histone H1.3;Histone H1.2	no	no	2	4.5396e-06	128.41	7248900000	0	0	0	0	0	0	0	0	0	0	0	0	0	0	0	0	0	0	0	0	1903800	6322900	694710	0	0	0
ASGVAVSDGVIK	________________	AVSDGVIKVFNDMKVR	M	A	S	I	K	V	12	0	1101.6	P23528;E9PP50;E9PK25;E9PS23	P23528	2	13	CFL1	Cofilin-1	yes	no	2	7.7254e-05	113.95	5946900000	67093000	34170000	40268000	49045000	50922000	70886000	117870000	102500000	91419000	104500000	120560000	202480000	121070000	114290000	134150000	126750000	199920000	0	88328000	23698000	0	53538000	0	0	20592000	0
ASGVAVSDGVIKVFNDMK	________________	IKVFNDMKVRKSSTPE	M	A	S	M	K	V	18	1	1835.95	P23528;E9PP50;E9PK25;E9PS23	P23528	2	19	CFL1	Cofilin-1	yes	no	2	2.7763e-05	112.58	115690000	0	0	0	0	0	0	0	0	0	0	0	0	0	0	0	0	0	0	0	0	0	0	0	0	0	0
ASGVQVADEVCR	________________	QVADEVCRIFYDMKVR	M	A	S	C	R	I	12	0	1289.6	F6RFD5;P60981	F6RFD5	2	13	DSTN	Destrin	yes	no	2	0.00039733	72.891	26443000	0	0	0	0	0	0	0	0	0	0	0	0	0	0	0	0	0	0	0	0	0	0	0	0	0	0
ASGVTVNDEVIK	________________	TVNDEVIKVFNDMKVR	M	A	S	I	K	V	12	0	1230.65	Q9Y281;F8WDN3;G3V2U0	Q9Y281	2	13	CFL2	Cofilin-2	yes	no	2	0.0063406	83.573	147600000	2194100	2698900	3480600	3246400	0	2491500	10508000	7368200	7175200	6753500	15961000	25100000	9403400	12384000	10709000	12218000	0	0	0	2400900	2740700	3164100	5175100	0	0	0
ASGVTVNDEVIKVFNDMK	________________	IKVFNDMKVRKSSTQE	M	A	S	M	K	V	18	1	1964.99	Q9Y281;F8WDN3;G3V2U0	Q9Y281	2	19	CFL2	Cofilin-2	yes	no	2	7.3781e-31	155.49	100210000	0	0	0	0	0	0	0	0	0	0	0	0	0	0	0	0	0	0	0	0	0	0	0	0	0	0
ASHALIK	DLSQAMWKASHALIKS	KASHALIKSLFPEGNP	K	A	S	I	K	S	7	0	738.439	O43795-2;E9PDF6;O43795	O43795-2	545	551	MYO1B	Unconventional myosin-Ib	no	no	2	0.0024317	149.4	2602100000	0	0	0	0	0	0	0	0	0	0	0	0	0	0	0	0	0	0	0	0	0	0	0	0	0	0
ASHMGVSTDSGTQETK	FTNRRAAKASHMGVST	DSGTQETKKTEDRFVP	K	A	S	T	K	K	16	0	1634.72	Q86V48;Q86V48-2;Q86V48-3	Q86V48	434	449	LUZP1	Leucine zipper protein 1	yes	no	2;3	1.1094e-47	183.36	1267600000	8798200	7145200	5793200	5164200	7780100	9330200	21959000	19489000	11486000	14996000	28648000	46933000	20790000	45580000	36638000	41527000	59768000	9382900	14851000	503360	406690	19357000	20329000	0	0	0
ASHTAPQVLFSHR	QEFKEGRRASHTAPQV	PQVLFSHREPPLELKD	R	A	S	H	R	E	13	0	1449.75	O15144;H7C3F9	O15144	191	203	ARPC2	Actin-related protein 2/3 complex subunit 2	yes	no	4	0.051864	36.944	38548000	0	0	0	0	0	0	0	0	0	0	0	0	0	0	0	0	0	0	0	0	0	0	0	0	0	0
ASHTAPQVLFSHREPPLELKDTDAAVGDNIGYITFVLFPR	QEFKEGRRASHTAPQV	ITFVLFPRHTNASARD	R	A	S	P	R	H	40	2	4421.28	O15144;H7C3F9	O15144	191	230	ARPC2	Actin-related protein 2/3 complex subunit 2	yes	no	5	0.014772	24.877	181140000	21089000	19981000	0	6012900	0	23083000	0	0	0	0	0	37093000	0	12819000	0	28299000	32760000	0	0	0	0	0	0	0	0	0
ASINMLR	GTFVKLNKASINMLRI	KASINMLRIVEPYIAW	K	A	S	L	R	I	7	0	803.432	P18124;A8MUD9;C9JIJ5	P18124	128	134	RPL7	60S ribosomal protein L7	yes	no	2	0.0062463	138.25	6406100000	30212000	31150000	41644000	45827000	67221000	80481000	328930000	296150000	177640000	178450000	252040000	430180000	188550000	195340000	179680000	183040000	194270000	106140000	110750000	44341000	47313000	51825000	47752000	12854000	12301000	0
ASITALEAK	GTVKSKYKASITALEA	SITALEAKIAQLEEQL	K	A	S	A	K	I	9	0	902.507	P35579;P35579-2	P35579	1807	1815	MYH9	Myosin-9	no	no	2	0.0026287	147.4	686380000000	2711000000	2986500000	1427500000	1475800000	3316300000	4848100000	5868500000	5449300000	3613600000	3992500000	4656900000	7987200000	5624900000	6849900000	6659300000	4740700000	6672700000	3963500000	4602500000	1304400000	1255300000	3398200000	3414500000	361460000	283560000	34445000
ASITALEAKIAQLEEQLDNETKER	GTVKSKYKASITALEA	LDNETKERQAACKQVR	K	A	S	E	R	Q	24	2	2699.4	P35579;P35579-2	P35579	1807	1830	MYH9	Myosin-9	no	no	4	8.7083e-27	141.45	127020000	0	0	0	0	6763900	6357400	9044600	0	0	0	9125800	13384000	7374400	16107000	9939800	16373000	22037000	0	10515000	0	0	0	0	0	0	0
ASITPGTILIILTGR	SQHVRKLRASITPGTI	ILIILTGRHRGKRVVF	R	A	S	G	R	H	15	0	1524.92	Q02878;F8VZ45;U3KQR5;F8VR69	Q02878	142	156	RPL6	60S ribosomal protein L6	yes	no	2	3.9581e-27	130.72	2015400000	711300000	0	5455700	0	34993000	0	0	10629000	0	0	0	36471000	526470000	22699000	18468000	9429300	0	187720000	0	8929000	0	0	0	27742000	0	0
ASLAHLLDMMK	VVVFYNDKASLAHLLD	AHLLDMMKAARDGVED	K	A	S	M	K	A	11	0	1228.63	Q14573	Q14573	1340	1350	ITPR3	Inositol 1,4,5-trisphosphate receptor type 3	yes	yes	2;3	0.00040838	125.54	265090000	3311000	2163100	0	0	1317000	1160900	2095100	2668200	0	1532400	4137400	6477500	1957600	4204500	4868300	5278400	4939200	0	0	0	0	0	0	0	0	0
ASLEDAPVDDLTR	SPDQISHRASLEDAPV	APVDDLTRKFTYLGSQ	R	A	S	T	R	K	13	0	1400.68	Q7Z2W4-2;Q7Z2W4;C9J6P4;Q7Z2W4-3	Q7Z2W4-2	283	295	ZC3HAV1	Zinc finger CCCH-type antiviral protein 1	yes	no	2	5.6845e-09	120.6	1019000000	15477000	12146000	9326600	6993300	0	0	0	0	0	0	0	0	0	0	0	0	0	0	0	5111700	5956500	16941000	16658000	0	0	0
ASLESWWQNPVPGLR	AEILSEMRASLESWWQ	QNPVPGLRLTFPEQSV	R	A	S	L	R	L	15	0	1738.88	Q9Y6K5;F8VWK9;F8VS35	Q9Y6K5	103	117	OAS3	2-5-oligoadenylate synthase 3	yes	no	2	6.0235e-05	105.19	155130000	4979900	5934000	0	6081100	0	0	0	0	0	0	12732000	18213000	16150000	0	11006000	0	18714000	0	16246000	0	0	0	0	0	0	0
ASLLGDMHFR	TTEAPVKRASLLGDMH	LLGDMHFRSLRTKLLL	R	A	S	F	R	S	10	0	1145.57	P51116	P51116	191	200	FXR2	Fragile X mental retardation syndrome-related protein 2	yes	yes	3	0.0094791	75.652	105250000	522060	1141300	0	1523900	0	0	13287000	11590000	3985400	8131400	7619100	11298000	6710200	4737000	2501600	4917200	5508300	3279900	3357000	1019500	1156500	1440800	1699800	0	0	0
ASLSHPR	LEKMPARRASLSHPRD	RASLSHPRDIGCDQHT	R	A	S	P	R	D	7	0	766.409	P28799;P28799-3;K7EQ05;K7EKL3	P28799	434	440	GRN	Granulins;Acrogranin;Paragranulin;Granulin-1;Granulin-2;Granulin-3;Granulin-4;Granulin-5;Granulin-6;Granulin-7	yes	no	2	0.019177	120.65	528140000	0	0	0	0	0	0	0	0	0	0	0	0	0	0	0	0	0	0	0	0	0	0	0	0	0	0
ASNAMMNNNDLVR	TQQGPRLRASNAMMNN	MNNNDLVRKRRLADLT	R	A	S	V	R	K	13	0	1448.65	P28289;Q5T7W3	P28289	328	340	TMOD1	Tropomodulin-1	yes	no	2	1.2746e-24	174.46	849810000	5559700	6154900	3986900	3587600	6375900	6489600	17564000	20346000	12037000	10539000	10579000	22165000	11077000	21850000	27322000	13850000	14304000	6128800	7692800	3298700	4149400	9449800	7665100	0	0	0
ASNGDAWVEAHGK	NVPFKIVRASNGDAWV	AWVEAHGKLYSPSQIG	R	A	S	G	K	L	13	0	1340.61	P38646;D6RJI2	P38646	147	159	HSPA9	Stress-70 protein, mitochondrial	yes	no	2;3	2.0358e-07	110.38	858350000	0	0	0	0	16652000	21781000	28124000	26761000	19991000	28278000	0	13243000	25528000	24304000	21603000	0	22625000	21557000	31539000	0	13419000	0	22937000	0	0	0
ASNIKAPGEQTVPALNLQNAFR	FVKEITYRASNIKAPG	LNLQNAFRIIKEVQKR	R	A	S	F	R	I	22	1	2338.24	Q9Y5B9	Q9Y5B9	602	623	SUPT16H	FACT complex subunit SPT16	yes	yes	3	0.0025123	55.302	144660000	0	0	0	0	0	0	0	0	0	0	0	0	0	0	0	0	0	0	0	0	0	0	0	0	0	0
ASNLENSTYDLYTIPK	NAVLLCTRASNLENST	YDLYTIPKDADSQNPD	R	A	S	P	K	D	16	0	1827.89	P53621;P53621-2	P53621	383	398	COPA	Coatomer subunit alpha;Xenin;Proxenin	yes	no	2	2.1764e-21	144.97	590040000	0	0	0	0	0	0	0	0	0	0	0	22490000	15304000	0	13219000	15612000	0	0	12664000	0	0	0	0	0	0	0
ASNVTNKTDPR	________________	VTNKTDPRSMNSRVFI	M	A	S	P	R	S	11	1	1201.61	G3V576;G3V4W0;B4DY08;G3V4C1;P07910-2;G3V2Q1;P07910;P07910-4;G3V555;G3V575;G3V5X6;G3V3K6;G3V251;B4DSU6;G3V4M8;P07910-3;G3V2H6	G3V576	2	12	HNRNPC	Heterogeneous nuclear ribonucleoproteins C1/C2	yes	no	2	0.0004158	122.34	1162500000	0	0	0	0	0	0	0	0	0	0	0	0	0	0	0	0	0	0	0	0	0	0	0	0	0	0
ASPAAAEEVVPEWASCLK	QEPAPRDRASPAAAEE	PEWASCLKSPRIQAKP	R	A	S	L	K	S	18	0	1913.92	Q8N3V7-2;Q8N3V7-3;Q8N3V7	Q8N3V7-2	440	457	SYNPO	Synaptopodin	yes	no	2	0.0066299	70.837	22655000	0	0	0	0	0	0	0	0	0	0	0	0	0	0	0	0	0	0	0	0	0	0	0	0	0	0
ASPSKPASAPASR	DAKAPEKRASPSKPAS	PASAPASRSGSKSTQT	R	A	S	S	R	S	13	1	1225.64	P27816-6;P27816;E7EVA0;P27816-2;E9PGM5;P27816-4;H0Y2V1;F8W9U4;B5MEG9	P27816-6	786	798	MAP4	Microtubule-associated protein 4;Microtubule-associated protein	no	no	3	8.3146e-05	91.076	675520000	0	0	4590900	0	6445100	0	21368000	0	0	12115000	9440100	0	19578000	0	0	8400000	0	0	0	0	0	0	5266400	0	0	296710
ASPSPSLSSYSDPDSGHYCQLQPPVR	SPSHTLGKASPSPSLS	CQLQPPVRGSREWAAT	K	A	S	V	R	G	26	0	2831.28	Q8N5H7-2;Q8N5H7-6;Q8N5H7-5;Q8N5H7-4;Q8N5H7;Q8N5H7-3	Q8N5H7-2	321	346	SH2D3C	SH2 domain-containing protein 3C	yes	no	3	1.9454e-17	117.62	916780000	3667000	3522100	18847000	16787000	19182000	18590000	43699000	32152000	46712000	42640000	19573000	25769000	15269000	23352000	19192000	21662000	19497000	24637000	30789000	6229500	6079600	15349000	11959000	12540000	13253000	2753000
ASQNLVVLAR	KGTEKKQKASQNLVVL	QNLVVLAREDAGAEKI	K	A	S	A	R	E	10	0	1069.62	Q9H3U1-2;Q9H3U1	Q9H3U1-2	159	168	UNC45A	Protein unc-45 homolog A	yes	no	2	0.0038368	100.79	727630000	0	0	0	0	0	0	0	0	0	0	0	0	0	0	0	0	0	0	0	0	0	0	0	0	0	0
ASRDEIFAQSK	QRELEEARASRDEIFA	DEIFAQSKESEKKLKS	R	A	S	S	K	E	11	1	1250.63	P35580;P35580-3;P35580-2;F8W6L6;P35580-4	P35580	1666	1676	MYH10	Myosin-10	yes	no	2;3	2.8534e-10	168.82	3100200000	62860000	70769000	26086000	29337000	72791000	108140000	85258000	77997000	61009000	95520000	63810000	109280000	124920000	126430000	100850000	48848000	15494000	86455000	92981000	26829000	22156000	64181000	9987400	5339800	9284400	1283100
ASREEILAQAK	MRELDDTRASREEILA	EEILAQAKENEKKLKS	R	A	S	A	K	E	11	1	1214.66	P35579;P35579-2	P35579	1659	1669	MYH9	Myosin-9	no	no	2;3	8.163e-13	181.87	240080000000	2048100000	2584100000	908430000	1048100000	539570000	628100000	2764700000	648530000	1948000000	693460000	680550000	4682900000	818300000	952430000	805800000	553620000	2909300000	607720000	719790000	922580000	889500000	2586100000	2787300000	244800000	210680000	27744000
ASREEILAQAKENEK	MRELDDTRASREEILA	AQAKENEKKLKSMEAE	R	A	S	E	K	K	15	2	1714.88	P35579;P35579-2	P35579	1659	1673	MYH9	Myosin-9	no	no	2;3;4	3.2102e-76	233.48	366760000000	1306300000	1487200000	755450000	763740000	1407700000	2224400000	2548300000	3175200000	2071700000	1902300000	2461900000	4895400000	3228600000	3604700000	3934300000	2397300000	3372300000	1841500000	2553900000	786530000	627650000	1824400000	2318600000	221480000	222060000	7321600
ASSAQSGGSSGGPAVPTVQR	________________	PAVPTVQRGIIKMVLS	M	A	S	Q	R	G	20	0	1799.88	Q7KZF4	Q7KZF4	2	21	SND1	Staphylococcal nuclease domain-containing protein 1	yes	yes	2	0.067174	49.188	67159000	0	0	0	0	0	2367400	0	9919500	0	0	11742000	0	12190000	0	5026200	0	20748000	0	0	0	0	0	5166700	0	0	0
ASSEGGTAAGAGLDSLHK	RFQNLDKKASSEGGTA	AGLDSLHKNSVSQISV	K	A	S	H	K	N	18	0	1627.78	O15143	O15143	309	326	ARPC1B	Actin-related protein 2/3 complex subunit 1B	yes	yes	2;3	5.6201e-74	206.81	4041300000	33094000	35276000	19394000	24167000	38547000	51673000	78629000	72985000	70632000	58794000	88877000	278250000	75393000	106770000	87318000	92292000	108310000	48997000	61398000	18203000	18547000	59380000	60325000	7984700	1213800	666650
ASSGDDACSFSGFRPATLTVTNFFK	RRRGPQDRASSGDDAC	LTVTNFFKQEAERLSD	R	A	S	F	K	Q	25	1	2682.24	Q96HP0	Q96HP0	437	461	DOCK6	Dedicator of cytokinesis protein 6	yes	yes	3	1.6871e-10	86.617	323170000	6036100	0	0	4905400	0	14114000	0	19604000	0	0	0	26135000	0	22261000	20823000	26770000	31363000	11485000	0	0	0	11183000	17754000	0	0	0
ASSLNENVDHSALLK	GVRLSLPRASSLNENV	VDHSALLKLGTSVSER	R	A	S	L	K	L	15	0	1596.81	Q96SB3	Q96SB3	98	112	PPP1R9B	Neurabin-2	yes	yes	2;3	1.1068e-16	135.14	581570000	5945900	7278600	4321900	6855500	10542000	13873000	10865000	14091000	5597900	12648000	16950000	30475000	14348000	21599000	19760000	26767000	35799000	9067600	15320000	3105900	0	11501000	7431800	0	0	0
ASSLSESSPPK	KPLSPDSRASSLSESS	LSESSPPKAMKKFQAP	R	A	S	P	K	A	11	0	1088.54	Q9UHB6;Q9UHB6-4;F8VQE1;Q9UHB6-2;Q9UHB6-5;F8VS07;Q9UHB6-3;F8VRN8	Q9UHB6	367	377	LIMA1	LIM domain and actin-binding protein 1	yes	no	2	2.6999e-05	115.29	801950000	13154000	24572000	13724000	7242100	13556000	16739000	25120000	22156000	13468000	16343000	30769000	133500000	28875000	43640000	80494000	33205000	100130000	18888000	23219000	6382600	6747000	33747000	15305000	2015000	1561100	0
ASSMREDLVEKNER	QIRDYITKASSMREDL	DLVEKNERSANVERLT	K	A	S	E	R	S	14	2	1662.8	E7ETA6;Q15154;E7EV56;Q15154-2;E7EV93;Q15154-3;E9PGW9;E5RGQ4	E7ETA6	219	232	PCM1	Pericentriolar material 1 protein	yes	no	3	4.4131e-10	128.06	812290000	0	0	0	0	0	0	0	0	0	0	0	0	0	0	0	0	0	0	0	0	0	0	0	0	0	0
ASTAQAGEDAILLPFADRR	PGDNKELKASTAQAGE	LLPFADRRKFFEESSK	K	A	S	R	R	K	19	1	2001.03	Q9ULL8-2;Q9ULL8	Q9ULL8-2	640	658	SHROOM4	Protein Shroom4	yes	no	3	0.06742	28.14	81154000	0	0	0	0	0	0	0	4820800	8981400	0	5723200	12162000	5565800	10790000	7711000	10990000	0	0	3537100	894900	0	2458000	2357900	0	0	0
ASTNAMLISAGLPPLK	KEKEKELRASTNAMLI	SAGLPPLKASHSAHST	R	A	S	L	K	A	16	0	1582.88	O43143	O43143	63	78	DHX15	Putative pre-mRNA-splicing factor ATP-dependent RNA helicase DHX15	yes	yes	2	0.065602	43.955	39133000	0	0	0	0	0	0	0	0	0	0	0	0	0	0	0	0	0	0	0	0	0	0	0	0	0	0
ASTNTMELPDTNGAGVK	NESVKSVRASTNTMEL	DTNGAGVKSQRPFSPR	R	A	S	V	K	S	17	0	1704.8	Q86V48;Q86V48-2;Q86V48-3	Q86V48	723	739	LUZP1	Leucine zipper protein 1	yes	no	2	0.041523	38.418	255520000	0	0	0	0	0	0	0	9097200	0	0	0	13284000	10547000	0	9647200	13049000	20842000	0	0	2283000	0	13728000	0	0	0	0
ASVALTPTAPSR	VARKKVFRASVALTPT	LTPTAPSRTGSVQTPP	R	A	S	S	R	T	12	0	1169.64	P28290-2;P28290;E7END2;E9PHV5;P28290-3;E7EUL7;H7BZ26	P28290-2	998	1009	SSFA2	Sperm-specific antigen 2	yes	no	2	1.48e-05	117.95	1702600000	0	0	0	0	0	0	0	0	0	0	0	0	0	0	0	0	0	0	0	0	0	0	0	0	0	0
ASVATLMK	PTAGSQFKASVATLMK	ASVATLMKNLQTKNPN	K	A	S	M	K	N	8	0	819.452	O43795-2;E9PDF6;O43795	O43795-2	576	583	MYO1B	Unconventional myosin-Ib	no	no	2	0.016722	104.44	4767800000	22688000	26787000	18041000	19906000	28765000	42968000	71813000	70834000	36617000	40174000	57911000	115590000	53755000	69257000	55780000	59038000	85783000	34770000	46147000	14034000	13120000	42786000	37586000	0	3033300	0
ASVDTKEAEGAPQVEAGK	TFSRPGGRASVDTKEA	APQVEAGKRLEELRRR	R	A	S	G	K	R	18	1	1785.87	Q05682-4;Q05682-5;F5H1Z9;E9PGZ1;Q05682-6;Q05682-2;Q05682;E7EX44;Q05682-3;C9J813	Q05682-4	262	279	CALD1	Caldesmon	yes	no	3	2.1362e-23	154.39	382690000	0	0	0	0	0	0	0	0	0	0	0	0	0	0	0	0	0	0	0	0	0	0	1177400	0	0	0
ASVDTKEAEGAPQVEAGKR	TFSRPGGRASVDTKEA	PQVEAGKRLEELRRRR	R	A	S	K	R	L	19	2	1941.98	Q05682-4;Q05682-5;F5H1Z9;E9PGZ1;Q05682-6;Q05682-2;Q05682;E7EX44;Q05682-3;C9J813	Q05682-4	262	280	CALD1	Caldesmon	yes	no	3	2.201e-10	128.1	88012000	0	0	0	0	0	0	0	0	0	0	0	0	0	0	0	0	0	0	0	0	0	0	0	0	0	0
ASVESCIR	TWPNPAQKASVESCIR	ASVESCIRTLAEVAKN	K	A	S	I	R	T	8	0	920.439	Q14571;Q14643-4;Q14643-3;G5E9P1;Q14643-8;Q14643-7;Q14643-5;Q14643-6;Q14643-2;E7EVP7;Q14643	Q14571	1531	1538	ITPR2;ITPR1	Inositol 1,4,5-trisphosphate receptor type 2;Inositol 1,4,5-trisphosphate receptor type 1	no	no	2	0.013178	114.5	705700000	0	0	0	0	0	0	0	0	0	0	0	0	0	0	0	0	0	0	0	0	0	0	0	0	1848000	0
ASVITQVFHVPLEER	GNKIRPIKASVITQVF	FHVPLEERKYKDMNQF	K	A	S	E	R	K	15	0	1723.93	Q00341;Q00341-2;C9JIZ1;C9J5E5;C9JHS7;C9JHZ8;C9JES8;C9JZI8;C9JT62;C9JK79	Q00341	73	87	HDLBP	Vigilin	yes	no	3	5.4052e-05	99.344	347300000	0	0	0	0	0	27799000	28886000	36202000	35372000	18518000	37211000	0	0	21367000	23135000	0	82206000	0	0	0	0	0	19093000	0	0	0
ASVLDTSMSAGSGSPSK	TVETTIARASVLDTSM	AGSGSPSKTVTPKAVP	R	A	S	S	K	T	17	0	1580.74	Q9UPQ0-10;Q9UPQ0-2;Q9UPQ0;Q9UPQ0-4;D6RD46;Q9UPQ0-8;Q9UPQ0-6;Q9UPQ0-5;Q9UPQ0-3;G5EA03;Q9UPQ0-9;E7EPK0;E9PDJ9;H0Y8P3	Q9UPQ0-10	510	526	LIMCH1	LIM and calponin homology domains-containing protein 1	yes	no	2	1.0651e-59	204.13	1465600000	8898200	8890000	0	0	0	14635000	41125000	30942000	19535000	0	31492000	47788000	39136000	61328000	45234000	41572000	54451000	0	17511000	0	0	22787000	20242000	0	0	0
ASVSQVEADLK	LSSLDNLKASVSQVEA	SQVEADLKMLRTAVDS	K	A	S	L	K	M	11	0	1145.59	Q07065	Q07065	541	551	CKAP4	Cytoskeleton-associated protein 4	yes	yes	2	1.2863e-23	205.56	3252100000	37222000	42900000	35539000	38585000	43601000	62655000	97518000	81260000	53444000	62183000	141900000	210740000	83594000	80804000	107940000	171730000	217800000	47618000	52234000	21598000	22650000	53862000	71962000	0	6721700	0
ASVVPVKDKK	________________	VVPVKDKKLLEVKLGE	M	A	S	K	K	L	10	2	1069.65	P56134-4;C9JJT5;P56134-2;G3V325	P56134-4	2	11	ATP5J2;PTCD1;ATP5J2-PTCD1	ATP synthase subunit f, mitochondrial	yes	no	2	0.008807	55.806	149400000	0	531000	1468400	1234900	1294400	1133000	2521800	0	2641300	0	1376900	0	1662700	1772800	0	0	2404800	1890300	2292000	0	0	1241700	0	0	0	0
ASWSSLR	VPRTSLLKASWSSLRT	KASWSSLRTDHPTLTP	K	A	S	L	R	T	7	0	805.408	Q5U651	Q5U651	849	855	RASIP1	Ras-interacting protein 1	no	no	2	0.036222	107.32	289440000	0	0	0	0	0	0	0	0	0	0	0	0	0	0	15417000	16164000	18935000	0	0	2130900	0	0	6528500	0	0	0
ATAEQISSQTGNK	SRKMDVLKATAEQISS	ISSQTGNKVHAIQCDV	K	A	T	N	K	V	13	0	1333.65	B7Z6B8;Q16698;E5RJG7;E5RFV2;E5RJD2	B7Z6B8	89	101	DECR1	2,4-dienoyl-CoA reductase, mitochondrial	yes	no	2	1.0294e-27	185.57	734250000	19843000	22086000	13702000	14487000	20867000	26179000	34423000	29883000	19571000	18714000	30479000	52651000	31923000	40935000	44738000	27643000	39674000	22227000	24942000	10404000	8104600	26147000	28901000	4722500	3653800	0
ATAGDTHLGGEDFDNR	DDGIFEVKATAGDTHL	GGEDFDNRLVNHFVEE	K	A	T	N	R	L	16	0	1674.72	P17066;P48741;P08107;P08107-2;E7EP94;P34931;V9GZ37	P08107	221	236	HSPA6;HSPA7;HSPA1A;HSPA1L	Heat shock 70 kDa protein 6;Putative heat shock 70 kDa protein 7;Heat shock 70 kDa protein 1A/1B;Heat shock 70 kDa protein 1-like	no	no	3	0.024871	46.249	343300000	0	4221000	4378300	5207500	6338500	7366500	11508000	10177000	13464000	0	8788800	13595000	12933000	11330000	11245000	14776000	15726000	0	0	4747100	2824800	5149500	6672900	0	0	920710
ATAPGPEGGGTLHPNPTDK	SLLFRRTKATAPGPEG	LHPNPTDKTSSIQSRP	K	A	T	D	K	T	19	0	1815.88	P56945;P56945-5;P56945-8;P56945-7;P56945-2;P56945-6;P56945-3;F5H855;P56945-4	P56945	610	628	BCAR1	Breast cancer anti-estrogen resistance protein 1	yes	no	2;3	4.9484e-11	130.56	17037000000	0	0	272450000	327200000	340940000	476440000	733440000	715270000	886510000	977210000	426570000	841020000	717910000	682500000	740740000	506720000	632400000	555670000	708220000	209770000	189740000	561490000	453530000	112550000	127790000	21031000
ATAPGPEGGGTLHPNPTDKTSSIQSR	SLLFRRTKATAPGPEG	KTSSIQSRPLPSPPKF	K	A	T	S	R	P	26	1	2575.26	P56945;P56945-5;P56945-8;P56945-7;P56945-2;P56945-6;P56945-3;F5H855;P56945-4	P56945	610	635	BCAR1	Breast cancer anti-estrogen resistance protein 1	yes	no	3;4	1.6674e-27	138.54	3929100000	28750000	42376000	50562000	64096000	56871000	98910000	88362000	121190000	182520000	185310000	55657000	115180000	105450000	109130000	102780000	78429000	104150000	135350000	123630000	51009000	43844000	99797000	83685000	30280000	29421000	0
ATAPGPEGGGTLHPNPTDKTSSIQSRPLPSPPK	SLLFRRTKATAPGPEG	RPLPSPPKFTSQDSPD	K	A	T	P	K	F	33	2	3291.68	P56945;P56945-5;P56945-8;P56945-7;P56945-2;P56945-6;P56945-3;F5H855;P56945-4	P56945	610	642	BCAR1	Breast cancer anti-estrogen resistance protein 1	yes	no	4;5	2.0216e-28	96.068	3979500000	26366000	21214000	42237000	36005000	39884000	45459000	88000000	92504000	150130000	219020000	52767000	96127000	103860000	107690000	106860000	64454000	97301000	100540000	152700000	49427000	49810000	83323000	105260000	30209000	27836000	0
ATAPQTQHVSPMR	EKSSPGHRATAPQTQH	TQHVSPMRQVEPPAKK	R	A	T	M	R	Q	13	0	1422.7	E9PK01;P29692;E9PPR1;E9PL12;E9PQ49;E9PI39;P29692-3;P29692-2;E9PRY8;E9PL71;E9PQZ1;P29692-4;E9PK06	E9PK01	124	136	EEF1D	Elongation factor 1-delta	yes	no	3	1.3926e-09	100.22	234100000	0	0	0	0	0	0	0	0	0	0	0	0	0	0	0	0	0	0	0	0	0	0	0	4047800	2096300	0
ATAVMPDGQFK	GHPAPNFKATAVMPDG	VMPDGQFKDISLSDYK	K	A	T	F	K	D	11	0	1163.56	Q06830	Q06830	17	27	PRDX1	Peroxiredoxin-1	yes	yes	2	0.0010395	113.69	946140000	6399200	6342500	9413800	7254300	13447000	17659000	21675000	19614000	21634000	21409000	0	0	0	17779000	25117000	0	0	12095000	0	4346600	3891300	17040000	10939000	6566400	5250600	0
ATAVMPDGQFKDISLSDYK	GHPAPNFKATAVMPDG	DISLSDYKGKYVVFFF	K	A	T	Y	K	G	19	1	2085.01	Q06830	Q06830	17	35	PRDX1	Peroxiredoxin-1	yes	yes	3	2.7386e-38	132.79	1050900000	9527700	9993500	10120000	11413000	13930000	19333000	28809000	25831000	19729000	18719000	19380000	29634000	20282000	25203000	31804000	35693000	51651000	23869000	18939000	6062500	5671400	15446000	14243000	5924100	3119700	0
ATAVVDGAFK	GKPAPDFKATAVVDGA	AVVDGAFKEVKLSDYK	K	A	T	F	K	E	10	0	977.518	P32119;A6NIW5;P32119-2	P32119	17	26	PRDX2	Peroxiredoxin-2	yes	no	2	0.014226	82.417	193410000	2848400	3335500	3327100	3728000	6752300	8399100	9730500	7351600	6291500	6904500	0	0	0	10088000	6096500	6433700	6868900	5834200	7778500	1043100	1308700	4291200	2454700	0	0	358020
ATCAPQHGAPGPGPADASK	VFVDSLTKATCAPQHG	PGPADASKVVAKGLGL	K	A	T	S	K	V	19	0	1788.82	Q5HY54;P21333-2;P21333;E9PHF0	Q5HY54	2501	2519	FLNA	Filamin-A	yes	no	3	5.19e-11	130.36	294330000	0	0	1383600	0	1495000	0	2815600	0	2582600	0	4694900	0	0	0	0	0	0	2204900	4168700	653950	0	0	0	0	0	0
ATDKSFVEK	DEECWFPKATDKSFVE	TDKSFVEKVMQEQGTH	K	A	T	E	K	V	9	1	1023.52	P35579;P35579-2;P35749-4;P35749-3;P35749;P35749-2;Q7Z406;Q7Z406-6;F2Z2U8;Q7Z406-2;G8JLL9;Q7Z406-4;Q7Z406-5;M0QY43	P35579	537	545	MYH9;MYH11;MYH14	Myosin-9;Myosin-11;Myosin-14	no	no	2	1.8925e-40	232.88	158630000000	235320000	223650000	102100000	99893000	207300000	228250000	313100000	259110000	312330000	270590000	237820000	361200000	321880000	425690000	407760000	181440000	234010000	238720000	250000000	80834000	97119000	245380000	229010000	29065000	32557000	1418300
ATDKSFVEKVMQEQGTHPK	DEECWFPKATDKSFVE	QEQGTHPKFQKPKQLK	K	A	T	P	K	F	19	2	2159.07	P35579;P35579-2	P35579	537	555	MYH9	Myosin-9	no	no	3;4	8.4326e-93	225.69	1220200000	0	0	0	0	14336000	0	0	0	0	0	22803000	80386000	0	41474000	0	35050000	0	0	0	0	0	0	0	0	0	0
ATDKTFVEK	DEECWFPKATDKTFVE	TDKTFVEKLVQEQGSH	K	A	T	E	K	L	9	1	1037.54	P35580;P35580-3;P35580-2;F8W6L6;P35580-4	P35580	544	552	MYH10	Myosin-10	yes	no	2	8.535e-30	219.03	3826700000	23962000	28851000	12036000	13595000	24930000	27547000	35830000	0	41330000	40782000	29735000	54371000	0	56567000	53048000	20749000	28972000	27426000	0	0	0	28460000	0	0	0	0
ATDLGGTSQAGTSQR	RPPSGSSKATDLGGTS	SQAGTSQRFLENGSQE	K	A	T	Q	R	F	15	0	1448.69	Q7Z2W4-2;Q7Z2W4;C9J6P4;Q7Z2W4-3	Q7Z2W4-2	315	329	ZC3HAV1	Zinc finger CCCH-type antiviral protein 1	yes	no	2	1.0231e-47	203.11	797080000	8015200	5718900	4682000	3784300	7356800	9314900	10920000	10777000	6260600	6601600	11645000	21829000	16645000	18659000	19130000	14797000	22840000	10453000	12512000	0	0	0	9471500	0	0	0
ATDTSQGELVHPK	________________	QGELVHPKALPLIVGA	M	A	T	P	K	A	13	0	1381.68	Q5SSJ5;B0QZK9;B0QZK8;Q5SSJ5-5	Q5SSJ5	2	14	HP1BP3	Heterochromatin protein 1-binding protein 3	yes	no	2	3.7341e-54	217.68	1029900000	0	0	0	0	0	0	0	0	0	0	0	0	0	0	0	0	0	0	0	0	0	0	0	0	0	0
ATEEFIIR	________________	ATEEFIIRIPPYHYIH	M	A	T	I	R	I	8	0	977.518	Q14764;H3BQK6;H3BP76;H3BUK7;H3BNF6;H3BRL2;H3BPZ2;H3BNF2;H3BUP3;H3BQE7	Q14764	2	9	MVP	Major vault protein	yes	no	2	0.026994	136.8	800480000	24261000	22685000	16685000	18441000	32195000	42699000	32121000	27814000	19580000	19537000	21769000	36954000	35803000	29733000	60684000	23932000	35585000	26765000	25442000	11010000	9224200	22862000	15504000	4516400	4485700	0
ATEMVEVGADDDEGGAERGEAGDLR	EGQVEVLKATEMVEVG	RGEAGDLRRGSSPDVH	K	A	T	L	R	R	25	1	2548.1	Q6NZI2;Q6NZI2-2;Q6NZI2-3	Q6NZI2	338	362	PTRF	Polymerase I and transcript release factor	yes	no	3	2.6794e-17	123.12	487080000	9066800	0	8892500	12623000	14510000	13952000	13600000	16825000	10223000	11617000	13232000	21508000	14180000	23462000	19371000	29595000	32264000	10488000	9819100	4823100	6354700	24603000	18313000	4289300	4199500	0
ATENDIYNFFSPLNPMR	HMRGLPYRATENDIYN	FSPLNPMRVHIEIGPD	R	A	T	M	R	V	17	0	2027.94	P55795	P55795	300	316	HNRNPH2	Heterogeneous nuclear ribonucleoprotein H2;Heterogeneous nuclear ribonucleoprotein H2, N-terminally processed	yes	yes	2;3	4.9537e-05	110.57	277370000	0	0	0	0	0	0	0	0	0	0	0	9817800	5033600	0	0	0	10125000	0	0	0	0	0	0	0	0	0
ATENDIYNFFSPLNPVR	HMRGLPYRATENDIYN	FSPLNPVRVHIEIGPD	R	A	T	V	R	V	17	0	1995.97	E9PCY7;P31943;G8JLB6;H0YB39;H0YBG7;H0YBD7;F5GZT4;P52597	E9PCY7	300	316	HNRNPH1;HNRNPF	Heterogeneous nuclear ribonucleoprotein H;Heterogeneous nuclear ribonucleoprotein H, N-terminally processed;Heterogeneous nuclear ribonucleoprotein F;Heterogeneous nuclear ribonucleoprotein F, N-terminally processed	no	no	2;3	2.915e-10	130.47	1485900000	14187000	19638000	9090200	11289000	14201000	22022000	19666000	23575000	5128200	14354000	21941000	39415000	27324000	28230000	26141000	31723000	48112000	19011000	22308000	2073900	3125000	15894000	25351000	0	0	0
ATEVAADALGEEWKGYVVR	________________	EWKGYVVRISGGNDKQ	M	A	T	V	R	I	19	1	2063.03	A2A3R5	A2A3R5	2	20	RPS6	40S ribosomal protein S6	yes	yes	3	1.0929e-32	164.53	227760000	3747800	3554000	0	0	0	0	18011000	21126000	0	0	0	10684000	0	8635100	9002700	55467000	71570000	0	0	2267400	0	0	6484100	0	0	0
ATFDAISK	ATLGNFAKATFDAISK	ATFDAISKTYSYLTPD	K	A	T	S	K	T	8	0	851.439	P15880;H0YEN5;E9PQD7	P15880	239	246	RPS2	40S ribosomal protein S2	yes	no	2	0.030014	86.67	5027000000	54623000	52142000	50006000	60872000	61090000	75254000	250410000	238270000	89077000	82795000	313480000	595890000	179580000	200180000	191640000	251850000	326950000	68939000	89738000	40081000	38145000	94310000	109960000	12315000	7470900	1378600
ATFIKVPQNQNGK	TLQEVFEKATFIKVPQ	VPQNQNGKSKGYAFIE	K	A	T	G	K	S	13	1	1443.78	P19338;H7BY16	P19338	509	521	NCL	Nucleolin	yes	no	2;3	4.9142e-37	203.61	6776600000	84541000	80067000	56666000	68242000	100730000	127960000	173440000	176570000	84698000	95265000	205910000	510100000	230260000	296050000	316290000	316810000	501770000	124950000	155870000	44430000	50886000	105590000	97962000	17032000	17190000	2042400
ATFYGEQVDYYK	TYAALNSKATFYGEQV	GEQVDYYKSYIKTCLD	K	A	T	Y	K	S	12	0	1482.67	P46940;H0YLE8	P46940	1517	1528	IQGAP1	Ras GTPase-activating-like protein IQGAP1	yes	no	2	1.352e-16	169.65	2452300000	26037000	25787000	22417000	22938000	51665000	68328000	89247000	85011000	53755000	55156000	118440000	212540000	125150000	172410000	156820000	243870000	325380000	55013000	60005000	8820100	11440000	36358000	40132000	2423300	2189700	0
ATGDETGAKVER	GEGSSSGKATGDETGA	ETGAKVERADGYEPPV	K	A	T	E	R	A	12	1	1232.6	P61247;D6RAT0;H0Y9Y4;D6R9B6	P61247	241	252	RPS3A	40S ribosomal protein S3a	yes	no	2;3	2.1923e-36	211.38	4319000000	0	0	0	0	0	0	0	0	0	0	43413000	89745000	0	10979000	10439000	0	0	18088000	0	0	2492600	0	6859300	0	0	0
ATGGGLSSVGGGSSTIK	GFSSSSGRATGGGLSS	GGGSSTIKYTTTSSSS	R	A	T	I	K	Y	17	0	1434.73	P04259	P04259	534	550	KRT6B	Keratin, type II cytoskeletal 6B	no	no	2	0.00039005	102.36	112520000	0	0	0	0	0	0	0	0	23556000	28899000	0	0	0	0	0	0	0	0	0	0	0	9743800	10145000	0	0	0
ATGPPVSELITK	GAGAAKRKATGPPVSE	PVSELITKAVAASKER	K	A	T	T	K	A	12	0	1211.68	P16401	P16401	38	49	HIST1H1B	Histone H1.5	yes	yes	2	0.013412	67.019	1796300000	3637900	3074900	3654800	2758600	2581300	4718300	6758100	8873700	6381900	5423500	11118000	18213000	8350400	8331200	11439000	11163000	12892000	3575200	5082300	1277500	0	5228300	5967200	1049900	0	0
ATGQRPHHFLR	ELINRIERATGQRPHH	QRPHHFLRRGIFFSHR	R	A	T	L	R	R	11	1	1318.7	P23381-2;P23381;G3V3H8;G3V3Y5;G3V423;G3V3P2;G3V227;G3V5U1;G3V456;G3V2Y7;G3V277	P23381-2	76	86	WARS	Tryptophan--tRNA ligase, cytoplasmic;T1-TrpRS;T2-TrpRS	yes	no	3	0.0028428	82.417	79974000	0	0	0	0	0	0	932730	1113300	0	0	10428000	0	0	0	0	0	0	0	0	0	0	0	0	0	0	0
ATIAGGGVIPHIHK	EELDSLIKATIAGGGV	GVIPHIHKSLIGKKGQ	K	A	T	H	K	S	14	0	1369.78	Q71UI9;P0C0S5;Q71UI9-3;Q71UI9-4	Q71UI9	103	116	H2AFV;H2AFZ	Histone H2A.V;Histone H2A.Z	yes	no	2;3	1.0309e-15	112.95	2380200000	0	0	634940	0	0	2175700	3376100	4693400	1586600	1717700	2915600	5454100	3907600	6085900	4638500	5989300	8072800	2067500	2469800	677140	0	0	0	0	0	0
ATILDLSCNK	KELAALPKATILDLSC	ILDLSCNKLTTLPSDF	K	A	T	N	K	L	10	0	1133.58	Q96AG4	Q96AG4	41	50	LRRC59	Leucine-rich repeat-containing protein 59	yes	yes	2	1.7646e-05	144.77	879090000	9278300	6751500	12536000	13088000	11394000	13323000	30468000	30316000	19397000	18282000	27121000	49385000	21483000	27319000	19246000	21796000	28426000	13842000	17625000	6607800	6053800	13590000	0	3386700	0	0
ATIQGVLR	INLFPETKATIQGVLR	ATIQGVLRAGSQLRNA	K	A	T	L	R	A	8	0	856.513	O95782-2;O95782	O95782-2	557	564	AP2A1	AP-2 complex subunit alpha-1	yes	no	2	0.029442	87.181	836680000	0	25815000	0	0	0	42746000	42286000	50040000	0	29504000	51765000	111120000	43954000	74528000	88902000	92707000	113650000	26805000	42851000	0	0	0	0	0	0	0
ATISALEAK	GAVKSKFKATISALEA	TISALEAKIGQLEEQL	K	A	T	A	K	I	9	0	902.507	P35580;P35580-3;P35580-2;F8W6L6;P35580-4	P35580	1814	1822	MYH10	Myosin-10	yes	no	2	0.0034811	136.99	2033600000	55339000	46139000	20070000	19957000	57355000	66568000	47684000	52640000	47908000	55471000	54962000	77699000	73699000	69353000	80891000	51206000	63940000	42679000	61990000	17540000	19612000	48825000	48599000	0	4815500	623600
ATLNAFLYR	EKISEDLRATLNAFLY	TLNAFLYRTGQHSNKF	R	A	T	Y	R	T	9	0	1067.58	Q9NVI7-2;Q9NVI7;H0Y2W2;Q9NVI7-3;Q5SV16;Q5T2N8	Q9NVI7-2	431	439	ATAD3A;ATAD3C	ATPase family AAA domain-containing protein 3A;ATPase family AAA domain-containing protein 3C	yes	no	2	0.0021102	148.14	895270000	3463000	3456700	3128800	3527500	5514700	12300000	19077000	20419000	11445000	15511000	23150000	46153000	21542000	18084000	16317000	15864000	25457000	13311000	13943000	4336900	5275200	8259400	6254500	1369300	1092600	0
ATLQAALCLENFSSQVVER	RPYLSAVRATLQAALC	FSSQVVERHNKPEVEV	R	A	T	E	R	H	19	0	2135.07	P59998;F8WCF6;P59998-3;F8WDD7;P59998-2;H7C0A3;F8WE39;F8WDW3	P59998	14	32	ARPC4;ARPC4-TTLL3	Actin-related protein 2/3 complex subunit 4	yes	no	2;3	0.00017514	89.011	230700000	4186700	4676800	6574800	6000100	17579000	16195000	15829000	16656000	8466700	5704200	17883000	11457000	0	7987600	0	8777300	0	0	8818100	4283300	3605000	10837000	7462000	0	0	0
ATLSSIR	TTINKNARATLSSIRH	RATLSSIRHMIRKNKY	R	A	T	I	R	H	7	0	746.429	P46779;P46779-2;P46779-3;H0YKD8	P46779	88	94	RPL28	60S ribosomal protein L28	yes	no	2	0.016584	124.34	1267800000	17763000	0	33188000	0	41063000	0	0	0	0	0	177550000	0	0	0	0	45542000	0	88850000	0	0	0	26742000	26003000	16548000	12651000	2376100
ATLWYVPLSLK	GAKKLTNKATLWYVPL	WYVPLSLKNVDKVLEV	K	A	T	L	K	N	11	0	1289.74	O00154-6;O00154-4;O00154-7;O00154;O00154-2;O00154-3;O00154-5;B4DUX0;K7EKP8;F5GWE2	O00154-6	107	117	ACOT7	Cytosolic acyl coenzyme A thioester hydrolase	yes	no	2	0.0056267	84.188	503680000	1247000	0	9263900	9355000	8417700	6388200	22213000	20029000	13991000	31988000	9163400	0	17695000	16158000	0	7487600	13361000	21051000	24420000	4802700	5921000	8528000	0	0	10877000	0
ATNESEDEIPQLVPIGK	GRGKAQVKATNESEDE	PQLVPIGKKTPANEKV	K	A	T	G	K	K	17	0	1838.93	O76021;J3QSV6;B4DJ58	O76021	357	373	RSL1D1	Ribosomal L1 domain-containing protein 1	yes	no	2	9.4638e-23	154.47	641990000	0	0	0	0	0	0	0	0	0	0	0	0	0	0	0	0	0	0	0	0	0	0	0	0	0	0
ATNFLAHEK	________________	TNFLAHEKIWFDKFKY	M	A	T	E	K	I	9	0	1029.52	E9PK01;P29692;E9PPR1;E9PL12;E9PQ49;E9PI39;P29692-3;P29692-2;E9PRY8;E9PMW7;E9PL71;E9PN91;E9PIZ1;H0YCK7;E9PQZ1;P29692-4;E9PK06;E9PKK3;E9PK72;E9PNW6;E9PJD0	E9PK01	2	10	EEF1D	Elongation factor 1-delta	yes	no	2	0.028548	100.58	347030000	0	4163900	7013500	5202900	8855600	9747900	12895000	14082000	11013000	13301000	0	0	0	0	0	0	0	8227100	0	4297400	3466100	0	0	0	0	1050100
ATQALVLAPTR	QQIELDLKATQALVLA	ALVLAPTRELAQQIQK	K	A	T	T	R	E	11	0	1139.67	P60842;J3KT12;P60842-2;J3QL43;J3QS69;J3KTB5;J3QR64;J3QLN6;J3QKZ9;J3KS25;B4E102	P60842	100	110	EIF4A1	Eukaryotic initiation factor 4A-I	yes	no	2	0.0012307	105.25	110300000	0	0	0	0	3672300	4075600	5451800	6220300	0	0	0	0	5777800	0	0	0	0	0	0	0	0	0	0	0	0	0
ATQKGDPVAILK	IIQDTWHKATQKGDPV	GDPVAILKRQLEEKEK	K	A	T	L	K	R	12	1	1239.72	Q9P2E9-2;Q9P2E9;Q9P2E9-3;F8W7S5	Q9P2E9-2	685	696	RRBP1	Ribosome-binding protein 1	yes	no	2	0.00088018	77.644	0	0	0	0	0	0	0	0	0	0	0	0	0	0	0	0	0	0	0	0	0	0	0	0	0	0	0
ATQVEPLLPGGATLLQAEEHGGLVR	________________	EEHGGLVRKKPPPAPE	M	A	T	V	R	K	25	0	2555.37	Q6PKG0	Q6PKG0	2	26	LARP1	La-related protein 1	yes	yes	3	2.2568e-17	123.29	672490000	15156000	15788000	11776000	0	15596000	23879000	24362000	34111000	0	18620000	28067000	51482000	51260000	38241000	39708000	50799000	61791000	28232000	29113000	0	12105000	0	27861000	0	0	0
ATSFATVVK	LQDDIQNRATSFATVV	TSFATVVKDIEGFMEE	R	A	T	V	K	D	9	0	922.512	Q9UPN3;H3BPE1;H3BQK9;Q9UPN3-4;F5GZL7;Q9UPN3-3;Q9UPN3-2;F8W8Q1;Q9UPN3-5;H0Y390;E9PNZ4	Q9UPN3	3670	3678	MACF1	Microtubule-actin cross-linking factor 1, isoforms 1/2/3/5	yes	no	2	0.040534	70.552	79848000	0	1998700	0	0	4101500	5228100	0	2884200	0	0	6762700	9924700	5482000	11057000	0	11951000	11895000	0	3883800	0	0	0	4680200	0	0	0
ATSFLLALEPELEAR	LGGGSTSRATSFLLAL	LEPELEARLAHLGVQV	R	A	T	A	R	L	15	0	1658.89	P04843;F8WF32	P04843	66	80	RPN1	Dolichyl-diphosphooligosaccharide--protein glycosyltransferase subunit 1	yes	no	2	0.00068305	81.632	272800000	3181600	5055600	6406400	9633200	7058900	13673000	12248000	14037000	10065000	16754000	8257000	12888000	13615000	7933700	10637000	11476000	19443000	9228100	0	3855400	6557700	6831100	8848900	0	0	1146200
ATSNVFAMFDQSQIQEFK	KTKKRPQRATSNVFAM	QSQIQEFKEAFNMIDQ	R	A	T	F	K	E	18	0	2089.98	P19105;O14950;J3QRS3;J3KTJ1;P24844;P24844-2	P19105	17	34	MYL12A;MYL12B;MYL9	Myosin regulatory light chain 12A;Myosin regulatory light chain 12B;Myosin regulatory light polypeptide 9	no	no	2;3	8.2044e-104	236.75	12747000000	351680000	437240000	179410000	224450000	378100000	605690000	427150000	561390000	286310000	425690000	422900000	1031400000	758500000	405940000	821990000	641230000	873530000	512000000	512040000	113800000	140970000	389660000	474420000	23950000	12851000	0
ATSSHPNSTSLK	AGLEAAAKATSSHPNS	HPNSTSLKAKVLETFL	K	A	T	L	K	A	12	0	1228.6	Q14258	Q14258	426	437	TRIM25	E3 ubiquitin/ISG15 ligase TRIM25	yes	yes	3	0.0080504	63.966	219560000	4425300	4173300	2713700	3246900	4727500	6791000	6292400	6784600	4769000	5257100	0	12301000	10257000	7030200	0	0	0	0	8468200	0	0	0	0	0	0	0
ATTATMATSGSAR	________________	MATSGSARKRLLKEED	M	A	T	A	R	K	13	0	1224.58	P38919;I3L3H2	P38919	2	14	EIF4A3	Eukaryotic initiation factor 4A-III;Eukaryotic initiation factor 4A-III, N-terminally processed	yes	no	2	0.0066658	79.875	45328000	0	0	0	0	0	0	0	0	0	0	0	0	0	0	0	0	0	0	0	0	0	0	0	0	0	0
ATTLSNAVSSLASTGLSLTK	KDSTAASRATTLSNAV	STGLSLTKVDEREKQA	R	A	T	T	K	V	20	0	1921.04	Q13492-4;Q13492-3;Q13492-2;Q13492-5;Q13492;H0YEF7;H0YEH1	Q13492-4	248	267	PICALM	Phosphatidylinositol-binding clathrin assembly protein	yes	no	2	2.031e-34	165.06	584050000	8349900	8643500	6104500	6569500	11628000	18370000	20026000	15834000	0	0	23215000	43388000	17308000	35073000	28768000	68773000	73087000	11767000	0	0	0	12258000	15053000	0	0	0
ATVLTTER	IIQKLQDKATVLTTER	ATVLTTERKKRGKTVP	K	A	T	E	R	K	8	0	889.487	Q9UMS4;F5GY56;F5H2I0;H0YGF3	Q9UMS4	180	187	PRPF19	Pre-mRNA-processing factor 19	yes	no	2	0.0013047	128.12	918470000	0	0	0	0	0	0	0	0	0	0	0	0	0	0	0	0	0	0	0	0	0	0	0	0	0	0
ATVMDVKPVDYR	YNDESRIKATVMDVKP	DVKPVDYREYGRRLVM	K	A	T	Y	R	E	12	1	1392.71	P27694;I3L4R8	P27694	589	600	RPA1	Replication protein A 70 kDa DNA-binding subunit;Replication protein A 70 kDa DNA-binding subunit, N-terminally processed	yes	no	3	0.03408	50.088	204210000	0	9141100	0	0	0	0	0	0	0	0	0	19505000	0	0	0	0	23615000	0	0	0	0	0	0	0	0	0
ATVQPAQTLTSECSR	PLMPEECRATVQPAQT	TLTSECSRLCRNGYCT	R	A	T	S	R	L	15	0	1647.79	Q96QV1	Q96QV1	596	610	HHIP	Hedgehog-interacting protein	yes	yes	2	5.9662e-05	105.28	350810000	0	0	0	2576700	0	0	0	0	0	0	0	0	0	0	0	0	0	0	0	0	0	0	0	0	0	0
ATWPSWQGEEK	QRYAILTKATWPSWQG	PSWQGEEKQGVLHLLQ	K	A	T	E	K	Q	11	0	1317.6	Q12965;H0YNQ8	Q12965	642	652	MYO1E	Unconventional myosin-Ie	yes	no	2	0.0013235	103.08	1138500000	0	0	940460	0	0	0	87094000	77134000	0	40750000	0	0	62762000	121230000	108500000	80872000	203010000	0	45380000	0	0	0	0	0	0	0
ATYIQTIEEGINTHTHAAK	TKRELGCRATYIQTIE	NTHTHAAKDFWKLLGG	R	A	T	A	K	D	19	0	2097.05	O95425-2;O95425-4;O95425-3;O95425;F5H2Q5;F5GXV0	O95425-2	1087	1105	SVIL	Supervillin	yes	no	3;4	2.3611e-07	118.96	360380000	0	0	0	0	0	0	0	0	0	0	0	0	0	0	0	0	0	0	0	0	0	0	0	0	0	0
AVAELYTQYNR	________________	ELYTQYNRVWIPDPEE	M	A	V	N	R	V	11	0	1326.66	Q9NQX4;Q6P1W8;H0YMK3;H0YM96	Q9NQX4	2	12	MYO5C	Unconventional myosin-Vc	yes	no	2	0.0041216	113.69	445210000	0	18251000	6159000	8736100	12356000	13093000	15195000	19572000	9601000	7652800	0	38214000	23122000	34176000	20989000	0	35261000	0	12983000	0	3548000	11657000	0	0	0	0
AVAEQIPLLVQGVR	PLLVQSCKAVAEQIPL	PLLVQGVRGSQAQPDS	K	A	V	V	R	G	14	0	1491.88	Q5TCU6;Q9Y490	Q5TCU6	958	971	TLN1	Talin-1	yes	no	2	0.063834	42.3	6793500	0	0	0	0	0	0	0	0	0	0	0	0	0	0	0	0	0	0	0	0	0	0	0	0	0	0
AVAFQNPQTHVIENLHAAAYR	QPQLKIDKAVAFQNPQ	NLHAAAYRNALANPLY	K	A	V	Y	R	N	21	0	2349.2	P22695;H3BRG4;H3BSJ9;H3BP04	P22695	163	183	UQCRC2	Cytochrome b-c1 complex subunit 2, mitochondrial	yes	no	4	0.00061388	45.916	203860000	3378200	0	6772800	7582100	0	9212500	0	10428000	0	0	9275100	13201000	0	15022000	15993000	6045500	0	11240000	13543000	2037400	2657500	0	0	0	0	0
AVAFSPVTELKK	CVIGLKKKAVAFSPVT	SPVTELKKDTDFEHRM	K	A	V	K	K	D	12	1	1288.74	P17858;P17858-2	P17858	716	727	PFKL	6-phosphofructokinase, liver type	yes	no	3	0.026792	43.613	73600000	0	0	0	0	0	0	1817100	0	0	0	0	0	0	0	0	0	0	0	0	0	0	0	798580	0	0	0
AVAILCNHQR	LSYNRANRAVAILCNH	AILCNHQRAPPKTFEK	R	A	V	Q	R	A	10	0	1180.61	P11387	P11387	625	634	TOP1	DNA topoisomerase 1	yes	yes	2;3	4.3847e-06	161.79	1210000000	0	0	2041600	2156600	1763600	3395700	7864800	6087500	4088300	8167900	10366000	17711000	4473100	7431700	9397900	6012000	8914800	2694500	4141600	0	0	0	0	0	0	0
AVALSSSVMCPDAR	LPAQRTNRAVALSSSV	SVMCPDARSRCPDGST	R	A	V	A	R	S	14	0	1462.69	P28799;P28799-2;K7EKL3;K7EMR1	P28799	199	212	GRN	Granulins;Acrogranin;Paragranulin;Granulin-1;Granulin-2;Granulin-3;Granulin-4;Granulin-5;Granulin-6;Granulin-7	yes	no	2	4.1145e-38	201.48	5714600000	8937800	10070000	35648000	47276000	44512000	66290000	124580000	136280000	163770000	181860000	56593000	96676000	66145000	71799000	68297000	52892000	70468000	81739000	96593000	15341000	13187000	28622000	27059000	0	0	6286200
AVANYDSVEEGEK	EIRRRGGKAVANYDSV	DSVEEGEKVVKTALDA	K	A	V	E	K	V	13	0	1409.63	P51659;E7EWE5;P51659-3;P51659-2;E7ER27	P51659	69	81	HSD17B4	Peroxisomal multifunctional enzyme type 2;(3R)-hydroxyacyl-CoA dehydrogenase;Enoyl-CoA hydratase 2	yes	no	2	3.8088e-07	110.8	451120000	0	0	0	0	0	0	0	0	0	0	0	0	0	0	0	0	0	0	0	0	0	0	0	0	0	0
AVANYDSVEEGEKVVK	EIRRRGGKAVANYDSV	EEGEKVVKTALDAFGR	K	A	V	V	K	T	16	1	1735.86	P51659;E7EWE5;P51659-3;P51659-2;E7ER27	P51659	69	84	HSD17B4	Peroxisomal multifunctional enzyme type 2;(3R)-hydroxyacyl-CoA dehydrogenase;Enoyl-CoA hydratase 2	yes	no	3	9.1016e-07	118.19	1444100000	0	0	0	0	0	0	0	0	0	0	0	0	0	0	0	0	0	0	0	0	0	0	0	0	0	0
AVAQALEVIPR	GVEQWPYRAVAQALEV	QALEVIPRTLIQNCGA	R	A	V	P	R	T	11	0	1165.68	P49368-2;P49368;B4DUR8	P49368-2	401	411	CCT3	T-complex protein 1 subunit gamma	yes	no	2	0.0045483	87.184	250660000	0	1745600	3995900	3247400	3240500	5890500	9196700	9187300	6776500	6851500	4582500	6943000	5107400	7451800	0	6004500	7624400	4528700	7936600	1510400	0	3558800	0	1299200	1598200	0
AVASEIFK	WKQQLQQKAVASEIFK	AVASEIFKGKKDNYPQ	K	A	V	F	K	G	8	0	863.475	O00159-2;O00159;F5H6E2;O00159-3	O00159	875	882	MYO1C	Unconventional myosin-Ic	no	no	2	0.019812	98.458	13434000000	173790000	206560000	117140000	177830000	403230000	421880000	461950000	440630000	274180000	253050000	330670000	487230000	517610000	504840000	616560000	655530000	711540000	327350000	411820000	0	0	231770000	233540000	2232900	25741000	0
AVASEIFKGK	WKQQLQQKAVASEIFK	ASEIFKGKKDNYPQSV	K	A	V	G	K	K	10	1	1048.59	O00159-2;O00159;F5H6E2;O00159-3	O00159	875	884	MYO1C	Unconventional myosin-Ic	no	no	2;3	0.014104	99.815	715710000	0	0	0	0	0	0	0	0	0	0	0	0	0	0	0	1272400	0	0	0	0	0	0	0	0	0	0
AVCMLSNTTAIAEAWAR	GDLAKVQRAVCMLSNT	AIAEAWARLDHKFDLM	R	A	V	A	R	L	17	0	1863.9	P68363;A8MUB1;P68366;Q71U36-2;Q71U36;Q13748;Q13748-2;Q6PEY2;V9GZ17	P68363	374	390	TUBA1B;TUBA4A;TUBA1A;TUBA3C;TUBA3E	Tubulin alpha-1B chain;Tubulin alpha-4A chain;Tubulin alpha-1A chain;Tubulin alpha-3C/D chain;Tubulin alpha-3E chain	no	no	2;3	5.4777e-54	196.22	3153900000	12352000	19099000	76147000	81617000	93403000	106880000	143170000	126040000	132280000	130400000	71059000	83907000	71711000	65170000	80178000	53189000	72028000	82722000	86109000	31090000	33802000	47737000	42923000	30129000	28167000	5615600
AVCMLSNTTAVAEAWAR	GDLAKVQRAVCMLSNT	AVAEAWARLDHKFDLM	R	A	V	A	R	L	17	0	1849.88	Q9BQE3;F5H5D3	Q9BQE3	374	390	TUBA1C	Tubulin alpha-1C chain	yes	no	3	4.428e-05	77.726	238500000	0	0	9558200	7298900	7890000	10048000	14520000	17568000	18218000	0	7380800	9834900	18333000	6494700	11096000	7073700	11427000	3456200	8621400	0	0	0	0	0	0	0
AVDALLTHCK	LDKEQVRKAVDALLTH	DALLTHCKSRKNNYGL	K	A	V	C	K	S	10	0	1126.58	O76021;J3QSV6;I3L3U9;I3L3C4;I3L1A3	O76021	39	48	RSL1D1	Ribosomal L1 domain-containing protein 1	yes	no	2;3	0.001275	113.93	848290000	0	0	0	0	0	0	0	0	0	0	0	0	0	0	0	0	0	0	0	0	0	0	0	0	0	0
AVDEAADALLK	GALKERRKAVDEAADA	EAADALLKAKEELEKM	K	A	V	L	K	A	11	0	1114.59	B9A067;Q16891-2;Q16891-4;Q16891;C9J406;Q16891-3;H7C463	B9A067	240	250	IMMT	Mitochondrial inner membrane protein	yes	no	2	0.0015122	87.184	1246900000	0	0	0	0	0	0	0	0	0	0	0	0	0	0	0	2830000	5339200	0	0	0	0	0	0	0	0	0
AVDEMNGK	ERHEDAQKAVDEMNGK	AVDEMNGKELNGKQIY	K	A	V	G	K	E	8	0	862.385	P11940-2;P11940;E7EQV3;E7ERJ7;H0YAR2;Q9H361;H0YAP2	P11940-2	247	254	PABPC1;PABPC3	Polyadenylate-binding protein 1;Polyadenylate-binding protein 3	yes	no	2	0.033894	83.206	25214000	4770300	0	2272700	0	0	0	0	0	0	0	3690500	0	0	0	0	3152100	0	0	0	1985200	0	0	0	1830400	0	0
AVDEMNGKELNGK	ERHEDAQKAVDEMNGK	NGKELNGKQIYVGRAQ	K	A	V	G	K	Q	13	1	1403.67	P11940-2;P11940;E7EQV3;E7ERJ7;H0YAR2;Q9H361;H0YAP2	P11940-2	247	259	PABPC1;PABPC3	Polyadenylate-binding protein 1;Polyadenylate-binding protein 3	yes	no	3	9.3163e-06	100.38	337300000	6548100	5338400	5055900	7134100	10179000	10284000	15274000	13468000	9060500	11683000	13358000	19567000	15971000	19326000	18411000	16177000	18940000	10081000	12557000	5330000	5364700	9397000	12158000	0	0	0
AVDFAER	RKGAARLRAVDFAERH	RAVDFAERHGYIKGIV	R	A	V	E	R	H	7	0	806.392	P62917;E9PKZ0;E9PKU4;G3V1A1;E9PP36	P62917	31	37	RPL8	60S ribosomal protein L8	yes	no	2	0.015739	125.25	10326000000	197860000	202240000	136190000	144240000	236020000	291310000	480380000	470000000	278800000	250750000	493650000	799790000	466720000	658880000	579230000	470580000	614130000	284380000	328350000	103300000	100250000	272250000	263670000	27031000	29193000	0
AVDIPHMDIEALK	QQHCDEAKAVDIPHMD	HMDIEALKKLNKNKKL	K	A	V	L	K	K	13	0	1450.75	P62906	P62906	79	91	RPL10A	60S ribosomal protein L10a	yes	yes	3	7.2178e-06	101.32	2953400000	66479000	71008000	31470000	34593000	61879000	86630000	85370000	81721000	63591000	69413000	73833000	143310000	109310000	154720000	139630000	97960000	135000000	83036000	112300000	29024000	32188000	69935000	69173000	8043000	5869500	0
AVDIPHMDIEALKK	QQHCDEAKAVDIPHMD	MDIEALKKLNKNKKLV	K	A	V	K	K	L	14	1	1578.84	P62906	P62906	79	92	RPL10A	60S ribosomal protein L10a	yes	yes	2;3;4	1.9746e-07	115.91	6341500000	148780000	152480000	87922000	89785000	162400000	214400000	217800000	208660000	170910000	195970000	175080000	324880000	243710000	346720000	373460000	216320000	316480000	203040000	220910000	72596000	82492000	161440000	167550000	23945000	19912000	1367500
AVDPEDDFQR	APQNKDQKAVDPEDDF	DPEDDFQREMSFYRQA	K	A	V	Q	R	E	10	0	1190.52	Q99848;H7C2Q8	Q99848	95	104	EBNA1BP2	Probable rRNA-processing protein EBP2	yes	no	2	0.0056001	94.692	345880000	0	0	0	0	0	0	0	0	0	0	0	0	0	0	0	0	0	0	0	0	0	0	0	0	0	0
AVDQVIK	LQIENQHRAVDQVIKA	RAVDQVIKAVRKICSA	R	A	V	I	K	A	7	0	771.449	O00443;F5H2B0	O00443	573	579	PIK3C2A	Phosphatidylinositol 4-phosphate 3-kinase C2 domain-containing subunit alpha	yes	no	2	0.058944	95.541	101820000	0	0	0	0	0	0	0	0	0	0	0	0	0	0	0	0	0	0	0	0	0	0	0	0	0	0
AVDSLVPIGR	EPMQTGIKAVDSLVPI	DSLVPIGRGQRELIIG	K	A	V	G	R	G	10	0	1025.59	P25705;P25705-2;P25705-3;K7EK77;K7ERX7;K7ENJ4	P25705	195	204	ATP5A1	ATP synthase subunit alpha, mitochondrial	yes	no	2	1.0714e-05	152.97	3899700000	18615000	18788000	50523000	58875000	59437000	59156000	105030000	85059000	106650000	100340000	44750000	93283000	79215000	95199000	83021000	69209000	94838000	83277000	88609000	22357000	0	41620000	42463000	14939000	23481000	0
AVDSQILPK	EQRKIDQKAVDSQILP	VDSQILPKIKAIPQLQ	K	A	V	P	K	I	9	0	969.549	Q02878	Q02878	252	260	RPL6	60S ribosomal protein L6	yes	yes	2	0.0046477	117.31	4786600000	89035000	104610000	0	69234000	109030000	148580000	210040000	208110000	97747000	114170000	173820000	332620000	223200000	268220000	307910000	249200000	339510000	132600000	152390000	47422000	44528000	128290000	116390000	15658000	14589000	1538400
AVDTICSFLK	QFLAQVNKAVDTICSF	DTICSFLKENCFRNSP	K	A	V	L	K	E	10	0	1152.58	Q9Y6K5	Q9Y6K5	776	785	OAS3	2-5-oligoadenylate synthase 3	yes	yes	2	0.023092	72.434	68287000	0	0	0	0	0	3675500	0	5227600	0	0	6222400	15840000	3702100	4886700	5351200	4870400	0	0	2759000	0	0	0	0	0	0	0
AVDTICSFLKENCFR	QFLAQVNKAVDTICSF	FLKENCFRNSPIKVIK	K	A	V	F	R	N	15	1	1858.87	Q9Y6K5	Q9Y6K5	776	790	OAS3	2-5-oligoadenylate synthase 3	yes	yes	3	9.6168e-05	91.969	124370000	0	0	0	0	0	5419600	13801000	11431000	0	0	12247000	0	6618000	8094700	9127500	15403000	22135000	0	4865600	0	0	0	0	0	0	0
AVEDIHGLFSLSK	ELWQEAFKAVEDIHGL	HGLFSLSKKPPKPQLM	K	A	V	S	K	K	13	0	1414.75	Q14152;F5H335	Q14152	252	264	EIF3A	Eukaryotic translation initiation factor 3 subunit A	yes	no	3	2.1281e-05	96.464	268110000	6777300	5456200	4645400	4455000	5570000	9176900	11221000	13317000	5054500	0	13248000	23354000	15314000	16719000	14576000	23872000	27409000	7525300	13272000	2921900	3958100	12316000	10299000	0	0	0
AVEEKIEWLESHQDADIEDFKAK	EDKETMEKAVEEKIEW	DIEDFKAKKKELEEIV	K	A	V	A	K	K	23	2	2729.32	P11021	P11021	597	619	HSPA5	78 kDa glucose-regulated protein	yes	yes	4	7.9596e-39	163.18	989690000	20947000	0	40193000	0	36938000	0	71874000	52738000	74622000	0	38291000	73084000	58018000	52185000	40420000	48795000	56437000	85615000	0	0	14533000	0	0	14385000	0	0
AVENGSEALMILDDQTNK	KKIEEASKAVENGSEA	ILDDQTNKLKSESKDI	K	A	V	N	K	L	18	0	1946.93	P98082-3;P98082;P98082-2	P98082-3	188	205	DAB2	Disabled homolog 2	yes	no	2;3	6.2214e-05	111.62	316320000	0	0	5604300	0	15927000	24579000	27094000	12230000	7335400	0	21123000	44214000	0	25839000	27763000	37050000	47098000	0	0	0	0	0	12247000	0	0	0
AVENGSEALMILDDQTNKLK	KKIEEASKAVENGSEA	DDQTNKLKSESKDILL	K	A	V	L	K	S	20	1	2188.1	P98082-3;P98082;P98082-2	P98082-3	188	207	DAB2	Disabled homolog 2	yes	no	3	3.7018e-05	86.748	617580000	16373000	13866000	0	7662600	0	25938000	31817000	34278000	0	0	45263000	58427000	0	52573000	0	73029000	76467000	0	23120000	0	4441800	0	13585000	0	0	0
AVESLMAANEEKDR	IEVQKMKKAVESLMAA	AANEEKDRKIEDLRQC	K	A	V	D	R	K	14	1	1561.74	Q86W92-4;Q86W92-2;Q86W92;Q86W92-3;F5GZP6	Q86W92-4	280	293	PPFIBP1	Liprin-beta-1	yes	no	3	0.019355	48.527	358090000	0	0	0	0	0	0	0	0	0	0	0	0	0	0	0	0	0	0	0	0	0	0	0	0	0	0
AVFPSIVGR	FAGDDAPRAVFPSIVG	VFPSIVGRPRHQGVMV	R	A	V	G	R	P	9	0	944.544	K7EM38;F8WCH0;P60709;E7EVS6;G5E9R0;C9JZR7;C9JTX5;A5A3E0;P63261;I3L3I0;I3L1U9;I3L4N8;I3L3R2;J3KT65;C9JUM1;P68032;P68133;P63267;P62736;Q5T8M8;A6NL76;Q5T8M7;P63267-2;C9JFL5;F6UVQ4;F6QUT6;F8WB63;B8ZZJ2;Q6S8J3;P0CG38;Q9BYX7	P60709	29	37	ACTG1;ACTG2;ACTB;POTEF;ACTC1;ACTA1;ACTA2;POTEE;POTEI;POTEKP	Actin, cytoplasmic 1;Actin, cytoplasmic 1, N-terminally processed;POTE ankyrin domain family member F;Actin, cytoplasmic 2;Actin, cytoplasmic 2, N-terminally processed;Actin, alpha cardiac muscle 1;Actin, alpha skeletal muscle;Actin, gamma-enteric smooth muscle;Actin, aortic smooth muscle;POTE ankyrin domain family member E;POTE ankyrin domain family member I;Putative beta-actin-like protein 3	no	no	2	0.0037872	131.06	44061000000	532790000	566210000	409300000	505600000	1057700000	1330500000	1945400000	1956700000	1549500000	1689500000	2542500000	4546800000	2411600000	2765000000	2705300000	2732300000	3418100000	1537000000	1711700000	342730000	348420000	1135100000	1101000000	89500000	82444000	0
AVFPSIVGRPR	FAGDDAPRAVFPSIVG	PSIVGRPRHQGVMVGM	R	A	V	P	R	H	11	1	1197.7	K7EM38;F8WCH0;P60709;E7EVS6;G5E9R0;C9JZR7;C9JTX5;A5A3E0;P63261;I3L3I0;I3L1U9;I3L4N8;I3L3R2;J3KT65;C9JUM1;P68032;P68133;P63267;P62736;Q5T8M8;A6NL76;Q5T8M7;P63267-2;C9JFL5;F6UVQ4;F6QUT6;F8WB63;B8ZZJ2;Q6S8J3;P0CG38;Q9BYX7	P60709	29	39	ACTG1;ACTG2;ACTB;POTEF;ACTC1;ACTA1;ACTA2;POTEE;POTEI;POTEKP	Actin, cytoplasmic 1;Actin, cytoplasmic 1, N-terminally processed;POTE ankyrin domain family member F;Actin, cytoplasmic 2;Actin, cytoplasmic 2, N-terminally processed;Actin, alpha cardiac muscle 1;Actin, alpha skeletal muscle;Actin, gamma-enteric smooth muscle;Actin, aortic smooth muscle;POTE ankyrin domain family member E;POTE ankyrin domain family member I;Putative beta-actin-like protein 3	no	no	2;3	2.1734e-10	161.67	382730000000	1225000000	1559400000	964510000	1004500000	2103300000	2525000000	4212100000	3899800000	16129000000	3118600000	4925300000	7401500000	4271500000	5240800000	5170000000	5540700000	6834300000	3246100000	3226400000	1047200000	879490000	2900600000	2321300000	1021200000	1016300000	105010000
AVFQESIR	EQVVEDHRAVFQESIR	AVFQESIRWLEDEKAL	R	A	V	I	R	W	8	0	948.503	O00139-2;O00139-1;O00139-5;O00139;O00139-4	O00139-2	584	591	KIF2A	Kinesin-like protein KIF2A	yes	no	2	0.016946	103.83	765190000	0	0	0	0	0	0	0	0	0	0	0	0	0	0	0	0	0	0	0	0	0	0	0	0	0	0
AVFVDLEPTVIDEVR	GAGKHVPRAVFVDLEP	PTVIDEVRTGTYRQLF	R	A	V	V	R	T	15	0	1700.9	P68363;F8VVB9;F8VRZ4;F8VS66;F8VWV9;F8VX09;F8VRK0;Q9BQE3;F5H5D3;Q71U36-2;Q71U36;F8VQQ4	P68363	65	79	TUBA1B;TUBA1A;TUBA1C	Tubulin alpha-1B chain;Tubulin alpha-1C chain;Tubulin alpha-1A chain	no	no	2;3	3.0541e-33	175.15	21267000000	0	236080000	0	548470000	0	785680000	0	790340000	0	800180000	0	804990000	794510000	0	536760000	497590000	901060000	883640000	933580000	0	0	0	0	274590000	298700000	106790000
AVGFSSGTENPHGVK	EVQPQCGRAVGFSSGT	TENPHGVKAVTRGQRC	R	A	V	V	K	A	15	0	1485.72	Q32P28;Q32P28-3	Q32P28	648	662	LEPRE1	Prolyl 3-hydroxylase 1	yes	no	2	4.856e-07	121.18	163900000	0	0	0	0	0	0	0	0	0	0	0	0	0	0	0	0	0	0	0	0	0	0	0	0	0	0
AVGIWHCGSCMK	GKTKMKRRAVGIWHCG	WHCGSCMKTVAGGAWT	R	A	V	M	K	T	12	0	1404.61	P61513;C9J4Z3;Q6P4E4;E9PEL3;M0R0A1;M0R2L6	P61513	51	62	RPL37A	60S ribosomal protein L37a	yes	no	2;3	1.0278e-57	233.13	28047000000	31779000	26222000	76630000	88799000	104000000	111610000	410800000	452730000	229840000	224670000	284120000	639520000	151800000	258140000	212880000	134280000	237220000	94317000	137870000	39526000	33494000	82373000	72195000	13736000	11485000	1439000
AVIDLNNR	RREEDAEKAVIDLNNR	AVIDLNNRWFNGQPIH	K	A	V	N	R	W	8	0	913.498	Q01081;Q01081-2;Q01081-4	Q01081	126	133	U2AF1	Splicing factor U2AF 35 kDa subunit	yes	no	2	0.014012	147.34	1206700000	14080000	14297000	12704000	14094000	22727000	25375000	40856000	36314000	27136000	0	40202000	78626000	47610000	45507000	48271000	54204000	64706000	0	28549000	6813000	7860000	17185000	0	0	2772000	0
AVIGSTYMLTQDEVLWEK	DVKTGKVRAVIGSTYM	QDEVLWEKELPPGVEE	R	A	V	E	K	E	18	0	2082.03	Q14764	Q14764	400	417	MVP	Major vault protein	yes	yes	2	0.0018491	82.877	142740000	6563900	5530300	6050000	7122700	8913700	13307000	10779000	0	0	10506000	0	0	0	7966200	0	0	0	0	0	4747500	3808000	6644600	6729500	0	0	0
AVIHYRDDETMYVESK	EGKEGENRAVIHYRDD	ETMYVESKKDRVTVVF	R	A	V	S	K	K	16	1	1954.91	O15144	O15144	142	157	ARPC2	Actin-related protein 2/3 complex subunit 2	yes	yes	4	0.018244	40.857	424260000	7598400	7965900	7735200	6598300	15093000	16872000	18875000	19488000	20902000	19365000	27032000	52914000	25246000	23691000	26532000	17628000	28739000	13698000	18000000	5265500	0	15966000	17219000	0	2474100	0
AVIVLVENFYK	DCYTELEKAVIVLVEN	VLVENFYKYVSKYSLV	K	A	V	Y	K	Y	11	0	1293.73	Q96FQ6	Q96FQ6	11	21	S100A16	Protein S100-A16	yes	yes	2	0.0015551	100.88	278800000	3272700	3682100	5278400	5710600	13139000	14575000	11426000	13950000	5946600	5809500	9733900	16964000	12397000	8254600	8527300	16109000	18317000	12856000	10544000	3336400	3576400	7245100	7946900	2057800	1285800	0
AVIYNPATQADWTAK	ERYLFVDRAVIYNPAT	TQADWTAKKLVWIPSE	R	A	V	A	K	K	15	0	1647.83	P35580;P35580-3;P35580-2;F8W6L6;P35580-4;E7ERA5	P35580	19	33	MYH10	Myosin-10	yes	no	2;3	2.2423e-05	107.11	2400200000	0	0	0	0	0	0	0	176890000	0	0	0	226680000	216570000	0	255640000	130860000	192990000	164290000	199870000	0	0	0	0	4580100	0	0
AVIYNPATQADWTAKK	ERYLFVDRAVIYNPAT	QADWTAKKLVWIPSER	R	A	V	K	K	L	16	1	1775.92	P35580;P35580-3;P35580-2;F8W6L6;P35580-4;E7ERA5	P35580	19	34	MYH10	Myosin-10	yes	no	2;3	2.1375e-10	129.01	3863200000	56087000	53445000	30449000	39568000	52091000	73706000	68229000	97014000	70036000	93630000	53365000	95504000	96813000	128300000	136830000	51288000	102540000	66803000	76402000	30956000	28024000	76800000	65088000	0	7167100	0
AVLCPQPTR	TVFDEAIRAVLCPQPT	VLCPQPTRQQKRACSL	R	A	V	T	R	Q	9	0	1040.54	P15153;B1AH77;B1AH80	P15153	175	183	RAC2	Ras-related C3 botulinum toxin substrate 2	yes	no	2	0.017937	85.676	366670000	0	0	0	0	0	0	0	0	0	0	0	0	0	0	0	0	0	0	0	0	0	0	0	0	918760	0
AVLFCLSDDKR	EEIKKRKKAVLFCLSD	FCLSDDKRQIIVEEAK	K	A	V	K	R	Q	11	1	1322.67	Q9Y281;Q9Y281-3;F8WDN3	Q9Y281	35	45	CFL2	Cofilin-2	yes	no	3	0.023826	49.448	47730000	0	0	4050700	0	0	0	3077800	4023000	2261700	3700700	8732100	13495000	0	0	0	3189500	0	0	0	0	0	0	0	0	0	0
AVLFCLSEDKK	EEVKKRKKAVLFCLSE	FCLSEDKKNIILEEGK	K	A	V	K	K	N	11	1	1308.67	P23528;E9PP50;G3V1A4;E9PK25;E9PQB7;E9PS23;E9PLJ3	P23528	35	45	CFL1	Cofilin-1	yes	no	2;3	0.00028789	108.9	2286800000	0	0	2814000	4047400	0	0	29869000	67799000	24886000	32444000	43560000	49545000	17029000	37367000	84963000	19600000	29740000	17800000	38995000	1367200	0	3964000	11380000	0	0	0
AVLHVHGGGGPR	SAGQQVARAVLHVHGG	VHGGGGPRVQVSPERT	R	A	V	P	R	V	12	0	1155.63	P98160	P98160	1946	1957	HSPG2	Basement membrane-specific heparan sulfate proteoglycan core protein;Endorepellin;LG3 peptide	yes	yes	3	5.7857e-05	86.879	605320000	0	0	0	0	0	0	0	0	0	0	0	0	0	0	0	0	0	0	0	0	0	0	0	0	0	0
AVLKGVHSHKK	AKALKAKKAVLKGVHS	KGVHSHKKKKIRTSPT	K	A	V	K	K	K	11	2	1202.72	P62750;H7BY10;K7ERT8;A8MUS3;K7EJV9	P62750	27	37	RPL23A	60S ribosomal protein L23a	yes	no	3	0.0033968	92.611	74931000	0	0	0	0	0	0	0	0	0	0	0	0	0	0	0	0	0	0	0	0	0	0	0	0	0	0
AVLQFTPASWTYVR	TTTGKIKRAVLQFTPA	PASWTYVRWFDPKSSF	R	A	V	V	R	W	14	0	1637.86	P48651;B4DE85;Q9BUQ5	P48651	263	276	PTDSS1	Phosphatidylserine synthase 1	yes	no	2	0.00015417	86.944	255650000	6342200	8166700	0	0	29309000	0	0	0	0	0	15784000	24950000	0	0	16737000	19531000	25114000	0	0	0	0	0	0	0	0	0
AVLSAEQLRDEEVHAGLGELLR	ATTASQAKAVLSAEQL	AGLGELLRSLSNSTAR	K	A	V	L	R	S	22	1	2404.27	P50454;E9PPV6;E9PR70;E9PK86;E9PMI5;E9PJH8;E9PIG2;E9PRS3;E9PNX1;E9PQ34	P50454	95	116	SERPINH1	Serpin H1	yes	no	3;4	1.6784e-15	129.43	5173700000	40409000	43097000	61422000	59815000	86316000	87631000	105310000	105710000	105050000	120910000	72582000	104530000	122720000	99445000	96881000	122300000	139400000	114220000	125920000	33147000	34409000	58512000	54120000	45288000	33524000	11873000
AVLSLYASGR	TEAPLNPKAVLSLYAS	LSLYASGRTTGIVMDS	K	A	V	G	R	T	10	0	1035.57	K7EM38	K7EM38	114	123	ACTG1		yes	yes	2	0.0017917	104.22	28957000000	29352000	28215000	0	0	43596000	36367000	68207000	80560000	0	11158000	73155000	0	50960000	69576000	76144000	97924000	0	50327000	0	0	0	0	0	0	0	0
AVLTVVKDDDHGILDQFSR	DGEFTSARAVLTVVKD	GILDQFSRSVNVSLTQ	R	A	V	S	R	S	19	1	2127.1	Q9Y2D5;Q9Y2D5-5;Q9Y2D5-6;Q9Y2D5-7;Q9Y2D5-4;C9JVY5	Q9Y2D5	442	460	AKAP2	A-kinase anchor protein 2	yes	no	2;3;4	2.0214e-55	185.09	1365600000	12265000	14536000	7094800	8365500	18725000	29123000	41812000	34960000	19390000	31028000	114630000	86718000	24846000	131470000	115280000	281700000	138880000	29265000	31623000	2859700	3641400	40873000	18954000	2697500	1381600	0
AVLVDLEPGTMDSVR	TGGKYVPRAVLVDLEP	PGTMDSVRSGPFGQIF	R	A	V	V	R	S	15	0	1600.81	P68371;M0QY85;M0R0X0;M0QY37;M0QX14;M0QZL7;Q3ZCM7	P68371	63	77	TUBB4B;TUBB4A;TUBB8	Tubulin beta-4B chain;Tubulin beta-8 chain	no	no	2;3	1.7937e-15	142.45	3480700000	0	22739000	55653000	72164000	65177000	96483000	130340000	146730000	145090000	174610000	78721000	124850000	128530000	97830000	101790000	102390000	143220000	120140000	105790000	21402000	29046000	53056000	64858000	16997000	28570000	8783000
AVNSATGVPTV	QAKEAAQKAVNSATGV	SATGVPTV________	K	A	V	T	V	-	11	0	1014.53	P11940-2;P11940;E7EQV3;E7ERJ7;Q9H361;H0YAS6;H0YB75;H0YAS7;H0YC10	P11940-2	537	547	PABPC1;PABPC3	Polyadenylate-binding protein 1;Polyadenylate-binding protein 3	yes	no	2	0.0012143	105.98	962670000	72316000	32959000	20565000	17688000	27106000	30167000	34964000	38027000	15747000	16790000	38082000	82920000	40561000	48605000	48811000	60476000	85886000	21902000	29733000	17385000	18826000	32050000	33636000	0	0	0
AVNYFSK	SPRLDHTRAVNYFSKV	RAVNYFSKVKQLPLVK	R	A	V	S	K	V	7	0	827.418	Q00610-2;Q00610;J3KS13	Q00610-2	1435	1441	CLTC	Clathrin heavy chain 1	yes	no	2	0.014007	127.12	1571100000	26368000	30255000	21788000	21647000	44904000	57769000	39494000	40097000	46757000	48192000	39579000	62376000	2325500	46527000	47994000	44965000	0	0	0	0	13322000	0	0	7883600	0	1059500
AVPEDAK	DRLVACSRAVPEDAKQ	RAVPEDAKQLASFLHG	R	A	V	A	K	Q	7	0	728.37	P56945;P56945-5;P56945-8;P56945-7;P56945-2;P56945-6;P56945-3;F5H855;P56945-4	P56945	585	591	BCAR1	Breast cancer anti-estrogen resistance protein 1	yes	no	2	0.06195	94.006	1176100000	49549000	51644000	69684000	0	72401000	0	134650000	0	153310000	0	58312000	1161300	0	0	0	0	0	175540000	187480000	0	0	106410000	0	31402000	0	0
AVPEDAKQLASFLHGNASLLFR	DRLVACSRAVPEDAKQ	GNASLLFRRTKATAPG	R	A	V	F	R	R	22	1	2383.26	P56945;P56945-5;P56945-8;P56945-7;P56945-2;P56945-6;P56945-3;F5H855;P56945-4	P56945	585	606	BCAR1	Breast cancer anti-estrogen resistance protein 1	yes	no	3;4	1.3362e-37	156.67	337020000	2078400	4047400	2210800	2711800	4238300	18104000	15000000	12929000	0	0	8581200	0	0	8061000	8748200	24149000	13238000	79846000	82344000	6887400	4882800	5490900	6245200	0	0	2239800
AVPEDAKQLASFLHGNASLLFRR	DRLVACSRAVPEDAKQ	NASLLFRRTKATAPGP	R	A	V	R	R	T	23	2	2539.37	P56945;P56945-5;P56945-8;P56945-7;P56945-2;P56945-6;P56945-3;F5H855;P56945-4	P56945	585	607	BCAR1	Breast cancer anti-estrogen resistance protein 1	yes	no	4;5	1.0198e-08	89.663	324900000	13110000	10638000	3473700	0	7959100	19247000	20046000	19488000	0	0	20104000	29156000	0	16495000	13440000	22691000	17718000	72274000	0	3572200	3712900	6993600	22395000	0	0	1000300
AVPLNASK	LNDMEPSKAVPLNASK	AVPLNASKQDGPMPKP	K	A	V	S	K	Q	8	0	798.46	Q9P0L0;Q9P0L0-2	Q9P0L0	147	154	VAPA	Vesicle-associated membrane protein-associated protein A	yes	no	2	0.057503	71.379	282830000	5109200	6128700	6420100	6291500	7791700	9346800	13428000	12909000	11796000	11368000	10999000	17431000	14557000	15327000	14413000	12036000	17242000	10979000	0	3050500	0	8304100	8033100	0	3193000	0
AVPMIEGYMFEEHEMIRR	RQKILKEKAVPMIEGY	EEHEMIRRAATECMCN	K	A	V	R	R	A	18	1	2237.04	Q9H3U1-2;Q9H3U1;Q9H3U1-3	Q9H3U1-2	761	778	UNC45A	Protein unc-45 homolog A	yes	no	4	0.0079792	36.127	197250000	0	0	0	0	0	0	0	0	0	0	0	0	0	0	0	0	0	0	0	0	0	0	0	0	0	0
AVPMLTPKPYSQPK	PSKTVTPKAVPMLTPK	PKPYSQPKNSQDVLKT	K	A	V	P	K	N	14	1	1555.84	Q9UPQ0-10;Q9UPQ0-2;Q9UPQ0;Q9UPQ0-4;D6RD46;Q9UPQ0-8;Q9UPQ0-6;Q9UPQ0-5;Q9UPQ0-3;G5EA03;Q9UPQ0-9;E7EPK0;E9PDJ9;H0Y8P3	Q9UPQ0-10	532	545	LIMCH1	LIM and calponin homology domains-containing protein 1	yes	no	2;3	3.6556e-29	141.73	1446600000	7249800	5955800	5893400	5811600	5615800	9113300	24416000	27509000	12242000	15334000	23274000	48324000	23374000	34508000	31704000	34230000	48450000	11536000	14238000	5202500	0	14205000	0	1128600	0	0
AVQADQERER	NKVLQHMKAVQADQER	QADQERERQRRLEVER	K	A	V	E	R	Q	10	1	1200.58	Q96AG4	Q96AG4	150	159	LRRC59	Leucine-rich repeat-containing protein 59	yes	yes	3	0.0044861	87.789	537220000	0	0	11556000	7178100	12777000	11467000	15784000	11072000	16039000	19445000	11763000	0	22290000	0	0	13096000	0	15416000	9162700	0	0	0	0	4562300	0	435360
AVQDLCGWR	RESTMYPKAVQDLCGW	VQDLCGWRIRSLACGK	K	A	V	W	R	I	9	0	1103.52	Q9P258	Q9P258	423	431	RCC2	Protein RCC2	yes	yes	2	0.032762	73.233	119530000	0	0	0	0	0	0	0	0	0	0	0	0	0	0	0	0	0	0	0	0	0	0	0	0	0	0
AVQEGLIDR	GRKVSIFRAVQEGLID	VQEGLIDRQVTVRLLE	R	A	V	D	R	Q	9	0	999.535	Q9UPN3;H3BPE1;H3BQK9;Q9UPN3-5	Q9UPN3	1756	1764	MACF1	Microtubule-actin cross-linking factor 1, isoforms 1/2/3/5	yes	no	2	0.027222	77.662	142500000	1842200	1952600	1279600	1077600	5642800	5603700	0	7450500	0	0	8749300	22931000	1449500	0	0	0	74209000	5476400	0	0	965640	0	3867900	0	0	0
AVQGAQQPSLYQIR	IIHRGKRKAVQGAQQP	QPSLYQIRTNGSALCT	K	A	V	I	R	T	14	0	1557.83	Q13045-2;Q13045;Q13045-3	Q13045	1047	1060	FLII	Protein flightless-1 homolog	no	no	2	2.1683e-80	242.48	1998700000	16931000	17827000	6722000	8216900	14284000	19901000	21813000	18685000	12357000	14728000	22755000	44721000	28367000	31480000	26072000	23706000	29636000	14772000	18990000	6153800	6339500	18786000	11823000	877860	0	0
AVQISKK	________________	MAVQISKKRKFVADGI	M	A	V	K	K	R	7	1	772.481	P23396;P23396-2;E9PL09;E9PPU1;F2Z2S8;E9PQ96;E9PJH4;E9PK82;E9PQX2	P23396	2	8	RPS3	40S ribosomal protein S3	yes	no	2	0.0043613	128.57	1437700000	21305000	21640000	17670000	18882000	20925000	24668000	69995000	67703000	21692000	24467000	68741000	137370000	58415000	70411000	78734000	103770000	143840000	24464000	30021000	13185000	0	39908000	32429000	3795400	0	0
AVQSLDKNGVDLLMK	FKANDIEKAVQSLDKN	NGVDLLMKYIYKGFES	K	A	V	M	K	Y	15	1	1629.88	O15511;B1ALC0;O15511-2	O15511	94	108	ARPC5	Actin-related protein 2/3 complex subunit 5	yes	no	2;3	5.8257e-37	185.74	4089900000	34372000	28095000	18554000	23782000	32156000	30157000	73192000	64171000	42659000	50792000	107030000	148230000	55280000	80237000	67537000	73641000	98348000	28377000	0	14896000	19767000	52528000	61870000	0	0	0
AVQTSIATAYR	KLRQAWIKAVQTSIAT	TSIATAYREKGDESEK	K	A	V	Y	R	E	11	0	1179.62	Q15057;H7C3Q8	Q15057	355	365	ACAP2	Arf-GAP with coiled-coil, ANK repeat and PH domain-containing protein 2	yes	no	2	0.00022743	129.82	579520000	0	0	0	0	0	0	0	0	0	0	0	0	0	0	0	0	0	0	0	0	0	0	0	0	0	0
AVQVHQDTLR	RDPQALAKAVQVHQDT	QVHQDTLRTMYFA___	K	A	V	L	R	T	10	0	1165.62	Q5TA58;Q9UKV8-2;Q9UL18;Q9UKV8	Q5TA58	768	777	AGO1;AGO2	Protein argonaute-2;Protein argonaute-1	yes	no	2	0.046147	57.532	20932000	0	0	0	0	0	0	2715400	2539100	0	1928200	2597300	4099500	0	3572200	2581100	0	0	0	0	0	0	0	898860	0	0	0
AVSEEQQPALK	PEKNRINKAVSEEQQP	EEQQPALKGKKGKEEK	K	A	V	L	K	G	11	0	1198.62	Q8NE71-2;Q8NE71;Q5STZ8;F5GYK6	Q8NE71-2	164	174	ABCF1	ATP-binding cassette sub-family F member 1	yes	no	2	3.3571e-08	147.3	1052000000	6253900	8412400	8716600	8368100	12084000	14851000	22087000	19833000	12268000	10050000	19531000	33385000	23940000	22554000	23674000	33332000	48321000	17567000	18339000	3782800	6002800	13656000	11280000	0	0	0
AVSVTPIRDTK	________________	VTPIRDTKWLTLEVCR	M	A	V	T	K	W	11	1	1185.67	Q9NR56-3;Q9NR56-4;Q9NR56-7;Q9NR56-6;C9JP00;Q9NR56-2;Q9NR56-5;Q9NR56	Q9NR56-3	2	12	MBNL1	Muscleblind-like protein 1	yes	no	2	0.00065182	73.9	135910000	0	4684900	0	3704400	6340900	0	0	8723800	0	0	0	15925000	8614500	8803800	8425000	19907000	22150000	5739400	0	2138400	0	8555700	0	0	0	0
AVTEMNGR	SSPEEATKAVTEMNGR	AVTEMNGRIVATKPLY	K	A	V	G	R	I	8	0	876.412	P11940-2;P11940;E7EQV3;E7ERJ7;H0YAR2;Q9H361;H0YB86;Q4VXU2;B1ANR0;Q13310-2;Q13310;Q13310-3;H0Y5F5;H0YEU6	P11940-2	349	356	PABPC1;PABPC3;PABPC1L;PABPC4	Polyadenylate-binding protein 1;Polyadenylate-binding protein 3;Polyadenylate-binding protein 1-like;Polyadenylate-binding protein 4	no	no	2	0.012855	148.04	2196000000	48431000	49752000	0	33468000	44136000	49056000	88387000	83736000	42827000	38325000	68755000	120830000	78039000	0	110120000	80429000	123470000	0	0	21748000	23736000	65279000	1678600	0	0	566940
AVTEQGAELSNEER	DDMATCMKAVTEQGAE	AELSNEERNLLSVAYK	K	A	V	E	R	N	14	0	1531.71	P27348;E9PG15	P27348	28	41	YWHAQ	14-3-3 protein theta	yes	no	2	4.2892e-56	225.32	1546900000	7067900	7714500	9688300	11710000	13090000	13352000	21929000	23923000	21663000	17689000	14913000	27323000	22274000	23044000	17653000	25504000	34764000	17743000	19281000	5155900	4617100	11767000	11912000	7509400	4907600	2367500
AVTEQGHELSNEER	DDMAAAMKAVTEQGHE	HELSNEERNLLSVAYK	K	A	V	E	R	N	14	0	1597.73	P31946-2;P31946;Q4VY20;Q4VY19	P31946-2	28	41	YWHAB	14-3-3 protein beta/alpha;14-3-3 protein beta/alpha, N-terminally processed	yes	no	3	2.8055e-09	122.64	536580000	3034600	5150700	3624400	4867400	4797400	6209000	11308000	6841700	9534200	6390000	5892000	9053100	6934400	7543500	6972800	9463000	12833000	7243200	7145800	0	0	0	5551700	0	3194700	0
AVTEVLAR	KKVDVTSKAVTEVLAR	AVTEVLARTIEYLQPN	K	A	V	A	R	T	8	0	857.497	Q99961;M0QYE0;M0R0I3;Q99961-2;Q99961-3;M0R2K6	Q99961	46	53	SH3GL1	Endophilin-A2	yes	no	2	0.012686	150.88	1058600000	0	0	0	0	0	0	0	0	0	0	0	0	0	0	0	0	0	0	0	0	0	0	0	0	0	0
AVTGYKDPYSGK	DKLLSAERAVTGYKDP	YKDPYSGKLISLFQAM	R	A	V	G	K	L	12	1	1284.63	Q15149;Q15149-7;Q15149-9;Q15149-5;Q15149-6;Q15149-2;Q15149-3;Q15149-8	Q15149	4147	4158	PLEC	Plectin	no	no	2;3	2.1792e-06	134.18	991320000	0	0	0	0	0	0	0	0	0	0	0	0	0	0	0	0	0	0	0	0	0	0	0	0	493540	0
AVTGYRDPYSGSTISLFQAMQK	EQLLSAEKAVTGYRDP	SLFQAMQKGLVLRQHG	K	A	V	Q	K	G	22	1	2419.18	Q15149;Q15149-7;Q15149-9;Q15149-5;Q15149-6;Q15149-2;Q15149-3;Q15149-8	Q15149	3569	3590	PLEC	Plectin	no	no	3	1.1561e-37	157.85	511310000	6903400	12361000	3792100	4461300	11117000	8350700	12263000	14235000	5666500	0	7354600	9434300	11713000	21385000	22078000	19369000	25077000	12028000	10265000	3670800	3085500	9377800	10410000	0	0	2081700
AVTGYRDPYTGQSVSLFQALKK	EKLLSAEKAVTGYRDP	SLFQALKKGLIPREQG	K	A	V	K	K	G	22	2	2428.28	Q15149;Q15149-7;Q15149-9;Q15149-5;Q15149-6;Q15149-2;Q15149-3;Q15149-8	Q15149	3238	3259	PLEC	Plectin	no	no	4	4.3397e-08	83.395	1126000000	17201000	13009000	0	9295500	14324000	17836000	23580000	23049000	0	0	16608000	0	29974000	36413000	39055000	54034000	71735000	0	0	5454500	7484000	15890000	15789000	0	0	0
AVTHLNNVK	GDEYAVERAVTHLNNV	VTHLNNVKLFGKRLNV	R	A	V	V	K	L	9	0	994.556	Q8WVV9-5;B7WPG3;Q8WVV9-4;Q8WVV9;D6W592	Q8WVV9-5	354	362	HNRNPLL;HNRPLL	Heterogeneous nuclear ribonucleoprotein L-like	yes	no	2	0.0066094	101.9	300580000	0	477330	0	0	0	0	1413400	1881500	0	1069500	1098300	1912000	1336500	2234500	0	0	2707200	0	0	443560	0	1144500	0	0	0	0
AVTLDKDAYYR	________________	LDKDAYYRRVKRLYSN	M	A	V	Y	R	R	11	1	1313.66	Q9Y5B9;G3V5A4;G3V401;G3V2X0	Q9Y5B9	2	12	SUPT16H	FACT complex subunit SPT16	yes	no	2	0.0026355	89.805	375060000	0	0	0	0	0	0	0	0	0	0	0	0	0	0	0	0	0	0	0	0	0	0	0	0	0	0
AVTLDKDAYYRR	________________	DKDAYYRRVKRLYSNW	M	A	V	R	R	V	12	2	1469.76	Q9Y5B9;G3V5A4;G3V401;G3V2X0	Q9Y5B9	2	13	SUPT16H	FACT complex subunit SPT16	yes	no	3	0.0011221	80.69	511960000	0	0	0	0	0	0	0	0	0	0	0	0	0	0	0	0	0	0	0	0	0	0	0	0	0	0
AVTLECVSAGEPR	PVWVKVGKAVTLECVS	CVSAGEPRSSARWTRI	K	A	V	P	R	S	13	0	1387.68	P98160	P98160	3129	3141	HSPG2	Basement membrane-specific heparan sulfate proteoglycan core protein;Endorepellin;LG3 peptide	yes	yes	2	1.0459e-08	115.12	65460000	0	0	0	0	0	0	0	0	0	0	0	0	0	0	0	0	0	0	0	0	0	0	0	0	0	0
AVTLNPDNSYIK	FGGKYYQKAVTLNPDN	NPDNSYIKVFLALKLQ	K	A	V	I	K	V	12	0	1333.69	B4DDV1;Q13325	B4DDV1	159	170	IFIT5	Interferon-induced protein with tetratricopeptide repeats 5	yes	no	2	0.038197	57.567	118050000	3316100	3727900	2617500	2288200	4164000	5599100	6596500	5511900	0	4209400	5328900	8250000	7773100	7309900	8110800	9734900	12741000	4120300	5704700	0	1144200	4129500	5676600	0	0	0
AVVGVVAGGGR	KVISSANRAVVGVVAG	GVVAGGGRIDKPILKA	R	A	V	G	R	I	11	0	940.545	P62917;E9PKZ0;E9PKU4;E9PP36	P62917	164	174	RPL8	60S ribosomal protein L8	yes	no	2	0.00056331	122.44	24330000000	362360000	343920000	241870000	248700000	459270000	548760000	836600000	770740000	468440000	448010000	771180000	1357900000	785550000	1043800000	944960000	860530000	980500000	514110000	654070000	172290000	158870000	508090000	467110000	66592000	64040000	6430800
AVVGVVAGGGRIDKPILK	KVISSANRAVVGVVAG	RIDKPILKAGRAYHKY	R	A	V	L	K	A	18	2	1748.07	P62917;E9PKZ0;E9PKU4;E9PP36	P62917	164	181	RPL8	60S ribosomal protein L8	yes	no	3;4	0.0013021	91.657	680510000	9210200	20232000	9673200	10041000	13624000	14090000	15702000	39781000	0	12342000	32304000	26370000	39166000	20018000	44499000	66269000	103750000	15256000	18662000	10456000	10583000	17243000	8960100	0	0	0
AVVIVDDR	SQFGPIERAVVIVDDR	AVVIVDDRGRSTGKGI	R	A	V	D	R	G	8	0	885.492	Q15233;Q15233-2;H7C367;C9IZL7;P23246;P23246-2	P23246	400	407	NONO;SFPQ	Non-POU domain-containing octamer-binding protein;Splicing factor, proline- and glutamine-rich	no	no	2	0.013192	114.28	751030000	0	0	0	0	0	0	0	0	0	0	0	0	0	0	0	0	0	0	0	0	0	0	0	0	0	0
AVVQLKPR	SGLAKRAKAVVQLKPR	AVVQLKPRHPAHPMRG	K	A	V	P	R	H	8	1	909.576	Q15149;Q15149-7;Q15149-9;Q15149-5;Q15149-6;Q15149-2;Q15149-3;Q15149-8	Q15149	927	934	PLEC	Plectin	no	no	2	0.040949	124.83	1540400000	0	0	0	0	0	0	0	0	0	0	0	0	0	0	0	0	0	0	0	0	0	0	0	0	0	0
AVVVCPKDEDYK	LFAGFQRKAVVVCPKD	CPKDEDYKQRTQKKAE	K	A	V	Y	K	Q	12	1	1421.69	Q00839-2;Q00839	Q00839-2	584	595	HNRNPU	Heterogeneous nuclear ribonucleoprotein U	yes	no	3	0.0076949	63.662	73942000	0	0	0	0	0	0	0	0	0	0	0	0	0	0	0	0	0	0	0	0	0	0	0	0	0	0
AVVVCPKDEDYKQR	LFAGFQRKAVVVCPKD	KDEDYKQRTQKKAEVE	K	A	V	Q	R	T	14	2	1705.85	Q00839-2;Q00839	Q00839-2	584	597	HNRNPU	Heterogeneous nuclear ribonucleoprotein U	yes	no	3;4	1.3827e-07	109.44	862810000	0	0	0	3363200	0	0	0	8447600	0	0	8322700	0	0	0	7041100	5784200	9108200	0	0	0	0	0	0	0	0	0
AVVYSNTIQSIMAIVK	EEECRQYRAVVYSNTI	QSIMAIVKAMGNLQID	R	A	V	V	K	A	16	0	1735.95	P04899;P04899-4;P04899-6;P04899-3;P04899-5;P04899-2	P04899	71	86	GNAI2	Guanine nucleotide-binding protein G(i) subunit alpha-2	yes	no	2;3	4.1745e-10	131.86	1161900000	18569000	16439000	13963000	16615000	30354000	46706000	16820000	21007000	7813000	7384600	10287000	19779000	24013000	16123000	33876000	28610000	37703000	27255000	24159000	7000700	10281000	19082000	19586000	0	0	0
AVWLPAVK	PGGYVAPKAVWLPAVK	AVWLPAVKAKGLEISG	K	A	V	V	K	A	8	0	882.533	P63010;P63010-2;P63010-3;K7EJT8	P63010	712	719	AP2B1	AP-2 complex subunit beta	yes	no	2	0.040967	79.116	200080000	4080500	4721600	2043100	2884600	7528100	8733000	7205000	7823400	5211900	7987200	7589700	17246000	8971000	12880000	9082200	6744600	11513000	4973300	6721800	1937700	2209400	6142600	6994100	0	0	0
AVYQARPQLHK	PYLCPQCRAVYQARPQ	QARPQLHKNTVLCNVV	R	A	V	H	K	N	11	1	1309.73	Q14258	Q14258	55	65	TRIM25	E3 ubiquitin/ISG15 ligase TRIM25	yes	yes	3	0.042601	49.3	204450000	6446200	5259900	3193100	3644300	5678500	7357500	13103000	11647000	6030300	0	10090000	0	12009000	0	0	0	0	9277800	0	0	0	0	0	0	0	0
AWEGNYLASKPDTPQTSGTFVPVANELK	RADLGLQRAWEGNYLA	VPVANELKRKDKYMNV	R	A	W	L	K	R	28	1	3019.49	O94832;K7EIG7;J3QRN6	O94832	822	849	MYO1D	Unconventional myosin-Id	yes	no	3	1.2232e-190	239.9	2883900000	68387000	78032000	51987000	64756000	68986000	80914000	85877000	69718000	42701000	32234000	83330000	131850000	89584000	98769000	103610000	97788000	134580000	62302000	87559000	32082000	43894000	116220000	115750000	0	0	0
AWEGNYLASKPDTPQTSGTFVPVANELKR	RADLGLQRAWEGNYLA	PVANELKRKDKYMNVL	R	A	W	K	R	K	29	2	3175.59	O94832;K7EIG7;J3QRN6	O94832	822	850	MYO1D	Unconventional myosin-Id	yes	no	4	4.2827e-17	87.091	2109000000	40132000	43524000	34317000	31070000	46788000	57058000	71059000	62161000	40746000	41106000	57506000	86288000	50417000	69323000	72602000	69679000	91346000	57187000	54760000	17453000	19886000	86934000	77348000	9046400	7695600	0
AWEVDTCR	IWRMNESKAWEVDTCR	AWEVDTCRGHYNNVSC	K	A	W	C	R	G	8	0	1035.44	P53621;P53621-2	P53621	239	246	COPA	Coatomer subunit alpha;Xenin;Proxenin	yes	no	2	0.021353	95.605	656750000	0	0	1573400	1930000	1770800	0	3929700	0	0	0	0	0	0	0	0	4086700	0	0	0	0	0	0	0	0	0	0
AWGHPCEMCPAQPHPCR	LCCATVGRAWGHPCEM	PAQPHPCRRGFIPNIR	R	A	W	C	R	R	17	0	2089.85	P35555	P35555	216	232	FBN1	Fibrillin-1	yes	yes	3	0.015792	42.218	21074000	0	0	0	0	0	0	0	0	0	0	0	0	0	0	0	0	0	0	0	0	0	0	0	0	0	0
AWGPGLEGGVVGK	ECGNQKVRAWGPGLEG	LEGGVVGKSADFVVEA	R	A	W	G	K	S	13	0	1225.65	Q5HY54;P21333-2;P21333	Q5HY54	581	593	FLNA	Filamin-A	yes	no	2	0.04092	52.576	135710000	0	0	0	0	0	0	0	5152200	4452700	0	0	6365700	3964500	6094400	6452700	0	0	0	6182300	0	2285200	4412900	0	2312400	2155000	0
AWLSSQVAELERELEALR	VEAEKCARAWLSSQVA	ERELEALRVAHEEERV	R	A	W	L	R	V	18	1	2099.1	P48681	P48681	124	141	NES	Nestin	yes	yes	6	0.029452	24.481	1097800	0	0	0	0	0	0	0	0	0	0	0	0	0	0	0	0	0	0	0	0	0	0	0	1097800	0	0
AWLTEKEEALNK	LEEQCLLKAWLTEKEE	EKEEALNKVQTSNFKD	K	A	W	N	K	V	12	1	1430.74	P46939;P46939-2	P46939	543	554	UTRN	Utrophin	yes	no	3	0.00010407	95.094	167590000	0	3920400	0	0	4602500	6948500	7863900	7267800	4904300	4622600	6785400	11500000	6401800	17335000	15868000	25219000	32107000	1762000	10482000	0	0	0	0	0	0	0
AWVCCVCQQAR	CSYQKHEKAWVCCVCQ	CCVCQQARLLRAQSLE	K	A	W	A	R	L	11	0	1436.61	Q8NFW9-2;Q8NFW9;Q8NFW9-5;F8WFC5	Q8NFW9-2	101	111	MYRIP	Rab effector MyRIP	yes	no	2	9.4215e-05	114.86	674190000	0	0	0	0	0	0	0	0	0	0	0	0	0	0	0	0	0	0	0	0	0	0	0	0	0	0
AYAALAALEK	GSNKKVAKAYAALAAL	AALAALEKLFPDTPLA	K	A	Y	E	K	L	10	0	1019.57	Q12906;Q12906-7;Q12906-5;Q12906-4;Q12906-2;Q12906-6;Q12906-3	Q12906	578	587	ILF3	Interleukin enhancer-binding factor 3	yes	no	2	0.022392	72.922	400880000	7438400	8215200	5468600	7306700	11111000	12977000	18658000	18273000	13346000	14142000	14330000	30961000	18725000	23524000	21334000	18895000	0	11047000	13433000	4346200	0	13068000	11376000	0	3654900	0
AYAEALKENSYVKK	NIPIPTLKAYAEALKE	KENSYVKKFSIVGTRS	K	A	Y	K	K	F	14	2	1612.85	P28289;Q5T7W3	P28289	215	228	TMOD1	Tropomodulin-1	yes	no	3	0.0027252	72.891	397850000	0	0	0	0	0	0	0	0	0	0	0	0	0	0	0	0	0	0	0	0	0	0	0	0	0	0
AYDCMLQDPGSFNFAPR	ALGRRDRKAYDCMLQD	GSFNFAPRLFILSSSS	K	A	Y	P	R	L	17	0	1987.86	O95425-2;O95425-4;O95425-3;O95425;F5H2Q5	O95425-2	1560	1576	SVIL	Supervillin	yes	no	2;3	1.1885e-47	176.04	1075000000	0	0	0	1454400	0	0	7756800	0	0	0	7296900	13612000	0	7152700	0	6230900	0	0	0	0	0	0	0	0	0	0
AYDPDYER	DYERAYHRAYDPDYER	AYDPDYERAYSPEYRR	R	A	Y	E	R	A	8	0	1027.42	Q9UDY2;Q9UDY2-3;Q9UDY2-7;Q9UDY2-6;Q9UDY2-2;Q9UDY2-4;Q9UDY2-5	Q9UDY2	256	263	TJP2	Tight junction protein ZO-2	yes	no	2	0.019281	99.442	500180000	5554300	6894000	4557000	4998500	16879000	13818000	23517000	23328000	12205000	7521500	30377000	33588000	27115000	29038000	34373000	41004000	56544000	20956000	24770000	4169800	3591600	13832000	17331000	0	0	0
AYEFAER	EHIGNLDRAYEFAERC	RAYEFAERCNEPAVWS	R	A	Y	E	R	C	7	0	884.403	Q00610-2;Q00610;J3KR87;P53675-2;P53675	Q00610-2	1095	1101	CLTC;CLTCL1	Clathrin heavy chain 1;Clathrin heavy chain 2	yes	no	2	0.019194	120.62	2232200000	0	0	0	0	0	0	0	0	0	0	0	0	0	0	0	0	0	0	0	0	0	0	0	0	0	0
AYEVLKDEDLR	GDFLKINRAYEVLKDE	VLKDEDLRKKYDKYGE	R	A	Y	L	R	K	11	1	1349.68	Q8IXB1-2;Q8IXB1;E7EP04;Q8IXB1-3	Q8IXB1-2	83	93	DNAJC10	DnaJ homolog subfamily C member 10	yes	no	3	0.0043884	77.062	180150000	0	0	0	0	0	0	8862400	8753000	0	0	0	0	3860900	0	15749000	0	16201000	0	0	0	0	0	0	0	0	0
AYGELPEHAK	ADEARSLKAYGELPEH	GELPEHAKINETDTFG	K	A	Y	A	K	I	10	0	1113.55	P47813;O14602;A6NJH9	P47813	105	114	EIF1AX;EIF1AY	Eukaryotic translation initiation factor 1A, X-chromosomal;Eukaryotic translation initiation factor 1A, Y-chromosomal	yes	no	2	0.040766	64.82	159350000	0	0	0	0	0	0	0	0	0	0	0	0	0	0	0	0	0	0	0	0	0	0	0	0	0	0
AYGGSMCAK	KTKKHVSRAYGGSMCA	YGGSMCAKCVRDRIKR	R	A	Y	A	K	C	9	0	943.389	P49207	P49207	77	85	RPL34	60S ribosomal protein L34	yes	yes	2	0.01963	83.948	2533400000	0	0	0	0	37937000	44427000	147060000	0	88300000	76849000	126730000	207710000	0	84809000	0	0	72964000	49827000	58814000	18070000	0	30152000	0	0	0	0
AYHEQLSVAEITNACFEPANQMVK	APVISAEKAYHEQLSV	EPANQMVKCDPRHGKY	K	A	Y	V	K	C	24	0	2749.28	P68363;A8MUB1;P68366;C9JDS9;Q71U36-2;Q71U36;Q13748;Q13748-2;Q6PEY2	P68363	281	304	TUBA1B;TUBA4A;TUBA1A;TUBA3C;TUBA3E	Tubulin alpha-1B chain;Tubulin alpha-4A chain;Tubulin alpha-1A chain;Tubulin alpha-3C/D chain;Tubulin alpha-3E chain	no	no	3	2.2829e-67	180.52	773590000	0	0	36539000	33489000	0	31114000	45451000	48605000	53550000	49900000	29998000	0	0	0	27123000	0	0	36552000	0	8158700	0	21477000	17954000	0	19733000	0
AYHSFLVEPISCHAWNK	________________	ISCHAWNKDRTQIAIC	M	A	Y	N	K	D	17	0	2057.98	O15143;C9J4Z7;F8VXW2;C9JEY1;C9JQM8;C9JFG9;C9J6C8;C9JBJ7;C9K057;C9JTT6;C9JM51;F8WEB3	O15143	2	18	ARPC1B	Actin-related protein 2/3 complex subunit 1B	yes	no	2;3	2.5463e-09	130.29	537440000	0	0	0	14155000	13632000	19186000	40306000	32803000	17293000	23578000	39492000	51990000	7748700	23212000	29851000	23870000	22987000	18179000	0	0	0	20498000	20246000	0	0	0
AYHSFLVEPISCHAWNKDR	________________	CHAWNKDRTQIAICPN	M	A	Y	D	R	T	19	1	2329.11	O15143;C9J4Z7;F8VXW2;C9JEY1;C9JQM8;C9JFG9;C9J6C8;C9JBJ7;C9K057;C9JTT6;C9JM51;F8WEB3	O15143	2	20	ARPC1B	Actin-related protein 2/3 complex subunit 1B	yes	no	3;4	1.8304e-16	137.45	3642500000	12141000	0	0	18563000	28258000	60785000	68529000	73783000	0	31534000	72185000	167570000	58618000	71606000	53357000	66640000	119720000	29746000	78417000	12251000	30534000	36520000	42256000	34918000	28719000	5716700
AYIQITYVEPYFDTYELKDR	KSKLDSQKAYIQITYV	DTYELKDRVTYFDRNY	K	A	Y	D	R	V	20	1	2526.23	C9IZV6;K7ESB7;Q96HP0	Q96HP0	1818	1837	DOCK6	Dedicator of cytokinesis protein 6	no	no	3	1.4189e-05	98.175	260660000	12863000	10923000	2829900	5462700	13111000	17102000	0	12736000	0	0	13312000	23140000	13814000	0	12025000	30141000	36120000	18220000	13452000	4846800	0	9354100	11206000	0	0	0
AYLEGTCVEWLR	AHVAEQLRAYLEGTCV	GTCVEWLRRYLENGKE	R	A	Y	L	R	R	12	0	1495.71	P10316;P01891;P01892;P30453;P16190;P30508;Q29960-2;P16188;Q07000;P30510;P30504;Q29960;P30492;P30512;P30459;P16189;P10314;P30505;Q9TNN7;A2BF26;Q29963;Q29865;P10321;A2AEA2;P30499	P10316	182	193	HLA-A;HLA-C;HLA-B	HLA class I histocompatibility antigen, A-69 alpha chain;HLA class I histocompatibility antigen, A-68 alpha chain;HLA class I histocompatibility antigen, A-2 alpha chain;HLA class I histocompatibility antigen, A-34 alpha chain;HLA class I histocompatibility antigen, A-33 alpha chain;HLA class I histocompatibility antigen, Cw-12 alpha chain;HLA class I histocompatibility antigen, Cw-16 alpha chain…	no	no	2	7.5277e-05	77.597	45822000	0	0	0	7762200	0	8863600	0	11758000	0	9723200	0	0	0	0	0	0	0	0	0	2991700	0	4722400	0	0	0	0
AYLLGKEDAAR	________________	LGKEDAAREIRRFSFC	K	A	Y	A	R	E	11	1	1205.64	E7EMC7;Q13501;E3W990;D6RBF1;C9J6J8	E7EMC7	8	18	SQSTM1	Sequestosome-1	yes	no	2	0.0080156	91.313	416800000	0	0	0	0	0	0	0	0	0	0	0	0	0	0	0	0	0	0	0	0	0	0	0	0	0	0
AYLPVNESFGFTADLR	GTPMFVVKAYLPVNES	FGFTADLRSNTGGQAF	K	A	Y	L	R	S	16	0	1798.89	P13639	P13639	786	801	EEF2	Elongation factor 2	yes	yes	2;3	0.0045834	68.481	254520000	6904100	2680500	4826900	2766300	16806000	15315000	9190000	5155100	0	10699000	9591400	17310000	14917000	10479000	0	19934000	27656000	13827000	0	0	3623000	0	5909600	0	1979500	307450
AYLQEEERENSEVSPR	ELVDVIKKAYLQEEER	ENSEVSPREVGHNIYI	K	A	Y	P	R	E	16	1	1934.9	Q14573	Q14573	2032	2047	ITPR3	Inositol 1,4,5-trisphosphate receptor type 3	yes	yes	3	2.3083e-05	110.97	285000000	0	0	0	0	0	0	0	0	0	0	0	0	0	0	0	0	0	0	0	0	0	0	0	0	0	0
AYLQQLR	KQEDEVMRAYLQQLRQ	RAYLQQLRQETGLRLC	R	A	Y	L	R	Q	7	0	890.497	O15145	O15145	131	137	ARPC3	Actin-related protein 2/3 complex subunit 3	yes	yes	2	0.012072	129.2	4687400000	37375000	45562000	19680000	23618000	66992000	85360000	148800000	173370000	81205000	104960000	227300000	387370000	175930000	155440000	187600000	149260000	176950000	86790000	93906000	25562000	25783000	67440000	69966000	6917900	0	0
AYLTYFR	LPLPESLKAYLTYFRD	KAYLTYFRDK______	K	A	Y	F	R	D	7	0	932.476	Q96MG8-2;F5H1M8;Q96MG8	Q96MG8-2	227	233	PCMTD1	Protein-L-isoaspartate O-methyltransferase domain-containing protein 1	yes	no	2	0.037907	106.42	313250000	0	0	0	0	0	0	10334000	12216000	16752000	26615000	4147700	11543000	11383000	0	0	0	0	8513400	11982000	1878700	1435900	0	0	5577500	4565200	1507300
AYQHGGVTGLSQY	DSTYQGERAYQHGGVT	GVTGLSQY________	R	A	Y	Q	Y	-	13	0	1379.65	Q92900-2;Q92900	Q92900-2	1106	1118	UPF1	Regulator of nonsense transcripts 1	yes	no	2	2.641e-05	99.5	108930000	0	0	0	0	6001600	0	18822000	0	0	0	13610000	26956000	16923000	0	0	0	0	9791700	0	0	0	0	0	0	0	0
AYQKQPTIFQNK	MADIQTERAYQKQPTI	QPTIFQNKKRVLLGET	R	A	Y	N	K	K	12	1	1464.77	P62280;M0QZC5;M0R1H6	P62280	9	20	RPS11	40S ribosomal protein S11	yes	no	2;3	9.8152e-120	277.06	3304100000	21401000	20020000	28252000	26747000	27129000	28362000	105080000	114520000	59526000	59899000	132330000	234470000	97523000	103140000	111610000	105100000	147080000	44819000	57553000	18429000	18764000	32872000	32570000	5289700	5453300	685890
AYSDPSTGEPATYGELQQR	SAPRADAKAYSDPSTG	TYGELQQRCRPDQLTG	K	A	Y	Q	R	C	19	0	2068.93	Q15149;Q15149-7;Q15149-9;Q15149-5;Q15149-6;Q15149-2;Q15149-3;Q15149-8	Q15149	3317	3335	PLEC	Plectin	no	no	2;3	3.0459e-133	252.76	2039800000	10909000	12140000	0	3004600	5230000	6541100	0	0	0	0	0	14068000	15645000	0	16773000	20362000	42776000	0	13547000	2682200	6444300	12162000	13539000	0	0	0
AYTNFDAER	PSAYGSVKAYTNFDAE	YTNFDAERDALNIETA	K	A	Y	E	R	D	9	0	1085.48	P07355;P07355-2;H0YN42;H0YMD0;H0YMU9;A6NMY6;H0YKS4;H0YMM1;H0YKZ7;H0YLV6;H0YMT9;H0YKX9;H0YKL9;H0YMW4;H0YKV8;H0YMD9;H0YNB8;H0YKN4	P07355	29	37	ANXA2;ANXA2P2	Annexin A2;Annexin;Putative annexin A2-like protein	yes	no	2	0.039328	70.908	611240000	4273700	3362500	3098800	2664900	8600600	10452000	11942000	0	4687100	0	2274900	0	9737600	8574600	7170400	7867500	9130800	5842200	6334000	1250800	1381900	5886400	3888100	3473300	1954200	482330
AYTNFDAERDALNIETAIK	PSAYGSVKAYTNFDAE	LNIETAIKTKGVDEVT	K	A	Y	I	K	T	19	1	2154.06	P07355;P07355-2;H0YN42;H0YMD0;H0YMU9;A6NMY6;H0YKS4;H0YMM1;H0YKZ7;H0YLV6;H0YMT9;H0YKX9;H0YKL9;H0YMW4;H0YKV8;H0YMD9;H0YNB8;H0YKN4	P07355	29	47	ANXA2;ANXA2P2	Annexin A2;Annexin;Putative annexin A2-like protein	yes	no	2;3	4.788e-23	147.06	3568800000	56090000	51399000	37718000	35797000	92117000	113720000	56443000	62292000	38494000	34031000	36428000	51013000	75845000	85629000	79288000	140350000	151940000	64466000	78107000	15653000	19693000	63142000	81026000	14985000	17685000	2973000
AYVKDHYSNGFCTVYAK	ESCDSALRAYVKDHYS	GFCTVYAKTIDGQQTI	R	A	Y	A	K	T	17	1	2021.93	P52907	P52907	130	146	CAPZA1	F-actin-capping protein subunit alpha-1	yes	yes	3;4	5.1707e-91	237.3	2814200000	0	0	2838600	1989400	4637400	0	8971300	7158200	8215500	0	0	0	0	9828500	7391500	0	0	0	0	1416300	1064500	3459000	0	0	794660	0
AYVKEHYPNGVCTVYGK	TSVETALRAYVKEHYP	GVCTVYGKKIDGQQTI	R	A	Y	G	K	K	17	1	1983.95	P47755;F8W9N7	P47755	130	146	CAPZA2	F-actin-capping protein subunit alpha-2	yes	no	3	7.6472e-41	171.98	538790000	0	0	0	2225900	0	0	5797500	5934500	0	4408800	0	0	0	8527600	0	0	0	5641500	0	1511900	0	2384000	0	0	0	0
AYVSTLMGVPGR	QNGRMSIKAYVSTLMG	TLMGVPGRTMGVMFTP	K	A	Y	G	R	T	12	0	1249.65	O00303;B3KSH1;B4DEW9	O00303	215	226	EIF3F	Eukaryotic translation initiation factor 3 subunit F	yes	no	2	3.0579e-05	105.2	260080000	4061700	5034900	5968100	4634300	4551000	12095000	19276000	21061000	9089800	12912000	13982000	25138000	0	20765000	21537000	0	19364000	9131200	9525600	2833600	2953900	9409100	0	0	0	0
CACASHVAK	EDVPDARKCACASHVA	ACASHVAKVAEFFQGV	K	C	A	A	K	V	9	0	1002.44	Q16643;Q16643-3;Q16643-2;D6R9W4;D6RFI1;D6RCR4	Q16643	96	104	DBN1	Drebrin	yes	no	2	0.0062829	102.62	91855000	1662400	1581000	2651900	2979600	3364200	3173800	5224200	6002300	2959800	2021300	0	12295000	3359500	0	5243500	0	5886200	2714500	5131000	0	864780	2771500	3312900	0	0	0
CAELEEELKTVTNNLK	RAELSEGKCAELEEEL	KTVTNNLKSLEAQAEK	K	C	A	L	K	S	16	1	1889.94	P09493-9;Q6ZN40;P09493;H0YL52;P09493-7;P09493-6	P09493-9	190	205	TPM1	Tropomyosin alpha-1 chain	no	no	2;3	4.9745e-75	194.58	1039300000	7230500	0	9758400	0	20593000	0	34880000	36484000	15753000	19132000	58371000	103850000	33225000	36815000	33508000	0	0	24328000	24578000	6944500	4684500	0	13794000	0	0	0
CAIKVEQSAER	KAVRAIGRCAIKVEQS	KVEQSAERCVSTLLDL	R	C	A	E	R	C	11	1	1289.64	P63010;P63010-2;P63010-3;K7EJT8;C9J1E7;Q10567-4;Q10567-3;Q10567-2;Q10567;K7EJ01;H7C034	P63010	380	390	AP2B1;AP1B1	AP-2 complex subunit beta;AP-1 complex subunit beta-1	yes	no	2;3	4.0299e-05	103.43	0	0	0	0	0	0	0	0	0	0	0	0	0	0	0	0	0	0	0	0	0	0	0	0	0	0	0
CALFEKPR	LYNTHLNKCALFEKPR	CALFEKPRLSNKAFII	K	C	A	P	R	L	8	1	1019.52	Q9Y4I1-3;G3V394;F8W6H6;Q9Y4I1;Q9Y4I1-2;F8WE88	Q9Y4I1	535	542	MYO5A	Unconventional myosin-Va	no	no	2	0.06412	105.81	1400200000	0	0	0	0	0	0	0	0	0	0	0	0	0	0	0	0	0	0	0	0	0	0	0	0	0	0
CALGWDHQEK	VQTDRQDKCALGWDHQ	LGWDHQEKLQLHESQK	K	C	A	E	K	L	10	0	1242.55	Q14247;Q14247-3;Q14247-2	Q14247	246	255	CTTN	Src substrate cortactin	yes	no	3	0.012559	70.942	145670000	1272100	0	2203000	2243400	3190400	3219200	16555000	9999000	5098800	7792100	11620000	17303000	2663800	7537500	0	8922100	9557000	2744600	2647900	1090000	1511900	3562700	4186200	0	0	0
CAQIEAK	ALKNLQVKCAQIEAKF	KCAQIEAKFYEEVHDL	K	C	A	A	K	F	7	0	818.396	F8W118;F8VV59;B7Z9C2;F8VRJ2;H0YHC3;B3KV44;H0YH88;F8W543;F8W020;F8VY35;P55209-2;F8W0J6;F5H4R6;P55209;H0YIV4;F8VXI6;F8VUX1;F8VVB5	F8W020	47	53	NAP1L1	Nucleosome assembly protein 1-like 1	no	no	2	0.023261	114.78	76776000	998780	798630	1671500	1497700	1834400	3103300	5230700	5025100	2474100	3290500	4516100	9074700	3000500	3691400	4241600	3323200	4525400	2595200	3818100	728660	1061900	1818600	2464800	0	0	0
CCLTYCFNKPEDK	FDRHYCGKCCLTYCFN	CFNKPEDK________	K	C	C	D	K	-	13	1	1733.72	P62979	P62979	144	156	RPS27A	Ubiquitin-40S ribosomal protein S27a;Ubiquitin;40S ribosomal protein S27a	yes	yes	2;3	8.6907e-37	201.08	3161700000	7090200	5980300	18908000	17642000	16329000	17407000	82535000	70625000	24704000	25038000	83857000	173050000	39699000	43374000	48256000	72826000	90840000	21820000	22750000	8789900	6278600	23474000	23318000	0	2035200	0
CDENILWLDYK	LDNAYMEKCDENILWL	NILWLDYKNICKVVEV	K	C	D	Y	K	N	11	0	1467.67	P14618-2;P14618;H3BTN5;P14618-3;H3BQ34;H3BUW1;H3BTJ2	P14618-2	152	162	PKM	Pyruvate kinase PKM;Pyruvate kinase	yes	no	2	0.0029514	91.62	191410000	0	0	1240600	0	0	0	0	0	0	0	0	0	0	0	0	0	0	0	0	0	0	0	0	0	0	0
CDFTEDQTAEFK	________________	EDQTAEFKEAFQLFDR	M	C	D	F	K	E	12	0	1489.6	P60660;F8W1R7;J3KND3;B7Z6Z4;G3V1Y7;P60660-2;G8JLA2;G3V1V0	P60660-2	2	13	MYL6	Myosin light polypeptide 6	no	no	2	1.0612e-28	200.82	3025400000	58344000	53004000	39218000	34454000	83867000	110810000	139440000	108940000	123760000	107470000	86993000	163630000	116160000	0	0	56332000	119320000	101050000	115170000	27221000	27199000	47693000	48623000	0	0	1291800
CDFTEDQTAEFKEAFQLFDR	________________	EAFQLFDRTGDGKILY	M	C	D	D	R	T	20	1	2496.09	P60660;F8W1R7;J3KND3;B7Z6Z4;G3V1Y7;P60660-2;G8JLA2;G3V1V0	P60660-2	2	21	MYL6	Myosin light polypeptide 6	no	no	2;3	6.9496e-96	208.47	3743600000	0	0	0	0	0	0	0	0	0	0	0	0	0	0	0	0	0	0	0	0	0	0	0	0	0	0
CDFTEDQTAEFKEAFQLFDRTGDGK	________________	FDRTGDGKILYSQCGD	M	C	D	G	K	I	25	2	2954.3	P60660;F8W1R7;J3KND3;B7Z6Z4;P60660-2;G8JLA2;G3V1V0	P60660-2	2	26	MYL6	Myosin light polypeptide 6	no	no	3	8.8576e-55	169.28	2612200000	75740000	0	174170000	108220000	0	0	227860000	107460000	225090000	0	80732000	0	0	130700000	137970000	70220000	0	0	0	0	0	0	0	0	0	0
CDFTQMSQYFK	NIITNLSKCDFTQMSQ	TQMSQYFKAQTEARKQ	K	C	D	F	K	A	11	0	1453.6	P11387	P11387	300	310	TOP1	DNA topoisomerase 1	yes	yes	2	0.0012575	104.07	280530000	0	0	0	0	0	0	0	0	0	0	0	0	0	0	0	0	0	0	0	0	0	0	0	0	0	0
CDLELETNGR	AEELVLERCDLELETN	LELETNGRDHHTADLC	R	C	D	G	R	D	10	0	1205.53	B4DIT7;P21980;P21980-2;A2A299;P21980-3;A2A2A0	B4DIT7	10	19	TGM2	Protein-glutamine gamma-glutamyltransferase 2	yes	no	2	1.5334e-12	187.97	1070900000	0	0	0	0	0	0	0	0	0	0	0	0	0	0	0	0	0	0	0	0	0	0	0	0	0	0
CDNFTSSWR	VEGYQGLRCDNFTSSW	DNFTSSWRDGRLFNAI	R	C	D	W	R	D	9	0	1171.47	Q15149;Q15149-7;Q15149-9;Q15149-5;Q15149-6;Q15149-2;Q15149-3;E9PMV1;E9PKG0;Q15149-8	Q15149	317	325	PLEC	Plectin	no	no	2	0.006535	102.06	672650000	0	0	0	0	0	0	0	0	0	0	0	0	0	0	0	0	0	0	0	0	0	0	0	0	0	0
CDVDIRK	TTFNSIMKCDVDIRKD	KCDVDIRKDLYANTVL	K	C	D	R	K	D	7	1	904.444	P60709;Q562R1;P63261	P60709	285	291	ACTB;ACTBL2;ACTG1	Actin, cytoplasmic 1;Actin, cytoplasmic 1, N-terminally processed;Beta-actin-like protein 2;Actin, cytoplasmic 2;Actin, cytoplasmic 2, N-terminally processed	no	no	2	8.1404e-13	200.12	104690000000	403730000	372190000	477980000	466660000	1005000000	1035800000	2285400000	1823200000	1164500000	896200000	2635000000	0	1150800000	2510000000	2193000000	2094400000	2308700000	1102000000	1090500000	271640000	241030000	965690000	773600000	0	91353000	0
CDVDIRKDLYANTVLSGGTTMYPGIADR	TTFNSIMKCDVDIRKD	MYPGIADRMQKEITAL	K	C	D	D	R	M	28	2	3100.5	P60709;P63261	P60709	285	312	ACTB;ACTG1	Actin, cytoplasmic 1;Actin, cytoplasmic 1, N-terminally processed;Actin, cytoplasmic 2;Actin, cytoplasmic 2, N-terminally processed	no	no	3;4	1.36e-207	251.51	31173000000	220790000	272410000	398020000	420950000	784560000	869940000	1765500000	1977300000	636200000	528480000	801170000	5113400000	1617800000	2207400000	367640000	3419000000	4086000000	1072700000	1125900000	246440000	280130000	688110000	84209000	46437000	0	7052600
CEEEAAVQPHSR	STSMFDMRCEEEAAVQ	AAVQPHSRARQEQLQL	R	C	E	S	R	A	12	0	1411.62	Q9UPQ0-10;Q9UPQ0-2;Q9UPQ0;Q9UPQ0-4;D6RD46;Q9UPQ0-8;Q9UPQ0-6;Q9UPQ0-5;Q9UPQ0-3;G5EA03;Q9UPQ0-9;E7EPK0;E9PDJ9;H0Y8P3	Q9UPQ0-10	333	344	LIMCH1	LIM and calponin homology domains-containing protein 1	yes	no	2;3	2.6062e-07	134.18	1078000000	0	0	0	0	0	0	0	0	0	0	0	0	0	0	0	0	0	0	0	0	0	0	0	0	0	0
CEGINISGNFYR	GRKVVVVRCEGINISG	NISGNFYRNKLKYLAF	R	C	E	Y	R	N	12	0	1428.65	P40429;M0QYS1	P40429	38	49	RPL13A	60S ribosomal protein L13a	yes	no	2	1.187e-24	196.27	1954500000	14421000	15219000	29714000	30177000	45282000	55429000	108240000	90241000	39896000	35877000	131410000	186240000	58763000	62364000	42544000	81650000	80841000	37216000	34350000	14350000	11422000	35920000	29408000	3221900	4059900	0
CEKPFLGHR	VEHFVCAKCEKPFLGH	EKPFLGHRHYERKGLA	K	C	E	H	R	H	9	1	1142.57	P48059-3;P48059;P48059-4;P48059-2;P48059-5;H0Y592;Q7Z4I7-4;Q7Z4I7-3;Q7Z4I7;Q7Z4I7-5;Q7Z4I7-2	P48059-3	284	292	LIMS1;LIMS2	LIM and senescent cell antigen-like-containing domain protein 1;LIM and senescent cell antigen-like-containing domain protein 2	yes	no	3	0.042159	57.859	29249000	0	0	0	0	0	1018800	1463300	0	0	0	1176500	2900900	783110	0	0	976870	0	0	1000400	0	0	0	0	0	0	0
CESAFLSK	VFQFLNAKCESAFLSK	CESAFLSKRNPRQINW	K	C	E	S	K	R	8	0	940.432	C9JXB8;C9JNW5;P83731	C9JXB8	36	43	RPL24	60S ribosomal protein L24	yes	no	2	0.012477	151.44	5434000000	0	0	41262000	39473000	60658000	74306000	186380000	167990000	70337000	76381000	144420000	0	84681000	152170000	125860000	109310000	138840000	75336000	85010000	0	19283000	52046000	0	0	0	981600
CESAFLSKR	VFQFLNAKCESAFLSK	ESAFLSKRNPRQINWT	K	C	E	K	R	N	9	1	1096.53	C9JXB8;C9JNW5;P83731	C9JXB8	36	44	RPL24	60S ribosomal protein L24	yes	no	2;3	0.0078084	153.05	645780000	1473700	0	1498300	1764000	0	0	8723900	7451000	6872200	2697000	8499600	0	3323600	0	0	0	0	3136800	0	0	0	0	0	0	0	0
CFHAWSAFCK	NEQHAFTRCFHAWSAF	HAWSAFCKALA_____	R	C	F	C	K	A	10	0	1312.55	Q13045-2;K7EQZ7;Q13045;Q13045-3	Q13045	1257	1266	FLII	Protein flightless-1 homolog	no	no	3	0.0025184	95.642	271080000	2749900	2366800	1702600	1964700	4458000	5393300	12671000	16254000	4792000	6879300	14725000	22576000	10366000	14189000	13160000	11197000	17485000	8101800	6732400	1629900	0	2995000	3987600	0	0	0
CFIVGADNVGSK	QLLDDYPKCFIVGADN	GADNVGSKQMQQIRMS	K	C	F	S	K	Q	12	0	1265.61	P05388;Q3B7A4;F8VWS0;F8VU65;F8VPE8;G3V210;F8VQY6;F8VRK7;F8VWV4;F8VZS0;Q8NHW5;F8VS58	P05388	27	38	RPLP0;RPLP0P6	60S acidic ribosomal protein P0;60S acidic ribosomal protein P0-like	yes	no	2	1.6389e-07	105.65	5246700000	0	0	0	34936000	44622000	71123000	135290000	107990000	52041000	0	124460000	245550000	65246000	96652000	0	77583000	101280000	46530000	0	19168000	0	0	0	0	0	0
CFSLAATR	LETNTHVKCFSLAATR	CFSLAATRSNDPVATA	K	C	F	T	R	S	8	0	924.449	Q9NYL9;H0YKU1;H0YNJ8	Q9NYL9	231	238	TMOD3	Tropomodulin-3	no	no	2	0.015807	129.72	3766100000	22724000	23037000	35041000	0	66700000	90105000	178930000	175550000	63888000	70312000	226710000	406680000	121150000	173180000	140820000	155060000	187140000	94978000	90461000	17646000	16252000	47737000	42788000	3708000	0	0
CFSVLGFCK	MKYKSEGKCFSVLGFC	FSVLGFCKSSQVQRRF	K	C	F	C	K	S	9	0	1116.51	P13010	P13010	339	347	XRCC5	X-ray repair cross-complementing protein 5	yes	yes	2	0.018976	84.615	112950000	0	0	0	0	0	0	0	0	0	0	0	0	0	0	0	0	0	0	0	0	0	0	0	0	0	0
CGADIPSQEADKMFFLIEK	KATEELRRCGADIPSQ	KMFFLIEKIKMFNQDI	R	C	G	E	K	I	19	1	2198.04	P20592	P20592	407	425	MX2	Interferon-induced GTP-binding protein Mx2	yes	yes	3	0.0011216	70.907	226090000	0	0	0	0	0	0	0	0	0	0	6043900	5913100	0	0	11568000	0	0	0	0	0	0	0	0	0	0	0
CGDLEEELK	RAEVSELKCGDLEEEL	GDLEEELKNVTNNLKS	K	C	G	L	K	N	9	0	1091.48	P67936;K7EMU5;K7EPV9;K7EPB9;Q5TCU3;P67936-2;K7ENT6	P67936	154	162	TPM4;TPM2	Tropomyosin alpha-4 chain	no	no	2	0.0019181	145.9	718670000	0	0	9231700	0	12553000	0	27979000	21266000	0	0	20715000	40164000	0	0	0	0	47586000	0	0	0	0	0	0	0	0	0
CGDLEEELKIVTNNLK	RAEVAESKCGDLEEEL	KIVTNNLKSLEAQADK	K	C	G	L	K	S	16	1	1873.95	Q5TCU3	Q5TCU3	190	205	TPM2		no	no	3	1.5351e-06	114.01	138430000	0	0	0	0	0	0	0	14898000	0	0	0	31684000	12091000	10398000	13504000	14578000	17240000	9894200	14142000	0	0	0	0	0	0	0
CGDLEEELKNVTNNLK	RAEVSELKCGDLEEEL	KNVTNNLKSLEAASEK	K	C	G	L	K	S	16	1	1874.9	P67936;K7EMU5;K7EPV9;K7EPB9;P67936-2;K7ENT6	P67936	154	169	TPM4	Tropomyosin alpha-4 chain	no	no	2;3	2.402e-174	285.18	4576400000	50337000	48226000	107660000	8271900	13580000	214000000	32291000	29974000	170280000	17767000	536850000	898960000	0	370960000	333180000	387600000	26968000	25063000	12354000	38571000	38541000	160700000	143110000	9618700	7830100	1152200
CGESGHLAR	TSEVNCYRCGESGHLA	GESGHLARECTIEATA	R	C	G	A	R	E	9	0	985.44	P62633-2;P62633-5;P62633;P62633-4;P62633-6;B4DP17;P62633-3	P62633-2	154	162	CNBP	Cellular nucleic acid-binding protein	yes	no	2	2.9995e-06	146.27	199390000	0	0	0	0	0	0	0	0	0	0	0	0	0	0	0	0	0	0	0	0	0	0	0	0	0	0
CGFQDDVAYGK	AVKKLIERCGFQDDVA	QDDVAYGKTKIFIRTP	R	C	G	G	K	T	11	0	1258.53	O94832;K7EIG7;J3QRN6	O94832	666	676	MYO1D	Unconventional myosin-Id	yes	no	2	5.0241e-14	185.18	1089600000	0	0	0	0	0	0	0	0	0	0	0	0	0	0	0	0	0	0	0	0	0	0	0	0	0	0
CGGIQYLQNAIESR	QFEEIWERCGGIQYLQ	LQNAIESRQARPTYAT	R	C	G	S	R	Q	14	0	1607.77	Q9UM54-5;Q9UM54-2;Q9UM54-4;Q9UM54-1;Q9UM54;Q9UM54-6;E7EW20	Q9UM54-6	1224	1237	MYO6	Unconventional myosin-VI	no	no	2;3	2.5279e-46	214.23	1779000000	13598000	14675000	31718000	26544000	51425000	51793000	101540000	91018000	29770000	33536000	123990000	246110000	56408000	99490000	76561000	133510000	168920000	64331000	55920000	727540	10567000	33693000	27765000	0	0	0
CGHTNNLRPK	AVNCRKKKCGHTNNLR	HTNNLRPKKKVK____	K	C	G	P	K	K	10	1	1195.59	P62987;M0R2S1	P62987	115	124	UBA52	Ubiquitin-60S ribosomal protein L40;Ubiquitin;60S ribosomal protein L40	yes	no	3	2.8578e-10	185.61	1545700000	4816900	3936500	8290200	7842900	0	12180000	24654000	21192000	12372000	11834000	0	46791000	14836000	19970000	19672000	0	21459000	12236000	11109000	4344700	3945400	12267000	9835100	1450800	1667900	0
CGSVLVR	VPCKVTGRCGSVLVRL	RCGSVLVRLIPAPRGT	R	C	G	V	R	L	7	0	789.417	P15880;H0YEN5;E9PMM9;I3L404;E9PM36;E9PQD7	P15880	188	194	RPS2	40S ribosomal protein S2	yes	no	2	0.0018858	153.15	4810600000	0	0	30177000	30617000	0	39119000	130340000	0	0	0	0	146360000	55381000	0	0	0	6740700	41753000	38052000	0	0	0	0	0	0	0
CGVISPR	NLTGRLNKCGVISPRF	KCGVISPRFDVQLKDL	K	C	G	P	R	F	7	0	787.401	P62244;I3L3P7;H3BVC7	P62244	72	78	RPS15A	40S ribosomal protein S15a	yes	no	2	0.039821	105.39	633590000	0	6159300	10252000	11636000	13877000	15851000	45483000	36967000	14758000	12385000	38486000	0	0	28091000	20264000	28001000	0	14495000	17447000	4383800	4173900	15813000	0	1334800	0	0
CGVQSFYTPR	AQHTFCKRCGVQSFYT	VQSFYTPRSNPGGFGI	R	C	G	P	R	S	10	0	1213.56	Q7Z7K6-2;Q7Z7K6-3;Q7Z7K6	Q7Z7K6-2	62	71	CENPV	Centromere protein V	yes	no	2	0.014924	69.672	86760000	0	0	0	0	0	0	0	0	0	0	0	0	0	0	0	0	0	0	0	0	0	0	0	0	0	0
CGYAGSNFPEHIFPALVGRPIIR	DNGTGFVKCGYAGSNF	LVGRPIIRSTTKVGNI	K	C	G	I	R	S	23	1	2570.32	P61160;P61160-2	P61160	20	42	ACTR2	Actin-related protein 2	yes	no	3;4	2.2547e-39	165.19	2112800000	4277800	0	5531500	5117300	11788000	12841000	19194000	18444000	8430000	0	39740000	57425000	12033000	22037000	18291000	32367000	33184000	17472000	0	0	4269700	9908400	8890600	0	0	0
CHPLVDPEPFVALCEK	KSTSVFARCHPLVDPE	PFVALCEKTLCECAGG	R	C	H	E	K	T	16	0	1909.91	P04275	P04275	237	252	VWF	von Willebrand factor;von Willebrand antigen 2	yes	yes	3	0.00089702	78.69	118750000	0	0	0	0	0	0	0	0	0	0	0	0	0	0	0	0	0	0	0	0	0	0	0	0	0	0
CHTPPLYR	GRCLPTPKCHTPPLYR	CHTPPLYRMRIFAPNH	K	C	H	Y	R	M	8	0	1042.5	M0R117;Q02543	M0R117	22	29	RPL18A	60S ribosomal protein L18a	yes	no	2	0.019317	99.375	870190000	1539100	1131500	2394600	3088200	4167100	4934500	0	0	0	0	12542000	21541000	6381000	9086700	8983000	7477200	9359700	6736500	0	1171900	0	3872900	3280400	0	0	0
CIEEHADR	EQTRSEKKCIEEHADR	CIEEHADRYKQETEQL	K	C	I	D	R	Y	8	0	1028.43	Q9Y4I1-3;G3V394;F8W6H6;Q9Y4I1;Q9Y4I1-2;F8WE88	Q9Y4I1	1008	1015	MYO5A	Unconventional myosin-Va	no	no	2	0.015129	108.74	169570000	0	0	0	0	0	0	0	0	0	0	0	0	0	0	0	0	0	0	0	0	0	0	0	0	0	0
CIIPNHEK	NTNPNFVRCIIPNHEK	CIIPNHEKKAGKLDPH	R	C	I	E	K	K	8	0	1009.5	P35579;P35579-2;P35580;P35580-3;P35580-2;F8W6L6;P35580-4;P35749-4;P35749-3;P35749;P35749-2	P35579	671	678	MYH9;MYH10;MYH11	Myosin-9;Myosin-10;Myosin-11	no	no	2	0.013017	134.48	25753000000	0	0	28110000	26416000	46347000	46765000	84584000	70837000	82870000	69386000	61562000	124590000	58758000	68377000	61606000	26839000	48970000	62074000	65097000	16215000	12447000	37508000	29582000	6767700	6350700	0
CIIPNHEKK	NTNPNFVRCIIPNHEK	IIPNHEKKAGKLDPHL	R	C	I	K	K	A	9	1	1137.6	P35579;P35579-2	P35579	671	679	MYH9	Myosin-9	no	no	2;3	0.00094658	132.01	104000000000	13479000	11776000	14742000	12022000	29097000	33565000	45895000	42417000	219070000	304490000	284830000	519680000	237290000	336950000	326230000	18667000	37114000	32795000	246950000	41082000	48416000	124140000	163070000	0	16220000	1360200
CIIPNHEKKAGK	NTNPNFVRCIIPNHEK	NHEKKAGKLDPHLVLD	R	C	I	G	K	L	12	2	1393.75	P35579;P35579-2	P35579	671	682	MYH9	Myosin-9	no	no	3	0.0019095	84.605	64763000	0	0	0	0	0	0	0	0	0	0	0	2866400	791980	0	895790	760960	1159200	622950	387040	0	0	0	0	0	0	0
CIIPNHEKR	NTNPNFVRCIIPNHEK	IIPNHEKRAGKLDPHL	R	C	I	K	R	A	9	1	1165.6	P35580;P35580-3;P35580-2;F8W6L6;P35580-4;P35749-4;P35749-3;P35749;P35749-2	P35580	678	686	MYH10;MYH11	Myosin-10;Myosin-11	no	no	2;3	0.0014713	132.01	6040800000	11265000	8707000	11697000	10445000	23732000	25192000	37020000	36126000	40218000	29349000	38814000	67767000	27278000	43516000	40075000	18513000	22193000	25714000	27743000	445150	0	18350000	15981000	0	2359900	0
CIKPNDAK	SKEPAYVRCIKPNDAK	CIKPNDAKQPGRFDEV	R	C	I	A	K	Q	8	1	944.475	O00159-2;O00159;F5H6E2;O00159-3	O00159	625	632	MYO1C	Unconventional myosin-Ic	no	no	2	0.00018941	178.94	243720000	0	0	0	0	0	0	0	0	0	0	0	0	0	0	0	0	0	0	0	0	0	0	0	0	0	0
CIKPNLK	STGASFIRCIKPNLKM	RCIKPNLKMTSHHFEG	R	C	I	L	K	M	7	1	871.495	Q9UM54-5;Q9UM54-2;Q9UM54-4;Q9UM54-1;Q9UM54;Q9UM54-6;E7EW20	Q9UM54-6	668	674	MYO6	Unconventional myosin-VI	no	no	2	0.00052053	172.39	2765300000	0	0	0	0	0	0	0	0	0	0	0	0	0	0	0	0	0	0	0	0	0	0	0	0	0	0
CISELKDIR	QEESRCQRCISELKDI	ISELKDIRLQLEACET	R	C	I	I	R	L	9	1	1132.59	Q15149;Q15149-7;Q15149-9;Q15149-5;Q15149-6;Q15149-2;Q15149-3;Q15149-8	Q15149	1122	1130	PLEC	Plectin	no	no	3	0.0019021	120.99	1503200000	0	0	0	0	0	0	0	0	0	0	0	0	0	0	0	0	0	0	0	0	0	0	0	0	0	0
CITPTGTHPLAK	FCDLVHTRCITPTGTH	TGTHPLAKKLPAQRTN	R	C	I	A	K	K	12	0	1294.67	P28799;P28799-2;K7EMR1	P28799	178	189	GRN	Granulins;Acrogranin;Paragranulin;Granulin-1;Granulin-2;Granulin-3;Granulin-4;Granulin-5;Granulin-6;Granulin-7	yes	no	2;3	2.9042e-05	106.38	3581300000	0	744170	3292800	26462000	24223000	3165800	79848000	6528700	65450000	10315000	32456000	5078900	2721500	4792800	4823800	2920200	0	6541400	4903500	6924900	512410	14095000	0	2144400	0	552970
CKELGITALHIK	AAQDVAQRCKELGITA	GITALHIKLRATGGNR	R	C	K	I	K	L	12	1	1381.78	P62263;H0YB22;E5RH77	P62263	85	96	RPS14	40S ribosomal protein S14	yes	no	2;3	7.0283e-06	117.03	1043400000	0	0	1387600	14594000	1857300	15010000	57520000	35499000	19355000	17744000	58346000	110380000	19388000	31662000	23408000	34647000	48831000	17544000	16652000	0	7650100	2805800	13347000	0	0	0
CKHFELGGDKK	KRMLAIKRCKHFELGG	FELGGDKKRKGQVIQF	R	C	K	K	K	R	11	2	1317.65	P83881;H7BZ11;H0Y5B4;J3KQN4;R4GN19;Q969Q0	Q969Q0	88	98	RPL36A;RPL36AL	60S ribosomal protein L36a;60S ribosomal protein L36a-like	no	no	2;3	2.179e-13	182.71	2435000000	7293500	7325600	10698000	15351000	14287000	19209000	11178000	19319000	10179000	8372000	3856300	8401600	12808000	14884000	14788000	14632000	22882000	13429000	14230000	5530300	19902000	19527000	20240000	3972200	5319300	435500
CLAALASLR	PDVLDRQKCLAALASL	LAALASLRHAKWFQAR	K	C	L	L	R	H	9	0	973.538	Q12906;Q12906-7;Q12906-5;Q12906-4;Q12906-2;Q12906-6;Q12906-3;K7EQR9;K7EKJ9	Q12906	203	211	ILF3	Interleukin enhancer-binding factor 3	yes	no	2	0.031587	74.173	241520000	0	0	0	0	0	0	0	0	0	0	0	0	0	0	0	0	0	0	0	0	0	0	0	0	0	0
CLAEGGK	CPPFDEHKCLAEGGKI	KCLAEGGKIMKIPGTC	K	C	L	G	K	I	7	0	733.343	P04275	P04275	2701	2707	VWF	von Willebrand factor;von Willebrand antigen 2	yes	yes	2	0.061165	94.407	132660000	0	0	0	0	0	0	0	0	0	0	0	0	0	0	0	0	0	0	0	0	0	0	0	0	0	0
CLCPEGFSLSSSGR	SNTEGSFKCLCPEGFS	FSLSSSGRRCQDLRMS	K	C	L	G	R	R	14	0	1555.68	P35555;H0YND0	P35555	2038	2051	FBN1	Fibrillin-1	yes	no	2	0.01292	58.32	151290000	0	0	0	0	0	0	0	0	0	0	0	0	0	0	0	0	0	0	0	0	0	0	0	0	0	0
CLEEHYGTSPGQAR	INRTVPLRCLEEHYGT	GTSPGQAREGSLTKGR	R	C	L	A	R	E	14	0	1603.7	O75815;O75815-3	O75815	261	274	BCAR3	Breast cancer anti-estrogen resistance protein 3	yes	no	3	0.055035	40.278	150560000	0	1286000	4540800	4648500	7475500	4772400	8972400	8191400	0	8176400	8381400	5758400	4695000	3431900	5218600	3958600	4233700	7963900	8296400	0	0	0	2889400	0	0	0
CLEIGALMR	LSEQYSQKCLEIGALM	LEIGALMRQAEEREHT	K	C	L	M	R	Q	9	0	1061.54	Q9H2D6-5;Q9H2D6-7;Q9H2D6-3;Q9H2D6-2;Q9H2D6	Q9H2D6-5	441	449	TRIOBP	TRIO and F-actin-binding protein	yes	no	2	0.067107	63.816	110780000	0	0	0	0	0	0	0	0	0	0	0	0	0	0	0	0	0	0	0	0	0	0	0	0	0	0
CLEKEVAALCR	LFSALLIKCLEKEVAA	KEVAALCRYTPRRNIP	K	C	L	C	R	Y	11	1	1347.66	P12956;B1AHC9;B1AHC8;F5H1I8	P12956	389	399	XRCC6	X-ray repair cross-complementing protein 6	yes	no	3	0.0058434	67.08	123070000	0	0	0	0	0	0	0	0	0	0	0	0	0	0	0	0	0	0	0	0	0	0	0	0	0	0
CLELFSELAEDKENYKK	IRKNIVKKCLELFSEL	EDKENYKKFYEAFSKN	K	C	L	K	K	F	17	2	2115.02	P08238	P08238	412	428	HSP90AB1	Heat shock protein HSP 90-beta	yes	yes	4	0.066886	30.072	79259000	0	0	6043900	0	0	7104000	0	0	0	0	10782000	0	0	14772000	0	0	13940000	0	0	0	967960	0	0	0	0	0
CLENAHLAQALEAER	LSEQYSQKCLENAHLA	AQALEAERQALRQCQR	K	C	L	E	R	Q	15	0	1723.83	Q6WCQ1;Q6WCQ1-2;Q6WCQ1-3;J3KSW8;H0Y2S9;H0Y7E2;H7C3G6	Q6WCQ1	831	845	MPRIP	Myosin phosphatase Rho-interacting protein	yes	no	3	1.6291e-05	109.04	187490000	3719800	0	6808800	7899800	0	0	0	19022000	0	12863000	33983000	0	13903000	0	29845000	0	0	0	0	0	2476200	16237000	8946000	0	0	0
CLGIPTR	AVACTVLRCLGIPTRV	RCLGIPTRVVTNYNSA	R	C	L	T	R	V	7	0	815.432	B4DIT7;P21980;F5H6P0;P21980-2;O43548-2;O43548	B4DIT7	209	215	TGM2;TGM5	Protein-glutamine gamma-glutamyltransferase 2;Protein-glutamine gamma-glutamyltransferase 5	yes	no	2	0.044902	102.71	1342300000	4831800	0	0	9162100	0	10065000	21739000	18860000	0	8997400	16685000	29850000	13122000	16087000	15324000	13252000	0	0	8832100	3204100	2488700	11658000	5455300	1364500	0	0
CLKGEGEIEK	ERRALLERCLKGEGEI	KGEGEIEKLQTKVLEL	R	C	L	E	K	L	10	1	1161.57	Q15075	Q15075	1299	1308	EEA1	Early endosome antigen 1	yes	yes	2	0.049537	59.067	86710000	0	0	0	0	0	0	0	0	0	0	0	0	0	0	0	0	0	0	0	0	0	0	0	0	0	0
CLPSACEVVTGSPR	HEGECCGRCLPSACEV	EVVTGSPRGDSQSSWK	R	C	L	P	R	G	14	0	1531.71	P04275	P04275	2494	2507	VWF	von Willebrand factor;von Willebrand antigen 2	yes	yes	2	2.1032e-08	118.08	5661400000	0	0	0	0	0	0	0	0	0	0	0	0	0	0	0	0	0	0	0	0	0	0	0	0	0	0
CLPTACTIQLR	NTGECCGRCLPTACTI	TACTIQLRGGQIMTLK	R	C	L	L	R	G	11	0	1331.67	P04275	P04275	2644	2654	VWF	von Willebrand factor;von Willebrand antigen 2	yes	yes	2	3.7658e-06	143.4	3252200000	0	0	0	0	0	0	0	0	0	0	0	0	0	0	0	0	0	0	0	0	0	0	0	0	0	0
CLSAAEEK	RLMDQNLKCLSAAEEK	CLSAAEEKYSQKEDKY	K	C	L	E	K	Y	8	0	906.412	J3KN67;P06753-2;P06753-3;Q5VU59;Q5VU61;P06753-6	P06753-2	170	177	TPM3		no	no	2	0.012813	122.19	11701000000	35422000	31667000	43337000	47386000	72170000	83446000	182580000	147810000	99598000	76270000	170760000	258460000	76227000	160510000	129450000	114170000	150480000	80283000	79632000	21988000	22858000	66948000	65978000	7879400	7587700	689630
CLYASVLTAQPR	QIIPTARRCLYASVLT	SVLTAQPRLMEPIYLV	R	C	L	P	R	L	12	0	1377.71	P13639	P13639	728	739	EEF2	Elongation factor 2	yes	yes	2	0.018057	63.091	86403000	0	0	0	0	0	0	0	0	0	0	0	0	0	0	0	0	0	0	0	0	0	0	0	0	0	0
CLYLIGR	RDLLLTPKCLYLIGRE	KCLYLIGREKVKQGPD	K	C	L	G	R	E	7	0	893.479	Q12965;H0YNQ8;H0YLJ4	Q12965	790	796	MYO1E	Unconventional myosin-Ie	yes	no	2	0.020981	118.06	418970000	0	0	0	0	0	0	0	29537000	0	12978000	0	78914000	21191000	31815000	24386000	0	39976000	0	20104000	3022000	3491200	9848100	10729000	0	0	0
CMLQDREDQSILCTGESGAGK	AISESAYRCMLQDRED	TGESGAGKTENTKKVI	R	C	M	G	K	T	21	1	2354.03	P35580;P35580-3;P35580-2;F8W6L6;P35580-4;E7ERA5	P35580	164	184	MYH10	Myosin-10	yes	no	2;3	2.3544e-72	195.18	2788900000	3221400	3876800	9716100	7272600	12191000	14553000	19604000	16058000	19046000	21453000	10896000	12288000	11927000	24438000	17832000	10091000	0	16205000	15120000	2568700	2480900	7514900	8790400	0	0	0
CMLQDREDQSILCTGESGAGKTENTK	AISESAYRCMLQDRED	AGKTENTKKVIQYLAH	R	C	M	T	K	K	26	2	2927.31	P35580;P35580-3;P35580-2;F8W6L6;P35580-4	P35580	164	189	MYH10	Myosin-10	yes	no	4	3.3481e-35	145.54	1714100000	0	0	0	0	0	0	0	0	0	0	0	0	0	0	0	0	0	0	0	0	0	0	0	0	0	0
[truncated: 10,165 more rows]
[truncated: 70 more columns]
