# Supplementary material for: Vascular Endothelial Growth Factor (VEGF) Promotes Assembly of the p130Cas Interactome to Drive Endothelial Chemotactic Signaling and Angiogenesis
Source: Mol Cell Proteomics. 2016 Dec 22;16(2):168–80. doi: 10.1074/mcp.M116.064428 (PMC5294206; doi:10.1074/mcp.M116.064428)
Supplement: Supplemental Data [file 10.1074_M116.064428_mcp.M116.064428-4.xlsx]

## Sheet: PHD3_results
PP=Posterior Probability
BFDR = Bayesian FDR
FC=Fold change (Fold change was calculated by replacing missing values by the minimum non-zero values to avoid having infinity and NaN values)
Names	PP	BFDR	FOLD_CHANGE	BDiffProt + FoldChange
EGLN3	1	1.4996e-08	426553	YES
ACACA	1	1.3388e-08	12395.3	YES
EEF1A1;EEF1A1P5;EEF1A2	1	5.9829e-09	49.1806	YES
TUBA1B	1	4.4967e-10	141.17	YES
HSPA8	1	5.071e-10	7.7408	YES
HSPA1B;HSPA1A	1	1.0178e-09	9.407	YES
SLC25A5	1	9.4938e-10	51.3671	YES
SEC16A	0.99985	1.3041e-05	3.1235	YES
DDX5	0.99812	0.00025318	0.34239	NO
TNRC6B	0.99835	0.00021742	0.44012	NO
HNRNPH1	0.14783	0.18919	0.84304	NO
DDX3X	0.97544	0.0034479	0.46086	NO
ATAD3A	1	1.9622e-10	10.7747	YES
HNRNPA2B1	0.99906	0.00010682	0.36682	NO
HSPD1	1	1.6257e-08	34.1559	YES
SNW1	1	1.0455e-10	46.9873	YES
HNRNPU	0.99927	6.7139e-05	0.35926	NO
DHX9	0.9836	0.0019283	0.70147	NO
HNRNPUL1	0.99807	0.00025745	0.31463	NO
RPL4	0.99189	0.00099015	0.47983	NO
CAD	1	7.6916e-11	37.3316	YES
RPS8	0.99796	0.0002751	0.48387	NO
PUM1	1	7.0861e-09	6.8139	YES
DOCK7	1	9.3301e-09	3184.02	YES
PABPC1;PABPC3	0.99493	0.00065238	0.39785	NO
IGF2BP1	0.99421	0.00077112	0.39416	NO
HNRNPK	0.99901	0.00011838	0.45215	NO
TUBB4B	1	8.8154e-10	108.989	YES
HNRPDL	0.99026	0.001195	0.53918	NO
SETD2	0.99608	0.00051263	0.50275	NO
UBR5	1	6.2652e-08	2606.97	YES
RPL13	0.93479	0.0095926	0.52405	NO
DDX17	0.99039	0.0011775	0.32473	NO
RPS3A	0.98606	0.0017277	0.5472	NO
TNRC6A	0.99004	0.0012246	0.49231	NO
RPS3	0.70126	0.039988	0.75334	NO
RPSA;RPSAP58	0.99017	0.0012127	0.62023	NO
SFPQ	0.99772	0.00030566	0.26728	NO
EIF4G1	0.14388	0.19131	1.0293	NO
U2SURP	0.99937	5.4789e-05	0.24095	NO
RPL7A	0.82301	0.02605	0.55884	NO
RPS9	0.98748	0.0015209	1.3094	NO
RPS16	0.98705	0.0015878	0.53993	NO
IRS4	1	8.1368e-10	32.9516	YES
RBM14	0.99162	0.001036	0.41967	NO
RPL3	0.98264	0.0020428	0.43747	NO
TUBB	1	6.8674e-10	105.639	YES
KCTD3	1	1.4105e-09	3276.3	YES
GNB2L1	0.99338	0.0008639	0.55262	NO
HSP90AB1;HSP90AB3P	0.99999	1.0852e-06	17.3977	YES
GNL3	0.88032	0.016548	0.79789	NO
HSPA5	1	2.8443e-07	2.5139	YES
RPS11	0.99806	0.00026177	0.4927	NO
TNRC6C	0.99773	0.00030235	0.40373	NO
TP53	0.99999	7.5854e-07	34.7204	YES
HNRNPM	0.97975	0.0030597	0.56686	NO
RPS20	0.92185	0.010954	0.60406	NO
RPL8	0.99101	0.0011263	0.45138	NO
RPL18	0.96807	0.0041629	0.40933	NO
RPL7	0.77248	0.031503	0.47005	NO
RPL5	0.43007	0.12833	0.63738	NO
PRDX1	0.99967	2.5135e-05	3.1437	YES
RPS18	0.94659	0.0066896	0.57629	NO
C22orf28	0.60922	0.050687	0.84612	NO
AKAP8	0.69475	0.040562	1.2086	NO
PCBP1	1	1.4979e-10	19.6286	YES
RPS12	0.84421	0.023789	0.66344	NO
RPS19	0.97343	0.0036307	0.52076	NO
HNRNPR	0.99765	0.00031573	0.47846	NO
CHERP	0.99876	0.00015667	0.31367	NO
RPS7	0.96904	0.0040683	0.53292	NO
PHGDH	1	1.6747e-09	43.4832	YES
RPS4X	0.32109	0.14273	0.68922	NO
EEF2	0.99984	1.436e-05	4.8552	YES
RPL31	0.7216	0.037216	0.66906	NO
FUS	0.89808	0.014912	0.60527	NO
NONO	0.99361	0.00084756	0.28748	NO
RPS25	0.98027	0.002958	0.65287	NO
RPL6	0.49881	0.11915	0.63962	NO
ACTB;ACTG1	0.67218	0.043427	1.2387	NO
HNRNPA0	0.99545	0.00057289	0.3774	NO
PRKDC	1	3.1898e-09	29.3019	YES
CEP170	1	1.5865e-09	28.5325	YES
SF3B2	0.99943	4.845e-05	0.13625	NO
TSR1	0.97972	0.0030803	0.63886	NO
RBMX	0.95392	0.0062912	0.54218	NO
RPL28	0.42477	0.12949	0.60726	NO
ZNF503	0.9995	3.9532e-05	0.16341	NO
EPRS	0.99993	6.1277e-06	1.4349	NO
USP9X	1	2.5029e-08	11.4403	YES
RPL12	0.9437	0.0069959	0.39451	NO
DDX1	0.89835	0.014828	0.76216	NO
RNF219	1	1.9497e-08	1355.75	YES
RPL11	0.34576	0.13952	0.65296	NO
RPL35	0.78987	0.030255	0.59097	NO
MAGED1	1	1.2649e-08	41.5466	YES
HELZ	1	2.2306e-08	2.3633	YES
CTTN	1	1.0608e-08	8.9611	YES
RPL27A	0.99771	0.00030897	0.49284	NO
KHSRP	0.99746	0.00034214	1.6398	NO
RPS13	0.84045	0.024096	0.70661	NO
SNRNP70	0.93908	0.0076509	0.37315	NO
RBM17	0.99926	6.9211e-05	0.1452	NO
SF3B1	0.99948	4.2091e-05	0.12376	NO
HNRNPC	0.9985	0.00019785	0.45056	NO
RPS6	0.99656	0.00045214	0.40175	NO
POLR2B	1	2.4542e-10	22.4961	YES
HNRNPA1;HNRNPA1L2	0.99837	0.00021365	0.23562	NO
TCF25	0.99995	4.1676e-06	30.9908	YES
RPL15	0.57617	0.05614	0.54755	NO
TCP1	1	3.2023e-08	53.3153	YES
AMOT	0.99999	8.1738e-07	3.9881	YES
RPS14	0.95251	0.0063787	0.61282	NO
CASC5	0.99998	1.7624e-06	1235.95	YES
PGAM5	0.99999	4.9685e-07	4.0992	YES
RPL17	0.98375	0.0019004	0.38537	NO
TUFM	1	1.204e-08	100.194	YES
HNRNPA3	0.69339	0.041026	0.35152	NO
RPLP0;RPLP0P6	0.59995	0.052757	0.63957	NO
RPL19	0.49064	0.11965	0.64394	NO
RPL18A	0.97882	0.0031124	0.35629	NO
NCL	0.96828	0.004147	0.61436	NO
GLI3	1	4.1856e-09	583.189	YES
RPL27	0.48542	0.12051	1.1761	NO
DHX30	0.81708	0.026885	0.6806	NO
ELAVL1	0.98658	0.0016415	0.4018	NO
PABPC4	0.96635	0.0043263	0.52118	NO
DHX15	0.99868	0.0001711	0.42926	NO
ATXN2	0.99998	1.4394e-06	2.4472	YES
RFX7	0.99929	6.5113e-05	0.20634	NO
STIP1	0.99997	2.7315e-06	24.1114	YES
RPL23A	0.70713	0.038637	0.67304	NO
TRIM28	0.14328	0.19222	0.93398	NO
HNRNPH3	0.99618	0.00049684	0.42697	NO
AGL	0.99643	0.00046658	0.33569	NO
CSDA	0.99875	0.0001607	0.2448	NO
IK	0.99972	2.2997e-05	1.7722	NO
EIF4A1	0.99975	2.0553e-05	2.9585	YES
MATR3	0.9994	5.2429e-05	0.38203	NO
CCT3	1	7.7151e-09	63.756	YES
UBAP2L	1	5.6311e-09	5.1284	YES
RPL9	0.59143	0.054428	0.60695	NO
TRIM21	0.99899	0.00012257	0.30071	NO
UBAP2	1	8.8515e-09	1548.76	YES
HNRNPD	0.98894	0.0013626	0.38596	NO
IGF2BP3	0.99775	0.00029904	0.31709	NO
MYCBP2	1	7.4703e-08	89.1695	YES
LARP1	0.99868	0.00017215	0.34799	NO
SRSF1	0.96356	0.0044825	0.32185	NO
DCAF7	0.99834	0.00021996	0.31151	NO
NPM1	0.99519	0.00060713	0.25296	NO
ARIH1	0.29274	0.14756	0.48548	NO
WAPAL	1	3.7295e-08	633.05	YES
BAG4	0.98073	0.0029279	0.64736	NO
GAPDH	0.12431	0.21439	0.78641	NO
TBK1	1	2.7302e-07	34.93	YES
ATXN2L	0.90093	0.014621	1.2841	NO
HIST1H1E	0.78417	0.030741	0.48471	NO
CCT2	1	2.3483e-09	63.2746	YES
PLXNA4;DKFZp434G0625	0.5	0.11898	1	NO
OS9	0.99993	5.878e-06	2890.89	YES
AMBRA1	0.99998	1.4617e-06	200.573	YES
RUVBL1	0.60623	0.052013	0.80574	NO
CTPS	1	5.1162e-09	18.6316	YES
SYNCRIP	0.9913	0.0010833	0.5288	NO
ZNF609	0.57135	0.056779	0.78397	NO
RPS15A	0.12437	0.21253	0.96313	NO
STAU1	0.99146	0.0010464	0.58153	NO
ATP1A1	1	7.9369e-09	126.737	YES
DDX21	0.99024	0.0012009	0.60034	NO
CCT5	1	1.3781e-08	48.1161	YES
DAZAP1	0.99838	0.00021239	0.19053	NO
HNRNPAB	0.99764	0.00031913	0.47123	NO
AKAP8L	1	4.4653e-08	5.1088	YES
RPS2	0.98585	0.0017438	0.37875	NO
EIF3A	0.99813	0.00025178	0.48086	NO
RUVBL2	0.60653	0.051866	0.84634	NO
PCBP2;PCBP3	1	8.1595e-09	10.1935	YES
CCDC6	1	6.3404e-09	176.701	YES
RPS17;RPS17L	0.97027	0.0039456	0.45378	NO
SNRNP200	0.99997	2.4367e-06	1.7042	NO
HNRNPF	0.32654	0.1418	0.82925	NO
IMMT	1	2.6514e-08	37.5857	YES
LTV1	0.99489	0.00066563	1.4598	NO
CCT4	1	3.0424e-08	43.5191	YES
SERBP1	0.9982	0.00024209	0.40741	NO
RPL26	0.99373	0.0008316	0.47804	NO
DNAJA1	1	2.1401e-09	397.445	YES
RPS28	0.38073	0.13335	0.67069	NO
PPP2R1A	1	1.2441e-09	18.1992	YES
SLC25A6;SLC25A4	1	1.4981e-09	37.714	YES
CCT8	1	2.3562e-08	70.6119	YES
RPL32	0.8033	0.028545	0.54387	NO
NA	0.99823	0.00024073	0.2882	NO
ADAR	0.99804	0.00026611	1.2722	NO
FASN	1	2.1684e-08	13.1369	YES
YWHAQ	1	1.3226e-09	4.6438	YES
RPS10	0.45582	0.12497	0.7208	NO
ILF3	0.99781	0.0002876	0.51394	NO
RPL23	0.95953	0.0057775	0.58451	NO
ATAD3B	1	5.8287e-08	5.9983	YES
BCOR	0.99986	1.2883e-05	105.082	YES
ZNF326	0.99921	7.6306e-05	0.43485	NO
SLC25A3	1	4.79e-09	88.1911	YES
SRSF9	0.96759	0.0042112	0.48045	NO
GEMIN4	0.99999	4.3619e-07	7.8704	YES
MTHFD1	0.99997	3.0461e-06	25.2653	YES
PJA2	0.99999	3.9178e-07	1624.7	YES
DHX36	0.99576	0.00053211	0.52898	NO
RPL10A	0.36228	0.13529	0.41696	NO
SNX9	0.99958	3.3838e-05	1.5067	NO
RPL10;RPL10L	0.20994	0.16151	0.77503	NO
HNRNPL	0.99763	0.00032084	0.36859	NO
FAM120A	0.99796	0.00027359	0.31662	NO
SLC25A13	0.99999	6.7508e-07	99.193	YES
XPNPEP3	0.99517	0.00061032	0.27676	NO
KIAA1671	1	5.4561e-09	9.7324	YES
HIST1H2AG;HIST2H2AA3;HIST2H2AC;H2AFJ;HIST1H2AH;HIST1H2AJ;HIST1H2AD;HIST1H2AA;H2AFX	0.19902	0.16488	0.82784	NO
HSPA9	0.98262	0.0020526	1.4055	NO
MRPS34	0.99693	0.00040483	0.40554	NO
RPL24	0.99343	0.00085977	0.31352	NO
NA	0.18244	0.17117	0.81948	NO
C15orf39	0.99932	5.9808e-05	537.437	YES
ENO1	0.36974	0.13463	0.36189	NO
OGT	1	6.7011e-09	6.293	YES
HIST2H2BF;HIST1H2BK;HIST1H2BD;HIST1H2BC;HIST1H2BH;HIST1H2BN;HIST1H2BM;H2BFS;HIST1H2BL	0.12473	0.20913	0.93763	NO
PRRC2C	0.12432	0.21315	0.98157	NO
NUFIP2	0.91466	0.011555	1.3075	NO
RPL13A	0.9737	0.0035907	0.49645	NO
HUWE1	0.93626	0.0079411	6.844	YES
CDC5L	0.99641	0.00046903	0.49987	NO
AFG3L2	1	3.2359e-07	151.613	YES
PRRC2A	0.13099	0.20079	0.96888	NO
PRPF19	0.9501	0.0064704	0.72499	NO
PELO	1	4.128e-08	85.9746	YES
ALYREF	0.99826	0.00023415	0.36156	NO
GANAB	1	1.7081e-07	91.3323	YES
C2orf44	0.99996	3.4742e-06	379.737	YES
EXOSC10	0.73232	0.036496	0.68841	NO
ATP5A1	1	1.5412e-08	7.9172	YES
KHDRBS1	0.99676	0.00042897	0.53217	NO
SF1	0.80996	0.028025	1.3504	NO
PASK	1	7.4973e-10	29.0919	YES
VCP	0.99998	1.3556e-06	18.6097	YES
CHD8	0.99998	1.5735e-06	51.7872	YES
NUCB1	0.99979	1.7496e-05	90.3765	YES
DDX28	0.98537	0.0017769	0.40352	NO
EMD	1	2.5627e-09	22.1709	YES
HSPH1	1	1.4181e-08	6.4443	YES
LRCH3	1	5e-11	188607	YES
RPL38	0.58011	0.055824	1.2937	NO
PSMC2	1	4.9498e-09	282.602	YES
RPS27;RPS27L	0.55779	0.058405	1.2754	NO
IMPDH2	0.99998	1.787e-06	9.567	YES
PRMT1	0.99929	6.4444e-05	2.7007	YES
TECR	0.99999	3.8381e-07	65.8077	YES
CARM1	1	1.2243e-07	5.9808	YES
SDCCAG3	0.99987	1.1513e-05	143.69	YES
EFTUD2	1	4.4802e-09	3.6022	YES
CCT7	1	1.8452e-07	33.8028	YES
FBL	0.22031	0.1593	0.91378	NO
DARS;DKFZp781B11202	0.81148	0.027807	1.2705	NO
SMARCC1	0.45754	0.12443	0.72636	NO
FUBP3	0.64653	0.045742	0.72113	NO
PPP2CA	1	9.8023e-08	24.6492	YES
SNRPC	0.88448	0.016208	0.33826	NO
HBA1	0.14954	0.18889	1.0009	NO
FAU	0.90808	0.012091	0.63237	NO
CCT6A	1	3.4585e-08	44.3679	YES
SMARCA4	0.76962	0.031942	0.54469	NO
SF3A3	0.9993	6.2448e-05	0.12336	NO
SRSF6	0.99271	0.00094221	0.2503	NO
CTNND1	1	2.9503e-10	40.9874	YES
RPL21	0.96092	0.0055908	0.49946	NO
ATP2A2	0.99996	3.6862e-06	107.612	YES
SF3A1	0.99941	5.1853e-05	0.073905	NO
HNRNPH2	0.4048	0.13108	1.3579	NO
NSUN2	0.99997	2.8087e-06	1.599	NO
DDX20	1	1.0097e-08	6.8335	YES
CCDC47	1	3.0586e-09	463.804	YES
NAP1L4;NAP1L4b	1	2.0151e-07	6.4543	YES
DDX41	0.97689	0.0032806	0.4377	NO
SRSF3	0.9917	0.0010206	0.2394	NO
RBM10	0.99886	0.00013787	0.17157	NO
RPL22	0.43539	0.12795	1.1862	NO
TUBB2B;TUBB2A	0.99999	3.76e-07	246.902	YES
TIMM23	1	2.6798e-09	731.475	YES
GLUD1;GLUD2	1	1e-07	120.356	YES
NTPCR;C1orf57	1	1.0867e-08	61.6633	YES
MRPL3	0.99855	0.00018982	0.36141	NO
LRRC59	0.99999	7.8771e-07	2.5939	YES
GRWD1	0.97859	0.003145	0.46856	NO
SDHA	1	2.8026e-09	9.4761	YES
IARS	0.99995	4.0412e-06	1.643	NO
MASTL	1	3.0301e-07	79.7538	YES
EIF3D	0.1933	0.16601	1.0582	NO
RPL30	0.79875	0.029234	1.3219	NO
IQSEC1	1	2.5772e-08	109.044	YES
ATP5C1	1	3.971e-10	44.5724	YES
EIF3C;EIF3CL	0.99437	0.00073845	0.57078	NO
SRRM2	0.9963	0.00048401	0.31517	NO
PKM2	0.21655	0.16013	1.168	NO
DNAJC7	1	1.6689e-08	188.148	YES
BLM	0.88376	0.016255	4.4989	NO
XRN2	0.13191	0.19925	0.9387	NO
UBR4	0.99993	5.9602e-06	138.013	YES
RPS23	0.95593	0.0060153	0.51795	NO
FAM123B	1	6.7062e-08	114.194	YES
SKIV2L2	0.87808	0.016747	0.71575	NO
CKAP4	1	1.8858e-07	2.3806	YES
C14orf166	0.1247	0.20944	0.99094	NO
TTC4	0.99959	3.172e-05	24.2689	YES
RBBP7	1	1.1652e-09	9.734	YES
CAPRIN1	0.895	0.015339	0.60328	NO
DNAJA2	1	5.654e-10	118.06	YES
MRPS7	0.98656	0.0016492	0.44348	NO
PRRC2B	0.99996	3.2229e-06	2.5127	YES
CPEB4	1	1.5827e-08	3.1011	YES
PDAP1	0.99967	2.5823e-05	194.858	YES
MTMR3	0.98364	0.0019097	2.1386	YES
RARS	0.99999	3.9988e-07	2.0823	YES
HLA-C	1	1.3102e-07	1381.76	YES
CFL1	0.99679	0.00042226	4.5233	YES
KPNA2	1	5.1093e-08	3.2143	YES
CKAP5	1	1.5179e-07	249.11	YES
PCNA	0.99988	9.9819e-06	29.5781	YES
SNRPB;SNRPN	0.99841	0.00020991	2.5701	YES
MRPS23	0.99611	0.0005047	0.37912	NO
NAP1L1	1	4.038e-09	13.6103	YES
MRPS22	0.99815	0.0002476	0.43871	NO
SEL1L	0.99999	5.0743e-07	433.208	YES
SNRPD2	0.94097	0.0073728	0.44102	NO
RERE	0.99952	3.6584e-05	0.20138	NO
HAUS6;FAM29A	1	3.3787e-07	54.4317	YES
HNRNPUL2;hCG_2044799	0.99875	0.00015768	0.28298	NO
GYS1	0.1811	0.17203	0.81816	NO
DNAJC10	0.28737	0.1488	1.1308	NO
G3BP1	0.39568	0.13251	0.78844	NO
YWHAE	0.99924	7.2711e-05	3.1934	YES
PSMC5	1	1.7637e-09	50.8383	YES
SRPK1	0.7799	0.031244	0.66026	NO
FAM190B	1	5e-11	426659	YES
WDHD1	0.99818	0.00024346	25.096	YES
BOP1;KM-PA-2	0.13205	0.19894	0.94539	NO
R3HDM1	0.99998	2.2348e-06	154.188	YES
LRCH2	1	2.7289e-08	67.6498	YES
MRPS2	0.99	0.0012425	0.46883	NO
PPP6R3	0.9999	8.8309e-06	300.416	YES
WDR6	0.99988	1.0376e-05	50.6763	YES
YLPM1	0.84815	0.023188	1.5041	NO
RPS26;RPS26P11	0.94736	0.0066398	0.36053	NO
SLC16A1	1	1.0352e-08	105.699	YES
QSER1	0.82181	0.026188	0.82296	NO
RAB11FIP5	0.99998	1.8633e-06	84.7361	YES
FAM98A	0.38032	0.13356	0.73991	NO
RPL34	0.36336	0.13507	0.70364	NO
SF3B3	0.99904	0.00011174	0.099637	NO
ABCD3	1	1.9009e-08	253.705	YES
DICER1	1	2.1073e-08	15.2587	YES
DPM1	1	2.2523e-07	237.612	YES
GTPBP4	0.85611	0.018248	0.74819	NO
POLR2A	1	1.3682e-07	2.527	YES
TBKBP1	1	4.7134e-08	63.6362	YES
RPS5	0.94219	0.0071555	0.51817	NO
DYNC1H1	1	1.8527e-08	9.6114	YES
HSP90AA1	0.99995	4.1043e-06	4.2858	YES
GPRASP2	1	2.4541e-09	411.414	YES
PATL1	0.99978	1.9313e-05	6.8368	YES
EEF1G	0.99793	0.00027662	2.3545	YES
ANKRD28	0.99965	2.6538e-05	21.3528	YES
ZNF281	1	1.2526e-07	4.9843	YES
NKRF	0.90177	0.012415	0.76606	NO
RPS29	0.73181	0.0367	0.59633	NO
MCM3	0.99998	1.5287e-06	124.884	YES
DHX57	0.99503	0.00063596	0.53461	NO
RNMTL1	0.79785	0.029312	0.47694	NO
YTHDC2	0.92496	0.010556	0.61051	NO
MRPL15	0.99289	0.00091546	0.3953	NO
REL	0.99994	4.4308e-06	27.8359	YES
AGK	1	1.3003e-08	213.608	YES
KPNA1	1	4.3477e-08	2.2215	YES
MARS	1	2.0602e-07	2.2301	YES
YWHAZ	0.99998	2.1421e-06	2.5305	YES
IGF2BP2	0.99572	0.0005407	0.35772	NO
C1QBP	0.95886	0.0058351	1.5036	NO
MRPS26	0.99428	0.00075653	0.37302	NO
CSDE1	0.9996	2.8833e-05	1.7959	NO
KRBA1	0.99923	7.3425e-05	0.13335	NO
PRKAR1A	0.99875	0.00015969	90.8074	YES
NOB1	0.99999	1.1205e-06	2.0653	YES
RPL35A	0.17794	0.17319	0.6877	NO
ATP5B	0.99585	0.00052641	2.5531	YES
NDE1	0.99993	6.3852e-06	513.359	YES
NKAP;NKAPL	0.97659	0.0033631	0.33083	NO
MTMR4	0.9983	0.00022634	0.16529	NO
SNRPA1	0.9993	6.3112e-05	0.1193	NO
PTBP1	0.98862	0.0014023	0.42973	NO
ZCCHC2	0.75679	0.033832	0.34911	NO
RNMT	0.99516	0.00061671	0.51936	NO
YBX1	0.99869	0.00016793	0.20709	NO
SMN1	0.99876	0.00015365	4.0815	YES
EWSR1	0.999	0.00012173	0.2996	NO
STRAP	0.99996	3.1751e-06	2.0093	YES
PSMC4	1	1.5489e-07	971.346	YES
RPL36A	0.92569	0.010426	0.49466	NO
PPP1CB	0.99915	9.1078e-05	0.081497	NO
SRSF7	0.98891	0.0013757	0.3153	NO
EIF3E	0.60986	0.05054	0.73633	NO
TIMM50	1	2.2431e-09	155.696	YES
CPSF1	0.99993	5.5494e-06	2.1562	YES
SRRT	0.96923	0.0040065	0.58751	NO
HIF1A	0.70342	0.039311	1.0817	NO
EIF4A3	0.90088	0.014662	0.65919	NO
PHF6	0.98036	0.0029479	0.61691	NO
CHD7	0.99331	0.00087639	0.37139	NO
TRUB2	0.99893	0.00012873	0.32005	NO
UPF1	0.98581	0.0017519	0.47064	NO
PRKRA	0.99541	0.00057899	0.38871	NO
MRPL11	0.99433	0.00074927	0.33721	NO
GNL3L	0.9957	0.00054646	1.7393	NO
BSG	1	6.8545e-08	129.954	YES
SPATA5	0.13138	0.19986	1.0272	NO
PRPF8	0.98021	0.0029883	1.5114	NO
APC	1	9.2245e-08	80.2489	YES
MRPL39	0.99834	0.0002225	0.30341	NO
MRPS9	0.99741	0.00034945	0.44865	NO
PARP1	0.94131	0.0073455	0.35691	NO
MRPS5	0.99647	0.00045929	0.31205	NO
MYO1B	1	1.0875e-07	723.528	YES
TUBB6	0.99984	1.419e-05	590.02	YES
RAD54L2	0.99828	0.00023284	115.507	YES
POP1	0.9967	0.00043576	0.49069	NO
MRPS18B	0.99743	0.00034579	0.42249	NO
RBM25	0.9614	0.00465	0.45101	NO
STAU2	0.98902	0.0013496	0.46601	NO
SIK3;KIAA0999	0.9985	0.00019902	8.5559	YES
ERH	0.99632	0.00047898	0.36101	NO
ZC3HAV1	0.857	0.018189	0.7551	NO
SIPA1L2	1	5e-11	121460	YES
SLAIN1	0.99998	1.3974e-06	124.886	YES
ERAL1	0.97073	0.0038866	0.49783	NO
CDC42EP1	1	6.1197e-08	276.133	YES
EIF5A;EIF5AL1;EIF5A2	0.21863	0.15958	1.181	NO
PPP1R12A	0.99947	4.3654e-05	0.024577	NO
DDX6	0.99514	0.0006199	0.35668	NO
CLTC	0.40056	0.1319	0.73313	NO
LARP4B	0.99682	0.00042004	0.41378	NO
YARS2	0.99509	0.0006327	0.42965	NO
FMR1	0.8865	0.015972	0.35455	NO
KRT1	0.8528	0.018487	0.033852	NO
H1FX	0.97773	0.0032339	0.38728	NO
RBM5	0.99891	0.00013322	0.09998	NO
GTF3C5	1	7.4985e-09	21.3861	YES
MAP7D3	0.99996	3.631e-06	2.3337	YES
SLC25A10	0.15386	0.18589	0.89528	NO
BIRC6	1	1.2812e-07	640.06	YES
DSP	0.12743	0.2048	0.92489	NO
VPS4A	1	3.6388e-08	6339.56	YES
MMTAG2	0.99528	0.00059449	0.52256	NO
EIF3I	0.99999	5.1803e-07	1.7368	NO
CIAPIN1	0.99881	0.00014464	267.789	YES
PLK1	0.99999	6.6169e-07	18.1009	YES
C8orf33	0.89416	0.015425	0.39174	NO
RBM6	0.90716	0.012171	0.6238	NO
LARS	0.82772	0.025574	1.2243	NO
SRPRB	1	2.9297e-09	871.63	YES
SCRIB	0.99992	7.2982e-06	22.1428	YES
ANKLE2	0.99999	4.2686e-07	330.357	YES
EXOSC2	0.57425	0.056459	0.87288	NO
LDHB	0.14427	0.19071	1.003	NO
MRPS17	0.98842	0.0014226	0.47644	NO
TET2	0.99946	4.6282e-05	21.1499	YES
EDC3	0.99999	8.3227e-07	13.5331	YES
GTF3C1	0.99994	4.929e-06	6.9442	YES
CAPZA1	1	1.6757e-07	4.6994	YES
EXOSC4	0.13478	0.1971	1.0202	NO
LARP4	0.16335	0.17994	1.0479	NO
ALDOA	0.58768	0.05489	0.48248	NO
NGRN	0.99883	0.0001417	0.2522	NO
PFAS	0.99997	3.0881e-06	118.532	YES
IKBKAP	1	5.8073e-09	498.789	YES
DAP3	0.85743	0.01813	0.58822	NO
EXOSC1;RP11-452K12.9	0.17057	0.1767	0.91119	NO
RNPS1	0.99435	0.00074205	0.37744	NO
CHD1	0.28197	0.14979	0.90574	NO
MRPS31	0.99774	0.00030069	0.45904	NO
HAX1	1	6.5577e-08	677.552	YES
EIF3EIP;EIF3L	0.63766	0.046692	0.76304	NO
BMP2K	1	5e-11	141873	YES
DNAJB11	0.99991	7.4936e-06	113.703	YES
BUB3	1	7.9725e-08	2.5481	YES
FAM54B	1	5e-11	205578	YES
ZFP106	0.99992	7.3941e-06	72.1909	YES
LUC7L2	0.99566	0.00054936	0.56175	NO
PPP2R2A	0.99998	2.2663e-06	5.9353	YES
NOTCH2	1	3.9228e-08	35.4674	YES
BCCIP	0.99183	0.0009952	4.5958	YES
SSR4	1	8.3872e-09	380.523	YES
UQCRC2	0.99996	3.3712e-06	37.22	YES
SHB	0.99815	0.00024899	44.0883	YES
EXOSC7	0.34688	0.13907	1.2764	NO
CSE1L	1	2.4077e-07	243.682	YES
PIP5K1A	0.15085	0.18769	0.89649	NO
MYO9A	0.95621	0.0059946	0.48886	NO
KPNB1	0.99999	1.0171e-06	14.5163	YES
USP7	1	1.7754e-07	18.2084	YES
VIM	0.98683	0.001603	0.29625	NO
TMPO	1	2.9026e-07	9.7287	YES
HDAC5	0.99914	9.1842e-05	0.090519	NO
RBM39	0.33848	0.14088	0.8205	NO
N4BP2L2	0.99916	8.7327e-05	14.4049	YES
PRPF4	0.99575	0.00053497	0.64844	NO
ZNF703	0.99945	4.6817e-05	701.747	YES
WBSCR16	0.99829	0.00022893	0.25985	NO
FUSIP1;SRSF10	0.61566	0.049517	0.63174	NO
CAND1	1	3.7461e-09	801.933	YES
CANX	0.99999	1.1027e-06	10.5878	YES
KIF2A	0.99921	7.7034e-05	1.8237	NO
HSPA4	1	2.6206e-07	3.283	YES
FXR1	0.31171	0.14392	0.85725	NO
MRPL4	0.60312	0.052458	0.73478	NO
SNRPD3	0.41577	0.13008	0.7776	NO
AXIN1	0.99999	6.3522e-07	94.6755	YES
NCBP1	0.44939	0.12644	0.72718	NO
PTCD1	0.99622	0.0004891	0.28623	NO
MRPL13	0.9947	0.0006857	0.41136	NO
BCAS2	0.23296	0.15603	1.1322	NO
IPO5	0.99982	1.5615e-05	108.528	YES
TFIP11	0.99799	0.00026908	1.4917	NO
U2AF1	0.49013	0.11999	0.64781	NO
TARDBP	0.99947	4.3132e-05	1.5184	NO
CNN3	0.99999	5.5081e-07	11.4096	YES
CEP97	0.99987	1.0928e-05	47.9336	YES
NOA1	0.99608	0.00050735	0.31369	NO
NDUFA4	1	2.303e-07	117.356	YES
MRPS28	0.98925	0.0013301	0.37432	NO
PES1	0.45401	0.12552	0.78738	NO
CCDC88A	0.98188	0.0028313	4.6281	YES
YME1L1	1	1.9989e-08	326.053	YES
MTDH	0.99144	0.0010621	0.4598	NO
EXOSC3	0.18865	0.16887	0.90628	NO
STUB1	1	1.8099e-07	56.5187	YES
PSMD3	1	2.6748e-07	146.659	YES
THRAP3	0.99836	0.00021616	0.32424	NO
HDAC2	0.99688	0.00041346	1.4063	NO
SEC23A	0.52104	0.061684	0.82399	NO
MRPL45	0.99845	0.00020261	0.24833	NO
KARS	0.31167	0.14415	1.1181	NO
TIA1	0.99053	0.0011601	0.24973	NO
BRCA2	0.16774	0.17787	0.57087	NO
SMC2	1	1.9485e-09	16.9476	YES
PRDX4	0.99772	0.000304	4.4511	YES
BORA	0.998	0.0002676	8.1213	YES
UBR2	1	5e-11	466266	YES
PSPC1	0.98289	0.0020136	0.46766	NO
FAM195B	0.99998	2.1124e-06	2.6119	YES
RRS1	0.15263	0.18649	1.036	NO
MKRN2	0.87898	0.016697	0.50605	NO
ARNT	0.99841	0.00020868	63.7616	YES
SAFB	0.98843	0.0014158	0.40666	NO
OTUD5	1	4.6307e-09	63.8594	YES
USMG5	1	3.3723e-08	138.575	YES
SEC24B	0.99948	4.2609e-05	1.7378	NO
TAF15	0.34338	0.13975	0.59001	NO
TRA2A	0.90634	0.012331	0.49868	NO
SQSTM1	1	3.5487e-08	312.506	YES
RPUSD3	0.98002	0.0030289	0.44286	NO
FARSA	1	1.9708e-07	15.9272	YES
TOP1	0.99162	0.0010309	0.53387	NO
RPLP2	0.21463	0.16096	1.2155	NO
UPF3B	0.99135	0.0010674	0.51826	NO
IRAK1	0.99999	8.7696e-07	1295.57	YES
NFATC3	1	5e-11	151791	YES
RPL37A	0.83149	0.02531	0.36003	NO
XRCC6	0.13487	0.19679	1.0161	NO
CPSF3	0.99995	4.2957e-06	4.8787	YES
USP54	0.79459	0.029857	1.501	NO
MPHOSPH6	0.19295	0.1663	0.88934	NO
BCLAF1	0.99673	0.00043123	0.31145	NO
EIF3F	0.34996	0.13818	0.83298	NO
AIFM1;PDCD8	0.99995	4.3613e-06	21.402	YES
PPP1CA	0.99994	4.855e-06	3.654	YES
PPIA	0.3169	0.1432	1.4913	NO
RPL36	0.15645	0.1841	0.65595	NO
EIF3H	0.98501	0.0017854	0.48937	NO
ASCC3	0.40948	0.13068	1.2904	NO
QDPR	0.99833	0.00022377	0.15091	NO
LDHA	0.13911	0.19435	0.99269	NO
EXOSC6	0.13719	0.19588	1.0245	NO
POLRMT	0.96664	0.004293	0.62107	NO
LBR	1	6.5182e-09	38.2536	YES
ZNF318	0.98972	0.0012609	16.7805	YES
LSM14A	0.99826	0.00023546	0.35059	NO
GYG1	0.41453	0.13028	1.2529	NO
LYAR	0.13071	0.2011	0.94042	NO
GEMIN5	0.9933	0.00088055	2.0751	YES
STK3	1	4.3328e-09	18.6653	YES
KRT9	0.79556	0.029701	0.069932	NO
SMC4	1	1.1137e-07	10.302	YES
EIF2S3;EIF2S3L	0.99997	2.926e-06	3.3652	YES
SSSCA1	1	9.6076e-08	7.9343	YES
RANBP1	0.92494	0.010588	2.6223	YES
GAPVD1	1	1.5805e-07	69.7718	YES
PNN	0.99499	0.00064251	0.26684	NO
AIMP1	0.22359	0.15793	1.071	NO
PPM1G	1	2.0417e-09	81.8748	YES
YTHDF3	0.99925	6.9905e-05	0.42501	NO
CIRBP	0.91303	0.011666	0.39963	NO
SART1	0.12521	0.20727	0.98576	NO
CNOT1	1	4.8444e-08	36.6868	YES
ETV6	1	5e-11	68001.3	YES
YWHAB	0.99999	1.1761e-06	2.4237	YES
VDAC2	1	8.1417e-08	6.4315	YES
PABPN1	0.99855	0.00018868	0.24331	NO
MRPS15	0.99498	0.00064579	0.34538	NO
SLC25A22	1	1.7589e-08	354.283	YES
MRPL17	0.99736	0.00035317	0.32071	NO
FIP1L1	0.63067	0.047521	1.2601	NO
CCP110	1	5e-11	115942	YES
MYBBP1A	0.17793	0.17348	1.0728	NO
CALM2;CALM1	0.77292	0.031416	2.218	NO
MRPS27	0.91701	0.011409	0.46961	NO
TFG	0.9443	0.0069174	0.42261	NO
BRIX1	0.95396	0.0062697	0.70381	NO
CTBP2	0.99952	3.7069e-05	37.5074	YES
HDAC1	0.88247	0.016352	1.3192	NO
ARID1A	0.95663	0.0059741	0.31613	NO
XPO1	1	8.6178e-09	413.418	YES
GATA6	0.99999	4.8623e-07	69.5337	YES
BRCA1	1	5e-11	77047.7	YES
RAE1	0.99997	2.5432e-06	3.306	YES
CHCHD3	1	2.8851e-08	31.0612	YES
NDUFS2	0.99993	5.3873e-06	41.4657	YES
ZBTB10	0.99988	1.0645e-05	114.774	YES
RALY	0.98966	0.0012732	0.54742	NO
HDAC3	1	5e-11	118810	YES
RPL14	0.67211	0.043551	0.2641	NO
AKAP11	0.99999	1.2936e-06	95.4714	YES
SND1	0.12439	0.21222	0.92806	NO
EIF2S1	0.26155	0.15208	0.816	NO
SLC4A1AP	0.99942	4.9571e-05	0.055814	NO
NDUFS3	1	4.2376e-08	407.782	YES
SECISBP2	0.98821	0.0014364	2.1294	YES
MSH6	0.99995	3.9179e-06	240.284	YES
LIMD1	1	5e-11	117432	YES
MRPL37	0.99993	5.7134e-06	3.182	YES
SSBP1	0.99999	1.2142e-06	5.1347	YES
RSL1D1	0.78827	0.030496	0.53835	NO
MRPS16	0.93157	0.0097397	0.50841	NO
DHX29	0.92879	0.010014	0.668	NO
TUBB3	1	3.3234e-09	1141.3	YES
NXF1	0.12498	0.20789	0.96362	NO
CPSF2	0.99998	1.9161e-06	2.5373	YES
NCOR2	0.93518	0.0095357	1.1397	NO
RPS27A	0.51144	0.063137	1.4989	NO
PRPF3	0.79904	0.029003	0.62	NO
FOXO3	1	5e-11	170193	YES
SDHB	1	1.6436e-07	7.1977	YES
HIST1H1C	0.94407	0.0069696	0.39532	NO
ZCCHC8	0.20746	0.16263	0.82997	NO
ATG9A	1	5e-11	85166.4	YES
YTHDF2	0.99985	1.3519e-05	1.7299	NO
NOP2	0.37265	0.13442	0.74775	NO
DBNL	0.99997	2.5074e-06	423.566	YES
DDX39B;BAT1;DDX39A	0.95984	0.0057397	0.49606	NO
SON	0.44402	0.127	0.71074	NO
RNH1	0.99999	5.7404e-07	231.989	YES
NUDT16L1	0.12727	0.2051	0.89165	NO
TUBB1	0.94624	0.0068149	2.5288	YES
TUBG1;TUBG2	1	1.8057e-08	87.0923	YES
THBS1	0.99558	0.00056395	0.46696	NO
EXOSC5	0.16432	0.17935	0.88404	NO
EXOSC9	0.15996	0.18202	1.0991	NO
GART	0.99999	7.1611e-07	46.8801	YES
SRSF5	0.98335	0.0019564	0.40345	NO
SF3B14	0.98678	0.0016183	0.19315	NO
TPM3	0.34866	0.13885	0.38526	NO
YY1	0.99997	2.887e-06	29.8507	YES
TUBB2A	0.99993	5.6311e-06	1043.31	YES
SEC24C	0.79888	0.029157	0.76188	NO
EIF4E	0.15857	0.18321	1.0371	NO
SMARCE1	0.87949	0.016597	0.43769	NO
GCN1L1	1	8.8501e-08	1026.29	YES
RAN	0.35009	0.13795	1.3782	NO
SEC23IP	0.99953	3.6102e-05	0.034728	NO
GPATCH8	0.75767	0.033648	1.7495	NO
EWSR1	0.98377	0.0018911	0.31642	NO
RICTOR	0.9999	8.3641e-06	22.5083	YES
PHF5A	0.9995	3.9035e-05	0.078318	NO
GNL2	0.98878	0.0013823	0.64008	NO
USP34	1	5e-11	242391	YES
FAM120B	0.71632	0.037539	1.6375	NO
ZBTB11	0.93091	0.0097999	0.48359	NO
RANGAP1	0.99998	2.2034e-06	15.2018	YES
HMGB1	0.30365	0.14488	0.33083	NO
PPHLN1	0.25282	0.15313	1.1608	NO
SF1	0.13112	0.20017	0.93673	NO
HIST1H4A	0.34669	0.1393	1.1899	NO
ANKRD17	1	3.6037e-07	3.2629	YES
ACTL6A	0.97697	0.0032688	0.43474	NO
PRDX3	0.99636	0.00047647	3.215	YES
SF3B5	0.99446	0.00073126	0.041559	NO
PGRMC1	0.99991	7.8091e-06	24.3808	YES
MRPS6	0.99711	0.00038387	0.38638	NO
GATA4	0.99945	4.7351e-05	0.11421	NO
BYSL	0.18075	0.17232	0.88678	NO
CKB	0.12903	0.20264	0.90157	NO
E4F1	0.99856	0.00018754	0.098571	NO
ALDH1B1	1	5e-11	1.17593e+06	YES
WDR33	0.99384	0.00082379	1.6463	NO
HADHA	0.99984	1.4531e-05	17.6686	YES
NUP155	0.64428	0.045876	0.80139	NO
ERP44	0.99999	5.9806e-07	30.3358	YES
HECTD1	1	2.2021e-07	113.392	YES
EXOSC8;DKFZp564C0482	0.32134	0.14226	0.86637	NO
EEF1D	0.19041	0.16801	0.84655	NO
SNRPD1	0.15222	0.18679	0.60887	NO
RRBP1	0.13841	0.19466	0.84856	NO
TFAM	0.22867	0.15685	0.74904	NO
CDC45	0.99999	1.1573e-06	73.403	YES
FAM83H	0.99999	1.2534e-06	21.0497	YES
MAP4	0.81688	0.027026	1.4132	NO
CAPZB	0.99854	0.00019439	7.0998	YES
RPF2;BXDC1	0.9871	0.0015729	0.55124	NO
CLSPN	0.99834	0.00022123	62.9177	YES
NCBP2	0.99454	0.00071005	0.48623	NO
CLTA	0.9969	0.00040914	0.3549	NO
NDUFA5;DKFZp781K1356	0.99991	7.7008e-06	1213.38	YES
KIAA1967	0.82156	0.026394	0.77363	NO
PRPF40A	0.94923	0.0065412	0.46316	NO
HNRNPAB	0.5	0.11898	1	NO
NAT10	0.6184	0.049083	0.61719	NO
MTR	0.99998	1.5963e-06	256.812	YES
MRPS25	0.99419	0.00077479	0.51255	NO
KIF7	1	4.9761e-08	17.0024	YES
POLDIP3	0.99321	0.00088478	0.46833	NO
DDX50	0.84616	0.023307	0.50958	NO
CRTC2	0.9391	0.0076229	3.0349	YES
CASC3	0.99179	0.0010003	0.56958	NO
NDUFA8	0.99965	2.6897e-05	92.0157	YES
PPP6C	1	6.2617e-10	134.047	YES
ALDH18A1	0.99986	1.2413e-05	7.3241	YES
XRCC5	0.18634	0.16944	1.0979	NO
FTSJ3	0.96233	0.0045934	0.53829	NO
CNOT3	0.99996	3.3206e-06	15.0826	YES
NASP	0.99806	0.00026033	8.6856	YES
PPP6R1	0.99987	1.1364e-05	599.118	YES
MRPL22	0.99775	0.00029576	0.28953	NO
GPS2	0.91799	0.011302	3.1874	NO
PPFIA1	0.99893	0.00013052	88.5793	YES
RRP1B	0.92224	0.010853	0.48624	NO
NUDT21;DKFZp313O211	0.45723	0.12479	0.59786	NO
MYL6;MYL6B	1	1.0903e-09	8.9469	YES
LSM12	0.84593	0.023367	1.4867	NO
OSBPL3	0.99767	0.00031234	50.0763	YES
CDK4	1	7.0032e-08	5.0239	YES
PRPF6	0.81971	0.026533	1.6333	NO
CDK1	0.99976	2.0038e-05	10.1666	YES
GTPBP10	0.93995	0.007511	0.45893	NO
MRPL47	0.98224	0.0020724	0.50541	NO
QKI	0.99636	0.00047399	1.9559	NO
NOP58	0.99987	1.1661e-05	2.0985	YES
CLINT1	0.99983	1.5053e-05	15.5583	YES
MRPL14	0.99331	0.00087222	0.29403	NO
EBNA1BP2	0.82219	0.026119	0.55045	NO
MRFAP1	0.99999	7.0236e-07	16.4776	YES
TNKS1BP1	0.99466	0.00069258	3.7382	YES
RFC5	0.99997	2.8479e-06	3.8491	YES
HIGD1A	1	3.453e-10	70.02	YES
RCBTB2;RCBTB1	0.1689	0.17699	0.4345	NO
SEC31A	0.99947	4.4175e-05	0.091254	NO
MYO1C	0.99999	9.8467e-07	10.8709	YES
PRDX2	0.99736	0.00035691	2.8882	YES
RBM3	0.94008	0.0074832	0.29245	NO
NDUFA13	1	1.1745e-08	931.61	YES
CPSF7	0.12665	0.20603	0.98356	NO
PHB	0.70863	0.038414	1.2706	NO
DNAJB12	0.99999	1.0008e-06	374.473	YES
ACLY	0.99914	9.2607e-05	8.9446	YES
PSMD4	1	6.4115e-08	18.748	YES
CCDC165;SOGA2	1	5e-11	20969	YES
DYNLL1	0.99995	3.9788e-06	3.3281	YES
RBM33	0.99999	5.6225e-07	36.2359	YES
ZC3H8	0.99939	5.418e-05	0.074165	NO
MAP3K7;DKFZp586F0420	0.99989	9.0783e-06	136.923	YES
SHKBP1	0.12428	0.21531	1.0416	NO
TROAP	0.9999	8.7121e-06	27.12	YES
GTF2I	0.99995	4.2308e-06	9.2877	YES
NDUFA10	0.99993	6.2134e-06	446.581	YES
DCP1A	0.99997	2.3e-06	66.0575	YES
LSM4	0.99299	0.00089348	1.6649	NO
SFN	0.99986	1.2726e-05	2.4662	YES
TRMT112	1	3.0984e-07	4.9416	YES
ERRFI1	0.99734	0.0003644	20.3806	YES
MOV10	0.96109	0.0047461	0.46864	NO
MRTO4	0.35134	0.13728	0.78116	NO
TRAFD1	0.9992	7.8489e-05	1750.7	YES
CCDC97	0.99907	0.00010438	0.25572	NO
ANXA2P2;ANXA2	0.12869	0.20325	0.80259	NO
PHB2	0.78068	0.030991	1.4238	NO
ILF2	0.18966	0.16858	0.88252	NO
MTHFD2	0.99997	2.6165e-06	2.4346	YES
GTPBP1	0.45015	0.12626	0.88228	NO
MRPL19	0.99756	0.00032605	0.2605	NO
MRPL1	0.99419	0.00077846	0.34637	NO
SPATA5L1	0.13154	0.19956	1.0292	NO
UQCRH	0.99911	9.8036e-05	23.4987	YES
DGCR14	1	3.1668e-07	38.096	YES
ARFGAP3	0.99999	1.3137e-06	30.9662	YES
VDAC3	0.99997	2.9652e-06	12.9471	YES
BRAP	0.99917	8.5833e-05	138.847	YES
FAM103A1	0.80208	0.028621	0.63734	NO
SEC13	0.55518	0.058738	1.4356	NO
IFFO1	0.99487	0.00067227	28.3071	YES
HSD17B10	0.99718	0.00037986	2.5204	YES
FAM115A	1	1.4582e-08	62.2082	YES
PAICS	0.56916	0.057101	1.6514	NO
TOE1	0.98116	0.0028887	0.41589	NO
HSPA6	1	5.9739e-08	373.663	YES
SLC27A4	1	5.5389e-08	161.916	YES
SNRNP40;DKFZp434D199	0.16109	0.18113	1.06	NO
PSME3	0.99986	1.1959e-05	15.9347	YES
CLPB	1	1.0622e-07	62.849	YES
TATDN2	0.99975	2.1333e-05	41.9509	YES
UPF2	0.12431	0.21408	0.82299	NO
GMPS	0.99992	6.7363e-06	15.6195	YES
PYCRL	0.99998	1.9711e-06	11.2009	YES
ALG13	1	9.5868e-09	153.034	YES
AUTS2	0.47195	0.12173	0.757	NO
SLC25A11	1	3.8908e-09	44.5859	YES
DHX37	0.63752	0.046829	0.68701	NO
CNOT2	0.99387	0.00081608	5.2643	YES
BRD8	0.99941	5.014e-05	0.061543	NO
TSPYL1	0.99724	0.00037394	3.3082	YES
RFC2	0.99979	1.8166e-05	1.8487	NO
POLR1C	1	5.2835e-09	11.9523	YES
GTF2H2;GTF2H2C;GTF2H2B	0.99979	1.7052e-05	6.7899	YES
GTF3C3	1	1.8552e-09	13.4827	YES
SELRC1	1	9.091e-09	89.906	YES
FAM98B	0.83501	0.024663	1.3221	NO
ACIN1	0.99453	0.00071356	0.3573	NO
EIF2C2	0.77064	0.031766	0.76971	NO
RANBP2	0.99985	1.3685e-05	33.1578	YES
FAM135A	0.99977	1.9783e-05	47.5967	YES
APBA3	0.80588	0.028394	2.2424	NO
ARCN1	1	7.6355e-08	123.119	YES
TBL2	0.1248	0.20851	0.94441	NO
NCOR1	1	5e-11	60487.2	YES
MIF	0.97859	0.0031559	4.7649	YES
RFC3	0.99995	3.8594e-06	2.3649	YES
TMA16	0.80851	0.028172	0.63717	NO
SET	0.47739	0.1212	0.46242	NO
MAGOH	0.97512	0.0034605	0.53171	NO
COPA	1	2.8069e-08	25.1091	YES
SMARCB1	0.27831	0.15029	0.7845	NO
DNM2	0.99999	1.1387e-06	208.443	YES
RBBP4	0.99999	3.6819e-07	2.7573	YES
PFN1	0.20918	0.16207	0.62293	NO
RFC1	0.97682	0.0033041	0.42932	NO
GIGYF2	1	2.4604e-07	3.7455	YES
POLR3E	0.5	0.11898	1	NO
HIST1H3A;H3F3A;HIST3H3;HIST2H3A;HIST2H3PS2;H3F3C	0.27249	0.1508	0.22497	NO
EIF2S2	0.51336	0.062772	0.46026	NO
EIF3G	0.35089	0.1375	0.76876	NO
DDX54	0.80195	0.028697	0.58187	NO
MYCBP	1	2.1519e-07	13.7832	YES
YTHDF1	0.98317	0.0019848	0.7186	NO
AZI2	0.99753	0.00033134	60.0517	YES
PSMC1	1	1.1158e-08	229.653	YES
KIAA0564	1	8.4858e-08	14.1886	YES
PRDX6	0.19146	0.16715	1.0138	NO
NVL	0.12432	0.21377	1.0133	NO
DDX27	0.12759	0.20418	0.95668	NO
ISOC1	1	5e-11	56812.3	YES
PLOD1	0.93973	0.0075388	0.65029	NO
MEPCE	0.98014	0.0029985	0.63702	NO
DDX46	0.99903	0.00011588	0.073782	NO
MRPS14	0.99385	0.00081993	0.3725	NO
ZRANB2	0.99736	0.00035504	3.7128	YES
PGK1	0.14964	0.18859	0.95573	NO
HAUS3	1	7.8029e-08	65.1013	YES
GPATCH4	0.91086	0.011895	0.41029	NO
GRB2	0.99994	4.7817e-06	7.199	YES
FNIP1;RAPGEF6	1	5e-11	50519.9	YES
HADHB	0.99972	2.3574e-05	5.7243	YES
MAGED4	1	5e-11	69637	YES
DPF2	0.61238	0.049954	0.55983	NO
NA	0.98023	0.0029681	0.34559	NO
PHLDB1	0.59503	0.053665	1.4055	NO
MRPL51	0.18317	0.17059	0.7283	NO
GSPT1	0.99859	0.00018305	4.4909	YES
PSMC6	1	2.9634e-08	99.5074	YES
FAM83B	0.5	0.11898	1	NO
PRR14L	0.99002	0.0012305	8.288	YES
NUP93	0.9988	0.00014564	297.028	YES
BOLA2	0.5352	0.060441	1.3593	NO
XXYLT1	1	6.8924e-09	65.0303	YES
TUBB4A;TUBB4	0.99999	1.0508e-06	629.812	YES
SPTLC1	1	1.7418e-07	208.699	YES
SURF6	0.82436	0.025845	0.53434	NO
ARID1B	0.69406	0.040678	0.53957	NO
ARHGAP21	0.98693	0.0015954	3.3903	YES
RPN1	0.98931	0.0013111	4.9015	YES
FXR2	0.89762	0.014954	0.69156	NO
PIH1D1	0.5	0.11898	1	NO
KIAA0889;SOGA1	1	5e-11	26533.2	YES
PNO1	0.13727	0.19557	0.95266	NO
NSL1	0.5	0.11898	1	NO
SRRM1	0.99571	0.00054358	0.35473	NO
ZFR	0.99064	0.0011487	0.43534	NO
SUPT16H	0.14998	0.18829	1.0469	NO
TCEB1	0.99998	1.9435e-06	20.4854	YES
HAUS5	1	5e-11	44424.1	YES
SRP9	0.99979	1.7719e-05	2.5044	YES
LARP7	0.63709	0.046966	0.65878	NO
PA2G4	0.12445	0.21129	0.62255	NO
RBBP6	0.42942	0.12852	0.8208	NO
ABCF1	0.88286	0.016304	0.57352	NO
IRS2	0.96105	0.0055724	16943.8	YES
DNAJC11	1	5e-11	141962	YES
SIPA1L1	0.99497	0.00064908	0.31727	NO
LSM2	0.16835	0.17729	0.90638	NO
ARGLU1	0.42762	0.12891	0.62643	NO
MRPS12	0.99928	6.6458e-05	0.21063	NO
C2orf47	0.9992	7.9216e-05	2239.6	YES
HDLBP	0.90821	0.012051	1.6325	NO
RANBP9	0.99862	0.00017865	5.7743	YES
ANGEL1	0.4044	0.13129	1.3029	NO
GNAI3	0.99998	1.5064e-06	115.129	YES
FAM168A	0.87041	0.017116	1.4578	NO
C20orf4	1	5e-11	234829	YES
CENPJ;DKFZp667E025	0.97374	0.0035775	8.8042	YES
FAM53C	0.9989	0.00013413	79.6358	YES
LSM14B	0.99347	0.00085567	0.34864	NO
PSMB2	0.99993	6.2991e-06	1427.6	YES
FAM168B	0.99999	4.5562e-07	15.0703	YES
CHD9	0.50059	0.064993	0.14143	NO
PLRG1	0.51282	0.062954	0.51809	NO
NUP205	1	5e-11	191666	YES
SMARCC2	0.86203	0.01778	0.41591	NO
SCO2	1	9.4154e-08	1228.23	YES
MAP7D1	0.12455	0.21005	0.88159	NO
NUP133	0.99918	8.3611e-05	774.273	YES
UTP14A	0.1294	0.20202	1.0763	NO
ZNF608	0.99878	0.00014862	0.2577	NO
SRPR	0.99992	7.1077e-06	633.93	YES
WRNIP1	1	5e-11	124017	YES
ZCCHC6	0.24835	0.1547	0.87643	NO
SAV1	1	5e-11	24436.7	YES
SLC3A2	0.9999	8.5941e-06	19.7882	YES
CDKN2A	0.99932	6.0455e-05	4.3142	YES
CYC1	1	5e-11	66874.4	YES
DDX24	0.99814	0.00025038	2.3882	YES
ARHGEF2	0.38007	0.13378	1.2256	NO
MRPL24	0.95559	0.0060776	0.68248	NO
SRSF2	0.99829	0.00023023	0.19973	NO
RBM28	0.57188	0.056619	0.55459	NO
SEH1L	0.99534	0.00058824	5.3682	YES
CDC7	0.99999	4.4563e-07	202.347	YES
PSMC3	1	2.3549e-07	41.1394	YES
MELK;MELKv3	0.1845	0.1703	1.5988	NO
BCR	0.70064	0.040101	0.66429	NO
ZC3H11A	0.99678	0.00042449	0.37774	NO
DNAJC8	0.99879	0.00014663	0.025987	NO
USP15	0.99989	9.7205e-06	13.9522	YES
WDR61	0.9992	8.1401e-05	0.18319	NO
RPL22L1	0.91211	0.011742	0.2392	NO
PTCD3	0.43932	0.12738	0.68142	NO
FAR1	1	5e-11	117818	YES
ZNF593	0.4575	0.12461	0.87408	NO
EP400	0.99828	0.00023154	0.083222	NO
TPP1	0.99998	1.8118e-06	34.9872	YES
CITED2	1	5e-11	52726.5	YES
RRP12	0.12684	0.20572	0.99752	NO
TARS2	0.99903	0.00011339	40.9312	YES
HLA-B	0.99999	6.4845e-07	418.949	YES
EIF5B	0.97363	0.003604	0.57519	NO
MRPL23	0.77717	0.031329	0.57057	NO
RG9MTD1	0.99926	6.783e-05	4.9211	YES
POLR2H	0.99999	9.3785e-07	8.2001	YES
DYRK1A	1	5e-11	36160.4	YES
DDX23	0.13346	0.19802	0.96128	NO
ST13;ST13P5;ST13P4	0.99279	0.00093325	4.2226	YES
RBM14/RBM4_fusion	0.15265	0.18619	1.0282	NO
NUDC	1	3.8235e-08	41.4047	YES
NOTCH3	0.93467	0.009621	6.662	YES
FOXC1	0.99917	8.6577e-05	85.0347	YES
NFATC1	0.98348	0.001947	4.925	YES
NAA10	0.99998	1.4841e-06	9.5186	YES
WDR5	0.62909	0.047801	0.21627	NO
CXorf57	1	8.3138e-08	18.2985	YES
GCDH	0.99788	0.00027972	19.0612	YES
PPIP5K2	1	5e-11	55684.7	YES
ANKRD52	0.97988	0.0030494	10.4515	YES
MARK2	0.42357	0.12969	0.71892	NO
USP10	0.20364	0.16319	0.77682	NO
KRT10	0.87191	0.016956	0.008565	NO
RPUSD4	0.9893	0.0013174	0.35103	NO
BAG2	0.99994	5.0031e-06	8.7255	YES
EIF6	0.20711	0.16291	0.65691	NO
BMS1	0.9808	0.002918	1.4858	NO
EIF2B3	0.99999	9.2254e-07	10.5612	YES
TRA2B	0.96904	0.0040529	0.32382	NO
RBM7	0.9715	0.0037848	0.57542	NO
CDC25A	1	5e-11	21678	YES
SLC25A1	0.99992	6.5597e-06	19.3642	YES
RBM8A	0.99877	0.00015063	0.32414	NO
PTPN13	0.97422	0.003538	6.3171	YES
MRPL38	0.98466	0.0018376	0.55504	NO
IPO7	0.99925	7.0603e-05	3.3699	YES
UGGT1	1	5e-11	98190	YES
SRM	1	1.1412e-07	37.5472	YES
SART3	0.60689	0.05157	0.69893	NO
SARNP	0.20826	0.16235	0.82311	NO
TNPO1	0.99999	7.7304e-07	51.8348	YES
ZMYM4	0.76673	0.032562	2.3172	NO
ZNF24	1	2.5669e-07	4.0732	YES
TFB2M	1	5e-11	82847.6	YES
EIF4ENIF1	0.38232	0.13314	1.6021	NO
NDUFB10	0.99994	5.2309e-06	34.5826	YES
PCNP	0.99934	5.7266e-05	0.036954	NO
PTGES3	0.99484	0.00067893	95.1335	YES
NOP14	0.99857	0.00018529	1.578	NO
MRPL43	0.12902	0.20294	0.96025	NO
TNRC6A	0.14397	0.19101	0.76969	NO
ANKRD11	0.60894	0.051128	1.3418	NO
PPM1B	0.99519	0.00060395	18.914	YES
RIOK2	0.97667	0.0033513	2.8171	YES
SNRPB2	0.99805	0.00026466	0.1109	NO
HCFC1	0.99999	4.087e-07	3.774	YES
ASCC1	0.15544	0.1847	0.84751	NO
CBX3	0.99929	6.3779e-05	2.5087	YES
DCTN1	0.99405	0.00079704	4.5865	YES
DDX17	0.98001	0.0030391	0.48959	NO
TCEB2	0.99998	1.3765e-06	4.2579	YES
RRP15	0.56262	0.058076	0.66298	NO
GSTP1	0.55268	0.059072	0.27669	NO
PGAM1	0.66114	0.044432	0.40104	NO
EIF3B	0.81571	0.027308	1.4061	NO
GFPT1	0.99972	2.4157e-05	22.0053	YES
PDHB	0.99986	1.226e-05	20.3717	YES
MRPL48	0.94141	0.0073183	0.77513	NO
SDF2L1	1	4.0221e-08	35.6665	YES
TRMT1L	0.83563	0.024599	0.6349	NO
UBL4A	0.99999	7.299e-07	83.2582	YES
ZWINT	0.99904	0.00011091	81.9331	YES
ZC3H14	0.99841	0.00020746	0.27127	NO
CNOT7	0.99904	0.00011256	5.3215	YES
DSN1;C20orf172	1	5e-11	25075.6	YES
FLNA	0.74903	0.034398	1.5355	NO
MYO1E	1	2.962e-07	5.4897	YES
HLA-A	0.99997	2.5794e-06	10.6514	YES
TXN	0.99457	0.00070654	3.2727	YES
LRPPRC	1	3.1225e-08	31.0726	YES
AHR	0.99798	0.00027057	19.3022	YES
RNF220	0.5	0.11898	1	NO
LIN7C	0.91851	0.011267	0.5329	NO
SMAP;C11orf58	0.99999	9.532e-07	26.5787	YES
NOP56	0.17759	0.17377	0.87067	NO
KCNT1	0.60725	0.051423	0.88712	NO
SKP1	0.99998	1.3346e-06	15.0997	YES
OBSL1	0.1433	0.19192	1.003	NO
ECD	1	5e-11	85461.1	YES
GCLM	0.98425	0.0018727	3.4525	YES
RAD51	0.99785	0.00028599	0.084544	NO
RC3H1	0.61032	0.050393	0.70765	NO
MIS18A	0.99704	0.00039002	20.5108	YES
HSD17B12	1	5e-11	80143.7	YES
AHSA1	0.99874	0.00016274	429.67	YES
PRSS1;TMPRSS13;PRSS2;TRY6	0.1243	0.2147	0.71562	NO
MYL1	0.38945	0.13272	0.87264	NO
SUFU	0.9821	0.0028128	10436.8	YES
NEMF	0.18538	0.16973	0.76655	NO
STRBP	0.65667	0.044948	2.9387	NO
WDR26	0.99846	0.00020021	8.8434	YES
KCMF1	1	5e-11	69391	YES
ARHGAP32	1	2.5137e-07	6.0245	YES
GIDRP88	1	5e-11	9674.49	YES
GSK3B	1	5e-11	23937.8	YES
COPB1	0.9999	8.2517e-06	96.6236	YES
PSMD11	1	2.2931e-08	69.1989	YES
EIF2AK2	0.95429	0.0061838	0.52582	NO
CCDC124	0.23497	0.15577	0.50667	NO
ARL6IP4	0.99002	0.0012365	0.165	NO
KPNA3	1	5.6838e-08	4.2916	YES
CHTOP	0.99463	0.00069605	0.33196	NO
SUGP2	0.45168	0.12607	0.70638	NO
LSM3	0.20217	0.16403	1.0754	NO
TFAP2A;TFAP2C;TFAP2E	1	5e-11	30778.4	YES
SLC39A7	1	8.6677e-08	121.256	YES
PRPS1;PRPS1L1	0.99889	0.00013505	6.1845	YES
PUM2	0.99214	0.00097513	0.27333	NO
HSP90AB2P	1	2.1056e-07	26.5213	YES
WIBG	0.9973	0.00036817	0.22299	NO
POLR2J1;POLR2J;POLR2J3;POLR2J2	0.69228	0.041258	2.2245	NO
SF3B4	0.99949	4.0549e-05	0.07873	NO
RBM15	0.95893	0.0058158	0.53539	NO
FARSB	0.94411	0.0069435	0.54952	NO
LZTS2	0.99957	3.4272e-05	6.3499	YES
DDA1	1	5e-11	28711.5	YES
MAPKAP1	1	5e-11	14644.2	YES
DNAJB6	0.99999	6.8858e-07	9.8818	YES
DDX18	0.16554	0.17876	0.78485	NO
SRSF11;SFRS11	0.34944	0.13862	0.72601	NO
DKC1	0.14015	0.19344	0.88486	NO
ACSL3	1	4.5856e-08	51.6772	YES
CCT6B	0.99997	2.77e-06	18.7816	YES
MRPL50	0.66696	0.043925	0.80774	NO
OPA1	0.99998	2.084e-06	337.146	YES
ATP5O	0.92366	0.01072	2.0473	YES
NOP16	0.9284	0.010076	0.5612	NO
IPO8	1	5e-11	46716.5	YES
PEAK1	0.63047	0.047661	1.314	NO
MT-ATP8	0.99984	1.4875e-05	29.3234	YES
MRPL28	0.99935	5.664e-05	0.44879	NO
ERBB2IP	0.62336	0.048367	1.0548	NO
AHCY	0.68851	0.041728	2.0156	NO
CDC20	1	9.0347e-08	8.3486	YES
PJA1	0.99958	3.341e-05	103.892	YES
PYGL	0.49661	0.11932	1.6077	NO
SPECC1	0.5968	0.053362	1.3096	NO
RAB39A	0.99947	4.47e-05	4.6829	YES
SRP68	0.31473	0.14368	1.2452	NO
SFSWAP	0.84552	0.023547	0.54902	NO
N4BP2	0.99868	0.00016899	2.2478	YES
NUFIP1	0.12984	0.20171	0.87789	NO
RP9	0.94742	0.0066151	0.33537	NO
FOXK1	0.99691	0.00040698	6.7503	YES
SNRPF	0.98463	0.001855	2.9246	YES
NA	0.97277	0.0036581	2.9372	YES
QIL1	0.99905	0.00010927	1302.08	YES
CWF19L2	0.43393	0.12814	1.2681	NO
RCC2	0.93749	0.0076798	2.2131	YES
HIST1H2AC;HIST1H2AB;HIST3H2A	0.12526	0.20696	1.0107	NO
DDX56	0.28855	0.1483	0.78958	NO
MED1	0.18989	0.16829	1.1734	NO
CDKAL1	1	5e-11	124032	YES
PTMA	0.29401	0.14707	0.27865	NO
TMED10	0.99981	1.662e-05	11.9243	YES
SEC16A	0.99959	3.2138e-05	5.6336	YES
SCAMP3	0.99998	1.9989e-06	1427.57	YES
2007-03-01	0.99892	0.00013231	59.457	YES
DUS3L	0.12708	0.20541	0.9628	NO
NUPL2	0.97214	0.0037278	0.5714	NO
KIAA1731	1	5e-11	19077.3	YES
MRPL46	0.99755	0.0003278	0.46946	NO
ZBTB1	1	5e-11	13401.1	YES
VDAC1	0.98971	0.001267	4.3422	YES
ASCC2	0.86445	0.017497	1.4224	NO
H1F0	0.19128	0.16744	1.0511	NO
FUBP1	0.98012	0.0030086	0.39544	NO
FAM96B	0.99916	8.9575e-05	868.309	YES
KATNAL2	1	1.02e-07	16.8392	YES
RPL39;RPL39P5	0.46152	0.1237	0.33118	NO
MCM5	1	3.3062e-07	6.9105	YES
DDX47	0.30818	0.14463	0.8052	NO
MRPS11	0.99536	0.00058514	0.21011	NO
EIF3K	0.52299	0.061146	1.2469	NO
FAM203B;FAM203A	0.99999	8.0248e-07	12.1752	YES
EEF1E1	0.99992	7.0125e-06	4.1951	YES
U2AF2	0.94142	0.0072911	0.42019	NO
UBE2G2	1	5e-11	170737	YES
MRP63	0.89489	0.015382	0.37281	NO
HERC2	0.20292	0.16347	0.56472	NO
TUBGCP6	1	5e-11	24139	YES
MRPS18A	0.99776	0.00029411	0.36176	NO
DNAJA3	1	3.5279e-07	22.6064	YES
HNRNPA1	0.98666	0.001626	0.39818	NO
TTK	0.99993	6.0423e-06	3.8199	YES
ZFC3H1	0.75792	0.033463	1.314	NO
ZC3H4	0.73056	0.036802	0.51086	NO
TAB2	0.99941	5.128e-05	16.7942	YES
NFX1	0.99173	0.0010155	0.47987	NO
RADIL	1	5e-11	71724	YES
RPL29	0.46095	0.12388	0.21099	NO
ZNF768	0.12452	0.21067	0.93779	NO
ZCCHC17	0.98607	0.0017197	0.55114	NO
NUMB	0.99958	3.2559e-05	6.5764	YES
QARS	0.64381	0.046011	1.4589	NO
MCM7	0.99996	3.5257e-06	20.5384	YES
PLEKHA5	0.83067	0.025441	2.3162	NO
SFXN2	1	5e-11	71042.5	YES
SLC25A12	0.99991	7.9181e-06	192.392	YES
CDC37	0.95578	0.0060568	2.6777	YES
DTWD2	0.99997	2.3339e-06	20.611	YES
FAM82A2	1	5e-11	115285	YES
PDS5A	0.99467	0.00068914	186.845	YES
PIK3R3	1	3.4623e-09	157.252	YES
TOMM20	1	1.4265e-07	6.3946	YES
GAR1	0.59021	0.054581	0.55733	NO
SUMO2;SUMO3;SUMO4	0.99941	5.0709e-05	4.6666	YES
PWP1	0.35522	0.13639	1.3212	NO
MYH9	0.5623	0.05824	0.49076	NO
SS18	0.91581	0.011518	0.36448	NO
OXA1L	1	1.1451e-08	40.8735	YES
NA	0.99598	0.00051801	0.3327	NO
MAEA	1	1.4568e-07	10.5543	YES
DLG1	0.9993	6.1784e-05	0.089306	NO
NHSL1	1	5e-11	13750	YES
POLR2C	0.99994	5.0773e-06	21.856	YES
SMARCD2	0.81248	0.027735	0.47452	NO
MYO6	0.99988	1.0509e-05	135.515	YES
SRSF4	0.99845	0.00020381	0.097797	NO
SMNDC1	0.99825	0.00023808	0.26892	NO
XPOT	1	5e-11	126032	YES
OCIAD1	0.99877	0.00014962	34.2151	YES
GTF3C4	0.99967	2.5479e-05	4.1709	YES
CS	0.99997	3.1304e-06	5.7608	YES
CRTC3	1	5e-11	20847.3	YES
VAC14	1	5e-11	30531.1	YES
VPS45	1	5e-11	42691.4	YES
MST4;STK24;STK25	0.99999	1.0677e-06	234.763	YES
ALG1	1	5e-11	126062	YES
ILK	0.99146	0.0010516	6.3018	YES
TMEM33	0.99999	8.4718e-07	44.3643	YES
DCAF10	0.99913	9.4918e-05	122.935	YES
CCDC86	0.93491	0.0095641	0.53518	NO
EDC4	0.35957	0.13551	1.2088	NO
PARG	1	5e-11	14132.4	YES
TBL1X	1	5e-11	13525.6	YES
ANKRD54	0.9821	0.0028128	48510.5	YES
IGF2R	1	2.7871e-07	24.265	YES
MORF4L2	0.99075	0.0011374	0.33363	NO
ACACA	1	5e-11	9176.71	YES
ALMS1	1	5e-11	36047.5	YES
SMARCD1	0.61925	0.048939	1.7237	NO
IARS2	0.90247	0.012373	2.4121	NO
RBM20	0.84127	0.024035	3.8586	NO
UNC45A	0.99809	0.00025601	35.3937	YES
KTN1	0.18244	0.17146	0.84738	NO
TIMMDC1	0.99903	0.00011422	1345.75	YES
MTHFD1L	0.99939	5.3594e-05	9.7595	YES
SSBP3	0.99876	0.00015465	0.12947	NO
PDHA1	0.99998	1.643e-06	8.9641	YES
UQCRQ	0.99999	6.1023e-07	16.9684	YES
YWHAH	0.99973	2.2428e-05	2.2481	YES
EEF1B2	0.21675	0.15985	0.5336	NO
RPL7L1	0.29311	0.14731	0.80655	NO
RFXANK	0.85748	0.018071	0.42498	NO
SAMHD1	0.99996	3.2714e-06	23.8191	YES
PPP1CC	0.99975	2.1071e-05	2.2272	YES
POLR2E	0.99997	2.6543e-06	4.2644	YES
UBTF	0.17625	0.17407	1.1885	NO
PSMD2	0.99999	4.7571e-07	180.078	YES
SMU1	0.98489	0.0018027	2.3994	YES
C3orf26	0.14143	0.19283	0.85548	NO
SRP72	0.57034	0.05694	1.4223	NO
FAM171A1	0.97972	0.00307	8.6263	YES
TIAL1	0.12439	0.21191	0.60634	NO
HSPE1	0.12442	0.2116	0.55799	NO
RNPC3	0.99876	0.00015566	0.16476	NO
B4GALT4	0.99659	0.00044508	0.18287	NO
CSNK1E	0.41355	0.13048	1.3494	NO
AIP	0.99999	6.2237e-07	46.6337	YES
PRPF31	0.46279	0.12316	0.75394	NO
PRC1	0.19251	0.16687	0.97467	NO
MRPL9	0.98759	0.0015136	0.36974	NO
CBWD2;CBWD6;CBWD3;CBWD5;CBWD1	1	5e-11	101098	YES
FKBP8	1	5.2519e-08	572.378	YES
FKBP4	0.18802	0.16915	2.1202	NO
SSR1	0.99918	8.5091e-05	1143.93	YES
GNB2;GNB4	0.99997	2.6929e-06	968.421	YES
LENG8	1	7.2865e-09	6.0176	YES
POLR2L	1	9.8427e-09	33.3163	YES
GPN1	1	3.6035e-09	22.5298	YES
MTPAP	0.15867	0.18261	1.0997	NO
PEX1	1	5e-11	66699.8	YES
EIF1AX;EIF1AY	0.99106	0.0011155	0.1357	NO
NT5DC2	1	1.0401e-07	13.3311	YES
CPNE3	0.70333	0.039423	0.42174	NO
WDR3	0.25753	0.15234	1.1658	NO
SEC23B	0.16414	0.17964	0.5791	NO
UMPS	0.99999	5.2874e-07	125.861	YES
ANKHD1;FLJ00246	0.86945	0.017223	2.8954	NO
GLI2	1	5e-11	12055	YES
DUSP11	0.84005	0.024159	0.63202	NO
HAUS7	1	5e-11	19574.4	YES
ZCCHC3	0.72999	0.036904	0.50751	NO
PPAN-P2RY11;PPAN	0.17082	0.17641	1.0828	NO
RBM22	0.9911	0.00111	0.51377	NO
TMPO	0.8012	0.028849	0.72811	NO
XRN1	0.99123	0.0010939	3.2472	YES
SMC1A	0.99994	4.7101e-06	18.8874	YES
CCDC59	0.99365	0.00083558	0.44188	NO
MSI1	0.99979	1.7942e-05	6.1284	YES
FARP2	1	5e-11	2177.05	YES
SFXN4	1	5e-11	92795.3	YES
C20orf11	0.99981	1.5813e-05	9.4419	YES
RRP1	0.13105	0.20048	0.79502	NO
OSBPL6	1	5e-11	12009.1	YES
TCF12	0.99972	2.3285e-05	13.7098	YES
SSB	0.99788	0.00028284	0.27785	NO
NHP2L1	0.87906	0.016647	0.64552	NO
RFXAP	0.99232	0.00097028	0.23363	NO
HSP90B1	0.28852	0.14855	0.30599	NO
TDRD3	0.92473	0.010621	0.29986	NO
C1D	0.18281	0.17088	1.1208	NO
FASTKD5	0.9992	7.9945e-05	1576.04	YES
KRI1	0.64725	0.045608	0.53977	NO
DYNLRB1;DYNLRB2	1	1.3972e-07	6.7124	YES
MED12	0.1276	0.20387	0.94741	NO
VPRBP	1	5e-11	20044.8	YES
RCN2	0.99996	3.5777e-06	60.9629	YES
SCO1	0.9821	0.0028128	41456.2	YES
CALU	0.99458	0.00070304	3.6353	YES
HPRT1	0.99861	0.00018194	5.5878	YES
EPPK1	0.96537	0.0043943	2.3906	YES
MYO1D	0.99984	1.4701e-05	2.3507	YES
EIF4G2	0.98124	0.002879	0.55219	NO
DROSHA	0.25256	0.15339	2.2835	NO
CREB5	0.99902	0.00011754	211.863	YES
CDK2	0.99906	0.000106	63.5493	YES
BAG6;BAT3	0.99918	8.2871e-05	2139.49	YES
UGDH	0.99748	0.00033671	10.0185	YES
NISCH	1	5e-11	25085.8	YES
C17orf85	0.98817	0.0014571	0.37351	NO
SIN3A	0.97096	0.003872	1.5894	NO
NOC4L	0.99652	0.00045688	2.4819	YES
SF3A2	0.99747	0.00033852	0.058646	NO
CLASP1	0.74421	0.034592	1.6823	NO
ATP5J2	0.94528	0.0068657	4.8988	YES
SGOL2	0.5848	0.055199	1.9148	NO
CHD1L	0.99877	0.00015163	319.941	YES
FBLN5	0.17466	0.17436	0.77567	NO
TRIM27	0.3548	0.13684	1.2287	NO
NCAPD3	0.99999	4.6566e-07	58.0151	YES
LSG1	0.7016	0.039762	2.1542	NO
C19orf43	0.99499	0.00063924	0.24869	NO
MIS12	1	5e-11	14546.8	YES
RPL10	0.50383	0.064247	2.1263	NO
PUF60	0.75117	0.034208	0.39988	NO
AIMP2	0.75771	0.033555	1.9034	NO
TAB1	0.99903	0.00011505	16.8906	YES
SCAF8;TIAM2	0.98773	0.0015064	3.673	YES
RSBN1L	0.20077	0.16459	1.1224	NO
PDCD6	0.77132	0.031591	2.4237	NO
DLAT	0.42717	0.1291	0.62893	NO
LSM6	0.13235	0.19864	0.73233	NO
MRE11A	0.99998	1.6196e-06	51.2605	YES
AURKB;aurkb-sv2	0.99998	2.172e-06	4.1395	YES
C12orf35	0.60672	0.051718	1.2333	NO
TUBGCP3	0.99585	0.00052361	23.4176	YES
PLAA	0.99885	0.00013977	24.0115	YES
BUB1	0.94949	0.0065175	2.2573	YES
ADD1	0.5	0.11898	1	NO
RMI1	1	5e-11	7211.83	YES
EIF4H	0.12432	0.21346	0.75548	NO
ZNF346	0.94026	0.0074555	0.32918	NO
GEMIN2	0.99998	1.7135e-06	3.3632	YES
DDX52	0.9568	0.0059537	0.71765	NO
AKAP9	0.92789	0.01017	2.9	YES
RPAP1	0.99646	0.00046171	44.7449	YES
TARBP2	0.95998	0.0057209	3.4719	YES
POLE	1	5e-11	41519.2	YES
TCEB3	0.16083	0.18142	0.80795	NO
CCDC75	0.99923	7.4137e-05	0.10314	NO
FAM208B	0.71478	0.037864	1.0819	NO
MAPK6	0.73899	0.035185	2.2807	NO
NA	0.99913	9.3374e-05	792.683	YES
NR3C2	1	5e-11	5866.61	YES
PFKM	0.99919	8.2131e-05	261.404	YES
C3orf17	0.22117	0.15875	1.4888	NO
CPEB3	0.93069	0.0098605	0.94199	NO
TRNAU1AP	0.97784	0.0032226	1.9887	NO
EIF4B	0.99174	0.0010104	0.36085	NO
ABCF2	0.98628	0.0016959	3.6794	YES
EGLN1	1	1.2336e-08	10316.3	YES
TELO2	0.99752	0.00033312	216.879	YES
RFC4	0.1549	0.18529	1.1552	NO
TAGLN2	0.26299	0.15131	0.59811	NO
RIOK3	0.55398	0.058905	0.73154	NO
SKA3	1	5e-11	19604.1	YES
LAS1L	0.99908	0.00010358	225.716	YES
WDR77	0.99438	0.00073486	6.3151	YES
SRBD1	0.97229	0.0037137	0.44491	NO
PAPD5	0.21635	0.1604	1.2416	NO
POLR1B	0.99664	0.00043808	5.7115	YES
DHX8	0.16144	0.18083	0.78656	NO
KRT14	0.23127	0.1563	0.084558	NO
ZNF192	0.81633	0.027237	1.4942	NO
KLHL12	0.59465	0.053817	0.46973	NO
ROBO1	0.9992	7.7761e-05	1612.43	YES
SIK2	0.13634	0.19618	0.80134	NO
C7orf50	0.98641	0.0016803	0.4124	NO
TMEM165	1	5e-11	48573.3	YES
HK2	0.9996	3.0475e-05	23.7506	YES
AURKA	0.95486	0.0061197	2.1136	YES
C16orf88	0.97669	0.0033395	0.27292	NO
APOBEC3C	0.21013	0.16123	0.71943	NO
DNAJC9	0.92777	0.010202	0.28937	NO
GTSE1	0.99916	8.8076e-05	25.5709	YES
CDK11B;CDK11A;CDC2L2	0.38799	0.13293	1.3164	NO
TNKS2	0.18124	0.17175	1.1216	NO
CEP89	0.98155	0.0028503	9.515	YES
MRPS21	0.9713	0.0037992	0.23731	NO
BUB1B	0.99999	1.2337e-06	10.2202	YES
SAMD4B	0.99981	1.6012e-05	16.2414	YES
CD2BP2	0.92795	0.010139	15.1621	YES
AK2	0.97822	0.0031889	3.2652	YES
KIAA1462	1	5e-11	9197.92	YES
ZC3H15	0.12455	0.21036	1.1683	NO
RNF138	1	1.7134e-08	5.3745	YES
PRMT5	1	1.3392e-07	23.6747	YES
ZFYVE16	1	5e-11	18497.4	YES
FAF2	0.99992	6.6477e-06	64.7257	YES
RBM27	0.97097	0.0038428	2.2303	YES
RPTOR	0.9463	0.0067898	9.6995	YES
HMGB3	0.93528	0.0095074	0.00067686	NO
RAF1	0.9992	8.0672e-05	246.855	YES
MARK3	0.53589	0.060267	0.4509	NO
DSTN	0.99985	1.3359e-05	7.5957	YES
NDUFA9	0.99986	1.2109e-05	6.8685	YES
NUP107	1	5e-11	33268.8	YES
AKAP1	0.99955	3.5161e-05	6.1453	YES
LSM7	0.56495	0.057586	0.88281	NO
UTS2	0.19282	0.16658	1.2356	NO
SPAG5	0.15959	0.18231	0.86991	NO
P4HB	0.98914	0.0013366	2.2138	YES
MRPL55	0.96993	0.0039607	0.46335	NO
COQ5	1	5e-11	34120.6	YES
ATP5SL	1	5e-11	25305.7	YES
PRKRIR	0.82478	0.025777	0.55648	NO
DGCR8	0.36963	0.13485	1.3167	NO
MAP4K4	0.99988	1.0244e-05	72.9936	YES
MRPL27	0.99334	0.00086805	0.2655	NO
HEATR2	0.76392	0.033188	2.3561	NO
HAUS4	1	5e-11	13369.2	YES
SMG7	0.99924	7.1304e-05	7.5273	YES
NDUFAF3	1	5e-11	41437.5	YES
LRRC1	0.99954	3.5625e-05	16.6583	YES
FAM195A	0.99068	0.0011431	2.7667	YES
CMAS	0.95118	0.0064239	0.56804	NO
DHCR7	0.5	0.11898	1	NO
SLC39A10	1	5e-11	26874.4	YES
NSA2	0.75734	0.03374	0.45081	NO
RBM42	0.99391	0.00081223	0.17714	NO
CLPX;DKFZp586J151	1	5e-11	110578	YES
TTC17	1	5e-11	8936.64	YES
NCOA2	0.98194	0.002822	2.9642	YES
MON2	0.2848	0.14929	0.58822	NO
KIAA0284	0.9821	0.0028128	5910.77	YES
THEM6	0.99981	1.6414e-05	44.3449	YES
ZNF689	0.93528	0.0095074	4.4048e-06	NO
SSX2IP	0.99948	4.1576e-05	13.747	YES
SMARCA5	0.97127	0.0038137	1.6063	NO
FBN2	0.9194	0.011127	5.7527	NO
ATAD1	0.99998	1.5511e-06	31.6634	YES
UBA1	0.5495	0.059408	1.8712	NO
GLUL	0.99999	9.0729e-07	13.723	YES
BCL7B	0.99743	0.00034761	0.11448	NO
RPF1	0.43828	0.12757	0.56472	NO
TUBGCP2	1	5e-11	17177.4	YES
TBL1XR1	1	5e-11	10167.9	YES
MRPS35	0.99693	0.00040269	0.15991	NO
SMG5	0.99998	2.0271e-06	7.5764	YES
PSMA4	1	1.1686e-07	20.8696	YES
SCNM1	0.24876	0.15444	0.69627	NO
TCERG1	0.22346	0.15821	1.1976	NO
PRMT3	1	5e-11	35913.4	YES
AURKAIP1	0.93745	0.0077087	0.51917	NO
CECR5	1	1.6121e-07	26.204	YES
GCAT	1	5e-11	38392.9	YES
RPAP2	0.99888	0.00013598	9.2403	YES
MED25	0.99448	0.00072065	0.26556	NO
FBRS	0.99911	9.6472e-05	214.542	YES
NDC80	0.89345	0.015469	1.115	NO
IGJ	0.89719	0.014996	2.2397	NO
CKAP2	0.67333	0.04318	1.4004	NO
GCFC1	0.53988	0.060093	0.5972	NO
THOC3	0.99998	1.6665e-06	4.5414	YES
TRIP6	0.99906	0.00010763	15.3093	YES
BCAP31	0.14504	0.1904	1.1412	NO
PRKAR2A	1	2.4294e-08	10.4131	YES
DHRS7B	0.99978	1.9547e-05	22.4275	YES
C19orf29	0.71011	0.038193	0.67021	NO
MRPL49	0.99397	0.00080459	0.1546	NO
STIM2	0.99558	0.0005669	49.4545	YES
RABL3	0.99924	7.2004e-05	5.4029	YES
L3MBTL2	0.5	0.11898	1	NO
SHMT2	0.90937	0.011973	2.881	NO
ACTR1B;ACTR1A	0.99928	6.5785e-05	12.9017	YES
DYNC1I2	0.98948	0.0012794	5.1314	YES
RBMS1	0.96016	0.0057021	0.40188	NO
CHD4	0.85978	0.017837	1.7469	NO
NOC2L	0.97195	0.0037419	2.9314	YES
HINT1	0.98818	0.0014502	3.9632	YES
RIOK1	0.85605	0.018307	2.075	NO
NCKAP5L	0.98362	0.001919	3.5421	YES
SPC24	0.9821	0.0028128	13584.2	YES
KIF1B	0.16434	0.17905	1.1367	NO
CACHD1	1	5e-11	28991.8	YES
PHAX	0.99177	0.0010053	0.2503	NO
ZC3H18	0.94049	0.0074279	0.59109	NO
FAM193A;C4orf8	0.99969	2.4475e-05	8.2076	YES
ADI1	0.9821	0.0028128	11908.7	YES
GEMIN6	0.93684	0.0078535	8.0178	YES
AP3D1	1	1.487e-07	26.8209	YES
HERC6	0.81552	0.02745	0.51859	NO
PRKCSH	0.60822	0.051275	2.1619	NO
DIS3	0.17427	0.17465	0.96301	NO
MTCH1	0.99998	1.4184e-06	263.332	YES
MAPRE2	1	1.9283e-07	110.746	YES
PARP4	1	5e-11	8663.27	YES
MPP5	0.99103	0.0011209	0.3717	NO
EIF2C3	0.39877	0.1321	0.55048	NO
PRKACA;PRKACB	1	5e-11	7973.68	YES
MID1IP1	0.99992	7.2031e-06	27.8928	YES
CAMSAP1	0.9821	0.0028128	6972.31	YES
P4HA1	0.6228	0.048509	1.4902	NO
HIST1H2BJ;HIST1H2BO;HIST1H2BB;HIST2H2BE;HIST1H2BA	0.19658	0.16516	0.58895	NO
NUBP2	0.99839	0.00021115	33.6967	YES
DCTPP1	0.99912	9.5691e-05	0.0022809	NO
MRPL40	0.99739	0.0003513	0.2325	NO
MCCC2	0.99981	1.6211e-05	7.7976	YES
PDZRN3	1	5e-11	6773.33	YES
MLF2	0.99999	8.9204e-07	46.1575	YES
CNN2	1	5e-11	7236.3	YES
ITPKC	1	5e-11	9668.28	YES
UQCRC1	0.99994	5.3081e-06	5.7814	YES
ADSL	0.94647	0.0067397	22.283	YES
TTC27	1	5e-11	40026.7	YES
PRKAA1;PRKAA2	0.5	0.11898	1	NO
SUCLG1	0.99425	0.0007638	8.1888	YES
SDAD1	0.75433	0.034019	8.2976	NO
INVS	0.93528	0.0095074	8959.86	YES
PSMA5	0.99999	1.0339e-06	67.0273	YES
NA	0.50376	0.064433	0.96714	NO
ACTR2	0.99998	1.8375e-06	58.6168	YES
SKAP;C15orf23	0.44884	0.12663	0.73561	NO
TMEM131	1	5e-11	6467.93	YES
COPS2	0.99892	0.00013142	28.2402	YES
ERCC6L	1	5e-11	20294.3	YES
SNRPG	0.50117	0.064806	1.707	NO
ETAA1	0.93222	0.0096798	2.2116	YES
OTUB1	0.99854	0.00019325	14.7194	YES
NCAPH	0.99986	1.181e-05	16.4001	YES
PPIG	0.96327	0.0045007	0.2239	NO
MAP7D2	0.96673	0.0042765	6.424	YES
DMXL2	0.5	0.11898	1	NO
CYFIP1;CYFIP2	0.99994	4.5704e-06	13.4403	YES
TCEAL1	1	5e-11	35446.5	YES
CPVL	0.99857	0.00018641	175.503	YES
STIL	1	5e-11	12516.1	YES
FANCI	1	5e-11	48581.9	YES
PARD3B	0.99512	0.00062949	0.22797	NO
MALSU1	0.96581	0.0043601	0.21068	NO
RING1	0.99999	4.1751e-07	18.1208	YES
KIDINS220	1	5e-11	14802.6	YES
TRMT2A	0.63098	0.047243	1.674	NO
TICRR	0.99964	2.7269e-05	6.2409	YES
APOOL	1	5e-11	65201.3	YES
PPP2R3A	1	5e-11	10694.9	YES
DDX31	0.73347	0.036293	0.40203	NO
IQSEC1	1	5e-11	11855.8	YES
PRPF4B	0.94173	0.0071826	0.51897	NO
NIP7	0.99565	0.00055518	3.4712	YES
KCTD5	0.92954	0.0099827	5.2487	YES
LGMN	0.99975	2.0811e-05	33.8004	YES
PML	1	5e-11	9394.79	YES
COIL	0.66818	0.0438	1.6614	NO
NEDD8-MDP1;NEDD8	0.98472	0.0018114	18.5941	YES
SEC24A	0.96087	0.0056093	2.7941	YES
HOXA1;HOXD1;HOXB1	1	5e-11	6547.23	YES
LPIN1	0.9821	0.0028128	7650.59	YES
RGPD3;RGPD4;RGPD1;RGPD2	0.5	0.11898	1	NO
TRIP4	0.12934	0.20233	1.0558	NO
COX5A	0.14673	0.1895	0.83442	NO
MAP9	0.92674	0.010297	0.51432	NO
HAUS1	0.62	0.048795	1.5238	NO
FBF1	0.94769	0.0065658	21.5743	YES
HAUS2	1	5e-11	12149.2	YES
FAM120C	0.94162	0.0072639	0.60068	NO
CAMSAP2	0.12754	0.20449	0.20783	NO
C18orf25	0.99672	0.00043349	87.565	YES
SLC30A7	1	5e-11	28397.2	YES
KIF5B	0.99997	2.4022e-06	28.206	YES
STK11IP	1	5e-11	21722	YES
WDR62	1	5e-11	13391.3	YES
LUC7L3	0.24568	0.15496	1.1536	NO
KIAA0586	0.99363	0.00083957	4.2871	YES
NAMPT;RP11-92J19.4	0.99999	1.1951e-06	19.9998	YES
TM9SF3;RP11-34E5.1	1	5e-11	19509.5	YES
RBM34	0.83162	0.025245	0.24679	NO
SETDB1	0.3372	0.14111	2.944	NO
RHOT2	1	5e-11	22340.4	YES
CXorf26	1	5e-11	12861	YES
HNRNPU	0.99746	0.00034033	0.28423	NO
SPG20	1	5e-11	63223.7	YES
MRPL18	0.89066	0.015603	0.57775	NO
PDCD5	0.2163	0.16068	1.1569	NO
HSD17B4	0.84179	0.023973	1.5902	NO
RMND5A	0.99726	0.000372	6.6054	YES
RSRC1	0.98459	0.0018638	0.35193	NO
RBM45	0.80173	0.028773	0.76185	NO
PFN2	0.98801	0.001478	2.3693	YES
ATXN10	0.99983	1.5424e-05	14.9471	YES
HTATSF1	0.99918	8.4351e-05	0.037491	NO
ATP5I	0.99251	0.00095135	2.1134	YES
PROSER1;C13orf23	0.99566	0.00055227	10.8269	YES
GOPC	0.99854	0.00019096	11.8577	YES
CIAO1	0.99978	1.9079e-05	18.4521	YES
SFXN1	0.99734	0.00036627	5.3553	YES
HAT1	0.99993	5.468e-06	419.177	YES
TAF2	0.17103	0.17582	0.89315	NO
PDIA3	0.64112	0.046282	0.37454	NO
DLGAP5	0.99023	0.0012068	0.73681	NO
CASZ1	0.99562	0.000561	0.17593	NO
EIF5	0.46007	0.12406	0.87283	NO
TSSC4	0.99985	1.3852e-05	44.0811	YES
MRPL21	0.68783	0.041846	0.62582	NO
MTCH2	0.99985	1.3199e-05	103.25	YES
LARP1B	0.37705	0.13399	1.3479	NO
GLA	0.99998	2.0556e-06	9.3102	YES
DDX10	0.76371	0.033278	1.6843	NO
CDK13	0.34974	0.1384	2.193	NO
ARMC6	0.99901	0.00012089	509.996	YES
UHRF1BP1L	0.85828	0.018012	0.57034	NO
DIMT1	0.69275	0.041142	2.8133	NO
TOP2A	0.22989	0.15658	1.0767	NO
PSMD6	0.99983	1.5236e-05	30.6745	YES
SLIRP	0.9998	1.6832e-05	9.0316	YES
ATP1B3	0.99875	0.00015869	9.4248	YES
G3BP2	0.84941	0.023012	0.0037275	NO
RANBP10	0.99916	8.8825e-05	13.5127	YES
NDUFB4	0.99898	0.00012429	175.184	YES
CCNB1	1	5e-11	12187.1	YES
C19orf53	0.35953	0.13573	0.45989	NO
SLU7	0.86282	0.017666	1.4683	NO
FYTTD1	0.97854	0.0031668	0.34544	NO
KRT16	0.96105	0.0055724	1.3612e-05	NO
RPL26L1	0.78093	0.030907	2.4148	NO
NOC3L	0.60129	0.052607	0.63242	NO
DCAF16	0.99974	2.1601e-05	13.1283	YES
TIMM17B	1	5e-11	24560.8	YES
GLO1	0.98725	0.001543	3.3163	YES
FLII	0.94058	0.0074004	8.3195	YES
SORT1	1	5e-11	23271.1	YES
NUP62	0.99604	0.0005153	7.7704	YES
ZRSR2;ZRSR1	0.99788	0.00028128	0.12776	NO
MSTO1	1	5e-11	45147.3	YES
MKNK1	0.9821	0.0028128	17334.1	YES
POLD1	1	5e-11	35852.3	YES
CPNE1	0.62549	0.048083	1.5804	NO
RIF1	0.48482	0.12068	1.5736	NO
USP16	0.46864	0.12262	1.9941	NO
EIF2A	0.34218	0.14042	0.55822	NO
FASTKD2	0.88739	0.015786	0.29948	NO
HIC2	0.82177	0.026256	2.1289	NO
NSF	0.99908	0.00010278	64.5494	YES
MAGED2	1	5e-11	45215	YES
EYA4	0.99901	0.00011921	36.2619	YES
GPN3	1	5e-11	15185.8	YES
WDR67	0.99447	0.00072419	0.1326	NO
NT5C3	1	5e-11	27074.4	YES
TCOF1	0.24988	0.15391	1.2209	NO
SMC3	0.99943	4.9007e-05	8.8451	YES
CDK14	0.99999	5.8594e-07	7.0577	YES
LMNB1	0.78692	0.030659	2.9839	NO
LDB2	0.99565	0.00055808	0.13259	NO
GADD45GIP1	0.34163	0.14065	0.67511	NO
EEFSEC	0.1507	0.18799	0.88157	NO
ARHGAP39	1	5e-11	9424.07	YES
MEX3A	0.91458	0.011591	2.0883	NO
PTOV1	0.91968	0.011057	5.7918	NO
TRAP1	0.79678	0.029544	2.0571	NO
ENY2	0.76709	0.032384	1.5906	NO
SHROOM3	0.99483	0.00068227	0.18473	NO
KRT6A	0.68998	0.041375	0.015365	NO
FNBP4	0.99709	0.00038795	0.10015	NO
NDUFS7	0.99586	0.00052081	16.849	YES
MCM4	0.99999	5.3958e-07	21.1922	YES
FAM105B	0.99946	4.5751e-05	6.7771	YES
PCMT1	0.99298	0.00089786	4.5815	YES
TTC33	0.98866	0.0013956	0.14917	NO
GPATCH1	0.63796	0.046555	0.57078	NO
TNKS	0.85432	0.018427	2.26	NO
CSNK2B	1	5e-11	21141.3	YES
RSBN1	0.12435	0.21284	0.96721	NO
SAP18	0.99817	0.00024483	0.17363	NO
ZW10	1	5e-11	24502.8	YES
CDK9	1	7.3055e-08	3.818	YES
PCF11	0.95415	0.0062053	8.3601	YES
QTRTD1	1	5e-11	22805.2	YES
CSNK2A2	0.9111	0.011856	3.7119	NO
FAM193B	0.99933	5.9167e-05	3.3194	YES
NCOA4	1	5e-11	12012.2	YES
MORF4L1	0.98648	0.0016647	0.17712	NO
HOXA5	0.97096	0.0038574	0.46774	NO
ANKRD44	1	5e-11	10291.3	YES
NOSIP	0.99962	2.8423e-05	3.5375	YES
ABHD12	1	5e-11	66037.9	YES
DPT	0.22853	0.15712	0.67763	NO
EIF4E2	0.99286	0.00091988	82.6138	YES
PGM3	1	5e-11	54759.9	YES
MRPL53	0.9417	0.0072368	0.39503	NO
TSC2	1	5e-11	40290.9	YES
ZFPL1	1	5e-11	15453.8	YES
ERCC3	0.97397	0.0035642	4.5518	YES
MED10	0.98641	0.0016881	0.30712	NO
AKAP13	0.93528	0.0095074	858.707	YES
CSNK2A1	0.988	0.001485	1.8077	NO
PFDN2	0.99992	6.8274e-06	16.403	YES
SEC61A1;SEC61A2	1	5e-11	55284.6	YES
TMEM201	1	5e-11	17352.9	YES
PPP5C	0.99995	3.8011e-06	43.8846	YES
EBP	0.99777	0.00029247	183.668	YES
TGS1	1	5e-11	16704.8	YES
NEURL4	0.70255	0.039536	0.57026	NO
SDF2	0.91883	0.011232	5.5907	NO
RPAP3	0.99879	0.00014762	103.927	YES
MCC	0.971	0.0038283	14.2423	YES
SPTY2D1	0.28952	0.14805	1.3298	NO
STK4	0.96105	0.0055724	3564.25	YES
RAP1B;RAP1A	0.20096	0.16431	0.7696	NO
CDK5	1	1.1964e-07	60.4861	YES
NDUFAF4	0.99873	0.00016375	735.518	YES
ABT1	0.9233	0.010753	0.526	NO
SREK1IP1	0.51984	0.062044	0.70358	NO
CISD1	1	5e-11	16964.9	YES
EAPP	0.99989	9.4622e-06	52.1413	YES
ZNF295	0.84941	0.023012	0.0039306	NO
TMEM109	0.9991	0.00010038	37.6156	YES
ZIC2	0.99525	0.00060076	2.5884	YES
YIPF5	1	5e-11	13610.9	YES
COPB2	0.9975	0.0003349	3.8232	YES
KEAP1	0.99792	0.00027816	26.7881	YES
RNF2	0.7076	0.038526	2.2618	NO
TRIM33	0.92104	0.010989	4.9048	YES
SAE1	0.99676	0.00042673	75.5384	YES
MKLN1	1	5e-11	34510.1	YES
EPAS1	0.98159	0.0028408	0.35717	NO
PFDN6	0.99997	2.472e-06	29.3297	YES
SUPT5H	0.5078	0.06369	0.96323	NO
MDN1	0.9742	0.003551	3.4996	YES
MTERFD1	0.12514	0.20758	0.73019	NO
CAMK2D	0.92856	0.010045	3.469	YES
PSMD7	0.9821	0.0028128	28493.8	YES
PATZ1	0.82525	0.025709	0.49477	NO
HAUS8	0.921	0.011023	2.9712	YES
RNF126	1	5e-11	52299.9	YES
EIF1B;EIF1	0.93734	0.0077664	0.47398	NO
ASPH	0.75063	0.034303	1.5067	NO
RAC1	0.96108	0.0047653	1.4329	NO
ATG2B	0.99719	0.00037591	6.3607	YES
POLDIP2	0.86338	0.017553	0.059633	NO
CUL2	0.90137	0.01458	5377.1	NO
PRCC	0.99843	0.00020623	0.027873	NO
EXD2	1	5e-11	45917.4	YES
TSG101	0.9953	0.00059136	49.5946	YES
SLBP	0.99911	9.8816e-05	2.3316	YES
RELA	0.79891	0.02908	4.6192	NO
CAMK2G;CAMK2B	0.99978	1.8848e-05	23.8185	YES
MED8	0.4012	0.13149	0.67207	NO
UTP20	0.30163	0.14512	1.711	NO
CLTB	0.99304	0.00088912	0.43683	NO
PSMD1	0.99864	0.00017429	79.3854	YES
WDR52	0.99267	0.00094673	8.2909	YES
SNRNP48	0.96085	0.0056277	0.4316	NO
C9orf114	0.30943	0.14439	0.70559	NO
PAAF1	0.99996	3.4227e-06	28.3934	YES
TMCO7	1	5e-11	28098.5	YES
C1orf149;MEAF6	0.85085	0.018731	0.43694	NO
ITIH1	0.97477	0.0034732	0.22769	NO
MYO19	0.99922	7.4854e-05	8.3312	YES
GRSF1	0.15857	0.18291	0.82589	NO
KDM1A	1	5e-11	25705	YES
NPEPPS	0.997	0.00039421	24.1952	YES
PDLIM7	1	5e-11	13752.9	YES
LNX2	0.99896	0.00012516	0.27763	NO
HNRNPA1	0.5	0.11898	1	NO
PAPD4	0.99844	0.00020502	0.27539	NO
CDKN2A	0.99729	0.00037007	4.8006	YES
MAP3K5	0.83315	0.02492	1.8014	NO
DCD	0.66557	0.044178	0.017146	NO
SLC2A1	1	5e-11	32587.8	YES
IDH3B	0.99994	4.6402e-06	11.6934	YES
GTF3C2	0.99995	3.7427e-06	4.8027	YES
DECR1	0.59695	0.05306	1.5916	NO
TMX3	0.99969	2.4795e-05	237.404	YES
MTBP	1	5e-11	7369.64	YES
USP24	1	5e-11	13336	YES
CSNK1A1	0.78822	0.030577	1.9028	NO
POLR3B	0.81566	0.027379	2.6986	NO
HJURP	0.99575	0.00053782	9.4914	YES
INO80B	0.99909	0.00010198	4.9667	YES
FAM171A2	0.8235	0.025913	1.0818	NO
ATP6V1H	1	5e-11	21648.7	YES
MKI67IP	0.42177	0.12988	1.533	NO
PNPT1	0.35422	0.13706	0.58458	NO
RRM1	0.96686	0.0042599	4.8771	YES
TCF3	0.99974	2.2144e-05	3.6571	YES
RPL37	0.67628	0.042934	0.24519	NO
MED15	0.99169	0.0010257	0.35982	NO
HSPA4L	0.99881	0.00014366	3.8298	YES
KRT5	0.78961	0.030416	0.02007	NO
TAF4B	0.47112	0.12208	0.6583	NO
AP3M1;AP3M2	1	5e-11	20038.8	YES
DDX42	0.99916	9.0323e-05	0.10931	NO
CPSF6	0.94173	0.0072097	0.36	NO
DYNC1LI1	0.95329	0.0063346	2.9813	YES
ANAPC1	1	5e-11	11115.7	YES
CXorf56	0.17192	0.17553	0.41822	NO
UQCR10	1	5e-11	31558.7	YES
MTUS1	0.5	0.11898	1	NO
CNP	1	5e-11	23083.1	YES
FBXO30	0.99835	0.00021869	18.7793	YES
RNF40	0.99778	0.00029084	41.3821	YES
PTPN1	1	5e-11	25928.5	YES
ZNF638	0.43701	0.12776	1.4724	NO
KIFC1	0.98138	0.0028598	3.8302	YES
ARAF	1	5e-11	20380.4	YES
PRIM1	0.99853	0.00019553	73.9352	YES
BRCC3	0.99846	0.00020141	54.9649	YES
ZNF622	0.99513	0.00062629	3.105	YES
PITX1	0.99979	1.8393e-05	3.2783	YES
C21orf2	0.5	0.11898	1	NO
TFB1M	0.4538	0.12571	1.3035	NO
ZZEF1	0.99039	0.0011717	1.9211	NO
TCF20	0.5	0.11898	1	NO
GALK1	1	5e-11	18851.2	YES
AUP1	1	5e-11	61163.7	YES
MRPL30	0.99612	0.00050207	0.105	NO
RBM4	0.99893	0.00012783	3.326	YES
STX16-NPEPL1;STX16	1	5e-11	14247.1	YES
ADCK3;CABC1	1	5e-11	24141	YES
MLLT11	1	5e-11	28282.7	YES
METTL17	0.93135	0.0097697	0.45342	NO
RBPMS	0.98932	0.0013047	0.75326	NO
WDR59	1	5e-11	5722.45	YES
FBXO5	0.46882	0.12244	0.65715	NO
TTLL12	1	5e-11	6454.94	YES
NDEL1	0.47497	0.12155	0.78909	NO
PSMD14	0.98716	0.0015579	74.0464	YES
SUGP1	0.99895	0.00012605	0.081278	NO
DBR1	0.87104	0.017009	1.1604	NO
TNRC6B	0.99361	0.00084356	0.29582	NO
POLR1A	0.99094	0.0011318	3.3063	YES
DHCR24	1	5e-11	13237.3	YES
MAP7	0.12451	0.21098	0.95407	NO
TBC1D4	1	5e-11	64948.2	YES
ZFP36L2	0.90677	0.012291	2.1073	NO
CNOT8	0.99035	0.0011833	14.5945	YES
PARK7	0.96488	0.0044291	2.849	YES
LEF1;TCF7L2;TCF7L1;TCF7	1	5e-11	11697.8	YES
ASNA1	0.99862	0.00017974	36.8311	YES
GNAS	1	5e-11	39303.3	YES
MRPL54	0.99858	0.00018417	0.36504	NO
NHP2	0.12599	0.20665	0.98961	NO
KIF11	0.95409	0.0062268	2.6939	YES
MRPS33	0.92565	0.010458	0.2634	NO
TXLNA	0.8963	0.015124	2.9485	NO
CEP350	0.97825	0.0031778	1.0663	NO
ATP5H	0.98333	0.0019658	6.7049	YES
NAB1	0.90137	0.01458	1919.58	NO
PCID2	0.99867	0.00017321	2.6481	YES
TOMM22	0.99786	0.00028441	33.9442	YES
POP7	0.12463	0.20975	1.017	NO
HLA-B	0.5	0.11898	1	NO
MTA2;DKFZp686F2281	0.99993	6.4721e-06	3.6614	YES
ZCCHC9	0.56863	0.057262	1.4512	NO
RAVER1	0.99999	9.6858e-07	2.7993	YES
NA	0.97615	0.003411	0.13456	NO
WBSCR22	0.15554	0.1844	0.71072	NO
PAN3	0.22202	0.15848	0.76457	NO
MTMR14	1	5e-11	3661.95	YES
PABPN1	0.99354	0.00085159	0.22215	NO
GPBP1L1	0.9873	0.0015356	185.331	YES
MAP2K7	0.91621	0.011445	0.40649	NO
NOL7	0.22571	0.15766	0.64345	NO
PPP1R10	0.26235	0.15182	0.57745	NO
PDE12	0.99939	5.3012e-05	3.9405	YES
IFT172	1	5e-11	12618.7	YES
NIN	0.60575	0.052161	1.3319	NO
TBC1D15	1	5e-11	28417.5	YES
ANKS6	0.93648	0.0079118	0.41727	NO
DCTN2	0.98681	0.0016107	2.3714	YES
NCAPD2	0.97436	0.003525	4.4789	YES
SLAIN2	0.5	0.11898	1	NO
KDM3B	1	5e-11	7829.21	YES
ASPM	0.99886	0.00013882	65.9117	YES
TRRAP	0.98715	0.0015654	0.18188	NO
HLA-C	1	5e-11	18030	YES
AASDHPPT	0.99992	6.9184e-06	33.9465	YES
EIF2B1	0.99926	6.8521e-05	2.1619	YES
TUBA4A	1	5e-11	7310.42	YES
CDC42	1	3.2874e-08	7.8969	YES
DENND4A	0.99116	0.0010993	5.1494	YES
STIM1	0.9821	0.0028128	5916.84	YES
RAB11B;RAB11A	0.14095	0.19313	0.76631	NO
ARF3;ARF1	0.79175	0.030175	3.2301	NO
FBXO3	0.99491	0.000659	11.5496	YES
RPS15	0.94494	0.0068914	0.27143	NO
MFAP1	0.99234	0.00096081	0.19056	NO
FKBP5	0.91912	0.011162	5.1809	NO
SPECC1L	0.99893	0.00012962	0.022058	NO
CDKN2AIP	0.42699	0.1293	1.4284	NO
METTL13	0.94712	0.0066645	2.0121	YES
UBAP2L	0.84941	0.023012	0.0025322	NO
HMMR	0.99029	0.0011892	26.1187	YES
CDK12	0.96303	0.0045374	2.4532	YES
THOC6	0.8216	0.026325	1.5356	NO
STOML2	1	5e-11	14304.5	YES
ZNF891;ZNF573	0.92372	0.010687	0.50679	NO
MED17	0.60902	0.050981	0.48949	NO
C4orf21	0.93741	0.0077375	0.42509	NO
CASK	0.99772	0.00030731	0.36777	NO
MAZ	0.82913	0.025507	1.6308	NO
ATP6V1A	0.99608	0.00050999	98.1542	YES
NUP188	1	5e-11	12830.7	YES
ARHGEF7;ARHGEF6	0.9821	0.0028128	4915.5	YES
BCKDK	0.16812	0.17758	1.1287	NO
ASNS	0.70479	0.038861	1.7848	NO
WDR60	0.95881	0.0058544	2.7309	YES
SLC25A21	1	5e-11	29783.7	YES
CTBP1	0.99986	1.2569e-05	70.8534	YES
RBFOX2;RBM9	0.34337	0.13997	1.5379	NO
TTN	0.23793	0.1555	0.94486	NO
PISD	1	5e-11	12068.4	YES
CLNS1A	0.96105	0.0055724	9782.07	YES
SENP1	1	5e-11	4690.33	YES
CDC42BPA	0.14532	0.1901	1.077	NO
ABCE1	0.99948	4.1062e-05	6.8018	YES
PCM1	1	5e-11	10048.4	YES
PTPN14	0.63872	0.046419	1.1273	NO
TIMM13	0.99434	0.00074566	5.0028	YES
MSI2	0.84463	0.023668	2.3966	NO
SARS2;FBXO17	0.99131	0.001078	38.7151	YES
FPGS	1	5e-11	34454.5	YES
DDX55	0.1517	0.18709	0.70091	NO
NCLN	0.84872	0.023129	2.3691	NO
MKI67	0.61612	0.049372	1.3081	NO
HOXB6	0.86515	0.017441	1.2184	NO
SIRT1	1	5e-11	9810.25	YES
KIAA0913	1	5e-11	3666.88	YES
LEPRE1	0.3753	0.1342	1.2702	NO
TRIP13	1	5e-11	46324.1	YES
RBM26	0.97302	0.0036443	2.5308	YES
HSDL2	1	5e-11	12825.6	YES
ZNF207	0.97715	0.0032571	1.8413	NO
CAPN2	0.9999	8.0279e-06	6.1331	YES
RIPK1	1	5e-11	6544.4	YES
CDX2	0.336	0.14134	1.8074	NO
COX6B1	0.89305	0.015513	0.71188	NO
NOL9	0.99999	7.4413e-07	9.6264	YES
HMOX2	0.99895	0.00012693	44.6349	YES
BUD31	0.99144	0.0010569	0.19257	NO
SYNE1	0.5	0.11898	1	NO
ECT2	0.99994	4.5005e-06	7.0091	YES
ERCC4	0.96601	0.0043432	7.9705	YES
NEK1	0.5	0.11898	1	NO
NIPSNAP1	0.86913	0.017277	3.3817	NO
UCK2	0.92316	0.010786	3.8396	YES
ZFP36L1	1	5e-11	6313.54	YES
PDCD2	1	5e-11	20403.3	YES
TIMM44	1	5e-11	9849.62	YES
NAA15	0.17911	0.1729	0.57178	NO
MED23;CRSP3	0.12999	0.2014	0.91379	NO
NDUFS8	1	5e-11	15982.2	YES
ICT1	0.94758	0.0065904	0.41769	NO
PI4KB	0.96105	0.0055724	6612.79	YES
IQCB1	0.99764	0.00031743	170.784	YES
NUP153;NUP153_variant_protein	0.96105	0.0055724	6317.46	YES
ELP3	0.99811	0.00025458	14.2531	YES
PPP6R2	1	5e-11	7305.21	YES
CPSF4	0.16024	0.18172	0.78732	NO
IGBP1	0.99832	0.00022505	24.7605	YES
OTUD4	0.22116	0.15903	1.1307	NO
POLR1E	0.65591	0.045078	2.2108	NO
GNAI2;GNAI1	1	5e-11	26398.2	YES
POLR1D	1	5e-11	6247.69	YES
ZNHIT6	0.79961	0.028926	2.226	NO
PHF8	0.99991	7.5967e-06	10.4786	YES
HERC1	0.5	0.11898	1	NO
SACM1L	0.86215	0.017723	0.51346	NO
MED14	0.99735	0.00035879	0.1164	NO
CACYBP	1	7.1515e-08	40.5261	YES
PKP2	0.82345	0.025981	2.9511	NO
IVNS1ABP	0.93924	0.0075948	2.6922	YES
ZBTB33	0.99538	0.00058206	7.7766	YES
GPAA1	0.97681	0.0033159	0.094672	NO
HEXIM1	0.18502	0.17001	1.2049	NO
ZUFSP	0.5	0.11898	1	NO
FAM133B;FAM133A	0.98023	0.0029782	0.095423	NO
TOB2	0.9821	0.0028128	6385.77	YES
ACTR5	0.64769	0.045475	1.4656	NO
PHF10	0.96759	0.004195	5.2889	YES
UBE2Q1	0.91236	0.011704	2.5302	NO
FOXF2	0.9999	8.4789e-06	41.1786	YES
UBXN8	1	5e-11	15079	YES
PEF1	0.9996	2.9243e-05	6.9215	YES
EZH2;EZH1	0.99861	0.00018084	8.7858	YES
TRIM26	0.4579	0.12424	0.54498	NO
USP47	1	5e-11	8017.01	YES
NA	0.59519	0.053514	0.4864	NO
KPNA6	0.15846	0.1835	1.1196	NO
LRRC41	1	5e-11	14188.6	YES
[truncated: 1,341 more rows]
