# Supplementary material for: Vascular Endothelial Growth Factor (VEGF) Promotes Assembly of the p130Cas Interactome to Drive Endothelial Chemotactic Signaling and Angiogenesis
Source: Mol Cell Proteomics. 2016 Dec 22;16(2):168–80. doi: 10.1074/mcp.M116.064428 (PMC5294206; doi:10.1074/mcp.M116.064428)
Supplement: Supplemental Data [file 10.1074_M116.064428_mcp.M116.064428-5.xlsx]

## Sheet: PP_BFDR_FC_ALL
CTRL= Negative Control
WT=Wildtype
MT=Mutant
INT=Interactor
PP=Posterior Probability
BFDR = Bayesian FDR
FC=Fold change (Fold change was calculated by replacing missing values by the minimum non-zero values to avoid having infinity and NaN values)
NA=Gene name not found
			0MINS_CTRL_VS_0MINS_MT			0MINS_CTRL_VS_0MINS_WT			10MINS_CTRL_VS_10MINS_MT			10MINS_CTRL_VS_10MINS_WT			30MINS_CTRL_VS_30MINS_MT			30MINS_CTRL_VS_30MINS_WT			60MINS_CTRL_VS_60MINS_MT			60MINS_CTRL_VS_60MINS_WT			0MINS_WT_VS_10MINS_WT			0MINS_WT_VS_30MINS_WT			0MINS_WT_VS_60MINS_WT			0MINS_MT_VS_10MINS_MT			0MINS_MT_VS_30MINS_MT			0MINS_MT_VS_60MINS_MT
Names	WT INT	MUT INT	PP	BFDR	FC	PP	BFDR	FC	PP	BFDR	FC	PP	BFDR	FC	PP	BFDR	FC	PP	BFDR	FC	PP	BFDR	FC	PP	BFDR	FC	PP	BFDR	FC	PP	BFDR	FC	PP	BFDR	FC	PP	BFDR	FC	PP	BFDR	FC	PP	BFDR	FC
RBM34	NO	NO	0.5	0.071782	1	0.5	0.13162	1	0.5	0.078945	1	0.5	0.12212	1	0.5	0.068139	1	0.5	0.10146	1	0.5	0.066157	1	0.5	0.079394	1	0.5	0.26687	1	0.5	0.248	1	0.5	0.22144	1	0.5	0.29905	1	0.5	0.26176	1	0.5	0.37339	1
RPS6	NO	YES	0.9681	0.0071417	7.4807	0.5	0.13162	1	0.97963	0.0046814	26.3684	0.5	0.12212	1	0.99335	0.0013459	69.3617	0.5	0.10146	1	0.9681	0.0085579	8.2934	0.5	0.079394	1	0.5	0.26687	1	0.5	0.248	1	0.5	0.22144	1	0.96653	0.019478	3.5249	0.98215	0.0091368	9.2721	0.53936	0.1554	1.1086
VARS	NO	NO	0.5	0.071782	1	0.5	0.13162	1	0.5	0.078945	1	0.5	0.12212	1	0.5	0.068139	1	0.5	0.10146	1	0.5	0.066157	1	0.5	0.079394	1	0.5	0.26687	1	0.5	0.248	1	0.5	0.22144	1	0.5	0.29905	1	0.5	0.26176	1	0.5	0.37339	1
TRIM26	NO	NO	0.9681	0.0071417	4.5851	0.5	0.13162	1	0.84426	0.017672	0.27035	0.97963	0.0063764	0.04774	0.99472	0.00058337	1.3027	0.94904	0.017735	0.12928	0.98189	0.0043975	0.26177	0.98145	0.0055052	0.044161	0.5	0.26687	1	0.5	0.248	1	0.5	0.22144	1	0.96333	0.02042	1.2351	0.99193	0.004811	2.1975	0.97366	0.01688	1.2928
TUBAL3	NO	NO	0.97963	0.0046739	0.016765	0.97963	0.0067752	0.016765	0.98798	0.002963	0.0074218	0.98798	0.0042337	0.0074218	0.98798	0.0024431	0.009857	0.98798	0.0039024	0.009857	0.9681	0.0085579	0.027517	0.98145	0.0055052	0.027517	0.5	0.26687	1	0.5	0.248	1	0.5	0.22144	1	0.5	0.29905	1	0.5	0.26176	1	0.5	0.37339	1
SMCHD1	NO	NO	0.94904	0.010896	0.25814	0.94904	0.01745	0.25814	0.5	0.078945	1	0.5	0.12212	1	0.94904	0.010181	0.23575	0.94904	0.017735	0.23575	0.94904	0.01189	0.31488	0.97011	0.0082289	0.31488	0.5	0.26687	1	0.5	0.248	1	0.5	0.22144	1	0.5	0.29905	1	0.5	0.26176	1	0.5	0.37339	1
MRPL23	NO	NO	0.5	0.071782	1	0.5	0.13162	1	0.5	0.078945	1	0.5	0.12212	1	0.5	0.068139	1	0.5	0.10146	1	0.5	0.066157	1	0.5	0.079394	1	0.5	0.26687	1	0.5	0.248	1	0.5	0.22144	1	0.5	0.29905	1	0.5	0.26176	1	0.5	0.37339	1
NOC3L	NO	NO	0.98798	0.0027474	0.038198	0.98798	0.0042139	0.038198	0.98798	0.002963	0.032234	0.98798	0.0042337	0.032234	0.98798	0.0024431	0.025547	0.98798	0.0039024	0.025547	0.99456	0.0014669	0.023361	0.99687	0.00091801	0.023361	0.5	0.26687	1	0.5	0.248	1	0.5	0.22144	1	0.5	0.29905	1	0.5	0.26176	1	0.5	0.37339	1
CD9	NO	NO	1	5e-11	83.1269	0.98798	0.0042139	76.7484	1	5e-11	93.0388	0.98798	0.0042337	102.562	0.99335	0.0013459	38.9619	0.98798	0.0039024	86.5263	0.99456	0.0014669	62.6551	0.99687	0.00091801	113.333	0.44761	0.29273	1.3363	0.4341	0.2628	1.1274	0.94623	0.01733	1.4767	0.34382	0.48947	1.1192	0.96363	0.010177	0.4687	0.96269	0.024955	0.75373
SFI1	NO	NO	0.99981	1.68e-05	0.0083086	0.98117	0.0049195	0.23595	0.94904	0.0099993	0.0077812	0.44431	0.12884	0.66768	0.9681	0.0066221	0.0049709	0.9681	0.011375	0.0049709	0.99994	4.24e-06	0.013156	1	5e-11	0.0014154	0.97561	0.014043	0.39417	0.98061	0.011934	0.0045937	0.9833	0.0089443	0.0045937	0.96877	0.01864	0.13046	0.96877	0.016889	0.13046	0.97085	0.017916	1.2125
MLLT4	YES	NO	0.87121	0.016769	1.5339	0.9681	0.011372	0.18657	0.24596	0.094884	0.99121	0.9681	0.010385	0.16641	1	5e-11	26.1731	0.94904	0.017735	2.9188	0.9681	0.0085579	5.0706	0.98145	0.0055052	5.5286	0.5	0.26687	1	0.96877	0.018735	2.9188	0.9833	0.0089443	5.5286	0.95499	0.022624	0.72444	0.96249	0.010189	3.1833	0.9675	0.021884	0.61671
PLRG1	NO	NO	0.94904	0.010896	0.095373	0.94904	0.01745	0.095373	0.94904	0.0099993	6.8946	0.5	0.12212	1	0.5	0.068139	1	0.5	0.10146	1	0.91083	0.016152	0.45037	0.98145	0.0055052	0.044625	0.5	0.26687	1	0.5	0.248	1	0.5	0.22144	1	0.96877	0.01864	6.8946	0.5	0.26176	1	0.96877	0.021123	10.0923
MATR3	NO	NO	0.99987	1.1e-05	0.016085	1	5e-11	0.0026602	0.99973	1.61e-05	0.13819	0.99922	0.00010641	0.11336	0.99969	3.03e-05	0.07688	1	5e-11	0.0021275	0.99927	9.98e-05	0.070063	0.99981	2.66e-05	0.066219	0.98061	0.01318	25.5752	0.5	0.248	1	0.9833	0.0089443	18.0429	0.98916	0.006169	5.1564	0.98709	0.0068185	5.9767	0.96724	0.021935	3.1573
EIF3L	NO	NO	1	5e-11	161.949	0.9681	0.011372	49.1586	0.99933	6.21e-05	15.6978	0.69999	0.030601	2.0433	0.99544	0.00049449	3.8749	0.98221	0.0047709	1.0691	0.9999	6.61e-06	5.5503	0.99611	0.0010157	2.1967	0.58389	0.058618	0.4746	0.98995	0.005932	1.1284	0.96253	0.010198	1.5704	0.33768	0.52104	1.1068	0.56681	0.11589	1.2415	0.50866	0.21309	1.2044
EIF3D	YES	NO	1	5e-11	87.1386	0.5	0.13162	1	1	5e-11	67.4775	0.5	0.12212	1	0.98512	0.0026525	6.0525	0.94645	0.018142	1.1991	1	5e-11	79.59	0.98822	0.0034649	25.0481	0.5	0.26687	1	0.98061	0.011934	17.0308	0.9894	0.0062617	25.0481	0.66269	0.084063	0.77437	0.29029	0.47106	0.98652	0.47701	0.41971	0.91337
EWSR1	YES	NO	0.99456	0.0012816	55.5075	0.5	0.13162	1	0.98798	0.002963	38.8411	0.9681	0.010385	18.8595	0.98491	0.0032862	37.5404	0.94904	0.017735	10.6369	0.9681	0.0085579	17.3512	0.97011	0.0082289	15.0764	0.98061	0.01318	18.8595	0.96877	0.018735	10.6369	0.98388	0.0099763	15.0764	0.95543	0.022447	0.69974	0.94948	0.022262	0.67631	0.97563	0.010052	0.31259
APOC3	NO	NO	1	5e-11	128.692	0.98798	0.0042139	717.309	1	5e-11	177.713	1	5e-11	904.665	1	5e-11	119.237	1	5e-11	893.27	1	5e-11	158.914	1	5e-11	666.436	0.97396	0.014713	1.2612	0.97098	0.015133	1.2453	0.96879	0.010132	0.92908	0.4434	0.33787	1.3809	0.29029	0.47031	0.92653	0.49235	0.38551	1.2348
ARCN1	NO	NO	1	5e-11	59.9768	0.98798	0.0042139	102.166	1	5e-11	53.2134	0.99456	0.0016682	117.372	1	5e-11	55.8621	0.98798	0.0039024	94.0896	1	5e-11	61.3806	0.99307	0.0020585	100.86	0.96047	0.020112	1.1488	0.41032	0.27128	0.92095	0.33889	0.25964	0.98722	0.36916	0.42396	0.88723	0.2956	0.44055	0.9314	0.44768	0.57811	1.0234
NHP2L1	NO	NO	1	5e-11	0.011088	1	5e-11	0.011088	1	5e-11	0.013733	1	5e-11	0.013733	1	5e-11	0.0090945	1	5e-11	0.0090945	0.97963	0.0056586	0.015708	0.98822	0.0034649	0.015708	0.5	0.26687	1	0.5	0.248	1	0.5	0.22144	1	0.5	0.29905	1	0.5	0.26176	1	0.5	0.37339	1
PRSS3	NO	NO	0.97963	0.0046739	14.1285	1	5e-11	135.683	0.98798	0.002963	16.3769	0.98798	0.0042337	95.6617	0.97325	0.0054362	7.5094	1	5e-11	161.878	0.99456	0.0014669	17.6	1	5e-11	174.298	0.97109	0.015937	0.70504	0.33915	0.30892	1.1931	0.40478	0.23991	1.2846	0.95387	0.022896	1.1591	0.97705	0.01126	0.53151	0.97745	0.010033	1.2457
PABPC4	NO	NO	0.99944	5.86e-05	35.3788	0.97706	0.0071419	7.3167	1	5e-11	606.648	1	5e-11	117.457	0.99975	2.52e-05	10.0924	0.97985	0.005106	1.8678	0.99921	0.00012122	4.1865	0.97332	0.0062831	1.5548	0.95244	0.021592	1.1686	0.95141	0.022157	1.5159	0.97245	0.013549	1.9903	0.41344	0.36945	1.2482	0.97184	0.014526	1.694	0.47124	0.43416	1.1083
PPP2R1A	NO	NO	0.9877	0.0027792	0.82505	0.96391	0.011917	1.5945	0.99456	0.0011672	39.2266	0.98798	0.0042337	58.3439	0.98491	0.0032862	29.2416	1	5e-11	91.1515	0.98798	0.0033798	35.5018	0.99307	0.0020585	67.5727	0.97243	0.015507	0.65279	0.95999	0.020234	1.0199	0.9509	0.016882	0.75605	0.59648	0.1108	0.84824	0.96897	0.015549	0.63232	0.96446	0.023614	0.76769
EIF3H;EIF3S3	YES	NO	1	5e-11	155.444	0.94904	0.01745	21.2021	1	5e-11	127.768	0.9681	0.010385	27.2985	1	5e-11	152.76	0.98798	0.0039024	58.402	1	5e-11	136.421	0.99687	0.00091801	82.5062	0.97371	0.014789	1.2875	0.98754	0.0081088	2.7545	0.99239	0.0039251	3.8914	0.49268	0.30343	0.82196	0.29016	0.47633	0.98274	0.49243	0.3849	0.87763
EIF3F	YES	NO	0.99929	7.5e-05	27.8065	0.90528	0.022072	3.0615	1	5e-11	246.226	0.99456	0.0016682	73.7304	0.99935	7.98e-05	50.6596	0.98484	0.0043742	8.7107	0.9984	0.00028186	27.6567	0.99309	0.0014254	11.5974	0.98485	0.0099898	2.7114	0.97986	0.012247	2.3284	0.99105	0.0046539	4.9337	0.33748	0.52246	0.99692	0.88644	0.032418	1.4909	0.5294	0.17122	1.2954
AMY2B;AMY2A;AMY1A	NO	NO	0.5	0.071782	1	0.5	0.13162	1	0.5	0.078945	1	0.5	0.12212	1	0.94904	0.010181	0.21149	0.94904	0.017735	0.21149	0.5	0.066157	1	0.5	0.079394	1	0.5	0.26687	1	0.5	0.248	1	0.5	0.22144	1	0.5	0.29905	1	0.5	0.26176	1	0.5	0.37339	1
DBNL	NO	NO	0.5	0.071782	1	0.5	0.13162	1	0.5	0.078945	1	0.5	0.12212	1	0.9681	0.0066221	0.26606	0.9681	0.011375	0.26606	0.9681	0.0085579	0.18486	0.98145	0.0055052	0.18486	0.5	0.26687	1	0.5	0.248	1	0.5	0.22144	1	0.5	0.29905	1	0.5	0.26176	1	0.5	0.37339	1
BUB3	NO	NO	0.93857	0.011665	1.0336	0.94216	0.018053	0.22273	0.98798	0.002963	16.3801	0.5	0.12212	1	0.99335	0.0013459	30.6338	0.5	0.10146	1	0.91975	0.015409	2.4811	0.97011	0.0082289	0.16386	0.96877	0.018981	0.20962	0.96877	0.018735	0.20962	0.97305	0.013459	0.20962	0.49085	0.30532	0.73989	0.95183	0.021486	1.3837	0.96491	0.023369	0.68393
IFIT5	NO	NO	0.99427	0.0013421	10.543	0.94904	0.01745	0.18981	0.99456	0.0011672	27.9718	0.5	0.12212	1	1	5e-11	42.2348	0.5	0.10146	1	0.92717	0.014968	1.6564	0.99307	0.0020585	0.041244	0.5	0.26687	1	0.5	0.248	1	0.5	0.22144	1	0.96455	0.010177	0.5036	0.42315	0.3043	0.76038	0.96401	0.023811	0.72304
EIF2A	NO	NO	0.99634	0.00045904	7.6621	0.60622	0.039784	1.6349	1	5e-11	136.244	0.97963	0.0063764	34.4764	1	5e-11	111.013	0.9681	0.011375	23.4277	0.98072	0.0047072	2.5265	0.95745	0.0096491	0.58535	0.96711	0.010173	1.7509	0.97502	0.013751	1.1898	0.9734	0.011304	1.2802	0.82326	0.040585	1.4764	0.43122	0.29778	1.203	0.53546	0.15938	1.179
IDH2	YES	NO	0.5	0.071782	1	0.5	0.13162	1	0.5	0.078945	1	0.94904	0.015145	12.6785	0.5	0.068139	1	0.5	0.10146	1	0.5	0.066157	1	0.98145	0.0055052	66.2639	0.96877	0.018981	12.6785	0.5	0.248	1	0.9833	0.0089443	66.2639	0.5	0.29905	1	0.5	0.26176	1	0.5	0.37339	1
CANX	NO	NO	0.99844	0.00017596	60.3249	0.99857	0.00026126	91.0105	1	5e-11	616.336	1	5e-11	996.957	1	5e-11	397.775	1	5e-11	764.878	0.99899	0.00015824	92.9515	0.999	0.00018057	157.291	0.37245	0.3709	1.0337	0.38706	0.28602	0.7931	0.30846	0.27534	1.1295	0.33523	0.53788	0.96416	0.44313	0.29006	0.62225	0.45252	0.52213	1.007
CTNNB1	NO	NO	0.94904	0.010896	0.17017	0.94904	0.01745	0.17017	0.5	0.078945	1	0.5	0.12212	1	0.5	0.068139	1	0.5	0.10146	1	0.9681	0.0085579	0.10849	0.98145	0.0055052	0.10849	0.5	0.26687	1	0.5	0.248	1	0.5	0.22144	1	0.5	0.29905	1	0.5	0.26176	1	0.5	0.37339	1
TGM2	NO	NO	0.93137	0.011865	1.3717	0.81067	0.028959	0.52833	0.9679	0.0067616	2.9811	0.42815	0.13155	1.3677	0.26506	0.078596	1.1395	0.26789	0.13226	0.6242	0.48961	0.067637	1.2611	0.47918	0.080859	1.299	0.48587	0.27396	1.2556	0.4637	0.25641	1.2885	0.95898	0.015424	2.6006	0.35065	0.46169	1.0541	0.51303	0.14366	0.90602	0.45591	0.49882	0.97248
PRKCH	NO	NO	0.99456	0.0012816	33.5608	0.5	0.13162	1	0.98798	0.002963	17.5699	0.5	0.12212	1	1	5e-11	31.5234	0.9681	0.011375	13.3219	0.624	0.030588	0.69783	0.99041	0.0024437	0.68444	0.5	0.26687	1	0.98061	0.011934	13.3219	0.9894	0.0062617	10.9187	0.96882	0.010133	0.52352	0.97403	0.010069	0.93929	0.9884	0.0083972	0.33171
ECE1	NO	NO	0.98208	0.0035862	5.4653	0.98464	0.0045274	4.0973	1	5e-11	115.427	0.99456	0.0016682	95.2434	1	5e-11	93.9032	0.99456	0.0016887	69.822	1	5e-11	107.616	0.99687	0.00091801	87.9433	0.9693	0.01015	1.0975	0.97969	0.010019	0.80456	0.97147	0.010104	1.0134	0.33496	0.54135	0.99715	0.36152	0.34773	0.81121	0.4495	0.5484	0.92967
ATP5C1	NO	NO	0.99819	0.00019706	2.2959	0.99824	0.00032589	2.1194	0.99997	1.21e-06	3.0576	0.9999	8.46e-06	3.4855	0.9995	4.54e-05	2.657	0.99987	1.23e-05	3.7091	0.96421	0.0091073	1.5019	0.97989	0.0056934	1.525	0.37184	0.37512	1.0251	0.61416	0.062635	1.159	0.30815	0.27604	0.98114	0.52388	0.15313	0.83012	0.70772	0.06805	0.76644	0.48081	0.41214	0.89202
DDX5	NO	NO	0.99423	0.0013597	1.9156	0.85209	0.026269	0.77277	0.99939	5.2e-05	3.7114	0.28568	0.14938	1.3327	0.77211	0.021763	1.8679	0.23941	0.13963	0.6823	0.47021	0.069657	1.3687	0.4454	0.086489	0.58035	0.95165	0.021929	1.4381	0.94097	0.023988	1.5081	0.94517	0.017535	1.1275	0.88935	0.031651	1.6157	0.97637	0.01159	1.6655	0.45766	0.49009	1.0727
PPP1R12C	NO	NO	0.89081	0.014743	1.4132	0.89494	0.023111	0.41384	0.99591	0.00041759	7.902	0.91057	0.018731	1.8222	0.99327	0.001356	11.2667	0.96379	0.012172	2.0944	0.96024	0.0096107	2.0762	0.98266	0.0041776	0.7896	0.96428	0.019736	1.1342	0.9485	0.022328	1.4881	0.97839	0.010237	1.404	0.49223	0.30406	1.4404	0.95037	0.022088	2.3442	0.45064	0.53594	1.081
RAB11A;RAB11B	NO	NO	1	5e-11	154.87	0.99456	0.0018454	269.393	1	5e-11	142.439	0.99456	0.0016682	278.421	0.96776	0.0066884	3.3548	0.99707	0.00055799	8.8267	0.99791	0.00035832	13.6952	0.9992	0.0001436	20.7497	0.3942	0.33631	1.0335	0.96506	0.019503	0.97381	0.97943	0.0098732	0.93138	0.34659	0.47856	0.91973	0.66542	0.079672	0.64381	0.46272	0.46847	1.0693
STRAP	NO	NO	0.38432	0.079424	0.49415	0.94904	0.01745	0.098284	0.5	0.078945	1	0.5	0.12212	1	0.98491	0.0032862	15.4506	0.5	0.10146	1	0.5	0.066157	1	0.5	0.079394	1	0.5	0.26687	1	0.5	0.248	1	0.5	0.22144	1	0.96877	0.01864	0.1989	0.97441	0.012592	3.073	0.96877	0.021123	0.1989
CCT6A	NO	NO	0.35963	0.082447	1.3287	0.99523	0.00075361	3.3398	0.87334	0.016262	1.526	0.98138	0.004927	6.0754	0.91598	0.013163	0.3095	0.44381	0.10713	1.5787	0.40015	0.076328	1.3848	0.81854	0.017891	3.2572	0.95608	0.020937	0.73534	0.97961	0.012434	0.51372	0.95216	0.016642	0.73851	0.97136	0.015866	0.46425	0.9807	0.0095628	0.25314	0.9649	0.023417	0.78921
HCLS1	NO	NO	0.94904	0.010896	0.073004	0.94904	0.01745	0.073004	0.98798	0.002963	0.0071784	0.98798	0.0042337	0.0071784	0.94904	0.010181	0.025956	0.94904	0.017735	0.025956	0.99456	0.0014669	0.0043563	0.99895	0.00019089	0.058108	0.5	0.26687	1	0.5	0.248	1	0.9833	0.0089443	13.3388	0.5	0.29905	1	0.5	0.26176	1	0.5	0.37339	1
PGD	YES	NO	0.9681	0.0071417	6.3423	0.94904	0.01745	9.2377	0.97963	0.0046814	9.3872	0.97963	0.0063764	45.1294	0.5	0.068139	1	0.98798	0.0039024	56.6422	0.5	0.066157	1	0.99687	0.00091801	113.72	0.97865	0.013527	4.8853	0.98544	0.0088382	6.1316	0.99234	0.0039785	12.3104	0.95238	0.023262	1.4801	0.98061	0.010056	0.15767	0.98061	0.013808	0.15767
HIST1H2BM;HIST1H2BN;HIST1H2BH;HIST2H2BF;HIST1H2BC;HIST1H2BD;HIST1H2BK;H2BFS;HIST1H2BL	NO	NO	0.99601	0.00052507	0.078402	0.94162	0.018169	0.092389	0.98263	0.0036998	4.0012	0.92346	0.017236	3.2858	0.99715	0.000333	0.09539	0.99477	0.00092183	0.066283	0.99971	3.43e-05	0.069467	0.99832	0.00029798	0.16344	0.96195	0.019896	1.0145	0.97264	0.014721	1.3815	0.98225	0.0091916	1.7776	0.36993	0.42174	1.4558	0.66044	0.0808	2.3429	0.48838	0.39567	0.89032
SEC61A1	NO	NO	0.99476	0.00071703	9.1297	0.9888	0.0027	6.1025	0.99925	6.94e-05	29.0803	0.99904	0.00015923	25.2116	1	5e-11	170.863	1	5e-11	158.965	0.92849	0.014761	1.9906	0.99162	0.0022931	1.4879	0.96987	0.016334	1.4642	0.97637	0.010053	1.1929	0.99445	0.0028883	1.0847	0.38069	0.39949	1.1289	0.40208	0.3124	0.85704	0.449	0.5556	0.96997
PLOD1	NO	NO	0.99794	0.0002301	0.6974	0.67524	0.034424	0.16358	0.98558	0.0032539	3.7893	0.89955	0.020211	1.0664	0.94346	0.01054	1.449	0.46238	0.10297	0.737	0.99366	0.0015175	1.5393	0.99245	0.0021995	0.90759	0.9651	0.01955	1.0111	0.98324	0.0093574	1.952	0.97283	0.013518	2.1535	0.61713	0.10327	0.8427	0.55169	0.12349	0.90016	0.62497	0.06116	0.85669
SRPK1;SRPK2;SRPK3	YES	NO	1	5e-11	79.8973	0.5	0.13162	1	1	5e-11	88.7923	0.98798	0.0042337	48.1442	0.96517	0.0067963	3.2258	0.92252	0.020297	1.7724	0.98679	0.0035668	4.4153	0.97098	0.0064726	1.5101	0.99275	0.0054218	48.1442	0.99275	0.004647	46.3647	0.9894	0.0062617	33.721	0.37963	0.40394	1.1113	0.31313	0.40212	1.0562	0.51061	0.20935	1.234
METAP2	NO	NO	0.99456	0.0012816	20.0164	0.5	0.13162	1	0.97963	0.0046814	16.2206	0.5	0.12212	1	0.98807	0.0019777	7.075	0.94904	0.017735	0.20249	0.99456	0.0014669	20.9477	0.5	0.079394	1	0.5	0.26687	1	0.5	0.248	1	0.5	0.22144	1	0.97624	0.010056	0.81036	0.97132	0.010097	1.7456	0.46704	0.45598	1.0465
ELAVL1	NO	NO	0.95654	0.008206	2.8983	0.2966	0.16336	0.98891	0.96544	0.0070062	1.2714	0.26188	0.15157	1.0399	0.99525	0.00052233	1.4257	0.93439	0.018955	1.4398	0.97545	0.0060471	2.2011	0.96968	0.008346	2.8254	0.98137	0.01141	2.2016	0.97049	0.015346	2.8462	0.96461	0.014721	4.5292	0.37091	0.41952	0.91844	0.29308	0.44899	0.9616	0.55415	0.1282	1.2039
LAMP1	NO	NO	1	5e-11	97.7088	1	5e-11	154.704	1	5e-11	87.2982	1	5e-11	130.426	1	5e-11	69.3438	1	5e-11	118.904	0.99899	0.00016153	22.2347	0.99921	0.0001408	29.1016	0.58795	0.057945	0.84307	0.81622	0.033966	0.76859	0.47315	0.2267	0.84917	0.36076	0.43804	0.89345	0.52016	0.13853	0.7097	0.45516	0.50438	1.0273
PCBP2;PCBP3	NO	NO	1	5e-11	81.0147	0.97963	0.0067752	65.6355	1	5e-11	90.2888	0.98798	0.0042337	104.882	1	5e-11	72.3282	0.99456	0.0016887	75.6213	0.98185	0.0044208	2.2175	0.98321	0.0040688	1.9944	0.96951	0.016417	1.5979	0.98091	0.010183	1.1521	0.69064	0.044749	1.1701	0.6263	0.10035	1.1145	0.40062	0.31377	0.89278	0.45737	0.49113	1.054
DDX3Y	NO	NO	0.95257	0.008766	2.6398	0.9681	0.011372	0.056394	1	5e-11	72.3772	0.9681	0.010385	9.2374	1	5e-11	111.804	0.97963	0.0066497	20.9104	0.98393	0.0039957	4.1575	0.96956	0.0083755	1.5078	0.98061	0.01318	9.2374	0.97484	0.010069	20.9104	0.99377	0.0035434	25.1671	0.97954	0.010022	1.5462	0.98065	0.010001	2.3885	0.96961	0.018899	1.4825
HNRNPC;HNRNPCL1	NO	NO	0.55531	0.03084	0.41987	0.29683	0.16266	2.4955	0.99374	0.00125	0.70002	0.95473	0.01133	5.0117	0.96993	0.0055616	0.34136	0.98648	0.0041905	3.7467	0.86924	0.01848	0.44782	0.76844	0.019897	2.3283	0.37215	0.37331	1.0053	0.47772	0.25285	1.5984	0.30714	0.27744	0.59287	0.35245	0.46095	0.83457	0.29753	0.43441	0.86553	0.5288	0.17511	0.67773
XRN2	NO	NO	0.97509	0.0052346	0.12961	0.97963	0.0067752	0.046267	0.5	0.078945	1	0.5	0.12212	1	0.95754	0.0074055	0.18515	0.9681	0.011375	0.049567	0.99897	0.00016485	0.053138	1	5e-11	0.013929	0.5	0.26687	1	0.5	0.248	1	0.5	0.22144	1	0.96877	0.01864	0.35697	0.95047	0.022002	1.3334	0.50582	0.22325	1.3618
RALB	NO	NO	0.99456	0.0012816	57.2979	0.99456	0.0018454	117.985	0.98798	0.002963	40.2493	0.99456	0.0016682	100.231	0.97325	0.0054362	19.1984	0.99456	0.0016887	96.3718	0.98798	0.0033798	43.3876	0.99687	0.00091801	84.9144	0.48339	0.27448	0.84952	0.53271	0.081456	0.81681	0.74682	0.038438	0.71971	0.95606	0.022185	0.70246	0.97449	0.010064	0.33506	0.9641	0.023762	0.75723
PHF6	NO	NO	0.95657	0.0081606	2.5452	0.9681	0.011372	0.057511	0.91897	0.012978	1.975	0.81309	0.027072	0.7442	0.98441	0.0034518	5.0627	0.92547	0.019945	2.0432	0.98223	0.004304	0.96351	0.99631	0.00098554	0.71507	0.98768	0.0083666	25.5962	0.99275	0.004647	28.9317	1	5e-11	37.8299	0.81227	0.043077	1.5349	0.65682	0.081935	1.6198	0.57489	0.097831	1.1518
SLFN5	YES	NO	0.94904	0.010896	4.3109	0.5	0.13162	1	0.94904	0.0099993	3.9656	0.5	0.12212	1	0.99335	0.0013459	17.1082	0.5	0.10146	1	0.99456	0.0014669	17.096	0.97011	0.0082289	4.2899	0.5	0.26687	1	0.5	0.248	1	0.98845	0.0099302	4.2899	0.52132	0.15819	0.91989	0.971	0.0101	3.9686	0.97873	0.01002	3.9657
PBXIP1	YES	NO	1	5e-11	87.1699	0.94904	0.01745	20.0147	1	5e-11	76.8268	0.98798	0.0042337	64.0724	1	5e-11	95.9178	0.99456	0.0016887	88.982	0.99473	0.00085148	6.741	0.98565	0.0037265	5.3883	0.98499	0.0094035	3.2013	0.9898	0.0060633	4.4458	0.98418	0.0075783	3.3422	0.636	0.093884	0.88135	0.31301	0.40288	1.1004	0.46987	0.43985	0.96003
SFRS3;SRSF3	NO	NO	0.87089	0.016896	0.448	0.99626	0.0006032	0.28832	0.90945	0.014072	0.54886	0.98749	0.0042873	0.32583	0.9682	0.005597	0.95972	0.99707	0.00056819	0.42308	0.99219	0.0017402	1.2212	0.9985	0.00026328	0.67589	0.40074	0.32913	0.94415	0.3951	0.28123	0.90214	0.31443	0.27325	1.1233	0.33648	0.52809	1.0235	0.42953	0.29908	1.317	0.49398	0.38188	1.3063
PRSS23	NO	NO	0.94904	0.010896	0.2386	0.94904	0.01745	0.2386	0.9681	0.0066954	0.1086	0.9681	0.010385	0.1086	0.94904	0.010181	0.16588	0.94904	0.017735	0.16588	0.97963	0.0056586	0.053518	0.98822	0.0034649	0.053518	0.5	0.26687	1	0.5	0.248	1	0.5	0.22144	1	0.5	0.29905	1	0.5	0.26176	1	0.5	0.37339	1
SSR3	YES	NO	1	5e-11	56.5165	0.94904	0.01745	19.7659	1	5e-11	52.2957	0.99456	0.0016682	78.2719	0.98988	0.0017382	6.3201	0.97881	0.0067603	6.209	0.98768	0.0034291	4.2058	0.99217	0.0022445	6.4048	0.99205	0.0056478	3.9599	0.97279	0.014682	2.6687	0.99586	0.0022382	4.7323	0.34004	0.50177	0.92532	0.29123	0.45969	0.95004	0.46309	0.46739	1.0868
STOM	NO	NO	0.17393	0.11755	0.95477	0.56429	0.044027	1.3184	0.192	0.10406	0.6661	0.32683	0.13972	1.13	0.69312	0.024702	0.47096	0.5653	0.037702	0.57658	0.48103	0.068639	1.3305	0.73925	0.022986	1.7041	0.37133	0.37752	0.98748	0.71527	0.047721	0.78627	0.66488	0.050361	0.81529	0.54097	0.14055	0.8038	0.38797	0.32419	0.88683	0.51907	0.19143	0.87902
PDIA6	YES	NO	0.94079	0.011372	3.5021	0.94904	0.01745	0.18311	0.37246	0.084918	0.42677	0.94592	0.015361	3.7436	0.99335	0.0013459	19.0122	0.94904	0.017735	12.9404	0.86162	0.019566	1.4001	0.99193	0.0022681	4.2323	0.98768	0.0083666	41.0665	0.96877	0.018735	12.9404	0.9894	0.0062617	59.5623	0.98744	0.0076577	0.24477	0.95902	0.019356	0.99406	0.97156	0.01725	1.0302
RAN	NO	NO	0.4399	0.074337	0.70255	0.89959	0.022791	1.5197	0.94532	0.010311	0.6168	0.96821	0.0075712	2.3295	0.98128	0.0040093	0.37849	0.50404	0.041701	1.4025	0.99906	0.00014856	0.52282	0.94073	0.010978	1.7985	0.52292	0.077912	1.3613	0.4069	0.27535	0.89813	0.34803	0.25435	1.3167	0.94332	0.026618	0.77967	0.92587	0.027661	0.52428	0.49284	0.38369	0.82793
HNRNPLL;HNRPLL	NO	NO	0.64083	0.026771	0.70841	0.99083	0.0023049	0.71001	0.99871	0.0001309	0.54782	0.99274	0.001881	0.54127	0.98161	0.0039663	0.83871	0.88256	0.023243	0.63315	0.99636	0.00066535	0.82994	0.98494	0.0038207	0.27482	0.98244	0.01083	1.0257	0.67464	0.053923	0.84214	0.98286	0.009042	0.40544	0.97249	0.014697	1.0405	0.93075	0.026043	1.1181	0.96319	0.024489	1.2272
CCT7	YES	NO	0.99456	0.0012816	23.7837	0.5	0.13162	1	0.99456	0.0011672	20.094	0.9681	0.010385	18.3322	0.99335	0.0013459	13.8899	0.97963	0.0066497	14.5093	1	5e-11	21.1136	1	5e-11	57.4071	0.98061	0.01318	18.3322	0.97405	0.010077	14.5093	1	5e-11	57.4071	0.37478	0.40913	0.84486	0.95806	0.019804	0.58401	0.9693	0.019102	0.88774
ILK	NO	NO	0.82444	0.019273	0.82813	0.99456	0.0018454	0.029571	0.99168	0.0014455	2.6221	0.91387	0.018454	0.58849	0.89411	0.014343	2.3429	0.60358	0.035047	1.2837	0.99153	0.0018531	0.35394	0.99307	0.0020585	0.034367	0.96877	0.018981	5.9709	0.96877	0.018735	9.6683	0.5	0.22144	1	0.37146	0.41656	0.95001	0.95785	0.019879	0.63009	0.98823	0.0086124	0.36777
RCN1	YES	NO	0.99456	0.0012816	33.1055	0.9681	0.011372	27.8568	0.99456	0.0011672	28.4581	0.97963	0.0063764	27.2124	1	5e-11	24.7445	0.9681	0.011375	66.8845	1	5e-11	33.6549	1	5e-11	128.557	0.96823	0.019106	0.97687	0.52247	0.087315	2.401	0.99093	0.0047324	4.6149	0.34716	0.47637	0.85962	0.9547	0.020745	0.74744	0.96233	0.025366	1.0166
ATP6V1A	NO	NO	1	5e-11	70.5483	0.97963	0.0067752	35.9709	0.98269	0.0036374	6.0028	0.96898	0.0074431	2.4809	0.99881	0.00013748	4.2587	0.95533	0.012877	0.29502	0.8879	0.017745	1.3157	0.92658	0.012038	0.81038	0.95608	0.020987	1.2212	0.97988	0.012216	0.24946	0.61671	0.057575	1.4049	0.79824	0.047403	1.5066	0.97429	0.01279	1.836	0.51705	0.19619	1.1631
RAB6B;RAB6A;RAB39A	NO	NO	0.98798	0.0027474	155.202	0.98798	0.0042139	496.262	0.99456	0.0011672	227.281	0.5	0.12212	1	1	5e-11	165.415	0.9681	0.011375	106.755	0.97963	0.0056586	158.861	0.98822	0.0034649	240.75	0.99275	0.0054218	0.0020151	0.97863	0.01003	0.21512	0.97439	0.010074	0.48513	0.94561	0.025481	1.4644	0.97329	0.013121	1.0658	0.9713	0.0174	1.0236
HNRNPUL1	NO	NO	0.99456	0.0012816	0.022552	0.99456	0.0018454	0.022552	0.97963	0.0046814	0.028019	0.97963	0.0063764	0.028019	0.97963	0.0045083	0.032234	0.97963	0.0066497	0.032234	0.9681	0.0085579	0.050989	0.98145	0.0055052	0.050989	0.5	0.26687	1	0.5	0.248	1	0.5	0.22144	1	0.5	0.29905	1	0.5	0.26176	1	0.5	0.37339	1
INPP5K	YES	NO	1	5e-11	26.9337	0.5	0.13162	1	1	5e-11	24.5082	0.5	0.12212	1	1	5e-11	34.8653	0.5	0.10146	1	0.99456	0.0014669	18.9754	0.98145	0.0055052	4.7413	0.5	0.26687	1	0.5	0.248	1	0.9833	0.0089443	4.7413	0.38909	0.38838	0.90995	0.44884	0.28564	1.2945	0.96969	0.018761	0.70452
DECR1	YES	NO	0.99958	4.32e-05	2090.31	0.99664	0.00053255	151.222	1	5e-11	4452.31	1	5e-11	1278.86	0.99988	1.12e-05	465.842	0.99964	5.55e-05	260.553	0.99982	2.24e-05	823.773	0.99979	3.14e-05	250.069	0.98392	0.0099993	2.8458	0.98652	0.0099497	3.6206	0.98394	0.0099758	3.6834	0.52336	0.15482	0.71676	0.89487	0.031202	0.4683	0.46554	0.4598	0.8778
PGK1	YES	NO	0.99417	0.0013775	0.47348	0.89062	0.023683	1.1098	0.97342	0.0052424	1.4782	0.9861	0.0044013	11.3679	0.93695	0.011139	0.58605	0.97639	0.0070035	10.5229	1	5e-11	41.7784	1	5e-11	386.443	0.97543	0.014152	3.5246	0.97522	0.010065	1.9001	0.99392	0.0031127	5.9551	0.97546	0.01347	1.0743	0.99327	0.0041098	0.24805	0.9699	0.018692	1.5091
USP7	NO	NO	0.5	0.071782	1	0.5	0.13162	1	0.5	0.078945	1	0.5	0.12212	1	0.5	0.068139	1	0.5	0.10146	1	0.5	0.066157	1	0.5	0.079394	1	0.5	0.26687	1	0.5	0.248	1	0.5	0.22144	1	0.5	0.29905	1	0.5	0.26176	1	0.5	0.37339	1
NAP1L1	NO	NO	0.99456	0.0012816	16.7025	0.5	0.13162	1	0.98798	0.002963	15.954	0.5	0.12212	1	0.99335	0.0013459	16.2129	0.5	0.10146	1	0.99456	0.0014669	16.2963	0.5	0.079394	1	0.5	0.26687	1	0.5	0.248	1	0.5	0.22144	1	0.96957	0.01626	0.95518	0.87911	0.033527	0.97069	0.46389	0.46415	0.97568
CCT4	NO	NO	1	5e-11	40.2576	0.97963	0.0067752	54.2906	1	5e-11	41.9706	0.98798	0.0042337	52.6875	1	5e-11	35.1169	1	5e-11	85.351	0.99838	0.00029092	0.56668	0.96666	0.008596	1.625	0.97035	0.016173	0.97047	0.97593	0.010058	1.5721	0.97858	0.010146	2.2305	0.34091	0.49744	1.0425	0.3309	0.38468	0.8723	0.45829	0.48698	1.049
CCT5	NO	NO	0.99456	0.0012816	20.429	0.5	0.13162	1	0.44586	0.080887	0.66409	0.9681	0.010385	0.062725	0.98491	0.0032862	15.2936	0.94904	0.017735	7.2455	0.89863	0.016912	1.1277	0.50864	0.036175	2.2716	0.5	0.26687	1	0.96877	0.018735	7.2455	0.9833	0.0089443	25.185	0.98924	0.0059937	0.51825	0.94947	0.022349	0.74862	0.97792	0.015554	0.61202
FGD5	YES	NO	0.99189	0.0016196	4.0943	0.94904	0.01745	0.17983	1	5e-11	27.6502	0.99456	0.0016682	22.1965	1	5e-11	26.2417	0.99456	0.0016887	21.7028	0.89423	0.017218	1.6189	0.9724	0.0063141	3.1283	0.99673	0.0031238	22.1965	0.99673	0.002511	21.7028	0.99377	0.0035434	19.5283	0.98046	0.010012	1.2145	0.97546	0.010054	1.1526	0.98345	0.011208	0.44389
PTMA	YES	NO	0.97963	0.0046739	20.9813	0.97963	0.0067752	35.6789	0.9681	0.0066954	9.9678	0.99456	0.0016682	164.84	0.97325	0.0054362	3.9078	0.99456	0.0016887	188.156	0.9681	0.0085579	5.7472	1	5e-11	291.279	0.98733	0.0085277	4.6201	0.98971	0.0061069	5.2736	0.99816	0.0008508	8.1639	0.96585	0.01974	0.47508	0.96704	0.010141	0.18625	0.97447	0.016551	0.27392
TCEB2	NO	NO	1	5e-11	54.1503	1	5e-11	227.883	1	5e-11	71.919	0.99456	0.0016682	188.232	1	5e-11	47.9455	0.98798	0.0039024	177.769	1	5e-11	69.6616	1	5e-11	186.947	0.95236	0.021704	0.826	0.98067	0.010359	0.78009	0.74717	0.038095	0.82036	0.42736	0.34967	1.3281	0.29938	0.43133	0.88542	0.49404	0.38127	1.2864
IMMT	NO	NO	0.99485	0.00068586	0.091744	0.91431	0.020831	0.267	0.98985	0.0016037	0.07427	0.80341	0.027486	0.34924	0.99749	0.0003163	0.034447	0.90924	0.021158	0.23542	0.99925	0.00010777	0.028088	0.97861	0.0058527	0.11647	0.38947	0.34053	1.3805	0.33344	0.31878	1.0749	0.32548	0.26571	0.86372	0.46567	0.31888	0.85438	0.65308	0.083082	0.45771	0.5138	0.20561	0.60616
DOCK6	NO	NO	0.5	0.071782	1	0.5	0.13162	1	0.5	0.078945	1	0.5	0.12212	1	0.94904	0.010181	0.10734	0.94904	0.017735	0.10734	0.98798	0.0033798	0.033616	0.99307	0.0020585	0.033616	0.5	0.26687	1	0.5	0.248	1	0.5	0.22144	1	0.5	0.29905	1	0.5	0.26176	1	0.5	0.37339	1
RAB7A	NO	NO	1	5e-11	118.045	1	5e-11	303.598	1	5e-11	135.073	1	5e-11	324.157	1	5e-11	75.1029	1	5e-11	248.919	1	5e-11	124.701	0.99687	0.00091801	196.874	0.38383	0.3484	1.0677	0.48372	0.25087	0.8199	0.97807	0.010329	0.64847	0.34096	0.49671	1.1442	0.4772	0.27276	0.63622	0.45561	0.50186	1.0564
KPNA1	NO	NO	0.9966	0.00039767	0.12342	0.98798	0.0042139	0.049313	0.98798	0.002963	0.041951	0.99731	0.00047245	0.099094	0.94904	0.010181	0.14385	0.94904	0.017735	0.14385	0.9681	0.0085579	0.087003	0.98145	0.0055052	0.087003	0.96877	0.018981	2.3621	0.5	0.248	1	0.5	0.22144	1	0.96877	0.01864	0.39955	0.96877	0.016889	0.39955	0.96877	0.021123	0.39955
NAA50	NO	NO	0.9681	0.0071417	0.12258	0.9681	0.011372	0.12258	0.9681	0.0066954	0.0059166	0.9681	0.010385	0.0059166	0.9681	0.0066221	0.06223	0.9681	0.011375	0.06223	0.98798	0.0033798	0.036911	0.99307	0.0020585	0.036911	0.5	0.26687	1	0.5	0.248	1	0.5	0.22144	1	0.5	0.29905	1	0.5	0.26176	1	0.5	0.37339	1
NDUFA10	NO	NO	0.5	0.071782	1	0.5	0.13162	1	0.5	0.078945	1	0.5	0.12212	1	0.5	0.068139	1	0.5	0.10146	1	0.5	0.066157	1	0.5	0.079394	1	0.5	0.26687	1	0.5	0.248	1	0.5	0.22144	1	0.5	0.29905	1	0.5	0.26176	1	0.5	0.37339	1
RPSA;RPSAP58	NO	NO	0.99963	3.62e-05	4382.65	0.99882	0.00022962	914.027	1	5e-11	12245	1	5e-11	2106.28	0.99996	2.13e-06	180.894	0.99986	1.34e-05	41.0709	0.99983	1.91e-05	192.191	0.99984	2.11e-05	82.692	0.39252	0.33751	1.0427	0.59628	0.068765	1.4392	0.83637	0.029394	2.1744	0.37382	0.41285	1.2642	0.48785	0.26807	1.322	0.45022	0.5406	1.054
IGJ	NO	NO	0.5	0.071782	1	0.5	0.13162	1	0.5	0.078945	1	0.5	0.12212	1	0.5	0.068139	1	0.5	0.10146	1	0.9681	0.0085579	0.09282	0.98145	0.0055052	0.09282	0.5	0.26687	1	0.5	0.248	1	0.5	0.22144	1	0.5	0.29905	1	0.5	0.26176	1	0.5	0.37339	1
SRSF7	NO	NO	0.98977	0.001879	0.050589	1	5e-11	0.006359	0.98798	0.002963	0.013905	0.9705	0.0072335	0.11192	0.99456	0.00074629	0.0070376	0.98754	0.0040024	0.19371	0.99714	0.00052572	0.26259	0.99993	5.69e-06	0.065968	0.98061	0.01318	8.0486	0.98768	0.0080195	27.525	0.9894	0.0062617	10.769	0.96877	0.01864	0.1257	0.96877	0.016889	0.1257	0.98015	0.014105	5.3884
ARF4	YES	NO	0.98648	0.0029314	8.5286	0.94904	0.01745	0.06703	1	5e-11	128.739	0.98798	0.0042337	153.429	1	5e-11	88.0115	0.98798	0.0039024	166.227	0.99456	0.0014669	109.574	0.99687	0.00091801	215.174	0.99275	0.0054218	153.429	0.99275	0.004647	166.227	0.99719	0.0018257	215.174	0.3392	0.5068	1.0118	0.41859	0.30562	0.69172	0.96358	0.024105	0.86119
TFPI	NO	NO	0.97963	0.0046739	0.024727	0.97963	0.0067752	0.024727	0.5	0.078945	1	0.5	0.12212	1	0.9681	0.0066221	0.023504	0.9681	0.011375	0.023504	0.9681	0.0085579	0.038018	0.98145	0.0055052	0.038018	0.5	0.26687	1	0.5	0.248	1	0.5	0.22144	1	0.5	0.29905	1	0.5	0.26176	1	0.5	0.37339	1
RPS4Y1	NO	NO	0.9997	2.67e-05	7.1752	0.98045	0.0049885	2.3381	1	5e-11	1139.13	1	5e-11	162.473	1	5e-11	913.891	1	5e-11	250.138	0.99965	4.48e-05	67.5843	0.99881	0.00021695	30.0451	0.86484	0.02532	0.54581	0.46264	0.25693	0.84032	0.34747	0.255	1.4433	0.33796	0.51892	1.247	0.29056	0.46653	1.0004	0.45676	0.49473	1.0579
SYNJ1	YES	NO	0.95956	0.0078943	3.2464	0.9681	0.011372	0.029983	1	5e-11	108.976	0.99456	0.0016682	64.3086	0.98738	0.0025246	9.4072	0.97566	0.0070365	3.1065	0.9431	0.012429	0.83072	0.76711	0.020387	0.53334	0.99673	0.0031238	64.3086	0.96515	0.01017	55.041	0.99719	0.0018257	44.9988	0.3352	0.53858	1.0065	0.48411	0.2704	1.5394	0.59801	0.078968	0.64732
TRIM56	NO	NO	1	5e-11	17.9909	0.5	0.13162	1	0.98798	0.002963	13.3562	0.5	0.12212	1	0.99335	0.0013459	17.4804	0.5	0.10146	1	0.94084	0.012827	1.6603	0.97011	0.0082289	0.14503	0.5	0.26687	1	0.5	0.248	1	0.5	0.22144	1	0.97656	0.012932	0.74239	0.96248	0.010189	0.97162	0.98735	0.009448	0.63633
ATP5J2;PTCD1;ATP5J2-PTCD1	NO	NO	0.99773	0.00025142	14.4824	0.99654	0.00057406	16.444	0.91898	0.012899	1.9833	0.92793	0.01685	1.3751	1	5e-11	113.989	0.94904	0.017735	18.4759	0.98975	0.0020583	4.0719	0.99836	0.00029291	4.4396	0.99467	0.0037576	0.35853	0.9976	0.0018022	0.081234	0.60618	0.058098	0.69305	0.86922	0.033543	0.58717	0.93742	0.024506	0.56907	0.59771	0.080016	0.72174
RPL24	NO	NO	0.99871	0.00014443	23.5409	0.97215	0.0076976	8.2607	0.99998	8.53e-07	40.3247	0.99975	2.7e-05	17.9528	0.99994	4.65e-06	17.9234	0.9998	2.98e-05	11.2055	0.99625	0.00068255	10.4269	0.98947	0.0025346	6.8236	0.66326	0.045107	1.6524	0.81752	0.033435	1.9967	0.64445	0.052691	1.5335	0.53332	0.14722	1.3024	0.33964	0.37275	1.1207	0.4972	0.37823	0.82228
MBNL1;MBNL2;MBLL;MBNL3	NO	NO	0.99456	0.0012816	28.0818	0.5	0.13162	1	0.98457	0.003417	4.102	0.89857	0.020317	1.9125	0.99664	0.00036495	0.68038	0.96993	0.0081023	0.099693	0.98255	0.0042348	2.7627	0.96008	0.0094397	1.3544	0.98061	0.01318	12.8179	0.96877	0.018735	5.8124	0.9833	0.0089443	10.288	0.96923	0.010128	0.97899	0.97069	0.014961	1.4126	0.97004	0.018554	0.74727
CRTAP	NO	NO	0.5	0.071782	1	0.5	0.13162	1	0.5	0.078945	1	0.5	0.12212	1	0.5	0.068139	1	0.5	0.10146	1	0.94904	0.01189	0.13227	0.97011	0.0082289	0.13227	0.5	0.26687	1	0.5	0.248	1	0.5	0.22144	1	0.5	0.29905	1	0.5	0.26176	1	0.5	0.37339	1
CHCHD3	NO	NO	1	5e-11	0.0024935	0.99975	2.88e-05	0.070543	1	5e-11	0.0019484	0.99956	5.62e-05	0.11067	1	5e-11	0.0018524	0.99996	1.24e-06	0.068491	1	5e-11	0.0024215	0.99997	2.05e-06	0.1046	0.9593	0.02025	2.0078	0.98768	0.0072102	1.3069	0.98033	0.0097571	1.5268	0.5	0.29905	1	0.5	0.26176	1	0.5	0.37339	1
FILIP1L	NO	NO	0.5	0.071782	1	0.5	0.13162	1	0.5	0.078945	1	0.5	0.12212	1	0.5	0.068139	1	0.5	0.10146	1	0.9681	0.0085579	0.090503	0.98145	0.0055052	0.090503	0.5	0.26687	1	0.5	0.248	1	0.5	0.22144	1	0.5	0.29905	1	0.5	0.26176	1	0.5	0.37339	1
RPL22L1	NO	NO	0.99383	0.0014145	4.5492	0.95267	0.013059	2.5723	0.98652	0.0031338	6.8513	0.97496	0.0067721	3.4588	1	5e-11	194.962	1	5e-11	143.81	0.99097	0.0019431	5.5615	0.98994	0.0024883	3.0399	0.95271	0.021536	1.2977	0.97364	0.014329	1.6677	0.95346	0.016408	1.3249	0.81615	0.042232	1.4535	0.45917	0.28003	1.2784	0.53556	0.15838	1.3706
EIF3B	NO	NO	0.99167	0.0016573	7.2263	0.93287	0.019044	2.4471	1	5e-11	32.6591	0.97963	0.0063764	18.1783	1	5e-11	38.9316	0.9681	0.011375	12.3835	0.99456	0.0014669	46.889	0.98822	0.0034649	16.5863	0.96611	0.01937	1.1131	0.50374	0.099734	0.75827	0.97904	0.0099929	1.0156	0.87227	0.033244	0.67721	0.56038	0.11795	0.80728	0.97409	0.016682	0.97228
NA	NO	NO	0.99691	0.0003463	6.0671	0.99187	0.0021991	35.0854	0.99366	0.0012697	23.7269	0.99888	0.00019019	119.985	0.99134	0.0015839	8.2961	0.99849	0.00023215	78.6987	1	5e-11	320.289	1	5e-11	1506.01	0.4291	0.30797	1.1781	0.37297	0.29218	1.0605	0.32426	0.26707	0.92693	0.34409	0.48875	1.3472	0.73029	0.062295	0.64651	0.48602	0.40277	1.14
KRT86;KRT83;KRT81;KRT85	NO	NO	0.9681	0.0071417	16.6748	0.5	0.13162	1	0.5	0.078945	1	0.5	0.12212	1	0.5	0.068139	1	0.5	0.10146	1	0.94904	0.01189	0.15588	0.97011	0.0082289	0.15588	0.5	0.26687	1	0.5	0.248	1	0.5	0.22144	1	0.98061	0.011554	0.059971	0.98061	0.010056	0.059971	0.98061	0.013808	0.059971
NA	NO	NO	1	5e-11	88.7532	0.98798	0.0042139	278.745	1	5e-11	94.7611	1	5e-11	438.435	1	5e-11	58.8953	1	5e-11	334.202	1	5e-11	100.144	1	5e-11	331.467	0.9692	0.016664	1.5729	0.97077	0.015176	1.199	0.97221	0.013579	1.1891	0.34062	0.49888	1.0677	0.68987	0.073703	0.66359	0.4687	0.44826	1.1283
NA	NO	NO	0.95291	0.0087168	2.0426	0.98906	0.0025718	8.6276	1	5e-11	80909.4	1	5e-11	311321	0.93447	0.01145	1.1784	0.99045	0.0022844	7.4789	0.99646	0.00063989	15.202	0.99916	0.00015224	50.9126	0.37709	0.3551	0.97764	0.3566	0.2972	0.9391	0.44368	0.23191	0.78966	0.33327	0.55717	1.0732	0.65966	0.081365	0.62499	0.44962	0.54612	0.99591
NA	NO	NO	0.9681	0.0071417	843.893	0.5	0.13162	1	0.97963	0.0046814	4.7248	0.9681	0.010385	71.0842	0.97325	0.0054362	3.6699	0.5	0.10146	1	0.9681	0.0085579	5.7185	0.97011	0.0082289	28.2794	0.98061	0.01318	71.0842	0.5	0.248	1	0.97305	0.013459	28.2794	0.97263	0.014615	0.0055988	0.95098	0.021743	0.0043488	0.49991	0.3746	0.0067763
KRT14;KRT17	NO	NO	0.99432	0.0013333	0.058242	0.84956	0.026431	0.58739	0.97022	0.0055229	0.16979	0.9674	0.010489	0.31704	0.99456	0.00074629	0.0035752	0.91452	0.020989	0.43445	0.93252	0.013956	2.3394	0.98003	0.0056717	0.24617	0.5837	0.059291	0.53122	0.97228	0.014802	0.44218	0.99505	0.0026807	0.065123	0.65411	0.086121	2.8692	0.98061	0.010056	0.0367	0.99357	0.0047351	6.2416
KRT6A	NO	NO	0.99729	0.00029935	0.061816	0.9574	0.012641	0.38175	0.19619	0.10251	5.045	0.31441	0.14242	1.5836	0.28981	0.076499	0.24372	0.67565	0.031884	2.0351	0.97126	0.0063542	3.9198	0.95806	0.0094814	1.8723	0.37227	0.37211	1.3502	0.37535	0.28971	0.79961	0.98715	0.0069014	0.36092	0.58083	0.11788	26.5637	0.76998	0.053621	0.59137	0.76615	0.028373	4.6665
NA	NO	NO	0.20993	0.098587	0.85129	0.77195	0.02967	4.4978	0.72549	0.021365	0.34826	0.47542	0.1236	1.4517	0.2256	0.086617	0.6122	0.78251	0.028277	3.5965	0.72037	0.027545	1.9272	0.9934	0.0013863	7.4033	0.44117	0.29832	0.77973	0.39875	0.28004	0.80658	0.32254	0.26844	0.84812	0.34083	0.49816	0.98831	0.51922	0.13999	0.72541	0.47227	0.42957	1.1665
NA	NO	NO	0.39034	0.078242	0.59705	0.99986	1.31e-05	4.2673	0.68976	0.022275	2.1912	0.99992	7.09e-06	12.9789	0.93577	0.011263	1.0737	0.99969	4.77e-05	11.0042	0.83729	0.021491	0.65817	0.99465	0.0011879	3.1427	0.95657	0.020834	1.4525	0.9453	0.022876	1.1208	0.97208	0.01361	0.88614	0.52619	0.15059	1.7527	0.39206	0.3207	0.78168	0.50072	0.23595	1.3264
NA	NO	NO	0.94904	0.010896	0.083413	0.60622	0.038431	41.6068	0.94904	0.0099993	32.624	0.97963	0.0063764	1020.4	0.95397	0.0084294	10.1943	0.5	0.10146	1	0.97963	0.0056586	0.012313	0.99847	0.00026803	10.794	0.98049	0.013205	2.0457	0.96877	0.018735	0.0020048	0.96618	0.010159	1.7575	0.96877	0.01864	32.624	0.97185	0.014464	10.1943	0.5	0.37339	1
NA	NO	NO	0.99612	0.00049158	0.57635	0.96514	0.011714	3.1866	0.98306	0.0035962	3.9156	0.99706	0.00053038	23.1987	0.99815	0.00021697	0.18922	0.95322	0.013124	1.5017	1	5e-11	590.997	1	5e-11	2195.84	0.37403	0.36484	1.0719	0.40251	0.27711	0.84221	0.58502	0.062948	0.70087	0.33512	0.53927	1.0003	0.71347	0.06656	0.58672	0.45248	0.52261	1.043
NA	NO	NO	1	5e-11	175.623	1	5e-11	1318.15	1	5e-11	262.63	1	5e-11	1294.31	1	5e-11	135.941	1	5e-11	1156.08	1	5e-11	221.764	1	5e-11	918.111	0.39177	0.33812	0.98191	0.40238	0.27769	0.87705	0.70406	0.043916	0.69651	0.45806	0.32423	1.4954	0.35471	0.35355	0.77405	0.49431	0.38005	1.2627
NA	NO	NO	0.1757	0.11675	0.60643	0.82942	0.028141	3.1752	0.17335	0.10882	0.85294	0.99283	0.0018495	4.0178	0.45711	0.06914	0.35818	0.826	0.027431	2.4957	0.29574	0.090374	1.2151	0.99884	0.00020926	5.6325	0.38449	0.3478	1.0878	0.35243	0.29913	0.93644	0.36874	0.24788	0.84792	0.36788	0.42692	1.2091	0.47713	0.27335	0.7037	0.44776	0.576	0.95775
ALB	YES	NO	0.92807	0.012145	0.23076	0.98905	0.0025975	0.148	0.98107	0.0039363	0.070414	0.94497	0.015417	0.072085	0.98902	0.0018599	0.02946	0.21597	0.14498	0.51231	0.99063	0.0019749	0.73239	0.98214	0.0042453	5.1894	0.99702	0.0027222	1.083	0.99494	0.0032307	5.9045	0.99526	0.0025513	7.7303	0.46508	0.31954	0.67854	0.992	0.0047173	0.21777	0.9679	0.021531	0.69974
NA	NO	NO	0.29768	0.084473	1.2677	0.99871	0.00023568	8.4442	0.4737	0.080369	1.6161	0.99931	9.22e-05	8.2825	0.35715	0.07262	0.58249	0.99187	0.0020656	4.2503	0.99528	0.00079428	2.226	0.99996	2.81e-06	9.2845	0.48008	0.27552	0.83461	0.7319	0.044568	0.64374	0.83571	0.029837	0.63607	0.33927	0.50537	1.0848	0.57259	0.11251	0.58766	0.45321	0.51726	1.0158
KRT7;KRT84	NO	NO	0.97606	0.0051245	2.166	0.99439	0.0018714	0.57516	0.9994	4.87e-05	0.23838	0.99915	0.00012579	0.17734	0.99424	0.00078715	2.3835	0.96402	0.012135	1.3209	0.94517	0.012152	2.1472	0.99277	0.0021115	0.8687	0.9736	0.014865	1.1003	0.9787	0.012743	2.1149	0.97682	0.010588	1.403	0.99958	0.00014048	0.39274	0.29249	0.45052	1.0134	0.49855	0.37642	0.92085
KRT16	NO	NO	0.17937	0.11434	0.18937	0.21105	0.19701	0.22793	0.17267	0.10962	1.2935	0.22885	0.15769	0.89663	0.18866	0.096613	2.1159	0.99888	0.00018265	3.321	0.9912	0.0019123	32.8574	0.96656	0.0086288	3.9931	0.508	0.099421	1.5147	0.96662	0.019192	1.2267	0.96586	0.010162	0.18084	0.33805	0.51679	2.63	0.31084	0.40595	0.94074	0.45001	0.54291	1.791
KRT10	NO	NO	0.53194	0.033626	0.085355	0.3077	0.15845	0.88694	0.1737	0.10802	1.3142	0.99954	6.1e-05	3.7303	0.90997	0.013505	0.080885	0.27872	0.12728	0.45825	0.77693	0.02464	1.994	0.20807	0.13243	1.4341	0.49522	0.26987	0.75752	0.97515	0.013713	0.34697	0.86109	0.026045	0.31421	0.50071	0.17103	2.7731	0.5354	0.12984	0.63639	0.84009	0.026448	4.5397
NA	NO	NO	0.5	0.071782	1	0.5	0.13162	1	0.5	0.078945	1	0.9681	0.010385	166.466	0.5	0.068139	1	0.9681	0.011375	100.587	0.5	0.066157	1	0.5	0.079394	1	0.98061	0.01318	166.466	0.98061	0.011934	100.587	0.5	0.22144	1	0.5	0.29905	1	0.5	0.26176	1	0.5	0.37339	1
KRT5	NO	NO	0.99729	0.00029308	0.04383	0.90275	0.022374	0.33395	0.9332	0.011499	0.38494	0.29183	0.14796	0.63321	0.99965	3.51e-05	0.036913	0.94566	0.018237	0.49298	0.19119	0.13142	0.78297	0.96278	0.0090131	0.35396	0.95819	0.020442	0.79783	0.95315	0.021787	0.7249	0.98825	0.0065723	0.20018	0.96184	0.020781	3.6956	0.96453	0.017802	0.41356	0.98578	0.010694	3.374
NA	NO	NO	0.99456	0.0012816	0.015479	0.99456	0.0018454	0.015479	0.98798	0.002963	0.014144	0.98798	0.0042337	0.014144	0.98798	0.0024431	0.01288	0.98798	0.0039024	0.01288	0.98798	0.0033798	0.019836	0.99307	0.0020585	0.019836	0.5	0.26687	1	0.5	0.248	1	0.5	0.22144	1	0.5	0.29905	1	0.5	0.26176	1	0.5	0.37339	1
KRT15	NO	NO	0.94904	0.010896	13.6006	0.5	0.13162	1	0.5	0.078945	1	0.9681	0.010385	190.794	0.5	0.068139	1	0.9681	0.011375	91.3017	0.5	0.066157	1	0.5	0.079394	1	0.98061	0.01318	190.794	0.98061	0.011934	91.3017	0.5	0.22144	1	0.96877	0.01864	0.073526	0.96877	0.016889	0.073526	0.96877	0.021123	0.073526
NA	NO	NO	1	5e-11	77.2885	0.9681	0.011372	20.0534	0.98406	0.0034364	2.8656	0.92235	0.017399	2.7814	0.99488	0.00054241	0.82244	0.4587	0.10503	0.23714	0.93386	0.013565	1.9512	0.94141	0.010858	2.1373	0.96014	0.020157	1.6535	0.95963	0.020278	0.49167	0.49993	0.22191	1.3961	0.96769	0.010144	0.442	0.9819	0.0093161	0.44243	0.99055	0.0066699	0.3307
NA	NO	NO	0.92041	0.01298	1.9769	0.9975	0.00041224	10.2893	0.95726	0.008015	2.4032	0.99905	0.00015503	9.641	0.96254	0.0069481	2.1542	0.99718	0.00051732	9.765	0.96574	0.0088598	2.7214	0.99971	3.77e-05	12.0205	0.95073	0.022268	0.98039	0.95213	0.022049	0.85789	0.95248	0.016582	0.87952	0.39428	0.3825	1.272	0.29212	0.45282	0.98503	0.45256	0.52164	1.0364
NA	NO	NO	1	5e-11	376.051	1	5e-11	2838.26	1	5e-11	648.073	1	5e-11	3226.26	1	5e-11	336.845	1	5e-11	2796.3	0.99896	0.00017151	121.318	0.99947	8.12e-05	529.778	0.37461	0.3618	1.1367	0.35251	0.29848	0.98522	0.6294	0.05558	0.7869	0.64006	0.091734	1.7234	0.29075	0.46425	0.89574	0.50979	0.21029	1.3601
NA	NO	NO	1	5e-11	57.2618	1	5e-11	560.432	1	5e-11	82.2649	1	5e-11	531.062	0.9818	0.0039238	0.93901	0.99365	0.0018236	12.4639	0.98441	0.0039327	6.259	0.99822	0.00031371	38.5809	0.38845	0.34234	0.94759	0.43106	0.26391	0.7468	0.44852	0.23084	0.71142	0.47214	0.31492	1.4366	0.95271	0.021318	0.55065	0.46508	0.46089	1.1296
KRT73;KRT74;KRT72;KRT71	NO	NO	0.94904	0.010896	5.1328	0.99456	0.0018454	83.0596	0.95817	0.0078855	0.94108	0.96758	0.010454	4.5515	0.5	0.068139	1	0.9681	0.011375	49.165	1	5e-11	65.3952	0.98145	0.0055052	6.5435	0.46305	0.28667	1.3217	0.97471	0.01007	0.59192	0.98097	0.010006	0.078781	0.98167	0.0099213	4.4222	0.96877	0.016889	0.19483	0.97208	0.010089	12.7407
HBD;HBB	YES	NO	1	5e-11	2918.2	0.5	0.13162	1	0.98798	0.002963	27.7776	0.9681	0.010385	96.1774	1	5e-11	105.993	0.9681	0.011375	249.532	0.98798	0.0033798	23.5273	0.98145	0.0055052	32.8396	0.98061	0.01318	96.1774	0.98061	0.011934	249.532	0.9833	0.0089443	32.8396	0.9782	0.012645	0.0095188	0.34615	0.36166	0.036322	0.97803	0.010027	0.0080623
NA	NO	NO	1	5e-11	47.5974	0.5	0.13162	1	0.99169	0.0014325	8.4064	0.94904	0.015145	0.1018	1	5e-11	91.0953	0.9681	0.011375	13.266	1	5e-11	57.6949	0.98145	0.0055052	14.8748	0.5	0.26687	1	0.98061	0.011934	13.266	0.9805	0.010011	14.8748	0.92312	0.029022	1.7349	0.96929	0.010118	1.9139	0.49231	0.38611	1.2121
NA	NO	NO	0.5	0.071782	1	0.94904	0.01745	15.1046	0.99456	0.0011672	11.2828	1	5e-11	113.1	0.94904	0.010181	0.078906	0.98687	0.0041257	7.1286	0.9681	0.0085579	6.0764	0.99307	0.0020585	63.5596	0.98346	0.010004	7.4878	0.96411	0.010181	5.9811	0.97508	0.010066	4.208	0.97617	0.010056	11.2828	0.5	0.26176	1	0.98061	0.013808	6.0764
NA	NO	NO	0.99998	1.36e-06	127.541	0.99883	0.00022413	8.0845	1	1.39e-07	22.1212	0.99687	0.00056113	6.0984	0.99295	0.0013873	3.2618	0.98123	0.0049778	1.4003	0.99871	0.00023226	54.051	0.9989	0.000198	78.6854	0.97304	0.015131	1.3513	0.94427	0.023388	1.4884	0.96556	0.010166	4.5696	0.93007	0.028414	0.31071	0.98035	0.010116	0.21977	0.80715	0.027012	0.19897
FLG2	NO	NO	0.5	0.071782	1	0.5	0.13162	1	0.5	0.078945	1	0.94904	0.015145	3.0079	0.5	0.068139	1	0.5	0.10146	1	0.5	0.066157	1	0.5	0.079394	1	0.96877	0.018981	3.0079	0.5	0.248	1	0.5	0.22144	1	0.5	0.29905	1	0.5	0.26176	1	0.5	0.37339	1
NA	NO	NO	0.5	0.071782	1	0.5	0.13162	1	0.5	0.078945	1	0.9681	0.010385	45.7065	0.5	0.068139	1	0.9681	0.011375	89.1512	0.5	0.066157	1	0.5	0.079394	1	0.98061	0.01318	45.7065	0.98061	0.011934	89.1512	0.5	0.22144	1	0.5	0.29905	1	0.5	0.26176	1	0.5	0.37339	1
HRNR	NO	NO	0.8529	0.017176	0.17375	0.22024	0.1875	0.42304	0.8856	0.014984	0.30712	0.2028	0.1742	0.60216	0.99288	0.001398	0.049942	0.86001	0.02481	4.5822	0.96382	0.0091804	0.73198	0.99452	0.00122	0.40232	0.37658	0.35754	0.84313	0.96189	0.020023	10.7828	0.97842	0.010207	0.44466	0.96873	0.018702	1.047	0.95589	0.020426	0.28614	0.96703	0.022136	1.9698
EIF4G2	YES	NO	0.99456	0.0012816	31.0255	0.5	0.13162	1	0.98798	0.002963	25.8783	0.5	0.12212	1	0.99335	0.0013459	29.2579	0.5	0.10146	1	0.97963	0.0056586	21.6156	0.97011	0.0082289	9.9492	0.5	0.26687	1	0.5	0.248	1	0.984	0.0099752	9.9492	0.94547	0.025687	0.8341	0.87973	0.032859	0.94303	0.97532	0.010055	0.69671
RPL32	NO	NO	0.99979	1.87e-05	8.5072	0.99624	0.00061803	4.462	0.9994	4.71e-05	15.9768	0.99784	0.00038998	9.5877	1	5e-11	5938.37	1	5e-11	4473.17	0.99997	1.56e-06	7.3201	0.9999	1.18e-05	5.5083	0.88875	0.023716	1.6321	0.93329	0.024367	1.789	0.82171	0.032389	1.5707	0.95784	0.021583	1.4265	0.77803	0.052029	1.2457	0.51618	0.19997	1.0948
CAMK2D	NO	NO	0.99664	0.00039011	0.074658	0.9794	0.0068334	0.086949	0.99887	0.00011	0.051257	0.92782	0.016925	0.17517	0.98433	0.0034889	0.09784	0.9815	0.0049477	0.23153	0.99989	8.91e-06	0.028403	0.98164	0.0042915	0.084128	0.37157	0.37632	0.87346	0.94429	0.023324	1.0453	0.33904	0.25898	0.6661	0.97234	0.014859	0.29767	0.96695	0.017349	0.51444	0.97276	0.016951	0.26191
HNRNPAB	NO	NO	0.89599	0.01432	1.3521	0.93197	0.019113	1.8747	1	5e-11	141.517	0.99456	0.0016682	81.6248	0.83586	0.019666	1.024	0.99564	0.00077101	0.60134	0.98692	0.0035317	1.985	0.27417	0.10676	0.90234	0.97217	0.01012	0.44614	0.7304	0.045338	0.62682	0.99245	0.0038981	0.39205	0.43641	0.34407	1.0724	0.96909	0.015417	1.48	0.56046	0.11682	1.1958
SNCA;SNCB	NO	NO	0.9681	0.0071417	0.026083	0.9681	0.011372	0.026083	0.94904	0.0099993	0.071029	0.94904	0.015145	0.071029	0.98798	0.0024431	0.014632	0.98798	0.0039024	0.014632	0.97963	0.0056586	0.029147	0.98822	0.0034649	0.029147	0.5	0.26687	1	0.5	0.248	1	0.5	0.22144	1	0.5	0.29905	1	0.5	0.26176	1	0.5	0.37339	1
EIF4E	NO	NO	0.99947	5.7e-05	1.8387	0.99063	0.0023273	0.6099	0.99369	0.0012598	2.5464	0.88496	0.022086	1.4165	0.92079	0.013006	2.1182	0.52566	0.04117	1.1595	0.98108	0.0046586	2.4682	0.95491	0.0098278	1.9022	0.98342	0.010248	1.6977	0.68365	0.051191	1.2873	0.99258	0.0038169	2.4532	0.33263	0.56598	1.0123	0.48062	0.27216	0.78004	0.45827	0.4875	1.0558
CSNK1A1;CSNK1A1L	NO	NO	0.94904	0.010896	0.087666	0.94904	0.01745	0.087666	0.9681	0.0066954	0.048686	0.9681	0.010385	0.048686	0.94904	0.010181	0.067244	0.94904	0.017735	0.067244	0.9681	0.0085579	0.072022	0.98145	0.0055052	0.072022	0.5	0.26687	1	0.5	0.248	1	0.5	0.22144	1	0.5	0.29905	1	0.5	0.26176	1	0.5	0.37339	1
NOP16	NO	NO	0.5	0.071782	1	0.5	0.13162	1	0.5	0.078945	1	0.5	0.12212	1	0.5	0.068139	1	0.5	0.10146	1	0.5	0.066157	1	0.5	0.079394	1	0.5	0.26687	1	0.5	0.248	1	0.5	0.22144	1	0.5	0.29905	1	0.5	0.26176	1	0.5	0.37339	1
RBM39	YES	NO	1	5e-11	67.0477	0.94904	0.01745	19.094	0.99456	0.0011672	48.8801	0.5	0.12212	1	1	5e-11	65.9123	0.94904	0.017735	11.8433	0.96746	0.0086568	2.5222	0.95493	0.0097828	2.608	0.96877	0.018981	0.052373	0.52008	0.087971	0.62026	0.98292	0.0090176	3.4291	0.96778	0.018895	0.72904	0.29025	0.47332	0.98307	0.461	0.47595	0.9444
CLASP2	NO	NO	0.9681	0.0071417	13.5685	0.5	0.13162	1	0.94246	0.01053	3.7189	0.94904	0.015145	0.13763	0.99335	0.0013459	33.9135	0.94904	0.017735	5.214	0.9681	0.0085579	15.7115	0.5	0.079394	1	0.5	0.26687	1	0.96877	0.018735	5.214	0.5	0.22144	1	0.96952	0.01634	1.9915	0.9754	0.010054	2.4994	0.5008	0.23505	1.1579
HMBOX1	NO	NO	0.5	0.071782	1	0.5	0.13162	1	0.5	0.078945	1	0.5	0.12212	1	0.5	0.068139	1	0.5	0.10146	1	0.9681	0.0085579	0.040648	0.98145	0.0055052	0.040648	0.5	0.26687	1	0.5	0.248	1	0.5	0.22144	1	0.5	0.29905	1	0.5	0.26176	1	0.5	0.37339	1
TBCA	YES	NO	0.94904	0.010896	5.9017	0.5	0.13162	1	0.5	0.078945	1	0.98798	0.0042337	42.1983	0.5	0.068139	1	0.94904	0.017735	10.5007	0.5	0.066157	1	0.99307	0.0020585	53.1186	0.99275	0.0054218	42.1983	0.96877	0.018735	10.5007	0.99377	0.0035434	53.1186	0.96877	0.01864	0.16944	0.96877	0.016889	0.16944	0.96877	0.021123	0.16944
TCEB1	YES	YES	0.99456	0.0012816	16.0702	0.94904	0.01745	4.9895	0.99456	0.0011672	37.5336	0.94904	0.015145	9.0443	0.98068	0.0041187	0.34651	0.44573	0.1066	0.8853	0.9681	0.0085579	7.5165	0.98822	0.0034649	20.2288	0.51891	0.083158	1.8127	0.97584	0.013489	3.6952	0.98741	0.0099407	4.0542	0.98385	0.0099779	2.3356	0.97096	0.014898	0.44905	0.97519	0.010057	0.46773
ERLIN2;ERLIN1	NO	NO	0.96746	0.0072089	0.45371	0.9922	0.0021419	0.5557	0.67828	0.02324	0.68855	0.98348	0.0046648	0.51006	0.87651	0.016151	0.68938	0.98614	0.0042352	0.48722	0.98035	0.0047564	0.4699	0.99901	0.00017721	0.2451	0.99042	0.006313	0.76396	0.99292	0.0040135	0.66557	0.9902	0.0050553	0.54539	0.50497	0.16498	1.2631	0.55286	0.1228	1.1534	0.5058	0.22508	1.2807
NPM1	NO	NO	1	5e-11	0.0092747	1	5e-11	0.0092747	0.98798	0.002963	0.006971	0.98798	0.0042337	0.006971	0.98798	0.0024431	0.0065209	0.98798	0.0039024	0.0065209	1	5e-11	0.010728	1	5e-11	0.010728	0.5	0.26687	1	0.5	0.248	1	0.5	0.22144	1	0.5	0.29905	1	0.5	0.26176	1	0.5	0.37339	1
SQSTM1	NO	NO	0.97963	0.0046739	0.023194	0.97963	0.0067752	0.023194	0.5	0.078945	1	0.5	0.12212	1	0.97963	0.0045083	0.029459	0.97963	0.0066497	0.029459	0.98798	0.0033798	0.018167	0.99307	0.0020585	0.018167	0.5	0.26687	1	0.5	0.248	1	0.5	0.22144	1	0.5	0.29905	1	0.5	0.26176	1	0.5	0.37339	1
RAB1A	NO	NO	1	5e-11	76.5805	0.97963	0.0067752	63.3004	0.99456	0.0011672	46.3404	0.99456	0.0016682	72.3372	1	5e-11	44.3305	0.98798	0.0039024	65.7754	1	5e-11	59.4709	0.98145	0.0055052	26.4095	0.96543	0.010191	1.1428	0.97299	0.014603	1.0391	0.96895	0.01013	0.41721	0.95392	0.022805	0.60512	0.50163	0.14662	0.57888	0.45726	0.49216	0.77658
ADAR	NO	NO	0.77246	0.023604	0.54802	1	5e-11	0.0022507	0.83389	0.018318	1.6936	0.99184	0.0020647	0.22529	0.43451	0.069673	1.2494	0.99954	6.93e-05	0.02601	0.81851	0.023267	0.41157	0.99694	0.0005242	0.061943	0.96877	0.018981	58.6967	0.96877	0.018735	8.2022	0.97305	0.013459	43.279	0.9209	0.029495	1.8122	0.97193	0.013543	1.6182	0.50808	0.21495	1.181
CD44	NO	NO	0.84736	0.017476	1.0677	0.99456	0.0018454	0.02563	1	5e-11	27.4813	0.5	0.12212	1	0.90763	0.01377	0.9482	0.99322	0.001868	0.57579	0.96078	0.0095702	2.6766	0.98145	0.0055052	0.067223	0.5	0.26687	1	0.98061	0.011934	17.871	0.5	0.22144	1	0.75678	0.056136	0.65966	0.72381	0.065102	0.70643	0.4569	0.4937	0.95575
TOM1	NO	NO	0.99456	0.0012816	0.010307	0.99456	0.0018454	0.010307	0.98795	0.0029776	0.96452	0.99211	0.0020132	0.26709	0.86859	0.017134	1.0038	0.99064	0.0022426	0.1277	0.96416	0.0091437	0.32108	0.98145	0.0055052	0.020909	0.98061	0.01318	26.0837	0.96877	0.018735	12.668	0.5	0.22144	1	1	5e-11	94.1935	1	5e-11	99.5784	0.96877	0.021123	15.3559
SEPT7;DKFZp586I031	NO	NO	0.99774	0.00024603	0.60027	0.98798	0.0042139	0.03867	0.95815	0.0079284	2.4333	0.91389	0.018363	2.1111	0.9826	0.0038193	1.6979	0.95443	0.012926	1.772	0.96557	0.0089298	0.34358	0.93931	0.011221	1.583	0.98061	0.01318	12.834	0.98768	0.0080195	18.4689	0.99719	0.0018257	43.935	0.97545	0.013547	0.95292	0.95417	0.020826	1.14	0.98857	0.0078972	0.61429
PRRC2C	YES	NO	1	5e-11	43.2582	0.5	0.13162	1	0.98798	0.002963	38.3041	0.94904	0.015145	7.0991	1	5e-11	43.685	0.94904	0.017735	8.5504	1	5e-11	54.3642	0.98822	0.0034649	20.2084	0.96877	0.018981	7.0991	0.96877	0.018735	8.5504	0.9894	0.0062617	20.2084	0.97323	0.010087	0.88548	0.29191	0.45359	1.0099	0.50371	0.22871	1.2567
RALGDS	NO	NO	0.5	0.071782	1	0.5	0.13162	1	0.5	0.078945	1	0.5	0.12212	1	0.5	0.068139	1	0.9681	0.011375	143.58	0.5	0.066157	1	0.5	0.079394	1	0.5	0.26687	1	0.98061	0.011934	143.58	0.5	0.22144	1	0.5	0.29905	1	0.5	0.26176	1	0.5	0.37339	1
DST	NO	NO	0.98145	0.003678	0.72601	0.99955	6.95e-05	4.4261	0.99088	0.0015274	1.1521	0.99996	1.89e-06	5.0424	0.98798	0.0024431	0.021132	0.99805	0.00034961	4.6033	0.99267	0.0016607	0.97845	0.99999	3.24e-07	2.5446	0.37654	0.35815	0.95996	0.95561	0.021229	0.72487	0.96803	0.014107	0.61433	0.45909	0.32221	1.3372	0.98768	0.0067082	0.020286	0.96562	0.023073	1.4401
PRPF31	NO	NO	0.99747	0.00026844	0.50325	1	5e-11	0.033634	0.95872	0.0077995	0.36698	0.99057	0.0021757	0.18279	0.9964	0.00040045	0.2861	0.99456	0.0016887	0.0382	0.99984	1.83e-05	0.1641	0.99941	9.67e-05	0.23902	0.96877	0.018981	4.3734	0.5	0.248	1	0.9833	0.0089443	7.5949	0.99739	0.0014191	0.58682	0.99745	0.0013097	0.50056	0.99095	0.0065016	0.34848
PCM1	NO	NO	0.2309	0.093998	0.57776	0.98533	0.0044208	0.17945	0.1699	0.11282	0.89282	0.99964	4.27e-05	0.022051	0.18011	0.10055	0.59643	0.52699	0.040664	0.15937	0.9983	0.00030959	0.076574	0.99962	4.88e-05	0.017963	0.99441	0.0038814	0.084649	0.98601	0.0086053	0.84816	0.99751	0.0011874	0.42182	0.33326	0.55785	1.0645	0.29081	0.46349	0.98592	0.55606	0.12512	0.55849
RPS24	NO	NO	0.98182	0.0036319	3.4118	0.91626	0.020566	1.2043	0.99988	9.84e-06	37.5877	0.99965	4.06e-05	7.7891	0.98142	0.0039877	4.2546	0.32553	0.1204	1.2576	0.94681	0.012045	3.7295	0.73977	0.022713	1.7509	0.3785	0.35327	1.0141	0.54598	0.077638	1.4027	0.68647	0.046431	1.4117	0.49001	0.3072	1.7274	0.9255	0.027789	1.6751	0.44787	0.57346	1.0614
ABCD3	NO	NO	0.98769	0.0027952	0.3546	0.97963	0.0067752	0.067444	0.9653	0.0070421	0.2914	0.9681	0.010385	0.066216	0.93356	0.011578	0.86026	0.94904	0.017735	0.26054	0.99952	5.78e-05	0.067835	0.99687	0.00091801	0.028441	0.5	0.26687	1	0.5	0.248	1	0.5	0.22144	1	0.97654	0.013009	0.837	0.97785	0.010928	0.62799	0.97129	0.017475	0.45364
MAP4	NO	NO	0.77781	0.023378	1.5429	0.21282	0.19304	0.98479	0.993	0.0013221	2.5657	0.97593	0.0066715	2.4223	0.99992	6.47e-06	4.6236	0.99985	1.77e-05	4.6954	0.57301	0.035107	0.61035	0.50834	0.036692	0.64522	0.85989	0.02555	1.6922	0.96666	0.019158	1.9403	0.89408	0.021504	1.5207	0.52643	0.14975	1.144	0.70851	0.067552	1.2196	0.47125	0.43359	0.91819
CYFIP2;CYFIP1	NO	NO	0.5	0.071782	1	0.5	0.13162	1	0.5	0.078945	1	0.5	0.12212	1	0.5	0.068139	1	0.5	0.10146	1	0.5	0.066157	1	0.5	0.079394	1	0.5	0.26687	1	0.5	0.248	1	0.5	0.22144	1	0.5	0.29905	1	0.5	0.26176	1	0.5	0.37339	1
ITPR1	NO	NO	0.9681	0.0071417	0.078522	0.9681	0.011372	0.078522	0.5	0.078945	1	0.5	0.12212	1	0.5	0.068139	1	0.5	0.10146	1	0.98798	0.0033798	0.050068	0.99307	0.0020585	0.050068	0.5	0.26687	1	0.5	0.248	1	0.5	0.22144	1	0.5	0.29905	1	0.5	0.26176	1	0.5	0.37339	1
MYO6	NO	NO	0.99997	1.81e-06	8.2998	0.22123	0.18513	1.5058	0.99982	1.24e-05	10.0192	0.24919	0.15307	5.0757	0.99931	8.82e-05	8.8682	0.96859	0.0084244	4.8047	0.99933	8.38e-05	3.3699	0.7031	0.025907	1.8004	0.37453	0.36302	2.6234	0.82916	0.031898	3.2568	0.89582	0.02121	3.0984	0.35996	0.44026	0.93953	0.42232	0.30496	1.0906	0.46591	0.45926	1.0522
DHX36	YES	NO	1	5e-11	29.9349	0.94904	0.01745	3.1122	0.99456	0.0011672	30.7849	0.94904	0.015145	5.4208	1	5e-11	32.7159	0.97963	0.0066497	11.2983	0.99456	0.0014669	27.9065	0.98822	0.0034649	17.4447	0.51891	0.087616	1.7418	0.98064	0.010403	3.6303	0.98794	0.0067422	5.6053	0.97273	0.014367	1.0284	0.34595	0.36314	1.0929	0.96273	0.024909	0.93224
DDOST	NO	NO	0.99782	0.00023531	9.0925	0.99312	0.0020204	10.7299	1	5e-11	55.864	1	5e-11	59.9669	1	5e-11	45.8001	0.97963	0.0066497	30.5221	0.98798	0.0033798	35.8005	0.99687	0.00091801	49.4792	0.98201	0.010019	1.1694	0.97629	0.013416	0.59521	0.9619	0.010204	0.9649	0.46374	0.32087	1.2856	0.3191	0.39526	1.054	0.97107	0.010099	0.82387
EIF4B	NO	NO	0.99737	0.00028057	0.19468	0.9944	0.0018584	0.20707	1	5e-11	0.020316	0.99593	0.00067896	0.4578	0.99877	0.00014031	0.19066	0.98249	0.0047421	0.39357	0.99997	1.73e-06	0.1272	0.99989	1.42e-05	0.16124	0.98716	0.008561	1.2692	0.97797	0.013131	1.0728	0.57549	0.064062	0.7472	1	5e-11	0.059907	0.96799	0.017173	0.55275	0.97738	0.015873	0.62696
MAP4K4	NO	NO	0.97866	0.0047933	1.6606	0.96692	0.01152	0.28736	0.98024	0.0040058	2.8845	0.86311	0.023909	1.4242	0.98165	0.003945	2.5801	0.94041	0.018835	1.1449	0.20274	0.1173	1.0341	0.84955	0.016715	0.59688	0.98134	0.01148	2.8277	0.98777	0.0071266	3.5928	0.98817	0.0066783	2.9641	0.34117	0.49527	0.99111	0.83353	0.042769	1.4011	0.50953	0.21122	0.88868
NACA	NO	NO	1	5e-11	104.186	0.94904	0.01745	44.7076	0.98798	0.002963	75.4427	0.5	0.12212	1	0.98491	0.0032862	51.8893	0.5	0.10146	1	0.99172	0.0018098	11.1619	0.97011	0.0082289	0.11922	0.96877	0.018981	0.022368	0.96877	0.018735	0.022368	0.97305	0.013459	0.022368	0.96703	0.019218	0.72411	0.97821	0.010667	0.49804	0.97801	0.010028	0.89865
LMNB1	NO	NO	0.98798	0.0027474	0.025008	0.98798	0.0042139	0.025008	0.5	0.078945	1	0.5	0.12212	1	0.98798	0.0024431	0.012287	0.98798	0.0039024	0.012287	0.97963	0.0056586	0.055111	0.98822	0.0034649	0.055111	0.5	0.26687	1	0.5	0.248	1	0.5	0.22144	1	0.5	0.29905	1	0.5	0.26176	1	0.5	0.37339	1
OGDH	NO	NO	0.88578	0.01508	0.50766	1	5e-11	0.0047243	0.84856	0.017368	0.92478	1	5e-11	0.010988	0.97839	0.0046263	0.57967	0.99456	0.0016887	0.0055272	0.27978	0.093906	0.79133	0.99338	0.001399	0.18358	0.5	0.26687	1	0.5	0.248	1	0.97305	0.013459	26.5354	0.94602	0.025377	0.78321	0.29582	0.43979	0.97599	0.44932	0.54976	1.0644
HNRNPH1	NO	NO	0.99501	0.00066537	3.2517	0.33348	0.14957	0.60937	0.98205	0.0038058	2.8424	0.83385	0.025782	1.0352	0.9981	0.00023327	3.9078	0.86108	0.024671	1.2746	0.21404	0.11028	0.60905	0.90382	0.013953	0.17904	0.43425	0.30397	1.4335	0.70128	0.048987	1.7331	0.34262	0.25698	1.3374	0.64947	0.088906	0.73755	0.29183	0.45588	0.99572	0.52889	0.17414	0.85257
MYO1B	NO	NO	1	5e-11	68.9823	0.5	0.13162	1	0.98798	0.002963	35.2018	0.94904	0.015145	7.8997	0.9067	0.01386	1.3735	0.9681	0.011375	0.047997	0.99801	0.00033608	0.40326	0.99307	0.0020585	0.016134	0.96877	0.018981	7.8997	0.5	0.248	1	0.5	0.22144	1	0.97435	0.010075	0.5103	0.99819	0.00075502	0.41484	0.99429	0.0041354	0.36233
EPB41	YES	NO	1	5e-11	140.102	0.5	0.13162	1	1	5e-11	169.961	0.9681	0.010385	36.8494	0.99335	0.0013459	106.186	0.99456	0.0016887	78.3783	0.98798	0.0033798	87.8664	0.97011	0.0082289	14.3749	0.98061	0.01318	36.8494	0.99673	0.002511	78.3783	0.98654	0.0099494	14.3749	0.47587	0.31295	1.2131	0.94333	0.023646	0.75792	0.97826	0.015338	0.62716
TBL2	NO	NO	0.99809	0.00021079	0.65703	0.99456	0.0018454	0.01142	0.90974	0.013985	1.2274	0.98503	0.0045721	0.28616	0.99431	0.00077677	4.3009	0.88237	0.023358	1.2656	0.96948	0.006602	0.40451	0.99713	0.0005001	0.15117	0.98768	0.0083666	18.4314	0.98768	0.0080195	23.0928	0.9833	0.0089443	19.2887	0.81634	0.041817	1.3741	0.90719	0.030114	1.3641	0.52521	0.18377	0.8971
PHLDB2	NO	NO	0.9909	0.0017763	3.2766	0.94904	0.01745	0.11302	0.99456	0.0011672	23.7772	0.5	0.12212	1	1	5e-11	32.8205	0.94904	0.017735	4.6233	0.99648	0.00063153	2.6806	0.47146	0.083395	0.5262	0.5	0.26687	1	0.96877	0.018735	4.6233	0.97305	0.013459	5.503	0.94353	0.026409	0.82013	0.40582	0.31035	1.1321	0.45098	0.53264	0.96694
AAK1	NO	NO	0.98798	0.0027474	9.1214	0.5	0.13162	1	1	5e-11	13.0993	0.94904	0.015145	3.2177	0.99335	0.0013459	14.3208	0.94904	0.017735	3.1823	0.9681	0.0085579	4.6659	0.5	0.079394	1	0.96877	0.018981	3.2177	0.96877	0.018735	3.1823	0.5	0.22144	1	0.9641	0.020278	1.4361	0.97417	0.012855	1.57	0.98046	0.013986	0.51154
DPM1	YES	NO	0.98436	0.0031753	4.6367	0.45589	0.1378	0.4854	1	5e-11	92.6714	0.97963	0.0063764	49.7242	1	5e-11	93.6265	0.99456	0.0016887	76.9998	1	5e-11	85.7839	0.99687	0.00091801	105.001	0.97276	0.010114	4.584	0.99566	0.0029312	7.0985	0.99659	0.0019068	9.6799	0.44427	0.33719	0.89436	0.35318	0.35575	0.90358	0.58879	0.089404	0.82789
TCOF1	NO	NO	0.35983	0.081831	1.1562	0.97024	0.0077837	0.33236	0.79828	0.019454	1.0567	0.21383	0.16785	0.91465	0.80676	0.020715	0.94281	0.85185	0.025393	0.6602	0.86057	0.019705	0.68721	0.52945	0.034639	0.66359	0.98465	0.0095883	2.9253	0.97646	0.013308	2.3439	0.98827	0.0065508	2.5016	0.34029	0.50033	0.97144	0.30443	0.41904	0.96216	0.96679	0.022334	0.74467
RBBP4	NO	NO	0.9681	0.0071417	0.060217	0.9681	0.011372	0.060217	0.5	0.078945	1	0.5	0.12212	1	0.9681	0.0066221	0.061999	0.9681	0.011375	0.061999	0.98798	0.0033798	0.031558	0.99307	0.0020585	0.031558	0.5	0.26687	1	0.5	0.248	1	0.5	0.22144	1	0.5	0.29905	1	0.5	0.26176	1	0.5	0.37339	1
MTCH2	NO	NO	0.95851	0.0079807	0.59307	0.45589	0.13728	0.21387	0.94182	0.010699	0.94194	0.44431	0.12884	0.49167	0.85917	0.0182	0.38536	0.4587	0.10555	0.81862	0.98461	0.0038917	0.19803	0.73692	0.023261	0.20567	0.51891	0.081661	1.3114	0.52639	0.084716	1.2399	0.97865	0.010085	2.3042	0.41785	0.36379	0.90599	0.99241	0.0046218	0.21047	0.57584	0.095711	0.80008
HYOU1	YES	NO	0.973	0.0053538	3.2485	0.98651	0.0043232	4.5775	1	5e-11	50.1526	0.97963	0.0063764	39.1306	0.99091	0.0016232	2.8829	0.93289	0.019017	1.7418	1	5e-11	41.8007	1	5e-11	137.411	0.96454	0.019661	0.72141	0.99074	0.0054261	0.43847	0.98647	0.0099501	2.5333	0.94941	0.023852	1.3029	0.95669	0.020035	1.0226	0.966	0.022682	1.0859
PDE4DIP	YES	NO	0.99456	0.0012816	1617.97	0.9681	0.011372	416.275	1	5e-11	1032.52	0.98798	0.0042337	642.674	1	5e-11	3153.95	0.97963	0.0066497	4519.9	0.98798	0.0033798	2077.74	0.99687	0.00091801	2963.82	0.97624	0.013824	1.5439	0.95233	0.021943	10.8579	0.99217	0.0040839	7.1199	0.96949	0.01642	0.63816	0.93011	0.026167	1.9493	0.96645	0.022433	1.2842
UBXN1	NO	NO	0.97963	0.0046739	5.0425	0.5	0.13162	1	0.94904	0.0099993	1.8291	0.5	0.12212	1	0.93777	0.010835	0.80602	0.4587	0.10452	0.52342	0.94904	0.01189	0.12226	0.97027	0.0065062	0.8189	0.5	0.26687	1	0.96877	0.018735	3.1877	0.9833	0.0089443	6.6982	0.99049	0.0050192	0.36274	0.98927	0.0057993	0.9735	0.98768	0.0092766	0.19832
MICAL2	YES	NO	1	5e-11	39.8339	0.5	0.13162	1	1	5e-11	32.1034	0.97963	0.0063764	21.8351	1	5e-11	36.9019	0.99456	0.0016887	35.543	1	5e-11	36.5659	0.98822	0.0034649	21.2013	0.96523	0.010193	21.8351	0.99673	0.002511	35.543	0.9894	0.0062617	21.2013	0.65359	0.086814	0.80593	0.34797	0.3587	0.92639	0.49281	0.3843	0.91796
EEF1D	NO	NO	0.98294	0.0034275	1.1626	0.98423	0.0045551	3.2864	0.98562	0.0032364	3.8773	0.99634	0.00065367	10.6406	0.99335	0.0013459	65.3852	1	5e-11	218.227	0.9321	0.014087	0.58867	0.87902	0.015456	2.0146	0.94941	0.022844	1.1049	0.95748	0.020602	0.91393	0.94226	0.017965	1.2195	0.3935	0.38323	1.138	0.93742	0.024395	0.77405	0.45043	0.53641	1.0072
BCLAF1	NO	NO	1	5e-11	0.011551	1	5e-11	0.011551	0.98798	0.002963	0.024975	0.98798	0.0042337	0.024975	0.99456	0.00074629	0.010347	0.99456	0.0016887	0.010347	1	5e-11	0.014345	1	5e-11	0.014345	0.5	0.26687	1	0.5	0.248	1	0.5	0.22144	1	0.5	0.29905	1	0.5	0.26176	1	0.5	0.37339	1
UBTF	NO	NO	0.99861	0.00015791	0.53573	0.95845	0.012495	0.24672	0.68823	0.022591	0.34625	0.97864	0.0064595	0.24929	0.53108	0.028506	0.33267	0.97518	0.0071372	0.16694	0.80378	0.024217	0.45612	0.98471	0.0038597	0.30659	0.98789	0.0073251	1.6931	0.96187	0.020063	1.486	0.97814	0.010299	1.8345	0.33255	0.56801	1.0829	0.37355	0.33552	1.3637	0.47167	0.43244	1.2569
GANAB	NO	NO	0.99456	0.0012816	32.1228	0.99456	0.0018454	70.885	0.99456	0.0011672	31.6461	0.99456	0.0016682	79.4371	0.98293	0.0037195	0.66298	0.97788	0.0068485	3.749	0.98798	0.0033798	21.4923	1	5e-11	101.983	0.42555	0.30912	1.1206	0.94234	0.02365	1.1587	0.94877	0.017129	1.4387	0.34953	0.46537	0.98516	0.98006	0.010295	0.45217	0.96499	0.023271	0.66907
MDK	NO	NO	0.98136	0.0037014	0.10778	0.97963	0.0067752	0.029076	0.98334	0.0035352	0.42224	0.9681	0.010385	0.042607	0.85917	0.0182	0.14724	0.94904	0.017735	0.05653	0.9681	0.0085579	0.035593	0.98145	0.0055052	0.035593	0.5	0.26687	1	0.5	0.248	1	0.5	0.22144	1	0.98327	0.0093339	2.6735	0.94829	0.022615	0.70264	0.98061	0.013808	0.26977
CSDE1	NO	NO	1	5e-11	37.6203	0.9681	0.011372	18.6839	1	5e-11	37.5303	0.98798	0.0042337	31.5394	0.99335	0.0013459	36.1752	0.97963	0.0066497	36.7341	0.99456	0.0014669	33.6779	0.97011	0.0082289	8.0217	0.97986	0.010041	1.6881	0.97838	0.01284	1.9661	0.97839	0.010032	0.42934	0.33339	0.55512	0.99761	0.96214	0.010193	0.96159	0.96615	0.022582	0.8952
ARRB1	NO	NO	0.5	0.071782	1	0.5	0.13162	1	0.5	0.078945	1	0.5	0.12212	1	0.5	0.068139	1	0.5	0.10146	1	0.5	0.066157	1	0.5	0.079394	1	0.5	0.26687	1	0.5	0.248	1	0.5	0.22144	1	0.5	0.29905	1	0.5	0.26176	1	0.5	0.37339	1
REPS1	NO	NO	0.89307	0.014634	0.68719	0.99456	0.0018454	0.0063953	0.94589	0.010205	0.77113	0.97963	0.0063764	0.013243	0.97224	0.0054665	5.4405	0.94904	0.017735	0.092833	0.97963	0.0056586	33.2664	0.5	0.079394	1	0.5	0.26687	1	0.5	0.248	1	0.5	0.22144	1	0.97172	0.015488	0.54191	0.96236	0.018211	0.54541	0.97805	0.010027	0.30959
LMO7	NO	NO	0.95176	0.008816	0.095658	0.96078	0.012305	2.7148	0.95991	0.0075454	1.6215	0.61589	0.032515	2.1324	0.99335	0.0013459	48.1375	0.9681	0.011375	9.7008	0.99821	0.00031455	0.15905	0.99954	6.23e-05	0.050101	0.98071	0.011657	0.22597	0.97619	0.010055	0.068894	0.99225	0.0040312	0.046437	0.98396	0.0088377	4.8765	0.97942	0.010013	9.7023	0.97912	0.014851	4.1839
ATP5L	NO	NO	1	5e-11	65.3219	0.99456	0.0018454	138.128	1	5e-11	63.5503	1	5e-11	147.067	1	5e-11	48.3038	1	5e-11	133.844	0.98798	0.0033798	43.3992	0.99687	0.00091801	98.5907	0.95336	0.021312	1.0647	0.95882	0.020368	0.96898	0.57069	0.065751	0.71376	0.3388	0.51038	0.97288	0.4533	0.28376	0.73947	0.97706	0.016186	0.66439
TCIRG1	NO	NO	1	5e-11	0.011682	1	5e-11	0.011682	1	5e-11	0.010992	1	5e-11	0.010992	0.99984	1.56e-05	0.12515	1	5e-11	0.010024	1	5e-11	0.015795	1	5e-11	0.015795	0.5	0.26687	1	0.5	0.248	1	0.5	0.22144	1	0.5	0.29905	1	0.996	0.002762	12.4855	0.5	0.37339	1
PRCP	NO	NO	0.94904	0.010896	5.0349	0.99456	0.0018454	25.9191	0.9681	0.0066954	6.6024	0.5	0.12212	1	0.5	0.068139	1	0.5	0.10146	1	0.97963	0.0056586	10.9452	0.5	0.079394	1	0.99673	0.0031238	0.038582	0.99673	0.002511	0.038582	0.99719	0.0018257	0.038582	0.97217	0.015098	1.3113	0.96877	0.016889	0.19861	0.9776	0.010032	2.1739
CD59	NO	NO	0.6141	0.028298	1.4971	0.96828	0.0082413	0.30283	0.81155	0.018862	1.053	0.26589	0.15083	1.0196	0.35218	0.073239	0.59409	0.91793	0.020753	0.5132	0.82271	0.022018	0.73009	0.94719	0.01052	0.41567	0.97283	0.015358	1.9555	0.97326	0.014446	2.9983	0.97681	0.010621	1.7246	0.99762	0.0013272	0.4085	0.69565	0.070601	0.70207	0.9748	0.016486	0.61273
COPB1	NO	NO	0.5	0.071782	1	0.5	0.13162	1	0.5	0.078945	1	0.5	0.12212	1	0.94904	0.010181	0.44631	0.94904	0.017735	0.44631	0.97963	0.0056586	0.061903	0.98822	0.0034649	0.061903	0.5	0.26687	1	0.5	0.248	1	0.5	0.22144	1	0.5	0.29905	1	0.5	0.26176	1	0.5	0.37339	1
SF3B2	NO	NO	1	5e-11	0.012366	1	5e-11	0.012366	1	5e-11	0.018548	1	5e-11	0.018548	0.99456	0.00074629	0.011943	0.99456	0.0016887	0.011943	0.99456	0.0014669	0.026311	0.99687	0.00091801	0.026311	0.5	0.26687	1	0.5	0.248	1	0.5	0.22144	1	0.5	0.29905	1	0.5	0.26176	1	0.5	0.37339	1
MROH6	NO	NO	1	5e-11	507.772	0.9681	0.011372	91.7351	1	5e-11	368.825	0.9681	0.010385	76.9445	1	5e-11	483.481	0.9681	0.011375	92.0531	1	5e-11	452.928	0.99307	0.0020585	151.863	0.57982	0.059969	0.83877	0.40762	0.27419	1.0035	0.96922	0.010127	1.6555	0.95865	0.021499	0.72636	0.36699	0.3434	0.95216	0.55708	0.12409	0.89199
FAU	NO	NO	1	5e-11	2000.31	1	5e-11	1002.87	1	5e-11	2025.4	1	5e-11	1102.48	1	5e-11	2214.79	1	5e-11	1194.06	1	5e-11	2040.54	1	5e-11	1220.1	0.37404	0.36423	1.0993	0.48022	0.25186	1.1906	0.53414	0.072279	1.2166	0.33382	0.5517	1.0125	0.43739	0.29326	1.1072	0.45119	0.53027	1.0201
ECI2	NO	NO	0.97963	0.0046739	14.8063	0.94904	0.01745	6.6737	0.97963	0.0046814	12.6468	0.5	0.12212	1	0.98491	0.0032862	13.9807	0.94904	0.017735	3.9374	0.9681	0.0085579	9.7713	0.5	0.079394	1	0.96877	0.018981	0.14984	0.52008	0.091884	0.58999	0.97305	0.013459	0.14984	0.42596	0.35037	0.85415	0.95107	0.021657	0.94424	0.96574	0.022976	0.65995
MYH14	NO	NO	1	6.74e-08	82.1978	0.99988	8.55e-06	34.7346	1	1.8e-09	93.169	0.99983	1.92e-05	84.8751	0.99978	2.1e-05	42.7561	0.99978	3.66e-05	50.3029	0.99999	4.35e-07	52.7204	0.99996	2.54e-06	38.3332	0.44329	0.29607	1.9817	0.86289	0.029155	2.2949	0.79678	0.034703	1.6915	0.41717	0.3645	0.91926	0.54566	0.12629	0.82428	0.44972	0.54429	0.98304
HMGN1	NO	NO	0.94904	0.010896	0.098922	0.94904	0.01745	0.098922	0.97963	0.0046814	7.9935	0.5	0.12212	1	0.94965	0.0087222	0.2484	0.9681	0.011375	0.037852	0.36353	0.081161	0.80421	0.98274	0.0041556	0.82247	0.5	0.26687	1	0.5	0.248	1	0.9894	0.0062617	6.4464	0.98003	0.010017	7.9935	0.98378	0.0085895	6.5626	0.98061	0.013808	6.3032
SHANK3	NO	NO	0.98589	0.0030038	2.2151	0.93665	0.018779	0.51508	0.98798	0.002963	16.3196	0.98798	0.0042337	15.8435	0.99335	0.0013459	21.3292	0.9681	0.011375	6.8137	0.32185	0.086293	0.83237	0.99307	0.0020585	0.046566	0.97334	0.010108	3.0817	0.96939	0.015605	1.3253	0.97305	0.013459	0.19451	0.97517	0.0137	0.73814	0.96754	0.017231	0.96472	0.98733	0.0095282	0.8085
CCT2	NO	NO	0.66652	0.026405	1.588	0.97981	0.0050951	2.2695	0.5	0.078945	1	0.9681	0.010385	22.7277	0.94904	0.010181	0.11317	0.94936	0.013497	3.6426	0.98798	0.0033798	0.02905	0.95202	0.010014	1.0016	0.97459	0.014374	0.75394	0.38891	0.28482	1.0678	0.3907	0.24231	1.1437	0.98061	0.011554	0.047409	0.98061	0.010056	0.047409	0.98061	0.013808	0.047409
CLASP1	NO	NO	0.98798	0.0027474	26.8701	0.5	0.13162	1	0.99456	0.0011672	27.5629	0.98798	0.0042337	31.8589	0.98491	0.0032862	23.3621	0.5	0.10146	1	0.5	0.066157	1	0.5	0.079394	1	0.98131	0.010026	31.8589	0.5	0.248	1	0.5	0.22144	1	0.97943	0.012094	1.0258	0.91326	0.029479	0.86944	0.99275	0.0055027	0.037216
LAMTOR1	NO	NO	0.99456	0.0012816	36.537	0.5	0.13162	1	1	5e-11	36.7953	0.5	0.12212	1	1	5e-11	45.6528	0.5	0.10146	1	0.98798	0.0033798	28.4388	0.5	0.079394	1	0.5	0.26687	1	0.5	0.248	1	0.5	0.22144	1	0.97198	0.015256	1.0071	0.93327	0.025193	1.2495	0.96414	0.023713	0.77836
ANO2	NO	NO	0.99456	0.0012816	0.0026492	0.99456	0.0018454	0.0026492	0.98798	0.002963	0.0023063	0.98798	0.0042337	0.0023063	0.98798	0.0024431	0.0040346	0.98798	0.0039024	0.0040346	0.99456	0.0014669	0.001254	0.99687	0.00091801	0.001254	0.5	0.26687	1	0.5	0.248	1	0.5	0.22144	1	0.5	0.29905	1	0.5	0.26176	1	0.5	0.37339	1
ATP6V0D1	YES	NO	1	5e-11	37.8672	0.5	0.13162	1	0.99456	0.0011672	32.7361	0.5	0.12212	1	0.98491	0.0032862	28.4443	0.94904	0.017735	8.1498	0.99456	0.0014669	33.323	0.97011	0.0082289	7.8571	0.5	0.26687	1	0.96877	0.018735	8.1498	0.98636	0.0099513	7.8571	0.94554	0.025584	0.8645	0.96818	0.010129	0.75116	0.96589	0.022781	0.88
PXN	NO	NO	1	5e-11	39.947	0.99456	0.0018454	15.5598	0.99456	0.0011672	34.8179	0.99456	0.0016682	19.1827	1	5e-11	28.6695	0.97963	0.0066497	9.0007	0.36912	0.080539	1.2893	0.96815	0.0084686	2.9146	0.47704	0.27605	1.2328	0.97944	0.012555	0.57846	0.85094	0.027432	2.8689	0.94337	0.026514	0.8716	0.4759	0.27394	0.71769	0.98576	0.010756	0.49433
LOXHD1	NO	NO	0.9681	0.0071417	0.030158	0.9681	0.011372	0.030158	0.9681	0.0066954	0.044586	0.9681	0.010385	0.044586	0.94904	0.010181	0.12719	0.94904	0.017735	0.12719	0.5	0.066157	1	0.5	0.079394	1	0.5	0.26687	1	0.5	0.248	1	0.5	0.22144	1	0.5	0.29905	1	0.5	0.26176	1	0.5	0.37339	1
TRIM21	NO	NO	0.99898	0.00011796	79.6752	0.99921	0.00013703	417.584	0.99937	5.7e-05	204.287	0.99904	0.00016339	1102.57	0.99935	7.82e-05	120.311	0.99914	0.00014604	925.003	0.99927	9.72e-05	447.613	0.99949	7.48e-05	2071.46	0.37161	0.37572	1.1369	0.4099	0.27186	0.83051	0.36291	0.24915	0.8528	0.34222	0.49382	1.1041	0.63002	0.089007	0.56614	0.44921	0.55202	0.96581
STIP1	YES	NO	0.94904	0.010896	4.6947	0.9681	0.011372	13.6452	0.97963	0.0046814	11.457	0.97963	0.0063764	27.2918	0.95397	0.0084294	4.3777	0.97963	0.0066497	18.0331	0.94306	0.012485	1.3487	0.97911	0.0057607	8.2437	0.97969	0.01336	2.0001	0.96394	0.01983	1.3216	0.98587	0.0072404	4.8398	0.97299	0.014027	2.4404	0.9467	0.023165	0.93248	0.97074	0.017988	2.3014
PCMTD1	NO	NO	1	5e-11	176.677	1	5e-11	428.904	1	5e-11	204.352	1	5e-11	492.733	1	5e-11	124.139	1	5e-11	537.586	1	5e-11	191.09	1	5e-11	393.102	0.40749	0.32317	1.1488	0.41199	0.2707	1.2534	0.3034	0.28582	0.91653	0.33833	0.51395	1.1566	0.45205	0.28501	0.70264	0.47353	0.42726	1.0816
HMGA2	NO	NO	0.99456	0.0012816	0.0033368	0.99456	0.0018454	0.0033368	0.99886	0.00011557	0.014867	0.99456	0.0016682	0.0046687	0.98798	0.0024431	0.0041932	0.98798	0.0039024	0.0041932	0.98909	0.002203	0.10122	0.98822	0.0034649	0.013149	0.5	0.26687	1	0.5	0.248	1	0.5	0.22144	1	0.96877	0.01864	3.1844	0.5	0.26176	1	0.96877	0.021123	7.6983
RARS	NO	NO	0.97963	0.0046739	13.4944	0.9681	0.011372	35.1297	0.98798	0.002963	24.8416	0.9681	0.010385	12.161	0.5	0.068139	1	0.98798	0.0039024	45.2767	0.91598	0.015649	1.7163	0.99726	0.00048458	3.9038	0.62413	0.052173	0.34617	0.96604	0.010161	1.2888	0.97538	0.010063	1.8144	0.97781	0.012785	1.8409	0.98768	0.0067082	0.074105	0.97407	0.016747	2.0766
NAP1L1	YES	NO	1	5e-11	3204.32	1	5e-11	424.41	1	5e-11	3987.66	1	5e-11	861.233	0.999	0.00012713	25.55	0.98609	0.0042575	6.637	0.98731	0.0034628	4.8239	0.80851	0.018093	2.2329	0.98766	0.0099614	2.0293	0.98534	0.0099616	2.5231	0.88949	0.022402	3.4829	0.45815	0.32356	1.2445	0.67219	0.077445	1.2865	0.44845	0.56311	0.99658
ATP6V0A1	NO	NO	0.5	0.071782	1	0.5	0.13162	1	0.5	0.078945	1	0.5	0.12212	1	0.5	0.068139	1	0.5	0.10146	1	0.94904	0.01189	0.17856	0.97011	0.0082289	0.17856	0.5	0.26687	1	0.5	0.248	1	0.5	0.22144	1	0.5	0.29905	1	0.5	0.26176	1	0.5	0.37339	1
TUBA1C	YES	NO	0.98798	0.0027474	37.8483	0.5	0.13162	1	0.99456	0.0011672	47.3881	0.99456	0.0016682	55.4331	1	5e-11	31.9646	0.9681	0.011375	14.2507	0.9681	0.0085579	10.1065	0.99307	0.0020585	54.3581	0.99673	0.0031238	55.4331	0.98061	0.011934	14.2507	0.99377	0.0035434	54.3581	0.94716	0.024762	1.2521	0.96174	0.010197	0.84455	0.97513	0.010057	0.26703
GRSF1	YES	NO	0.99456	0.0012816	22.9152	0.5	0.13162	1	0.98798	0.002963	18.7342	0.97963	0.0063764	18.7107	0.98491	0.0032862	17.642	0.97963	0.0066497	16.0889	0.97963	0.0056586	14.1212	0.98145	0.0055052	9.8665	0.96887	0.010155	18.7107	0.96937	0.010126	16.0889	0.9833	0.0089443	9.8665	0.94524	0.02579	0.81754	0.95336	0.021153	0.76988	0.97775	0.015661	0.61624
SRP68	NO	NO	1	5e-11	103.044	0.9681	0.011372	36.2274	1	5e-11	83.5712	0.98798	0.0042337	29.893	1	5e-11	83.9683	0.97963	0.0066497	13.4898	1	5e-11	98.1335	0.99687	0.00091801	63.1068	0.97755	0.010064	0.82515	0.98119	0.010004	0.37236	0.97985	0.010017	1.742	0.49704	0.3003	0.81102	0.43911	0.29262	0.81488	0.4504	0.53781	0.95234
MYO1C	YES	NO	1	5e-11	253.447	0.5	0.13162	1	1	5e-11	62.1251	0.97963	0.0063764	33.8912	1	5e-11	163.809	0.9681	0.011375	52.3132	0.99456	0.0014669	165.174	0.98822	0.0034649	29.9605	0.9801	0.010038	33.8912	0.98061	0.011934	52.3132	0.9894	0.0062617	29.9605	0.72417	0.063462	0.24512	0.29558	0.44132	0.64632	0.96236	0.025231	0.65171
CDK17	NO	NO	1	5e-11	85.2236	0.97963	0.0067752	33.0419	0.99456	0.0011672	56.9821	1	5e-11	32.6958	1	5e-11	78.4307	0.99456	0.0016887	26.3707	0.99749	0.00043731	8.8575	0.98095	0.0055864	4.7351	0.96424	0.010203	0.98952	0.96752	0.010145	0.7981	0.97378	0.01119	1.198	0.97166	0.01564	0.66862	0.34401	0.3661	0.92029	0.52928	0.17317	0.86885
VDAC3	NO	NO	0.98798	0.0027474	15.1338	1	5e-11	61.625	0.9681	0.0066954	7.762	0.99456	0.0016682	50.4238	0.99335	0.0013459	14.8305	0.97963	0.0066497	24.2178	0.97963	0.0056586	0.016373	0.97553	0.0060836	0.47682	0.95024	0.02244	0.81824	0.98124	0.010003	0.39299	0.98961	0.005451	0.47259	0.97282	0.014283	0.51289	0.96914	0.015351	0.97996	0.99275	0.0055027	0.066077
XRCC1	NO	NO	0.96717	0.0073098	0.80613	0.9681	0.011372	0.10064	0.63595	0.024657	0.66254	0.98848	0.0023627	0.9038	0.97721	0.0047253	0.24696	0.83484	0.027257	0.51891	0.99636	0.00065684	0.20743	0.99392	0.0013007	0.34599	0.99275	0.0054218	11.4974	0.98768	0.0080195	8.1705	0.9894	0.0062617	8.8024	0.3988	0.37957	1.0522	0.9685	0.017001	0.48545	0.96702	0.022185	0.65883
DSTN	NO	NO	0.5	0.071782	1	0.5	0.13162	1	0.5	0.078945	1	0.5	0.12212	1	0.5	0.068139	1	0.5	0.10146	1	0.5	0.066157	1	0.5	0.079394	1	0.5	0.26687	1	0.5	0.248	1	0.5	0.22144	1	0.5	0.29905	1	0.5	0.26176	1	0.5	0.37339	1
LASP1	NO	NO	0.9681	0.0071417	0.076696	0.9681	0.011372	0.076696	0.99456	0.0011672	0.027583	0.99456	0.0016682	0.027583	0.98798	0.0024431	0.046795	0.98798	0.0039024	0.046795	0.98798	0.0033798	0.034891	0.99307	0.0020585	0.034891	0.5	0.26687	1	0.5	0.248	1	0.5	0.22144	1	0.5	0.29905	1	0.5	0.26176	1	0.5	0.37339	1
FKBP11	NO	NO	0.98798	0.0027474	74.7031	0.98798	0.0042139	91.926	0.99456	0.0011672	47.851	0.97963	0.0063764	83.1216	1	5e-11	48.9476	0.98798	0.0039024	59.5633	1	5e-11	71.2854	0.99307	0.0020585	83.5397	0.96571	0.019441	0.90422	0.50923	0.097746	0.64795	0.35117	0.25369	0.90877	0.97401	0.01394	0.64055	0.97038	0.010106	0.65523	0.98021	0.014046	0.95425
CSRP2	YES	YES	0.99456	0.0012816	10.8693	0.5	0.13162	1	1	5e-11	25.888	0.94904	0.015145	3.1844	1	5e-11	61.4963	0.5	0.10146	1	0.98798	0.0033798	8.8981	0.98822	0.0034649	7.8278	0.96877	0.018981	3.1844	0.5	0.248	1	0.9894	0.0062617	7.8278	0.98581	0.009958	2.3818	0.98605	0.0072352	5.6578	0.96377	0.023958	0.81865
PPP1CC	NO	NO	1	5e-11	19.698	0.94904	0.01745	3.4724	0.97963	0.0046814	15.347	0.5	0.12212	1	0.98491	0.0032862	21.2085	0.94904	0.017735	3.136	0.99979	2.69e-05	0.044687	0.9998	2.94e-05	0.026559	0.96877	0.018981	0.28798	0.52008	0.091884	0.90313	0.96385	0.014806	1.2914	0.98027	0.010014	0.77912	0.96157	0.010199	1.0767	0.98936	0.0072784	0.38304
HNRNPA1	NO	NO	0.98422	0.0031956	0.51784	0.21208	0.19463	2.1704	0.26586	0.091986	0.68906	0.30278	0.14516	0.70217	0.99218	0.0014862	0.37417	0.99406	0.0017279	0.42261	0.82509	0.021666	0.66188	0.89845	0.014461	0.61731	0.44825	0.29161	0.24407	0.38376	0.28663	0.2752	0.38692	0.24353	0.24635	0.3324	0.5727	1.0039	0.29523	0.44209	1.0212	0.5015	0.23234	1.1071
UBAP2L	YES	NO	1	5e-11	325.785	0.98798	0.0042139	71.2816	1	5e-11	264.258	0.98798	0.0042337	52.7597	1	5e-11	332.001	1	5e-11	55.165	1	5e-11	333.832	1	5e-11	149.929	0.45566	0.28885	0.74016	0.96787	0.010141	0.7739	0.98411	0.0076655	2.1033	0.51418	0.16325	0.81114	0.29051	0.4688	1.0191	0.44762	0.57978	1.0247
GOLIM4	NO	NO	0.94904	0.010896	0.10901	0.97533	0.0073515	4.1699	0.5	0.078945	1	0.98798	0.0042337	74.1466	0.94904	0.010181	0.082204	0.97426	0.0073778	7.385	0.5	0.066157	1	0.99687	0.00091801	52.4051	0.97428	0.014561	1.9384	0.98049	0.011965	2.3485	0.96402	0.010182	1.37	0.5	0.29905	1	0.5	0.26176	1	0.5	0.37339	1
RPL10	NO	NO	0.99348	0.0014437	7.781	0.60622	0.036617	1.1254	1	5e-11	74.2493	0.97963	0.0063764	32.1881	0.98491	0.0032862	32.1446	0.94904	0.017735	9.2658	0.99456	0.0014669	56.9205	0.5	0.079394	1	0.97555	0.014115	2.9077	0.52008	0.091884	0.83702	0.97305	0.013459	0.090335	0.33679	0.52528	0.97008	0.97526	0.010056	0.41998	0.96714	0.022036	0.74368
RTN4	NO	NO	0.82898	0.018751	0.74528	0.99931	9.93e-05	1.1632	0.86589	0.016647	0.64472	0.98109	0.0049559	1.8976	0.97439	0.0049671	0.94912	0.99508	0.00088914	3.0017	1	5e-11	126.093	1	5e-11	251.866	0.9811	0.011621	1.9866	0.96399	0.010182	1.7143	0.96974	0.010122	1.653	0.34906	0.46758	1.0534	0.95263	0.021401	0.84601	0.96264	0.025001	1.2916
IGF2BP2	NO	NO	0.99437	0.0013245	3.2168	0.89222	0.023225	0.9218	0.98751	0.0030371	8.2242	0.98806	0.0024392	2.9444	0.9975	0.00031115	6.2494	0.9681	0.011407	2.6123	0.99944	7.66e-05	3.2188	0.9663	0.0086619	1.7141	0.96942	0.016458	1.6822	0.97816	0.012937	1.9823	0.96515	0.014512	1.7919	0.53567	0.14555	1.3464	0.68901	0.074744	1.3589	0.47712	0.41913	0.96419
CNN3	NO	NO	0.99456	0.0012816	22.5234	0.9681	0.011372	17.0335	0.95714	0.0080589	1.6187	0.88328	0.022329	1.4001	0.93615	0.0112	2.8108	0.98339	0.0046025	3.6145	0.98375	0.0041011	0.98446	0.96996	0.0082873	0.40868	0.43466	0.30341	0.96706	0.95303	0.02189	1.3241	0.96579	0.014387	0.40117	0.4901	0.30657	0.84551	0.96218	0.018422	0.77868	0.97859	0.015177	0.73082
RCN2	NO	NO	0.18662	0.11036	0.94459	0.99986	1.19e-05	1.3049	0.99049	0.0015423	0.35936	0.72194	0.029288	1.7118	0.99785	0.00027272	0.72368	0.9781	0.0067896	2.0204	0.95094	0.010346	0.58756	0.768	0.020142	1.5364	0.98749	0.0084631	1.4769	0.97292	0.010089	1.3936	0.98738	0.0068316	1.4873	0.99803	0.001239	0.42834	0.84254	0.039551	0.6896	0.56048	0.11578	0.78577
ERCC3	NO	NO	0.5	0.071782	1	0.5	0.13162	1	0.97963	0.0046814	6.214	0.5	0.12212	1	0.95397	0.0084294	2.8288	0.94904	0.017735	3.1114	0.9681	0.0085579	4.5941	0.5	0.079394	1	0.5	0.26687	1	0.96877	0.018735	3.1114	0.5	0.22144	1	0.97925	0.010025	6.214	0.97185	0.014464	2.8288	0.98061	0.013808	4.5941
MYL6	NO	NO	1	5e-11	0.0013712	1	5e-11	0.0013712	0.99456	0.0011672	0.002523	0.99456	0.0016682	0.002523	1	5e-11	0.003261	1	5e-11	0.003261	1	5e-11	0.012994	1	5e-11	0.012994	0.5	0.26687	1	0.5	0.248	1	0.5	0.22144	1	0.5	0.29905	1	0.5	0.26176	1	0.5	0.37339	1
ERH	NO	NO	0.98798	0.0027474	0.017196	0.98798	0.0042139	0.017196	0.5	0.078945	1	0.9681	0.010385	4.9048	0.98798	0.0024431	0.011591	0.99786	0.00039667	0.084096	0.9681	0.0085579	0.037806	0.97955	0.0057156	0.12307	0.98061	0.01318	4.9048	0.98061	0.011934	7.2556	0.97305	0.013459	3.2552	0.5	0.29905	1	0.5	0.26176	1	0.5	0.37339	1
SRP54	YES	YES	0.9681	0.0071417	14.2566	0.5	0.13162	1	1	5e-11	41.5707	0.5	0.12212	1	1	5e-11	41.4066	0.5	0.10146	1	0.99456	0.0014669	40.7523	0.98822	0.0034649	27.5338	0.5	0.26687	1	0.5	0.248	1	0.9894	0.0062617	27.5338	0.98779	0.0066309	2.9159	0.98528	0.0077599	2.9044	0.97692	0.010039	2.8585
DDX24	NO	NO	1	5e-11	0.025591	1	5e-11	0.025591	0.98798	0.002963	0.040486	0.98798	0.0042337	0.040486	1	5e-11	0.026349	1	5e-11	0.026349	0.99456	0.0014669	0.023277	0.99687	0.00091801	0.023277	0.5	0.26687	1	0.5	0.248	1	0.5	0.22144	1	0.5	0.29905	1	0.5	0.26176	1	0.5	0.37339	1
NEMF	NO	NO	0.97963	0.0046739	0.025328	0.97963	0.0067752	0.025328	0.94904	0.0099993	0.083832	0.94904	0.015145	0.083832	0.94904	0.010181	0.085455	0.94904	0.017735	0.085455	0.99456	0.0014669	0.015998	0.99687	0.00091801	0.015998	0.5	0.26687	1	0.5	0.248	1	0.5	0.22144	1	0.5	0.29905	1	0.5	0.26176	1	0.5	0.37339	1
SYNE2	NO	YES	0.38432	0.080014	0.65248	0.94904	0.01745	0.00049955	0.9859	0.0032016	0.39836	0.97963	0.0063764	0.00011644	0.98491	0.0032862	8068.11	0.5	0.10146	1	0.9681	0.0085579	0.00020799	0.98145	0.0055052	0.00020799	0.5	0.26687	1	0.5	0.248	1	0.5	0.22144	1	0.97551	0.013392	2.6192	0.98166	0.0093768	6.1771	0.96877	0.021123	0.00076562
LAMB1	NO	NO	0.5	0.071782	1	0.5	0.13162	1	0.5	0.078945	1	0.5	0.12212	1	0.5	0.068139	1	0.5	0.10146	1	0.5	0.066157	1	0.5	0.079394	1	0.5	0.26687	1	0.5	0.248	1	0.5	0.22144	1	0.5	0.29905	1	0.5	0.26176	1	0.5	0.37339	1
RFTN1	NO	NO	0.5	0.071782	1	0.5	0.13162	1	0.5	0.078945	1	0.5	0.12212	1	0.5	0.068139	1	0.5	0.10146	1	0.5	0.066157	1	0.5	0.079394	1	0.5	0.26687	1	0.5	0.248	1	0.5	0.22144	1	0.5	0.29905	1	0.5	0.26176	1	0.5	0.37339	1
TJP1	NO	YES	0.99701	0.00033237	8.4991	0.9836	0.0046682	0.55955	0.99786	0.0002166	5.1078	0.9584	0.011126	0.17286	0.99981	1.72e-05	54.8199	0.92438	0.020085	0.91006	0.97064	0.0063889	3.9917	0.2247	0.12394	0.79604	0.57862	0.060648	0.44018	0.99188	0.0049514	1.2985	0.98297	0.0089932	4.1374	0.33294	0.5626	0.85631	0.98524	0.009954	5.1494	0.44812	0.56746	1.3659
ACP1	NO	NO	0.99456	0.0012816	0.032383	0.99456	0.0018454	0.032383	0.99609	0.00038366	0.16078	0.98752	0.0042692	0.23038	0.98104	0.0040526	0.27961	0.96957	0.0082223	0.26427	0.99722	0.00050468	0.12244	0.99307	0.0020585	0.036423	0.96877	0.018981	6.6778	0.96877	0.018735	5.8156	0.5	0.22144	1	0.96877	0.01864	4.6604	0.98378	0.0085895	6.1533	0.96877	0.021123	3.3615
TMOD2	NO	NO	0.97963	0.0046739	36.4415	0.5	0.13162	1	0.98798	0.002963	34.0085	0.9681	0.010385	11.7549	1	5e-11	89.0182	0.5	0.10146	1	0.94904	0.01189	10.1602	0.5	0.079394	1	0.98061	0.01318	11.7549	0.5	0.248	1	0.5	0.22144	1	0.96811	0.01014	0.93324	0.97563	0.011925	2.4428	0.98206	0.011826	0.27881
PDIA3	NO	NO	0.9461	0.011096	2.2815	0.99383	0.0019272	3.2421	0.9822	0.0037632	4.1567	0.98722	0.0043606	10.0386	0.9274	0.012262	3.0481	0.99394	0.0017818	6.2073	0.99985	1.53e-05	3.7276	0.99971	3.63e-05	20.7049	0.70156	0.040912	2.3053	0.39289	0.28242	1.4421	0.81642	0.032874	3.3876	0.35505	0.45284	1.3565	0.30758	0.41057	1.0063	0.45026	0.53967	0.86669
FMR1	NO	NO	0.88571	0.015193	0.93751	0.99456	0.0018454	0.021674	0.96435	0.007116	3.268	0.9688	0.0074856	0.12402	0.97183	0.0054973	2.4775	0.96869	0.0083833	0.26667	0.82053	0.02273	1.29	0.99956	5.44e-05	0.10733	0.96877	0.018981	1.9827	0.96877	0.018735	4.9134	0.97305	0.013459	3.7877	0.44702	0.3324	1.2079	0.32258	0.39147	1.0553	0.44852	0.56267	1.0525
SRGAP2;SRGAP2C	NO	NO	0.99545	0.0006065	9.1846	0.94904	0.01745	0.097623	0.99456	0.0011672	94.4098	0.5	0.12212	1	1	5e-11	220.906	0.94904	0.017735	11.6204	0.9875	0.0034458	7.027	0.93438	0.011611	1.6081	0.5	0.26687	1	0.96877	0.018735	11.6204	0.9833	0.0089443	17.4534	0.94521	0.025892	1.0035	0.96526	0.01754	2.348	0.53206	0.16532	0.81065
CEP170	NO	NO	0.94407	0.01115	2.015	0.9204	0.020219	0.73024	0.2895	0.089896	0.83379	0.20987	0.17101	0.49548	0.99443	0.0007564	4.8456	0.5372	0.039156	1.849	0.74011	0.025879	1.8072	0.25984	0.10966	1.1413	0.98515	0.0093297	2.1612	0.96887	0.015826	2.0278	0.97451	0.011003	1.8885	0.48787	0.30846	1.318	0.9721	0.013333	1.9259	0.45435	0.51037	1.0837
PSMD4	YES	NO	0.5	0.071782	1	0.5	0.13162	1	0.5	0.078945	1	0.9681	0.010385	14.9816	0.5	0.068139	1	0.94904	0.017735	8.2168	0.5	0.066157	1	0.98822	0.0034649	22.3155	0.98061	0.01318	14.9816	0.96877	0.018735	8.2168	0.9894	0.0062617	22.3155	0.5	0.29905	1	0.5	0.26176	1	0.5	0.37339	1
RPL36A	NO	NO	1	5e-11	241.866	1	5e-11	136.363	0.99965	2.44e-05	236.502	0.99862	0.0002472	92.0564	0.99679	0.00035805	3.819	0.98616	0.0042129	2.3025	0.99928	8.92e-05	153.257	0.99947	8.33e-05	82.5825	0.42954	0.30682	0.88566	0.46852	0.25437	1.1577	0.3051	0.28093	0.98003	0.62081	0.10253	1.2828	0.33687	0.37499	1.0825	0.44901	0.55516	1.0254
CACNA2D1	YES	NO	0.9681	0.0071417	0.020215	0.9681	0.011372	0.020215	0.5	0.078945	1	0.94904	0.015145	87.0699	0.9681	0.0066221	0.017624	0.98462	0.0044733	0.80535	0.94904	0.01189	19.6877	0.97011	0.0082289	73.3219	0.96877	0.018981	87.0699	0.96877	0.018735	45.6963	0.98418	0.0099733	73.3219	0.5	0.29905	1	0.5	0.26176	1	0.96877	0.021123	19.6877
CALM1;CALM2;CALM3	NO	NO	0.99995	3.73e-06	51.4625	0.99965	5.66e-05	23.6655	0.99939	5.04e-05	58.4594	0.99475	0.00082457	77.8026	1	5e-11	2780.84	1	5e-11	4955.87	0.99997	1.94e-06	36.1592	0.99998	7.13e-07	39.396	0.4179	0.31319	1.8448	0.598	0.067642	2.9466	0.71583	0.042731	1.9671	0.47089	0.31623	0.63742	0.32114	0.39374	0.76032	0.46071	0.47754	0.83028
CALU	YES	NO	1	5e-11	20.2172	0.94904	0.01745	6.6571	0.9681	0.0066954	8.2652	0.98798	0.0042337	34.6983	0.97325	0.0054362	6.5154	0.94904	0.017735	8.5467	0.97963	0.0056586	11.7732	0.98822	0.0034649	41.3793	0.98763	0.0083987	5.2122	0.52639	0.084716	1.2838	0.98937	0.0062808	6.2158	0.97729	0.010045	0.40882	0.97016	0.010109	0.32227	0.97825	0.010025	0.58234
SSH1	NO	NO	0.94802	0.011044	3.722	0.94904	0.01745	0.18826	0.99456	0.0011672	21.3069	0.5	0.12212	1	1	5e-11	32.0911	0.5	0.10146	1	0.98582	0.0036937	4.2003	0.97011	0.0082289	0.16366	0.5	0.26687	1	0.5	0.248	1	0.5	0.22144	1	0.97165	0.015715	1.0777	0.97205	0.013403	1.6232	0.97982	0.014342	1.2981
RPS27L	NO	NO	0.92536	0.01229	2.1268	0.28867	0.1655	1.0685	0.98511	0.003325	5.4016	0.99204	0.0020302	3.2827	1	5e-11	247.574	0.99456	0.0016887	143.198	0.85273	0.020411	1.3278	0.9204	0.012661	0.58131	0.96959	0.010147	1.0686	0.96893	0.01013	0.93877	0.9964	0.0019816	0.96567	0.3448	0.48512	0.8834	0.34648	0.36092	0.8154	0.46923	0.4438	1.1081
UACA	NO	YES	0.83771	0.01858	1.9867	0.97429	0.0074629	0.37068	0.99948	3.94e-05	4.6026	0.99275	0.0018653	0.2308	0.99855	0.00016815	4.1631	0.99965	5.35e-05	0.17636	0.98619	0.0036748	2.8863	0.92727	0.011963	0.82659	0.4408	0.29888	0.48756	0.97392	0.014213	0.74884	0.97867	0.010054	2.0146	0.66497	0.082707	1.8141	0.98171	0.0099898	3.2981	0.48314	0.4098	1.3125
TMOD3	NO	NO	0.94904	0.010896	0.07553	0.45589	0.1357	0.88843	0.94904	0.0099993	2.9266	0.5	0.12212	1	0.5	0.068139	1	0.9681	0.011375	11.5719	0.91833	0.015567	2.5167	0.5871	0.031427	1.1016	0.96877	0.018981	0.085015	0.97309	0.014564	0.98378	0.51377	0.076679	0.58532	0.96877	0.01864	2.9266	0.5	0.26176	1	0.98768	0.0092766	15.7297
DDX17	NO	NO	0.42261	0.076513	1.2898	0.94025	0.018287	0.44085	0.16995	0.11202	0.65412	0.89059	0.021735	0.32668	0.94806	0.01033	1.4923	0.98649	0.0041688	0.54507	0.21494	0.10951	0.75247	0.86917	0.015968	0.39518	0.97104	0.015976	1.7378	0.97406	0.014136	1.3019	0.98248	0.0091662	1.6268	0.34875	0.47052	1.1894	0.72738	0.064157	1.2183	0.45301	0.51824	1.0588
RAB27A	NO	NO	0.97963	0.0046739	0.032113	0.97963	0.0067752	0.032113	0.98886	0.001687	0.14324	0.85298	0.02496	0.4752	0.96609	0.0067237	0.18396	0.95149	0.013176	0.30177	0.98798	0.0033798	0.020223	0.99428	0.0012313	0.10972	0.98768	0.0083666	19.0699	0.98061	0.011934	11.4068	0.97305	0.013459	5.4253	0.96877	0.01864	5.7482	0.97185	0.014464	6.9536	0.5	0.37339	1
MACF1	NO	YES	0.2127	0.097816	0.84084	0.99204	0.0021608	0.92132	0.18038	0.10643	0.6511	0.8306	0.02614	1.0937	0.98357	0.0036206	9.4324	0.84668	0.025997	1.322	0.48567	0.068136	1.878	0.20106	0.13789	1.8452	0.9856	0.0090306	1.4335	0.98659	0.0084448	1.2024	0.99527	0.0025254	0.60886	0.33618	0.5302	0.93499	0.98464	0.00996	9.4006	0.49138	0.39031	0.67901
FUS	NO	NO	0.99985	1.23e-05	0.19128	0.99983	1.58e-05	0.041009	0.99437	0.001176	0.17916	0.9954	0.00074797	0.12006	0.99989	8.49e-06	0.13639	0.99985	1.55e-05	0.056416	0.99989	1.01e-05	0.15284	0.99992	8.02e-06	0.09329	0.96831	0.019043	2.4958	0.96923	0.015737	2.5296	0.9769	0.010522	2.5255	0.53916	0.14222	0.79848	0.98224	0.0090155	1.3111	0.49778	0.37763	0.88706
APRT	NO	NO	0.98721	0.0028283	1.1013	0.25266	0.17428	1.0191	0.95527	0.0082824	2.6468	0.97122	0.0070322	3.0511	0.99751	0.000306	0.86398	0.33433	0.11843	0.88845	0.99456	0.0014669	35.3931	0.99687	0.00091801	53.7038	0.97814	0.013588	1.5687	0.51022	0.097088	0.90841	0.95669	0.015635	1.3152	0.42856	0.34826	1.2592	0.6451	0.085409	0.8174	0.96313	0.024537	0.80206
EIF3C;EIF3CL	NO	NO	0.99922	8.5e-05	8.6636	0.95816	0.012592	3.5492	1	5e-11	414.912	1	5e-11	210.369	1	5e-11	497.952	1	5e-11	200.694	0.99986	1.38e-05	9.2814	0.99894	0.00019438	5.1098	0.97135	0.01578	1.6366	0.96894	0.015781	1.5613	0.96484	0.014637	1.3866	0.46821	0.31755	1.3223	0.96248	0.010189	1.587	0.46696	0.45707	1.0318
ATXN2L	NO	NO	0.78928	0.022508	1.223	1	5e-11	0.013218	0.94343	0.010474	1.4766	0.96542	0.010749	0.46861	0.98819	0.0019604	3.7425	0.93005	0.019339	1.5292	0.9812	0.0046108	1.8723	0.57427	0.032308	0.66227	0.98061	0.01318	29.2451	0.99275	0.004647	43.1536	0.99377	0.0035434	34.7136	0.33534	0.53509	0.99597	0.66245	0.080235	1.1415	0.46097	0.47648	1.0607
TRA2B;TRA2A	NO	NO	0.98798	0.0027474	0.015322	0.9971	0.00048075	0.080375	0.98798	0.002963	0.021902	0.99718	0.0005012	0.22013	1	5e-11	0.0098013	0.99975	4.1e-05	0.10145	1	5e-11	0.015628	1	5e-11	0.015628	0.96181	0.019938	1.9159	0.95859	0.02046	1.9732	0.97305	0.013459	0.19063	0.5	0.29905	1	0.5	0.26176	1	0.5	0.37339	1
COL18A1	NO	NO	0.98397	0.0032575	0.91462	0.98798	0.0042139	0.046833	0.98798	0.002963	16.6217	0.5	0.12212	1	0.99023	0.0017084	0.3034	0.92972	0.019469	0.095203	0.84561	0.020862	1.1613	0.96077	0.0092445	0.30914	0.5	0.26687	1	0.96877	0.018735	7.456	0.97305	0.013459	5.6025	0.97692	0.010049	0.85112	0.99184	0.0048576	1.2167	0.97116	0.017549	1.0777
DHX30	NO	NO	0.95972	0.007852	1.6767	0.9681	0.011372	0.043765	0.99456	0.0011672	31.4139	0.5	0.12212	1	0.96524	0.00676	3.5098	0.94904	0.017735	0.11187	0.93978	0.012944	0.44779	1	5e-11	0.017522	0.5	0.26687	1	0.5	0.248	1	0.5	0.22144	1	0.42543	0.35108	0.81995	0.89722	0.030821	0.81887	0.97821	0.015446	0.66706
NEXN	YES	NO	1	5e-11	61.3884	0.5	0.13162	1	1	5e-11	55.1711	0.94904	0.015145	6.4681	1	5e-11	61.7452	0.9681	0.011375	13.3205	1	5e-11	62.373	0.97011	0.0082289	5.5085	0.96877	0.018981	6.4681	0.98061	0.011934	13.3205	0.985	0.009965	5.5085	0.39961	0.37812	0.89872	0.29054	0.46804	1.0058	0.44793	0.57047	1.016
PCMT1	NO	NO	0.99281	0.0014651	13.7604	0.99913	0.00015892	53.8458	0.98184	0.0038486	5.9322	0.99169	0.0020996	27.9915	1	5e-11	79.0856	1	5e-11	711.66	1	5e-11	165.151	1	5e-11	802.428	0.41922	0.31144	1.9061	0.33842	0.31089	1.6663	0.9629	0.014851	1.8788	0.40032	0.37739	1.5808	0.37294	0.33766	0.7246	0.54547	0.14743	1.5131
TFAM	YES	NO	1	5e-11	129.981	0.94904	0.01745	27.074	1	5e-11	132.931	1	5e-11	137.968	1	5e-11	151.347	0.99456	0.0016887	99.1639	0.99895	0.00017811	23.3834	0.99938	0.00010374	20.6797	0.99632	0.0032332	5.0959	0.99321	0.0038954	3.6627	0.99698	0.0018816	4.4744	0.33808	0.51608	1.0227	0.55586	0.12072	1.1644	0.45721	0.49267	1.0538
TPM1	NO	NO	0.79737	0.022299	2.386	0.32851	0.15092	0.51896	1	9.26e-08	5.732	0.9061	0.019402	1.5576	0.99047	0.0016653	5.5355	0.9249	0.020015	2.1908	0.99991	6.07e-06	5.6748	0.97236	0.0063451	1.9154	0.38246	0.35144	1.5992	0.51577	0.095124	2.3168	0.6781	0.047714	1.8364	0.80626	0.045209	1.28	0.79318	0.049361	1.2732	0.53304	0.16334	1.1834
PDIA3	NO	NO	1	5e-11	91.4594	0.98798	0.0042139	118.139	0.98493	0.0033433	6.6894	0.99785	0.00038225	16.2343	0.98206	0.0038818	5.4708	0.99588	0.00075658	13.7231	0.99571	0.00071171	10.6633	0.9992	0.00014641	39.1651	0.97076	0.016094	1.6268	0.94452	0.023068	1.2732	0.97596	0.010755	1.8184	0.37064	0.421	0.86586	0.60154	0.10079	0.65562	0.97016	0.018343	0.63951
ZNF185	NO	NO	0.5	0.071782	1	0.5	0.13162	1	0.9681	0.0066954	7.0081	0.5	0.12212	1	0.99335	0.0013459	24.2568	0.5	0.10146	1	0.94904	0.01189	0.19636	0.97011	0.0082289	0.19636	0.5	0.26687	1	0.5	0.248	1	0.5	0.22144	1	0.98061	0.011554	7.0081	0.97641	0.010044	24.2568	0.5	0.37339	1
RAB2A;RAB2B	NO	NO	1	5e-11	67.2894	0.9681	0.011372	65.329	1	5e-11	60.3802	1	5e-11	164.151	0.99335	0.0013459	26.9999	1	5e-11	154.309	1	5e-11	75.9469	0.99687	0.00091801	104.291	0.96733	0.010171	2.5127	0.96983	0.010121	2.362	0.97549	0.010062	1.5964	0.35011	0.46464	0.89732	0.96417	0.010172	0.40125	0.46702	0.45653	1.1287
TATDN2	NO	NO	0.98798	0.0027474	0.0045489	0.98798	0.0042139	0.0045489	1	5e-11	0.004493	1	5e-11	0.004493	0.99456	0.00074629	0.0060344	0.99456	0.0016887	0.0060344	0.99456	0.0014669	0.0039579	0.99687	0.00091801	0.0039579	0.5	0.26687	1	0.5	0.248	1	0.5	0.22144	1	0.5	0.29905	1	0.5	0.26176	1	0.5	0.37339	1
EBNA1BP2	NO	NO	0.99456	0.0012816	0.016581	0.99456	0.0018454	0.016581	0.98798	0.002963	0.02087	0.98798	0.0042337	0.02087	0.98798	0.0024431	0.016916	0.98798	0.0039024	0.016916	1	5e-11	0.014344	1	5e-11	0.014344	0.5	0.26687	1	0.5	0.248	1	0.5	0.22144	1	0.5	0.29905	1	0.5	0.26176	1	0.5	0.37339	1
GIGYF2	YES	NO	0.99936	6.72e-05	10.055	0.94904	0.01745	0.10276	1	5e-11	107.724	0.9681	0.010385	29.3977	1	5e-11	113.546	0.94904	0.017735	10.5746	1	5e-11	113.915	0.97011	0.0082289	13.3249	0.98061	0.01318	29.3977	0.96877	0.018735	10.5746	0.98443	0.0099707	13.3249	0.35571	0.45136	1.1009	0.75919	0.056507	1.1604	0.57435	0.098888	1.1642
MYBBP1A	NO	NO	1	5e-11	0.0046796	1	5e-11	0.0046796	0.99962	2.76e-05	0.038012	1	5e-11	0.0073662	1	5e-11	0.0056438	1	5e-11	0.0056438	1	5e-11	0.0045478	1	5e-11	0.0045478	0.5	0.26687	1	0.5	0.248	1	0.5	0.22144	1	0.96877	0.01864	5.1604	0.5	0.26176	1	0.5	0.37339	1
SLC25A11	YES	NO	0.99456	0.0012816	18.7035	0.9681	0.011372	16.9935	1	5e-11	21.8997	0.98798	0.0042337	39.4325	1	5e-11	15.4506	0.97963	0.0066497	21.6162	0.98937	0.0021119	3.5391	0.98913	0.002551	5.9851	0.98669	0.0099712	2.3204	0.9559	0.021131	1.272	0.98045	0.009646	2.3013	0.94076	0.027575	1.1709	0.96064	0.018914	0.82608	0.96347	0.02425	1.2364
EDC4	NO	NO	0.9681	0.0071417	0.11979	0.9681	0.011372	0.11979	0.5	0.078945	1	0.5	0.12212	1	0.94904	0.010181	0.22156	0.94904	0.017735	0.22156	0.97963	0.0056586	0.091283	0.98822	0.0034649	0.091283	0.5	0.26687	1	0.5	0.248	1	0.5	0.22144	1	0.5	0.29905	1	0.5	0.26176	1	0.5	0.37339	1
AZI1	NO	NO	0.9681	0.0071417	0.06198	0.9681	0.011372	0.06198	0.9681	0.0066954	0.10749	0.9681	0.010385	0.10749	0.97963	0.0045083	0.042388	0.97963	0.0066497	0.042388	1	5e-11	0.024648	1	5e-11	0.024648	0.5	0.26687	1	0.5	0.248	1	0.5	0.22144	1	0.5	0.29905	1	0.5	0.26176	1	0.5	0.37339	1
ZC3H7A	NO	NO	0.99456	0.0012816	98.9343	0.5	0.13162	1	1	5e-11	97.6401	0.5	0.12212	1	1	5e-11	132.368	0.5	0.10146	1	0.99773	0.00039333	9.9042	0.94294	0.01074	1.4844	0.5	0.26687	1	0.5	0.248	1	0.9833	0.0089443	17.7904	0.97436	0.013859	0.98692	0.95871	0.019579	1.3379	0.96218	0.025543	1.1998
EIF5A;EIF5A2;EIF5AL1	NO	NO	0.98623	0.0029493	2.7311	0.9991	0.00016805	6.6935	1	5e-11	286.378	1	5e-11	569.572	0.9569	0.0075408	2.2662	0.96625	0.011746	3.2874	0.86942	0.01835	1.2864	0.99624	0.00099296	3.1857	0.37578	0.35937	1.1268	0.51934	0.094473	0.73671	0.30536	0.27953	1.0284	0.58404	0.11551	1.3885	0.29028	0.47182	1.2447	0.44864	0.56136	1.0177
C1QBP	NO	NO	0.94904	0.010896	9.2414	0.5	0.13162	1	0.9681	0.0066954	16.4186	0.94904	0.015145	14.5762	0.95397	0.0084294	10.5476	0.94904	0.017735	11.823	0.9681	0.0085579	17.4871	0.5	0.079394	1	0.96877	0.018981	14.5762	0.96877	0.018735	11.823	0.5	0.22144	1	0.95916	0.021334	1.7766	0.9467	0.022798	1.1413	0.96641	0.022483	1.8922
TPM3	YES	NO	1	5e-11	292.147	0.97963	0.0067752	61.0191	1	5e-11	273.976	0.98798	0.0042337	97.625	1	5e-11	258.712	1	5e-11	193.828	1	5e-11	250.76	1	5e-11	142.916	0.97283	0.01532	1.5999	0.99096	0.0052829	3.1765	0.98415	0.0076365	2.3422	0.38641	0.39282	0.9378	0.56161	0.11727	0.88555	0.58928	0.088361	0.85834
CEP290	NO	YES	0.5	0.071782	1	0.9681	0.011372	1403	0.9681	0.0066954	75.3724	0.99456	0.0016682	2373.16	0.98491	0.0032862	173.828	0.97963	0.0066497	1698.12	0.9681	0.0085579	147.593	0.98822	0.0034649	862.404	0.97018	0.010141	1.6915	0.95492	0.021378	1.2103	0.9755	0.010894	0.61468	0.98061	0.011554	75.3724	0.99089	0.0053318	173.828	0.98426	0.0099639	147.593
SEC16A	NO	NO	0.99456	0.0012816	0.041302	0.99456	0.0018454	0.041302	0.97963	0.0046814	0.055842	0.97963	0.0063764	0.055842	0.96181	0.0069883	1.8198	0.9681	0.011375	0.11753	0.99168	0.0018242	0.1575	1	5e-11	0.032746	0.5	0.26687	1	0.5	0.248	1	0.5	0.22144	1	0.5	0.29905	1	0.996	0.002762	15.484	0.96877	0.021123	4.8096
FHL2	NO	NO	0.99472	0.00072751	1.2142	0.99028	0.0023963	4.693	1	5e-11	40.5756	1	5e-11	111.968	0.98728	0.0025414	6.7704	0.99854	0.00022545	23.9364	0.2286	0.10568	0.9011	0.99956	5.64e-05	3.7091	0.37281	0.36788	1.0093	0.33819	0.31154	1.0376	0.31881	0.26912	0.91009	0.5183	0.16156	1.4138	0.31847	0.3983	1.1343	0.97803	0.0155	0.8546
MYO18A	NO	YES	0.24705	0.089546	1.3642	0.97364	0.0075384	0.38479	0.92853	0.011702	3.3679	0.99699	0.00054045	0.17248	0.99941	6.86e-05	11.0152	0.84685	0.025845	0.96965	0.57098	0.035545	0.36392	0.99964	4.54e-05	0.038599	0.44728	0.29328	0.37231	0.98455	0.009158	0.80435	0.98127	0.0094245	0.46003	0.55787	0.13147	2.0506	0.98244	0.0099823	2.5774	0.4687	0.44771	1.2234
SRSF2;SFRS2	NO	NO	1	5e-11	211.388	0.99456	0.0018454	201.754	1	5e-11	249.741	1	5e-11	211.427	0.9996	3.93e-05	6.1113	0.99839	0.00027941	4.8726	1	5e-11	249.869	1	5e-11	194.192	0.97006	0.010142	1.0479	0.94349	0.023518	1.173	0.97819	0.010034	0.96252	0.77371	0.051614	1.1814	0.96234	0.018282	1.4041	0.52103	0.18952	1.182
STAT1	NO	NO	0.92075	0.012745	2.0986	0.93551	0.018844	0.71357	1	5e-11	125.881	0.99456	0.0016682	91.1094	0.87896	0.015678	1.4604	0.86928	0.023853	0.69711	0.97056	0.0064237	1.7669	0.94938	0.010308	1.0209	0.97323	0.010109	1.8818	0.97487	0.013789	0.87996	0.98843	0.0064865	1.3231	0.35691	0.44841	0.88408	0.60059	0.10143	0.62683	0.48418	0.40746	0.77861
ALDOA	YES	NO	0.97554	0.0052064	9.4891	0.60622	0.038431	5.112	1	5e-11	31.4742	1	5e-11	202.586	0.98491	0.0032862	13.7492	1	5e-11	127.726	1	5e-11	25.9895	1	5e-11	318.717	0.99584	0.0033652	12.1637	0.99494	0.0032781	7.669	0.99582	0.0022892	19.1365	0.94283	0.026723	1.0181	0.95973	0.019134	0.44473	0.96338	0.024298	0.84066
PHB2	NO	NO	1	5e-11	540.993	1	5e-11	1988	1	5e-11	546.521	1	5e-11	1728.14	1	5e-11	367.95	1	5e-11	1092.26	0.99894	0.00018141	31.8337	0.9994	9.9e-05	108.582	0.4189	0.31202	0.86929	0.88479	0.026815	0.54943	0.50244	0.080501	0.76679	0.33239	0.57337	1.0102	0.37619	0.33338	0.68014	0.45082	0.535	0.8261
RELN	NO	NO	0.98798	0.0027474	59.8814	0.97963	0.0067752	312.894	0.99456	0.0011672	116.662	0.99456	0.0016682	365.255	0.99335	0.0013459	68.2342	0.99456	0.0016887	356.881	0.99456	0.0014669	93.5636	0.99307	0.0020585	286.404	0.98185	0.011014	1.1673	0.97939	0.012586	1.1406	0.9804	0.0097016	0.91534	0.96556	0.019937	1.9482	0.92665	0.027534	1.1395	0.96395	0.02386	1.5625
SUN2	NO	NO	0.9982	0.00019265	7.4018	0.96156	0.012215	3.8968	1	5e-11	52.3504	0.9681	0.010385	23.0917	1	5e-11	62.5909	0.99456	0.0016887	52.9541	1	5e-11	59.6252	0.98822	0.0034649	30.6534	0.95894	0.020345	0.71185	0.96642	0.019225	1.6324	0.36212	0.24979	0.94496	0.78952	0.049214	0.84963	0.30075	0.42826	1.0158	0.46198	0.47116	0.96769
RPL17	NO	NO	1	8.01e-08	14.0673	0.99964	5.88e-05	4.9707	0.99741	0.00025339	13.6172	0.9766	0.0066392	5.7977	0.99822	0.00020897	19.7334	0.99559	0.00081392	10.8897	0.99999	3.39e-07	10.9213	0.99993	6.11e-06	5.9822	0.69827	0.041902	1.3509	0.81317	0.034237	1.5638	0.85561	0.026821	1.5584	0.38718	0.3906	1.1212	0.29148	0.45893	1.0013	0.44924	0.55157	1.0053
TMCO1	NO	NO	0.5	0.071782	1	0.5	0.13162	1	0.94904	0.0099993	3.5028	0.5	0.12212	1	0.98491	0.0032862	13.1966	0.5	0.10146	1	0.9681	0.0085579	0.099351	0.98145	0.0055052	0.099351	0.5	0.26687	1	0.5	0.248	1	0.5	0.22144	1	0.96877	0.01864	3.5028	0.97794	0.010028	13.1966	0.5	0.37339	1
RPL19	NO	NO	0.96333	0.007603	2.9215	0.48985	0.1326	1.4913	0.99436	0.0011848	4.5172	0.95606	0.011227	2.9509	0.98292	0.0037394	6.0315	0.974	0.0074469	4.5404	0.96133	0.009411	2.8593	0.76406	0.021127	1.795	0.63086	0.051561	1.425	0.73413	0.044183	1.5568	0.33136	0.26232	1.0522	0.45706	0.32491	1.1135	0.31722	0.39982	1.0557	0.62079	0.06425	0.85556
SRSF1	NO	NO	0.94003	0.011546	0.13396	0.97742	0.0071091	0.19312	0.96789	0.0067947	0.66348	0.99928	0.00010263	0.19478	0.19131	0.095049	0.81543	0.95698	0.012597	0.21806	0.95303	0.010047	0.3111	0.99804	0.00034716	0.11454	0.98842	0.0071828	0.64875	0.98456	0.0091226	0.72131	0.98605	0.0071893	0.71568	0.81279	0.042655	3.1859	0.96921	0.015284	3.8886	0.68435	0.034047	2.8025
CDK11A;CDK11B	NO	YES	0.66899	0.026068	1.1836	0.94904	0.01745	0.254	0.91763	0.013057	2.041	0.94904	0.015145	0.14812	0.99335	0.0013459	25.8885	0.5	0.10146	1	0.94368	0.012373	0.82155	0.96042	0.0093613	0.38003	0.5	0.26687	1	0.5	0.248	1	0.97305	0.013459	5.339	0.97294	0.014113	2.957	0.992	0.0047644	5.5555	0.9694	0.019034	2.4768
RPL18	NO	NO	0.99144	0.0016958	6.6181	0.92119	0.020054	3.4317	0.99998	7.17e-07	27.8081	0.99986	1.27e-05	18.4463	0.99973	2.6e-05	7.9137	0.99935	8.62e-05	5.6982	0.94199	0.012655	2.5995	0.60138	0.029705	1.5408	0.85192	0.026038	1.6685	0.88927	0.026491	1.682	0.68655	0.04601	1.3247	0.9363	0.028023	1.3043	0.86931	0.035376	1.2113	0.60727	0.069514	1.1589
ICAM2	NO	NO	1	5e-11	57.0453	0.9681	0.011372	44.5114	1	5e-11	56.7212	0.98798	0.0042337	87.9745	1	5e-11	25.8727	0.97963	0.0066497	44.9767	0.97963	0.0056586	50.1521	0.99687	0.00091801	87.9583	0.97306	0.015093	1.9764	0.96592	0.019328	1.0105	0.97475	0.01007	1.9761	0.34116	0.49599	0.99432	0.86417	0.036115	0.45355	0.97394	0.010069	0.87916
MYL12A;MYL12B	NO	NO	0.99998	7.47e-07	76.3343	0.99939	9.17e-05	20.3165	0.99996	2.04e-06	46.487	0.97105	0.007072	31.0817	0.9999	7.09e-06	60.5427	0.9996	6.2e-05	44.094	0.99703	0.00055419	13.1001	0.98416	0.00392	6.8189	0.37207	0.37391	1.6488	0.59971	0.065959	1.8453	0.81213	0.033375	1.7131	0.94704	0.024865	0.65635	0.90501	0.03045	0.67435	0.50562	0.22689	0.87594
YES1	NO	NO	0.98614	0.0029672	0.19898	0.65247	0.034823	0.34805	0.99864	0.00015252	0.086357	0.91788	0.017739	0.50331	0.98208	0.003861	0.19646	0.96933	0.0083422	0.24064	0.99407	0.0015063	0.16125	0.99869	0.00023706	0.077504	0.46763	0.28292	0.75313	0.97612	0.013452	0.59237	0.98573	0.0072663	0.34	0.9832	0.009414	0.22603	0.98494	0.0078763	0.84595	0.97174	0.017174	1.2373
PTK2	NO	NO	1	5e-11	142.919	0.98798	0.0042139	55.6448	0.98265	0.0036583	7.8895	0.97256	0.0068777	2.9356	0.98212	0.0038402	5.2071	0.97301	0.007518	3.3863	0.99989	7.74e-06	3.7576	0.98219	0.0042226	3.0877	0.95197	0.021873	1.3647	0.96246	0.019942	0.95814	0.96622	0.014265	1.8421	0.34532	0.48294	1.428	0.62648	0.090229	0.57363	0.45012	0.54199	0.87282
LMNB2	NO	NO	0.5	0.071782	1	0.5	0.13162	1	0.5	0.078945	1	0.5	0.12212	1	0.5	0.068139	1	0.5	0.10146	1	0.94904	0.01189	0.13738	0.97011	0.0082289	0.13738	0.5	0.26687	1	0.5	0.248	1	0.5	0.22144	1	0.5	0.29905	1	0.5	0.26176	1	0.5	0.37339	1
PRAM1	NO	NO	0.94032	0.011488	0.13694	0.94329	0.017824	11.6062	0.9681	0.0066954	9451.05	0.5	0.12212	1	0.9604	0.0072731	2.0734	0.94655	0.018096	0.00035533	0.93008	0.01442	2.4823	0.97011	0.0082289	0.0016236	0.99275	0.0054218	1.56e-05	0.97557	0.0136	4.15e-05	0.99377	0.0035434	1.56e-05	0.97581	0.013314	12.5315	0.97195	0.01009	20.5359	0.98	0.014165	2.0272
KATNAL2	YES	NO	1	5e-11	488.224	1	5e-11	100.799	1	5e-11	412.607	1	5e-11	122.831	1	5e-11	729.621	1	5e-11	162.349	1	5e-11	306.897	1	5e-11	225.546	0.47544	0.27816	1.2186	0.57655	0.07391	1.6106	0.97965	0.0098142	2.2376	0.43751	0.34269	0.84512	0.5891	0.10852	1.4944	0.65033	0.045804	0.6286
PLIN3	NO	NO	0.5	0.071782	1	0.5	0.13162	1	0.5	0.078945	1	0.5	0.12212	1	0.5	0.068139	1	0.5	0.10146	1	0.94904	0.01189	0.41605	0.97011	0.0082289	0.41605	0.5	0.26687	1	0.5	0.248	1	0.5	0.22144	1	0.5	0.29905	1	0.5	0.26176	1	0.5	0.37339	1
LSM12	NO	NO	0.9716	0.0055446	0.23405	0.99456	0.0018454	0.025833	0.84023	0.017829	0.77968	0.98798	0.0042337	0.029573	0.9582	0.0073609	0.59753	0.99456	0.0016887	0.030605	0.64307	0.030202	0.81656	0.98145	0.0055052	0.055831	0.5	0.26687	1	0.5	0.248	1	0.5	0.22144	1	0.97223	0.015019	2.91	0.9595	0.019281	2.155	0.97009	0.018414	1.6143
PRKCSH	NO	NO	0.98798	0.0027474	38.2293	0.97963	0.0067752	43.3637	0.91446	0.013304	2.3181	0.98917	0.002242	6.2868	0.85917	0.0182	0.44195	0.96952	0.0083021	4.6159	0.97963	0.0056586	23.8231	0.98822	0.0034649	60.1997	0.96508	0.019586	1.4701	0.96975	0.015561	1.5643	0.62953	0.055088	1.3882	0.96672	0.019348	0.61487	0.99334	0.0040623	0.16989	0.97006	0.018484	0.62316
ACTG1	YES	NO	0.99953	4.85e-05	0.0958	1	5e-11	0.00090842	0.99938	5.53e-05	0.010995	1	5e-11	0.00016687	0.98484	0.0033409	0.53177	0.94657	0.018049	0.047324	0.98413	0.0039745	0.013571	0.99912	0.00015819	0.017865	0.5	0.26687	1	0.98293	0.009986	7.2399	0.99719	0.0018257	25.8385	0.44787	0.33034	0.62477	0.94806	0.022705	0.77142	0.98697	0.0099705	0.18612
GLYR1	NO	NO	0.98798	0.0027474	0.017635	0.98798	0.0042139	0.017635	0.94904	0.0099993	0.064094	0.94904	0.015145	0.064094	0.98798	0.0024431	0.014956	0.98798	0.0039024	0.014956	0.99456	0.0014669	0.013266	0.99687	0.00091801	0.013266	0.5	0.26687	1	0.5	0.248	1	0.5	0.22144	1	0.5	0.29905	1	0.5	0.26176	1	0.5	0.37339	1
C19orf43	NO	NO	0.9681	0.0071417	0.1819	0.9681	0.011372	0.1819	0.5	0.078945	1	0.5	0.12212	1	0.9681	0.0066221	0.15866	0.9681	0.011375	0.15866	0.98798	0.0033798	0.10023	0.99307	0.0020585	0.10023	0.5	0.26687	1	0.5	0.248	1	0.5	0.22144	1	0.5	0.29905	1	0.5	0.26176	1	0.5	0.37339	1
TAF15	NO	NO	1	5e-11	0.0083738	1	5e-11	0.0083738	0.98798	0.002963	0.010758	0.98798	0.0042337	0.010758	1	5e-11	0.0055554	1	5e-11	0.0055554	1	5e-11	0.0075708	1	5e-11	0.0075708	0.5	0.26687	1	0.5	0.248	1	0.5	0.22144	1	0.5	0.29905	1	0.5	0.26176	1	0.5	0.37339	1
AATF	NO	NO	0.5	0.071782	1	0.5	0.13162	1	0.5	0.078945	1	0.5	0.12212	1	0.5	0.068139	1	0.5	0.10146	1	0.97963	0.0056586	0.060648	0.98822	0.0034649	0.060648	0.5	0.26687	1	0.5	0.248	1	0.5	0.22144	1	0.5	0.29905	1	0.5	0.26176	1	0.5	0.37339	1
CNP	YES	NO	0.97835	0.0048909	3.512	0.96302	0.012	0.34869	1	5e-11	69.7124	0.98798	0.0042337	35.1684	0.9928	0.0014301	8.3	0.89558	0.022379	1.6703	0.96121	0.0094505	2.8033	0.99285	0.0021006	1.5227	0.98712	0.0099669	3.7598	0.95704	0.020793	2.0263	0.99012	0.0050822	5.1931	0.81058	0.043503	0.73995	0.29027	0.47257	0.99971	0.45794	0.48854	0.94927
RPL22	NO	NO	0.99892	0.00012346	12.6969	0.96698	0.011445	5.0345	1	3.96e-09	8.9026	0.99962	4.48e-05	5.5803	0.99773	0.00029124	9.2109	0.99532	0.00085813	6.1118	0.99908	0.00014233	1.7647	0.32118	0.10059	1.1136	0.61469	0.05466	1.7715	0.80306	0.03537	1.798	0.861	0.026234	1.6349	0.60983	0.10624	1.1206	0.47343	0.27514	1.0744	0.45878	0.48541	1.0273
RAB5C;RAB5B;RAB5A	NO	NO	1	5e-11	209.105	1	5e-11	448.173	1	5e-11	278.441	1	5e-11	558.176	1	5e-11	155.39	1	5e-11	456.635	0.99338	0.0015748	11.1371	0.99764	0.00042233	29.8017	0.43134	0.30568	1.2454	0.33622	0.3122	1.0189	0.36391	0.24851	1.3522	0.44628	0.33513	1.3316	0.30667	0.41288	0.74312	0.46885	0.44659	1.0831
COPE	NO	NO	0.98969	0.0018945	0.15366	0.99456	0.0018454	0.0095715	0.9681	0.0066954	28.7719	0.94904	0.015145	14.0223	0.9846	0.0033778	0.23781	0.97963	0.0066497	0.018901	1	5e-11	0.0050903	0.9863	0.0036904	0.32976	0.96877	0.018981	14.0223	0.5	0.248	1	0.9894	0.0062617	64.7815	0.97267	0.014533	1.7922	0.9467	0.023165	0.78373	0.96877	0.021123	0.062292
VRK3	NO	NO	0.97963	0.0046739	0.030118	0.97963	0.0067752	0.030118	0.9681	0.0066954	0.039745	0.9681	0.010385	0.039745	0.5	0.068139	1	0.5	0.10146	1	0.5	0.066157	1	0.5	0.079394	1	0.5	0.26687	1	0.5	0.248	1	0.5	0.22144	1	0.5	0.29905	1	0.5	0.26176	1	0.5	0.37339	1
EVI5L	NO	NO	1	5e-11	0.0016885	1	5e-11	0.0016885	1	5e-11	0.0012561	1	5e-11	0.0012561	1	5e-11	0.0020138	1	5e-11	0.0020138	1	5e-11	0.012813	1	5e-11	0.012813	0.5	0.26687	1	0.5	0.248	1	0.5	0.22144	1	0.5	0.29905	1	0.5	0.26176	1	0.5	0.37339	1
AP2S1	YES	NO	1	5e-11	237.468	0.99456	0.0018454	98.7548	1	5e-11	191.83	0.99456	0.0016682	224.826	1	5e-11	127.28	0.99456	0.0016887	276.714	1	5e-11	166.333	1	5e-11	244.645	0.98702	0.0099678	2.2766	0.98632	0.0099516	2.802	0.99842	0.00058675	2.4773	0.47105	0.31557	0.80782	0.92781	0.027156	0.53599	0.59353	0.085232	0.70045
HNRNPM	NO	NO	0.5	0.071782	1	0.5	0.13162	1	0.5	0.078945	1	0.5	0.12212	1	0.5	0.068139	1	0.5	0.10146	1	0.9681	0.0085579	0.026441	0.98145	0.0055052	0.026441	0.5	0.26687	1	0.5	0.248	1	0.5	0.22144	1	0.5	0.29905	1	0.5	0.26176	1	0.5	0.37339	1
HOMER3	NO	NO	0.9995	5.26e-05	6.0156	0.99975	3.44e-05	17.4839	0.99456	0.0011672	231.076	0.94904	0.015145	107.116	0.98491	0.0032862	104.972	0.9681	0.011375	198.251	0.98798	0.0033798	153.457	0.98822	0.0034649	244.202	0.99603	0.0033225	0.15717	0.977	0.010047	0.29089	0.9802	0.010014	0.35831	0.95583	0.022359	0.98543	0.9632	0.010182	0.44765	0.97712	0.016135	0.65442
RPS5	NO	NO	0.91098	0.013553	1.6819	0.96566	0.011635	0.79821	0.99485	0.00055836	9.3638	0.9707	0.0071124	2.5949	0.92785	0.012122	1.6805	0.8406	0.026774	0.67288	0.20217	0.11886	1.0098	0.36919	0.092215	0.62597	0.37103	0.37932	1.0298	0.4331	0.26336	1.153	0.7262	0.042348	1.4338	0.76433	0.055106	1.7636	0.61843	0.095774	1.3666	0.45809	0.48802	1.0977
MYO9B	NO	NO	0.99937	6.55e-05	5.7222	0.9681	0.011372	0.031968	0.98171	0.0038918	5.4098	0.93495	0.016283	2.3783	0.99211	0.0015097	4.8523	0.92419	0.020225	1.7413	0.98674	0.0035844	4.3266	0.94721	0.010466	1.6951	0.98768	0.0083666	63.9018	0.99275	0.004647	64.5878	0.99377	0.0035434	69.4017	0.57088	0.12421	0.81205	0.29154	0.45817	1.0055	0.44866	0.56092	0.98966
NAPA;NAPB	YES	NO	0.9688	0.0057169	5.2839	0.60622	0.038431	1.5988	1	5e-11	30.5241	0.99456	0.0016682	45.3567	1	5e-11	24.3316	0.97963	0.0066497	27.3603	0.9185	0.015488	1.7207	0.97673	0.0059513	1.9416	0.99134	0.0059769	4.1643	0.97316	0.014485	2.512	0.97689	0.010555	2.4366	0.97757	0.012855	0.84795	0.96662	0.010146	0.67593	0.96844	0.021325	0.65338
RPL18A	YES	NO	1	5e-11	13.3953	0.5	0.13162	1	0.9681	0.0066954	19.6104	0.9681	0.010385	10.0483	0.99712	0.00033891	0.61901	0.97002	0.0080225	0.15272	0.98798	0.0033798	9.874	0.97011	0.0082289	3.44	0.98061	0.01318	10.0483	0.96877	0.018735	3.6355	0.9888	0.0099267	3.44	0.9815	0.010002	1.464	0.35433	0.35428	1.1001	0.97774	0.015714	0.73713
RPL18A	NO	NO	0.99997	1.7e-06	6.982	0.73973	0.030518	2.397	1	1.25e-07	13.1271	0.99993	5.89e-06	7.3141	0.99786	0.0002637	8.4685	0.99497	0.00090517	5.6777	0.99944	7.23e-05	6.4664	0.98514	0.0038013	3.9115	0.78986	0.030861	2.1968	0.87952	0.02749	2.3397	0.63715	0.054595	1.718	0.76788	0.054092	1.3536	0.52572	0.13635	1.1981	0.44959	0.54703	0.97506
KIF2A	NO	NO	0.29816	0.083792	1.1335	1	5e-11	0.0062079	0.99531	0.0005279	2.6032	0.90602	0.0195	0.9688	0.9771	0.0047508	2.7098	0.9446	0.018428	1.1759	0.71782	0.02783	0.478	0.99755	0.00044883	0.28882	0.99673	0.0031238	80.4847	0.99673	0.002511	90.0796	0.99719	0.0018257	87.1765	0.42081	0.35814	1.1844	0.36547	0.34484	1.1369	0.58556	0.092538	0.79016
PDLIM1	NO	NO	0.99768	0.00025688	0.27895	0.97963	0.0067752	0.01707	0.9966	0.00031206	0.50758	0.99088	0.0021555	0.089764	0.69918	0.024099	2.1535	0.99769	0.00042221	0.091286	0.99988	1.13e-05	0.21247	0.99989	1.36e-05	0.24366	0.96877	0.018981	5.6533	0.98061	0.011934	8.4767	0.9894	0.0062617	21.7094	0.98391	0.0089207	1.9562	0.9803	0.010176	12.2368	0.97686	0.016238	1.1584
ACOT7	NO	NO	1	5e-11	240.086	0.99456	0.0018454	695.208	1	5e-11	280.975	1	5e-11	1305.34	0.98862	0.0019092	10.6533	0.99785	0.00040478	81.2588	0.99812	0.00031977	43.0829	0.99943	9.44e-05	171.885	0.9725	0.01547	1.8776	0.94813	0.022388	1.5444	0.96601	0.014306	1.4646	0.36207	0.43507	1.1703	0.36928	0.33982	0.58632	0.46183	0.47276	1.063
MYO1C	NO	NO	0.99999	2.5e-07	7.9105	0.27871	0.1691	1.7252	0.99994	4.02e-06	7.3464	0.66569	0.031701	6.7476	0.99982	1.67e-05	6.7583	0.97443	0.0072742	5.3297	0.99971	3.56e-05	3.6469	0.97933	0.005738	2.3503	0.38674	0.34295	1.9035	0.62993	0.058892	2.3455	0.86534	0.025855	2.4974	0.96713	0.01015	0.45198	0.96469	0.017736	0.64865	0.56465	0.10842	0.84515
MYO1C	NO	NO	1	5e-11	299.95	0.98798	0.0042139	100.909	1	5e-11	123.977	0.99456	0.0016682	175.598	1	5e-11	172.503	1	5e-11	204.852	0.99902	0.00015495	2.7978	0.96095	0.0091667	2.0685	0.95287	0.021424	1.7402	0.96496	0.019538	2.0301	0.96848	0.010135	1.7889	0.9605	0.021013	0.41332	0.97556	0.011992	0.57511	0.65507	0.044797	0.81399
MYO1C	NO	NO	0.99114	0.0017222	0.66609	0.96849	0.0080553	0.091178	0.97253	0.0053329	0.45678	0.96943	0.0073167	0.16024	0.98101	0.0040744	0.50499	0.9681	0.011375	0.0035891	0.93762	0.013124	0.45403	0.96764	0.0085632	0.35966	0.51891	0.087616	1.1567	0.96877	0.018735	0.032536	0.95971	0.015222	2.1152	0.98117	0.010337	0.45134	0.95385	0.02107	0.62664	0.98648	0.010241	0.36552
SNAP23	NO	NO	0.81182	0.020745	0.74632	0.98856	0.0027264	0.16292	0.99634	0.00035078	0.55781	0.85814	0.024351	0.71897	0.90772	0.013681	1.3024	0.97427	0.0073434	0.45425	0.86811	0.018612	1.471	0.92766	0.011888	0.81849	0.98258	0.010649	2.4606	0.96389	0.019866	1.7643	0.98718	0.0068781	2.2945	0.9942	0.0025046	0.41675	0.92891	0.026907	1.1043	0.45481	0.50739	0.90016
GTPBP1	NO	NO	0.92058	0.012901	1.9325	0.97963	0.0067752	0.017917	0.95517	0.0083736	1.6529	0.70927	0.029611	0.69634	0.92137	0.012779	2.0265	0.37556	0.1134	0.89003	0.84399	0.02117	0.66025	0.99054	0.002415	0.25551	0.98768	0.0083666	33.0988	0.98768	0.0080195	44.2391	0.9833	0.0089443	29.2957	0.66785	0.082031	0.72844	0.30432	0.42057	0.93389	0.6368	0.051945	0.70186
LGALS9	NO	NO	0.99219	0.0015462	3.4035	0.45589	0.13833	0.81999	0.99417	0.0012028	1.4653	0.99001	0.0022182	0.91395	0.99252	0.0014629	2.6001	0.96994	0.0080625	2.0231	0.96021	0.009651	2.8843	0.96627	0.008695	1.1187	0.99141	0.005897	1.5878	0.96586	0.010162	2.3485	0.98688	0.0069954	1.6069	0.95679	0.022011	0.61334	0.82935	0.04427	0.72718	0.44787	0.57304	0.99815
PSMD11	YES	NO	0.98798	0.0027474	21.4687	0.94904	0.01745	7.0477	0.99456	0.0011672	24.5124	0.99456	0.0016682	40.0005	0.98491	0.0032862	16.073	0.98798	0.0039024	26.1127	0.97963	0.0056586	15.0203	0.99307	0.0020585	42.3564	0.99182	0.0057261	5.6757	0.98227	0.0095278	3.7051	0.9882	0.006615	6.0099	0.95717	0.02184	1.1418	0.97675	0.011458	0.74867	0.96856	0.021225	0.69964
HIP1	NO	NO	0.91984	0.013058	1.7353	0.95996	0.012351	0.17273	0.87806	0.016015	1.6719	0.99512	0.00080804	0.17983	0.96168	0.0070285	2.4858	0.58852	0.03678	0.47856	0.20128	0.12121	0.88354	0.848	0.016873	0.40427	0.97991	0.013307	1.5089	0.98186	0.0097893	4.1132	0.99539	0.0024176	4.7166	0.49419	0.30218	1.3964	0.82944	0.043969	2.1267	0.44778	0.57516	1.0261
CLIC1	YES	NO	0.98712	0.0028451	1.1338	0.9542	0.013003	1.8294	0.97381	0.0052128	2.2784	0.98535	0.0045499	4.5657	0.94904	0.010181	0.025537	0.93497	0.018895	0.87532	0.86474	0.018747	0.23843	0.96448	0.0088319	3.0474	0.55852	0.064786	1.2553	0.97657	0.013236	1.0386	0.98918	0.0063006	4.5855	0.34749	0.47564	1.0108	0.99673	0.0018271	0.048893	0.97824	0.015392	0.57891
IGF2BP3	NO	NO	0.99358	0.0014338	3.2296	0.27922	0.16837	0.66545	0.9984	0.00016964	4.7255	0.31272	0.1431	1.565	0.99975	2.45e-05	5.4847	0.97453	0.0072052	1.9472	0.99785	0.00037551	3.2456	0.70498	0.025597	1.5105	0.44773	0.29217	1.5686	0.90893	0.025372	1.8431	0.9845	0.0074623	2.1555	0.35024	0.46316	0.97589	0.36494	0.34556	1.0697	0.46129	0.47489	0.95432
PIK3C2A	NO	NO	0.95077	0.0090193	3.2888	0.96251	0.012128	0.40313	0.40308	0.082547	1.4836	0.99533	0.00076278	0.22525	0.99847	0.00017162	11.9823	0.9797	0.0051387	1.2185	0.27021	0.096049	0.77125	0.98845	0.002653	0.28523	0.41068	0.32022	1.2918	0.61197	0.063725	1.7331	0.98382	0.0077244	2.1089	0.33962	0.50393	1.0429	0.68939	0.074224	2.0892	0.48829	0.39627	0.69899
NDUFA4	NO	NO	0.98798	0.0027474	75.6571	0.97963	0.0067752	129.001	0.99456	0.0011672	113.504	0.99456	0.0016682	152.208	0.5	0.068139	1	0.99456	0.0016887	122.994	0.9816	0.0044445	6.7776	0.99109	0.0023592	9.1217	0.98329	0.010393	1.1799	0.9758	0.010059	0.95343	0.97667	0.01005	0.8914	0.96458	0.02014	1.5002	0.99275	0.0044399	0.013218	0.96596	0.022731	1.1293
NOP56	NO	NO	1	5e-11	0.0014434	1	5e-11	0.0014434	0.99947	4.09e-05	0.028634	1	5e-11	0.0021896	0.99993	6.19e-06	0.031332	0.99982	2.36e-05	0.010835	1	5e-11	0.0017594	0.99465	0.0011773	0.21342	0.5	0.26687	1	0.96877	0.018735	8.3884	0.9833	0.0089443	121.305	0.98061	0.011554	13.077	0.996	0.002762	24.2562	0.5	0.37339	1
DDX3X	NO	NO	0.52534	0.034109	0.73638	0.99375	0.0019419	0.21375	0.41096	0.081983	1.335	0.24878	0.15383	0.54601	0.50515	0.031431	1.526	0.24113	0.13739	0.72322	0.24493	0.10116	0.70901	0.93995	0.011099	0.31528	0.47623	0.2771	1.3123	0.52004	0.093826	1.4257	0.49715	0.22378	1.3556	0.36259	0.43358	0.93141	0.41729	0.30629	0.87322	0.48791	0.39805	0.8849
CYR61	YES	NO	0.99676	0.00036784	0.1542	1	5e-11	0.010543	0.37246	0.083729	0.51553	0.94904	0.015145	0.062272	0.99456	0.00074629	0.0083253	0.99456	0.0016887	0.0083253	0.80982	0.023641	1.3568	0.96418	0.0088672	2.3869	0.5	0.26687	1	0.5	0.248	1	0.99719	0.0018257	56.0666	0.96051	0.020935	0.56603	0.98061	0.010056	0.068372	0.53198	0.16631	2.1791
KPNA4;KPNA3	NO	NO	0.99484	0.00069621	0.28129	0.96938	0.0079178	0.26641	0.97963	0.0046814	0.08095	0.94611	0.015253	0.4069	0.85917	0.01766	0.64749	0.94904	0.017735	0.22171	0.99844	0.00027731	0.097785	1	5e-11	0.043768	0.51891	0.087616	1.3712	0.96877	0.018735	0.27278	0.97305	0.013459	0.27278	0.98061	0.011554	0.25836	0.96187	0.018699	0.75453	0.96928	0.019169	0.57721
ABLIM1	NO	NO	0.87307	0.016514	0.17718	0.99398	0.0019127	0.10598	0.49256	0.07988	1.7592	0.37108	0.13334	0.5197	0.87065	0.016881	2.8848	0.27847	0.12798	0.75691	0.93236	0.014021	0.12683	0.99314	0.0014121	0.047322	0.98221	0.010902	1.0331	0.97564	0.013563	1.2517	0.98965	0.005373	0.93632	0.72542	0.062293	2.0919	0.9215	0.028456	2.8537	0.49946	0.37521	1.5011
ABLIM1	NO	NO	0.91313	0.013465	3.0845	0.94904	0.01745	0.10631	0.91934	0.012821	1.0645	0.44431	0.12937	0.5004	0.97696	0.0048019	3.3503	0.96322	0.01221	1.3961	0.99701	0.00056141	0.13109	0.99838	0.00027796	0.26958	0.96877	0.018981	9.6496	0.98768	0.0080195	19.8004	0.9833	0.0089443	18.258	0.956	0.022272	0.70746	0.9609	0.018842	1.6376	0.97946	0.014569	0.30601
TPP1	YES	NO	1	5e-11	106.428	0.5	0.13162	1	1	5e-11	110.946	0.97963	0.0063764	100.823	0.98491	0.0032862	42.5473	0.94904	0.017735	24.2887	0.99456	0.0014669	78.872	0.98145	0.0055052	76.9715	0.98007	0.010039	100.823	0.96877	0.018735	24.2887	0.9833	0.0089443	76.9715	0.36067	0.43952	1.0425	0.97995	0.010413	0.39978	0.96245	0.025094	0.74108
GIPC1	NO	NO	0.99652	0.00042036	0.57994	0.9681	0.011372	0.01878	0.99506	0.00053791	0.99106	0.98307	0.0047416	0.39305	1	5e-11	45.5097	0.94904	0.017735	2.8447	0.99975	3.19e-05	0.31288	0.99934	0.00011111	0.093918	0.99275	0.0054218	12.6602	0.96877	0.018735	2.8447	0.9894	0.0062617	8.5903	0.34368	0.4902	1.0337	0.83113	0.043367	1.4737	0.45781	0.48957	0.92672
PPP1R12A	NO	NO	0.99963	3.51e-05	10.1792	0.83974	0.027433	0.95018	0.99899	9.43e-05	20.8202	0.31958	0.14174	2.788	0.99966	3.41e-05	21.213	0.70728	0.029898	3.8115	0.96152	0.0093715	2.632	0.21474	0.12855	0.83036	0.95237	0.021648	1.8072	0.9765	0.013272	3.4021	0.99388	0.0031408	3.8662	0.46844	0.31689	1.2597	0.96483	0.017671	1.7675	0.47097	0.43531	1.1439
GAK	YES	NO	1	5e-11	192.083	0.94904	0.01745	37.3507	0.986	0.0031844	4.711	0.96294	0.010946	3.4733	1	5e-11	227.743	0.98798	0.0039024	153.169	0.26422	0.098206	1.0923	0.95275	0.0099654	1.4438	0.97399	0.010101	3.5805	0.98417	0.0091952	4.1008	0.99567	0.00239	5.3568	0.35478	0.45431	0.94434	0.46389	0.27818	1.1857	0.96367	0.024007	0.78808
HNRPDL	NO	NO	0.84234	0.018257	0.70065	0.89074	0.023569	0.72688	0.97309	0.0052723	1.0918	0.95189	0.011386	0.54901	0.25915	0.07931	0.78455	0.99001	0.0023906	0.20091	0.52631	0.038302	0.79351	0.99841	0.00027296	0.57778	0.9734	0.015017	0.53455	0.99079	0.005379	0.24746	0.47851	0.2257	0.74813	0.37131	0.41804	1.1028	0.29046	0.46955	1.0025	0.45021	0.54106	1.0659
SPTBN2	NO	NO	0.5	0.071782	1	0.5	0.13162	1	0.9681	0.0066954	6.8899	0.5	0.12212	1	0.99335	0.0013459	21.1017	0.5	0.10146	1	0.5	0.066157	1	0.5	0.079394	1	0.5	0.26687	1	0.5	0.248	1	0.5	0.22144	1	0.98061	0.011554	6.8899	0.97076	0.010102	21.1017	0.5	0.37339	1
ARHGEF11	NO	YES	0.97963	0.0046739	14.4317	0.5	0.13162	1	1	5e-11	31.7813	0.5	0.12212	1	1	5e-11	63.1501	0.5	0.10146	1	0.97994	0.0048315	2.7775	0.47146	0.083395	0.63744	0.5	0.26687	1	0.5	0.248	1	0.97305	0.013459	5.2381	0.98243	0.0099922	2.2022	0.98866	0.006021	4.3758	0.97762	0.015819	1.5815
ARPC1B	NO	NO	0.99913	8.97e-05	6.2727	0.22696	0.18121	1.4563	0.99873	0.00012469	4.8093	0.82916	0.026321	1.182	0.98123	0.0040308	5.6864	0.62482	0.033797	2.0482	0.72351	0.026981	1.6081	0.56923	0.032761	0.49278	0.39745	0.33271	1.588	0.54102	0.080169	1.6546	0.4977	0.22331	1.3881	0.82107	0.040991	1.5001	0.33755	0.37424	1.0665	0.45539	0.50287	1.0517
ARPC2	NO	NO	0.71327	0.025415	2.0439	0.91527	0.020742	0.4007	0.3804	0.083134	1.4643	0.85945	0.024202	0.3887	0.99466	0.00059368	2.9558	0.90019	0.021889	1.3633	0.19294	0.12984	0.82861	0.91093	0.013278	0.3212	0.4674	0.28399	1.9279	0.98623	0.0085721	2.3506	0.99167	0.0042488	2.2531	0.4722	0.31426	1.4238	0.29289	0.44976	0.99916	0.45953	0.48385	1.1395
ARPC3	NO	NO	0.96346	0.0075649	2.0639	0.85984	0.025957	0.65041	0.99823	0.00018925	3.6251	0.82915	0.026502	1.2909	0.86891	0.017008	2.4608	0.35446	0.11589	1.292	0.52555	0.038787	0.57473	0.96481	0.0087968	0.36758	0.39029	0.33932	1.6959	0.69287	0.050296	1.9185	0.8588	0.026427	1.8688	0.88216	0.032673	1.5008	0.42558	0.30234	1.1515	0.46984	0.44042	0.92082
SURF4	NO	NO	0.99001	0.0018485	13.7176	0.99426	0.0018847	12.378	1	5e-11	156.587	0.97963	0.0063764	89.9065	0.99335	0.0013459	61.5017	0.98798	0.0039024	102.774	0.97311	0.0062561	3.943	0.97416	0.0062244	4.3419	0.96784	0.019169	0.65478	0.54887	0.076378	0.74849	0.96639	0.010157	0.38777	0.335	0.54066	1.029	0.97184	0.014587	0.40417	0.97809	0.010027	0.31776
PPM1G	YES	NO	1	5e-11	138.451	0.9681	0.011372	32.3173	1	5e-11	111.214	0.97963	0.0063764	47.4303	1	5e-11	121.559	0.99456	0.0016887	78.8823	1	5e-11	133.553	0.99307	0.0020585	64.8841	0.95776	0.020636	1.4676	0.98361	0.0099791	2.4409	0.9842	0.0099731	2.0077	0.54353	0.13889	0.80327	0.37884	0.33053	0.87799	0.45042	0.53734	0.96462
P4HA2	YES	NO	0.99456	0.0012816	45.5878	0.5	0.13162	1	1	5e-11	76.2953	0.5	0.12212	1	1	5e-11	202.502	0.5	0.10146	1	0.98798	0.0033798	39.5394	0.97011	0.0082289	9.9588	0.5	0.26687	1	0.5	0.248	1	0.98415	0.0099736	9.9588	0.98153	0.010172	1.6736	0.96851	0.010126	4.442	0.96494	0.02332	0.86733
ARPC5	NO	NO	0.99111	0.0017357	8.3711	0.96417	0.011835	1.8065	0.97022	0.0054897	3.4918	0.98281	0.0048441	0.96196	0.98436	0.0034703	2.8887	0.94794	0.018002	1.4714	0.20126	0.12199	0.52593	0.47808	0.081362	0.25905	0.66535	0.044553	1.9305	0.99212	0.0048159	2.8239	0.98892	0.0063615	2.4961	0.82755	0.039781	1.5122	0.57103	0.11385	1.1964	0.45607	0.49678	1.0936
DHX15	NO	NO	0.88858	0.014854	1.4504	0.99496	0.0008648	6.6665	0.95906	0.0076298	0.49777	0.9845	0.0046397	6.0653	0.87472	0.016512	0.90479	0.97521	0.0071037	0.1882	0.93887	0.013063	0.58306	1	5e-11	0.0076981	0.97595	0.013861	2.3686	0.52008	0.092532	0.052805	0.97305	0.013459	0.0029683	0.94673	0.02507	0.89348	0.92964	0.026414	1.1669	0.46376	0.46523	1.0333
RRP8	NO	NO	0.99456	0.0012816	0.033744	0.99456	0.0018454	0.033744	0.98798	0.002963	0.036069	0.98798	0.0042337	0.036069	0.9681	0.0066221	0.085881	0.9681	0.011375	0.085881	1	5e-11	0.024054	1	5e-11	0.024054	0.5	0.26687	1	0.5	0.248	1	0.5	0.22144	1	0.5	0.29905	1	0.5	0.26176	1	0.5	0.37339	1
SART1	NO	NO	1	5e-11	0.0083122	1	5e-11	0.0083122	0.98798	0.002963	0.014355	0.98798	0.0042337	0.014355	0.99456	0.00074629	0.010017	0.99456	0.0016887	0.010017	1	5e-11	0.0095796	1	5e-11	0.0095796	0.5	0.26687	1	0.5	0.248	1	0.5	0.22144	1	0.5	0.29905	1	0.5	0.26176	1	0.5	0.37339	1
DAPK3	NO	NO	0.81453	0.020371	0.57625	0.999	0.00019194	0.17233	0.92039	0.012665	1.684	0.90388	0.019799	0.46248	0.56017	0.02666	1.7032	0.90148	0.021696	0.54143	0.37763	0.079923	0.72237	0.99934	0.00010863	0.29948	0.98267	0.010612	2.0389	0.99193	0.0048619	2.3286	0.97286	0.013489	1.8166	0.95695	0.021925	2.2202	0.98378	0.008177	2.1906	0.63501	0.052973	1.3104
HNRNPR;HNRPR	NO	NO	0.98798	0.0027474	0.0083218	0.98798	0.0042139	0.0083218	0.57758	0.026362	0.22017	0.96934	0.0073587	0.093725	0.99059	0.0016511	0.17648	0.99645	0.00069107	0.060137	0.99963	4.92e-05	0.10061	0.99687	0.00091801	0.009144	0.96877	0.018981	6.7146	0.98061	0.011934	12.0066	0.5	0.22144	1	0.98061	0.011554	15.7732	0.996	0.002762	35.2356	0.98061	0.013808	11.0028
ACTN4	NO	NO	0.92801	0.012216	0.52625	1	5e-11	0.0050012	0.85702	0.016925	1.0148	0.99906	0.00015082	0.20339	0.30423	0.075817	1.6451	0.99989	8.29e-06	0.14104	0.68365	0.028777	0.55233	0.97648	0.0059772	0.41286	0.98768	0.0083666	30.4484	0.98768	0.0080195	27.2895	1	5e-11	94.331	0.53737	0.14472	1.4438	0.86109	0.037115	3.0249	0.45658	0.49524	1.1993
NARS	NO	NO	0.41261	0.077074	0.702	1	5e-11	0.010158	0.96283	0.0073429	4.935	0.94904	0.015145	0.050117	0.98753	0.0024915	2.0896	0.9843	0.0045236	0.16261	0.19039	0.133	1.02	0.99353	0.0013612	0.13837	0.5	0.26687	1	0.96877	0.018735	7.6786	0.97305	0.013459	13.3683	0.97045	0.010116	1.4249	0.6196	0.09454	1.4278	0.51671	0.19714	1.426
MYO1B	NO	NO	0.99994	5.05e-06	7.3496	0.3542	0.14494	0.72282	0.99141	0.0014856	3.727	0.21085	0.17022	1.5103	0.9974	0.00032162	5.9247	0.77847	0.028505	3.3246	0.98388	0.00408	2.7385	0.20585	0.13398	1.0642	0.41232	0.31904	3.7925	0.85539	0.029565	4.5835	0.88186	0.023187	3.5128	0.42125	0.35743	0.92045	0.87181	0.034665	0.80333	0.52938	0.1722	0.889
KIF1C;KIF1A;KIF1B	YES	NO	1	5e-11	32.046	0.5	0.13162	1	1	5e-11	28.4572	0.9681	0.010385	12.1325	1	5e-11	32.7845	0.98798	0.0039024	25.9133	0.99765	0.0004055	6.7052	0.98356	0.0039835	2.124	0.98061	0.01318	12.1325	0.99275	0.004647	25.9133	0.9833	0.0089443	11.0206	0.44066	0.33993	0.88801	0.29879	0.43287	1.023	0.50071	0.23685	1.0856
SMARCA5	NO	NO	0.26148	0.0859	0.67409	0.98798	0.0042139	0.016977	0.85216	0.017071	0.59316	0.97963	0.0063764	0.027918	0.86836	0.01726	0.54236	0.98798	0.0039024	0.010317	0.91066	0.016239	0.62111	0.99687	0.00091801	0.014235	0.5	0.26687	1	0.5	0.248	1	0.5	0.22144	1	0.97169	0.015564	0.53512	0.93272	0.025433	1.3239	0.9652	0.023171	1.0989
TBC1D4	NO	NO	0.5	0.071782	1	0.5	0.13162	1	0.5	0.078945	1	0.5	0.12212	1	0.5	0.068139	1	0.5	0.10146	1	0.5	0.066157	1	0.5	0.079394	1	0.5	0.26687	1	0.5	0.248	1	0.5	0.22144	1	0.5	0.29905	1	0.5	0.26176	1	0.5	0.37339	1
SYNCRIP	NO	NO	0.81644	0.01982	2.0605	0.89129	0.023339	0.55516	0.98297	0.0036166	2.1376	0.88214	0.022573	0.81173	0.99659	0.00037193	3.5913	0.9505	0.013388	2.1281	0.99984	1.75e-05	9.0856	0.99955	6.03e-05	4.3847	0.96751	0.019233	1.4563	0.9822	0.0096149	1.8085	0.97557	0.010061	1.9295	0.33994	0.50321	1.0332	0.35537	0.35282	0.82225	0.45322	0.51677	1.0772
PLOD3	YES	NO	1	5e-11	59.6561	0.5	0.13162	1	0.99456	0.0011672	39.9298	0.5	0.12212	1	1	5e-11	48.5834	0.5	0.10146	1	1	5e-11	46.5074	0.97011	0.0082289	7.1144	0.5	0.26687	1	0.5	0.248	1	0.98716	0.0099432	7.1144	0.97063	0.010114	0.66933	0.76182	0.056088	0.81439	0.60399	0.072675	0.77959
CTNND1	NO	NO	0.24775	0.088812	1.077	0.9624	0.012171	0.96313	0.86751	0.016516	1.3005	0.89486	0.021173	0.94894	0.89299	0.014551	1.6314	0.89958	0.021985	1.2848	0.387	0.078709	0.83659	0.35969	0.093466	0.84556	0.99278	0.004606	0.68046	0.99794	0.0013679	0.735	0.99713	0.0018439	0.87159	0.73838	0.058846	0.83398	0.49734	0.26403	0.83466	0.72841	0.0322	0.7712
EIF5B	NO	NO	0.88468	0.015422	1.3695	0.9759	0.0072461	0.23792	0.97237	0.0053636	2.0667	0.22666	0.15924	1.2434	0.99787	0.00025919	2.7039	0.99264	0.0019473	0.86741	0.24796	0.10041	1.0655	0.21584	0.12624	1.0014	0.98253	0.010794	3.4824	0.98682	0.0084132	1.9722	0.99739	0.0012668	5.0979	0.33403	0.54826	1.0055	0.36921	0.34125	1.068	0.46296	0.46793	0.94226
EDF1	NO	YES	0.97232	0.0054481	4.0126	0.90586	0.021777	1.5407	1	5e-11	202.457	0.9681	0.010385	9.0439	0.98292	0.0037593	3.8281	0.93129	0.019081	0.5966	0.96788	0.0085906	3.1174	0.99516	0.0011565	1.1269	0.97266	0.010115	0.23378	0.96865	0.018765	0.47517	0.98267	0.0090669	1.2615	0.98546	0.0099615	2.0094	0.29021	0.47483	1.1707	0.96636	0.022532	1.3399
KIF21B	NO	NO	0.99201	0.0015948	6.2795	0.38729	0.14175	0.87806	0.92807	0.011773	1.8729	0.95078	0.011501	1.9821	0.97433	0.0049958	1.9659	0.92671	0.019671	1.5695	0.99569	0.00072181	13.3802	0.98107	0.005566	4.5844	0.97283	0.015395	2.0875	0.97404	0.014174	2.7405	0.97318	0.010086	1.4443	0.98488	0.0084185	0.27582	0.83536	0.042176	0.47999	0.60536	0.071621	0.58943
WDR1	NO	NO	0.99981	1.61e-05	2.7325	0.99848	0.00027498	1.4589	0.99904	8.68e-05	4.7917	0.98501	0.0045943	2.8804	0.99987	1.32e-05	5.623	0.99074	0.0022012	5.292	0.93371	0.013695	1.6875	0.99112	0.0023459	1.8935	0.48798	0.27242	1.3722	0.96777	0.01886	1.9793	0.99428	0.0029443	1.9563	0.43413	0.34616	1.2187	0.39894	0.31446	1.1228	0.45966	0.4828	0.93086
DNAJC13	NO	NO	0.21567	0.095515	1.0604	0.9979	0.00035212	0.91116	0.93439	0.011305	3.371	0.99974	3.17e-05	11.5567	0.87423	0.016633	1.4443	0.99909	0.00015451	4.0824	0.27981	0.093199	0.77491	0.96052	0.0093223	1.0271	0.96728	0.010171	3.5719	0.96306	0.010192	2.1353	0.99421	0.0029995	1.2002	0.44796	0.32966	0.89523	0.82481	0.044889	0.64908	0.55762	0.12202	0.77803
DNAJB6	NO	NO	0.5	0.071782	1	0.5	0.13162	1	0.5	0.078945	1	0.5	0.12212	1	0.5	0.068139	1	0.5	0.10146	1	0.94904	0.01189	5.5124	0.5	0.079394	1	0.5	0.26687	1	0.5	0.248	1	0.5	0.22144	1	0.5	0.29905	1	0.5	0.26176	1	0.96877	0.021123	5.5124
ATP6V1G1	NO	NO	0.97963	0.0046739	14.4577	0.5	0.13162	1	0.98798	0.002963	20.8751	0.5	0.12212	1	1	5e-11	39.4677	0.5	0.10146	1	0.44519	0.07178	0.65514	0.97011	0.0082289	0.094324	0.5	0.26687	1	0.5	0.248	1	0.5	0.22144	1	0.95767	0.021668	1.4439	0.97915	0.010016	2.7299	0.98088	0.012668	0.48041
FLNB	NO	YES	0.18737	0.10878	0.78129	0.97779	0.0070453	0.35629	0.98963	0.0016199	3.4639	0.20088	0.1774	1.0996	0.99839	0.00017878	6.8791	0.21636	0.14421	1.159	0.3509	0.083062	0.82041	0.82365	0.017701	0.70578	0.95157	0.022042	1.5445	0.94745	0.022568	1.5026	0.99771	0.0011091	2.9131	0.98605	0.0099556	2.2187	0.98557	0.0099507	4.067	0.52848	0.17705	1.5442
SEC22B	NO	NO	0.99581	0.00055117	19.1814	0.99889	0.0002075	40.6756	0.99253	0.0013563	15.4064	0.99892	0.00018549	34.2251	0.95822	0.0073171	3.032	0.99889	0.00017753	11.1698	0.99516	0.00080537	11.443	0.99943	9e-05	25.0168	0.4263	0.30854	1.1372	0.33436	0.3168	0.98699	0.30638	0.27814	0.98787	0.33418	0.5455	1.0856	0.60876	0.098874	0.56813	0.44843	0.56355	0.95821
PSIP1	NO	NO	0.97963	0.0046739	14.2193	0.5	0.13162	1	0.98798	0.002963	18.3477	0.5	0.12212	1	0.99335	0.0013459	22.1618	0.5	0.10146	1	0.97963	0.0056586	13.5805	0.5	0.079394	1	0.5	0.26687	1	0.5	0.248	1	0.5	0.22144	1	0.9486	0.024154	1.2903	0.95644	0.02019	1.5586	0.47625	0.42088	0.95507
SRSF10;FUSIP1	NO	NO	0.97963	0.0046739	0.043449	0.97963	0.0067752	0.043449	0.94904	0.0099993	0.094911	0.94243	0.015707	0.64845	0.9681	0.0066221	0.038068	0.92636	0.019808	0.17123	0.98798	0.0033798	0.0328	0.99715	0.00049233	0.13101	0.98061	0.01318	6.8322	0.96877	0.018735	4.498	0.97305	0.013459	3.9942	0.5	0.29905	1	0.5	0.26176	1	0.5	0.37339	1
BANF1	NO	NO	0.99456	0.0012816	0.007758	0.99456	0.0018454	0.007758	0.98798	0.002963	0.0070523	0.98798	0.0042337	0.0070523	0.99456	0.00074629	0.0040809	0.99456	0.0016887	0.0040809	0.98798	0.0033798	0.01291	0.99307	0.0020585	0.01291	0.5	0.26687	1	0.5	0.248	1	0.5	0.22144	1	0.5	0.29905	1	0.5	0.26176	1	0.5	0.37339	1
PRKRA	YES	NO	0.98021	0.0037972	2.2797	0.95861	0.012447	0.25647	0.98577	0.0032189	7.2628	0.93375	0.01642	1.9865	0.99422	0.00079752	4.6597	0.91758	0.02083	1.8845	0.99663	0.00060642	6.1218	0.99001	0.0024732	3.1019	0.96671	0.019301	2.1708	0.98656	0.0084762	3.3008	0.99591	0.0021851	4.1972	0.40156	0.37594	0.89292	0.32977	0.38543	0.91823	0.46253	0.46901	0.93191
NPM3	NO	NO	1	5e-11	130.115	0.5	0.13162	1	0.99456	0.0011672	118.582	0.5	0.12212	1	1	5e-11	136.379	0.94904	0.017735	50.2178	0.97963	0.0056586	73.1078	0.5	0.079394	1	0.5	0.26687	1	0.96877	0.018735	50.2178	0.5	0.22144	1	0.94916	0.024053	0.91137	0.32649	0.38769	1.0481	0.97109	0.010099	0.56187
BCAR3	NO	NO	0.99998	1.26e-06	45.6868	0.99999	2.14e-07	169.404	0.99973	1.69e-05	75.8481	0.99984	1.6e-05	200.526	0.99925	9.9e-05	178.302	0.99921	0.0001137	1178.94	0.99996	3.08e-06	23.976	1	9.26e-08	95.7949	0.56633	0.063381	1.2327	0.55357	0.075124	1.3709	0.30618	0.27883	1.1194	0.52243	0.15566	1.7289	0.30459	0.41827	0.76878	0.44818	0.56529	1.0388
DYSF	NO	NO	0.89526	0.014528	1.7175	0.9003	0.022686	1.4452	1	5e-11	52.2665	1	5e-11	84.5484	0.92311	0.012554	1.2218	0.91304	0.021071	1.3681	0.20643	0.11339	0.94354	0.97119	0.0064401	0.60491	0.96782	0.019201	1.0029	0.978	0.013067	0.89984	0.76479	0.036773	0.73916	0.85009	0.036093	0.52168	0.48829	0.26749	0.67621	0.45068	0.53547	0.97019
SMNDC1	NO	NO	0.9681	0.0071417	0.092109	0.9681	0.011372	0.092109	0.5	0.078945	1	0.5	0.12212	1	0.5	0.068139	1	0.5	0.10146	1	0.98798	0.0033798	0.044631	0.99307	0.0020585	0.044631	0.5	0.26687	1	0.5	0.248	1	0.5	0.22144	1	0.5	0.29905	1	0.5	0.26176	1	0.5	0.37339	1
ATP5H	NO	NO	0.98343	0.0033417	6.5723	0.97306	0.0076164	6.6291	0.98377	0.0034756	7.7305	0.99682	0.00057163	7.8092	0.99324	0.0013662	3.9236	0.98586	0.0043024	5.6516	0.9653	0.0089999	3.2313	0.9871	0.0036063	3.4897	0.96524	0.019513	1.362	0.94452	0.023132	1.1517	0.94281	0.017892	1.0541	0.39159	0.38543	1.36	0.38345	0.3277	0.80646	0.44859	0.56223	0.98452
FLOT1	NO	NO	0.91918	0.013217	0.051987	0.9949	0.00088342	0.015927	0.97801	0.0048452	0.066599	1	5e-11	0.00049484	0.89469	0.014239	0.05724	0.99854	0.00021895	0.0059445	0.96078	0.0095304	0.15278	0.99301	0.0020794	0.12073	0.98061	0.01318	0.032693	0.54959	0.075751	0.52906	0.46285	0.22771	3.1124	0.38947	0.38765	1.348	0.34611	0.3624	1.5607	0.46394	0.46361	1.2066
RSL1D1	NO	NO	1	5e-11	0.0020098	0.99951	7.82e-05	0.11238	0.9976	0.00024214	0.11043	0.99746	0.00046317	0.43075	1	5e-11	0.0024289	0.97445	0.0072397	0.23637	0.99988	1.07e-05	0.017001	0.99998	5.63e-07	0.10011	0.98527	0.0092555	1.7698	0.98252	0.0094838	1.7405	0.99322	0.0036349	0.77363	0.98768	0.0075195	25.3683	0.5	0.26176	1	0.96877	0.021123	7.3457
SRP72	NO	NO	0.99048	0.0018187	4.1709	0.72558	0.031746	3.5554	1	5e-11	115.781	1	5e-11	261.639	1	5e-11	115.082	0.99456	0.0016887	240.067	0.96923	0.0066738	1.296	0.90391	0.013855	1.4354	0.97979	0.010041	2.5564	0.98085	0.010227	2.3456	0.99274	0.0037632	1.2475	0.35784	0.44545	0.96432	0.32147	0.39298	0.9585	0.46405	0.46307	0.96011
MYO1D	NO	NO	0.99998	8.98e-07	10.5467	0.58149	0.042571	0.53281	0.99976	1.45e-05	7.9334	0.9982	0.00030229	2.1454	0.99826	0.00020506	10.4269	0.54373	0.03866	5.6335	0.9524	0.010096	2.6793	0.19904	0.13946	0.95026	0.97329	0.010108	2.8506	0.54487	0.078269	4.9705	0.90926	0.019958	4.7568	0.96477	0.020072	0.53253	0.97588	0.010049	0.46477	0.63905	0.048866	0.67757
ABLIM3	NO	NO	0.98798	0.0027474	0.01757	0.98798	0.0042139	0.01757	0.99662	0.0003046	0.092685	0.98798	0.0042337	0.010952	0.99472	0.00057315	0.093964	0.99456	0.0016887	0.010703	1	5e-11	0.0078372	1	5e-11	0.0078372	0.5	0.26687	1	0.5	0.248	1	0.5	0.22144	1	0.98768	0.0075195	8.4629	0.996	0.002762	8.7791	0.5	0.37339	1
AP2A2	NO	NO	0.97945	0.0046973	3.9875	0.8783	0.024539	1.604	0.99535	0.00049929	0.42114	0.98327	0.0046903	0.26309	0.9983	0.00019748	10.8996	0.97699	0.0069095	5.6816	0.89768	0.017013	1.0006	0.75105	0.021898	0.71136	0.98964	0.0068437	1.043	0.97558	0.010061	1.1862	0.99802	0.00096485	1.4252	0.74762	0.058283	0.67159	0.30348	0.42134	0.91539	0.51632	0.19903	0.80638
SVIL	NO	NO	0.99994	5.28e-06	6.0108	0.97584	0.0072809	0.37059	0.99577	0.00044386	4.7842	0.98036	0.0049862	1.1966	0.97796	0.0046752	4.8972	0.2159	0.14575	1.1527	0.42309	0.073438	1.2404	0.91046	0.013369	0.36849	0.99329	0.0042426	4.2462	0.98588	0.008704	5.0866	0.99709	0.0018621	4.9035	0.33538	0.53439	1.0467	0.70427	0.068555	1.3323	0.44963	0.54521	1.0177
AP2A1	YES	NO	0.99971	2.48e-05	6.7531	0.95228	0.013115	0.42169	0.99994	4.44e-06	5.2255	0.98313	0.0047159	1.5855	0.99994	4.45e-06	9.111	0.99824	0.00032032	2.2841	0.31179	0.088312	1.3566	0.45765	0.085953	0.54033	0.99546	0.0035033	4.1596	0.9957	0.0028853	4.3575	0.99246	0.0038711	4.5513	0.42473	0.35249	0.85603	0.29794	0.43364	1.0854	0.56188	0.11368	0.71355
STAU1	NO	NO	0.36957	0.081216	1.2095	0.93408	0.018976	0.58805	0.99965	2.54e-05	2.9149	0.98838	0.0023879	2.2278	0.98281	0.0037991	1.7154	0.88391	0.023129	1.4681	0.46252	0.070179	1.1231	0.76618	0.020633	0.76304	0.97184	0.015622	1.7144	0.97908	0.012648	1.8622	0.95927	0.015272	1.3739	0.35016	0.4639	1.0906	0.32346	0.38996	1.0579	0.44766	0.57853	0.98319
SDPR	NO	NO	0.18673	0.10957	0.83567	0.88339	0.024283	0.72461	0.18408	0.10563	0.83301	0.21969	0.16549	1.085	0.24386	0.082919	0.71428	0.35867	0.11464	0.6767	0.40439	0.075742	0.65238	0.26017	0.10894	0.76727	0.96609	0.019405	1.4834	0.9552	0.021328	1.263	0.95173	0.016701	1.1712	0.33436	0.54481	0.98749	0.39297	0.31931	1.156	0.52171	0.1876	0.8635
ECD	NO	NO	0.96688	0.0073439	2.1108	0.98594	0.0043952	2.4224	1	5e-11	43.0911	0.98798	0.0042337	262.395	0.98985	0.0017532	0.22942	0.91836	0.020599	1.5674	0.93944	0.013003	0.58678	0.99594	0.0010393	0.90344	0.96769	0.010167	2.0372	0.98493	0.0089455	1.8121	0.62246	0.057067	1.1343	0.50277	0.1693	0.38394	0.59459	0.10529	0.3044	0.96311	0.024631	0.84546
LDHA	YES	NO	0.98798	0.0027474	26.6431	0.94904	0.01745	18.004	0.98798	0.002963	23.9535	0.99456	0.0016682	97.3124	0.98491	0.0032862	16.9723	0.99456	0.0016887	80.7292	0.9684	0.0067834	3.9678	0.99077	0.0023867	35.5586	0.99023	0.0065604	5.4051	0.98915	0.0066069	4.484	0.99002	0.0051361	11.5507	0.39558	0.38176	0.89905	0.97519	0.012258	0.63702	0.48734	0.39923	0.87096
GLUD1;GLUD2	YES	NO	1	5e-11	56.3924	0.9681	0.011372	17.95	1	5e-11	100.162	0.97963	0.0063764	29.8986	1	5e-11	91.9585	0.9681	0.011375	17.8075	1	5e-11	73.6505	0.99687	0.00091801	82.208	0.9683	0.019074	1.6657	0.40784	0.27361	0.99206	0.98694	0.0069718	4.5798	0.77495	0.05112	1.7762	0.54107	0.1277	1.6307	0.52783	0.17994	1.306
CYB5R3	NO	NO	0.9818	0.0036548	0.22488	0.93016	0.019185	0.39068	0.88551	0.015207	0.31441	0.46327	0.12563	0.72148	0.99829	0.00020124	0.2877	0.92777	0.019603	0.98053	0.72474	0.026701	0.49397	0.21479	0.12778	1.0122	0.97239	0.015545	1.4746	0.9683	0.018796	1.5142	0.96854	0.014069	1.4669	0.94812	0.024558	1.1163	0.97575	0.011858	0.77187	0.96255	0.025047	1.2436
MT-CO2	NO	NO	1	5e-11	152.98	0.98798	0.0042139	291.27	1	5e-11	152.475	1	5e-11	319.529	1	5e-11	95.7147	0.99456	0.0016887	228.324	1	5e-11	143.422	1	5e-11	315.501	0.98136	0.011445	1.097	0.97083	0.01011	0.78389	0.98044	0.010011	1.0832	0.33316	0.55853	0.9967	0.43019	0.29843	0.62567	0.44804	0.56832	0.93752
CST4	NO	NO	0.5	0.071782	1	0.5	0.13162	1	0.5	0.078945	1	0.5	0.12212	1	0.5	0.068139	1	0.5	0.10146	1	0.5	0.066157	1	0.5	0.079394	1	0.5	0.26687	1	0.5	0.248	1	0.5	0.22144	1	0.5	0.29905	1	0.5	0.26176	1	0.5	0.37339	1
NA	NO	NO	1	5e-11	86.5559	0.98798	0.0042139	342.156	0.99456	0.0011672	104.396	1	5e-11	533.986	0.99335	0.0013459	56.2068	1	5e-11	450.701	1	5e-11	93.9344	1	5e-11	366.446	0.96926	0.016541	1.5607	0.96935	0.015693	1.3172	0.98094	0.010006	1.071	0.96254	0.020707	1.2061	0.93864	0.024175	0.64937	0.46916	0.44436	1.0852
NA	NO	NO	0.99584	0.00054242	25.3225	0.99927	0.00011599	186.315	0.99674	0.00029715	29.9634	0.99907	0.00014664	154.053	1	5e-11	157.515	1	5e-11	1656.86	1	5e-11	244.864	1	5e-11	1274.84	0.4078	0.32258	0.93321	0.35414	0.29784	0.99377	0.58722	0.061854	0.76464	0.38373	0.39503	1.3355	0.36219	0.34628	0.69512	0.45939	0.48437	1.0806
NA	NO	NO	0.97963	0.0046739	8.9478	0.99456	0.0018454	118.818	0.97963	0.0046814	9.36	0.9681	0.010385	103.528	0.5	0.068139	1	0.97963	0.0066497	119.425	0.9681	0.0085579	7.6001	0.97011	0.0082289	26.3969	0.97675	0.010073	0.87131	0.97165	0.014924	1.0051	0.97782	0.010038	0.22216	0.39675	0.3803	1.0461	0.98768	0.0067082	0.11176	0.96752	0.021834	0.84937
NA	NO	NO	0.94904	0.010896	6.1567	0.97963	0.0067752	77.0997	0.94904	0.0099993	5.5707	0.97963	0.0063764	76.9214	0.5	0.068139	1	0.97963	0.0066497	56.5965	0.9681	0.0085579	9.2394	0.99307	0.0020585	76.1701	0.4165	0.31436	0.99769	0.44942	0.26007	0.73407	0.96518	0.01447	0.98794	0.52132	0.15735	0.90481	0.96877	0.016889	0.16242	0.97046	0.018201	1.5007
IGKC	NO	NO	0.99185	0.001632	11.903	0.99965	5.43e-05	59.6254	0.99591	0.00040898	54.5712	0.99907	0.00014243	277.998	0.93724	0.011017	2.2522	0.99948	8.27e-05	23.2634	0.99964	4.77e-05	59.6854	0.99986	1.79e-05	403.749	0.67449	0.044001	1.8084	0.42371	0.26729	1.4809	0.68328	0.046856	1.558	0.41205	0.37016	1.7782	0.30474	0.41596	0.71819	0.46841	0.44937	1.1538
IGHG1	NO	NO	0.99856	0.00016855	13.0331	0.99999	3.74e-07	79.2024	0.9995	3.51e-05	46.9943	0.9996	4.91e-05	287.074	0.99925	9.72e-05	8.8972	0.99994	3.18e-06	88.6439	1	5e-11	965.539	1	5e-11	5872.79	0.3713	0.37812	1.2189	0.33318	0.31943	1.129	0.34665	0.25566	1.101	0.37334	0.41433	1.2126	0.30204	0.42595	0.68866	0.46914	0.44492	1.1001
IGHG2	NO	NO	1	5e-11	309.753	1	5e-11	2660.18	1	5e-11	509.034	1	5e-11	2875	1	5e-11	208.168	1	5e-11	2452.71	1	5e-11	351.341	1	5e-11	1812.26	0.37353	0.36545	1.0808	0.36607	0.29467	0.92201	0.644	0.053638	0.68126	0.50063	0.17189	1.6434	0.3341	0.38095	0.67204	0.47788	0.41797	1.1343
LMNA	NO	NO	0.74004	0.024584	0.19813	0.90054	0.022478	0.14582	0.33568	0.088572	1.1461	0.98305	0.0047672	0.35104	0.35111	0.073858	0.37229	0.99755	0.00044005	0.0395	0.69809	0.028137	0.45141	0.98614	0.0037081	0.21357	0.96285	0.019853	0.62657	0.98012	0.012091	0.4092	0.38004	0.24475	1.3537	0.73089	0.061707	1.5057	0.8029	0.04757	2.8385	0.59349	0.086271	2.1059
FN1	YES	NO	0.99697	0.00033927	3.3167	0.69037	0.034053	0.42055	1	1.54e-07	36.6428	0.98544	0.0045283	9.8292	0.63717	0.025414	1.7931	0.24432	0.13591	0.78691	0.98509	0.0038114	3.5615	0.6041	0.028867	1.8585	0.98752	0.0099628	2.1708	0.7799	0.03903	2.8682	0.93492	0.018369	3.486	0.3329	0.56328	1.0261	0.57244	0.11318	0.8287	0.51519	0.20185	0.84705
PRH1	NO	NO	0.5	0.071782	1	0.5	0.13162	1	0.5	0.078945	1	0.5	0.12212	1	0.5	0.068139	1	0.5	0.10146	1	0.94904	0.01189	0.41452	0.97011	0.0082289	0.41452	0.5	0.26687	1	0.5	0.248	1	0.5	0.22144	1	0.5	0.29905	1	0.5	0.26176	1	0.5	0.37339	1
ANXA1	YES	NO	1	5e-11	94.8945	0.99456	0.0018454	99.1427	1	5e-11	58.1334	1	5e-11	314.054	1	5e-11	38.1633	1	5e-11	200.311	1	5e-11	68.3853	1	5e-11	455.969	0.98828	0.0099551	3.1677	0.98264	0.009989	2.0204	0.9979	0.001071	4.5991	0.49322	0.3028	0.61261	0.71664	0.06607	0.40217	0.47759	0.41855	0.72065
KRT6B	NO	NO	0.94904	0.010896	4.3843	0.94904	0.01745	18.8875	0.98798	0.002963	113.118	0.94904	0.015145	11.6449	0.94904	0.010181	0.047291	0.94904	0.017735	0.047291	0.98798	0.0033798	84.7464	0.5	0.079394	1	0.51523	0.091302	0.61654	0.96877	0.018735	0.052945	0.97305	0.013459	0.052945	0.96683	0.010154	25.8008	0.96877	0.016889	0.22809	0.97573	0.010051	19.3296
KRT1	NO	NO	0.54003	0.03315	0.07902	0.24546	0.1758	0.57392	0.35352	0.08794	0.44809	0.47276	0.1241	1.6906	0.97807	0.0046507	0.10908	0.21237	0.15039	1.0501	0.95231	0.010195	5.2386	0.63301	0.027645	3.7691	0.55713	0.065495	0.67368	0.62365	0.060475	0.60866	0.89897	0.020635	0.24558	0.34045	0.4996	1.2968	0.45988	0.27941	0.45921	0.65925	0.041823	2.479
VWF	NO	NO	0.95115	0.0088667	0.21817	0.99993	5.15e-06	0.016206	0.76287	0.020341	0.20532	0.99238	0.0019469	0.049745	0.87154	0.016757	0.12061	0.99836	0.00029286	0.0070597	0.99979	2.6e-05	0.048357	0.99986	1.64e-05	0.0077346	0.95273	0.02148	1.7768	0.98778	0.0070841	0.49737	0.94757	0.017195	1.3647	0.54394	0.13723	0.54473	0.37931	0.32982	0.63118	0.49371	0.38248	0.63374
GAPDH	YES	NO	0.81765	0.019637	3.157	0.99715	0.00046877	7.0449	0.92238	0.012356	4.0057	0.99779	0.00040551	18.0771	0.18829	0.097395	1.333	0.998	0.00036513	7.457	0.49286	0.066648	1.6118	0.99041	0.0024294	10.7229	0.98718	0.0099663	2.7629	0.40757	0.27477	1.398	0.98557	0.0099593	2.8058	0.38095	0.39875	1.3662	0.44691	0.28816	0.55768	0.44906	0.55426	0.94115
HSPB1	NO	NO	0.99928	7.89e-05	307.038	0.99924	0.00012863	472.81	1	5e-11	2552.4	1	5e-11	4186.99	0.99927	9.17e-05	30.7506	0.99923	0.00010554	69.1074	0.99923	0.00011578	414.303	0.99949	7.27e-05	979.071	0.37278	0.36848	0.95435	0.36448	0.2953	1.0507	0.44569	0.23137	1.1803	0.33501	0.53997	0.89588	0.34359	0.36684	0.71998	0.46527	0.46034	0.76911
RPN1	NO	NO	0.99958	4.44e-05	20.5926	0.99974	3.62e-05	27.3007	0.99856	0.00016232	38.0508	0.99909	0.00013819	51.4116	0.99764	0.00030086	12.7628	0.99842	0.00025925	19.7469	0.98896	0.0022215	3.3875	0.99876	0.00022094	5.0356	0.38272	0.34962	0.95016	0.7427	0.043431	0.7034	0.45617	0.22978	0.82995	0.33917	0.50824	0.93231	0.62072	0.093304	0.60271	0.50019	0.23864	0.74019
RPN2	NO	NO	1	5e-11	135.858	0.99456	0.0018454	146.573	1	5e-11	147.257	0.97963	0.0063764	68.8542	0.9949	0.00053237	10.8724	0.98605	0.0042798	9.7353	0.97914	0.0056824	3.8366	0.9811	0.0055457	4.9061	0.97289	0.010113	0.46976	0.42319	0.26785	0.85495	0.74359	0.039476	0.68645	0.35584	0.45062	1.0839	0.29016	0.47558	1.0301	0.97643	0.010044	0.57916
GNAI2	NO	NO	0.51625	0.035091	1.5012	0.33362	0.14891	0.70823	0.74932	0.020836	0.5478	0.3692	0.13458	0.79579	0.21274	0.088129	1.0008	0.2406	0.13814	0.99037	0.19016	0.13379	0.91783	0.35895	0.094093	0.6656	0.43598	0.30114	1.0958	0.40587	0.27593	1.1845	0.30723	0.27674	0.99204	0.95211	0.023356	0.35587	0.78777	0.05048	0.56471	0.59633	0.083143	0.64536
SERPINE1	NO	NO	0.98001	0.0038223	2.3114	0.95425	0.012949	0.15834	0.99826	0.00018115	30.7499	0.94599	0.015307	5.5687	0.99994	4.25e-06	10.0036	0.93013	0.019275	1.0671	0.99872	0.00022846	3.5573	0.93989	0.01116	2.0793	0.9561	0.020886	1.9142	0.95603	0.021033	1.5132	0.99371	0.003587	7.0727	0.54236	0.13972	0.72408	0.29711	0.43594	0.97171	0.52589	0.18186	0.82892
SLC25A5	NO	NO	1	1.74e-07	10.6951	0.99998	7.33e-07	11.8541	0.99725	0.00027697	4.3061	0.99869	0.00023088	5.3921	0.99979	1.9e-05	4.8005	0.99981	2.6e-05	4.4781	0.99058	0.0019909	3.2116	0.99923	0.00013521	4.2003	0.54964	0.068357	1.1695	0.37613	0.28785	0.89393	0.30447	0.28233	1.0012	0.34624	0.48075	1.0352	0.3311	0.38394	1.0621	0.49997	0.374	0.84844
ISG15	NO	NO	0.68559	0.025732	1.7824	0.9742	0.0075002	0.17623	0.19972	0.10095	0.40007	0.99754	0.00045442	0.0080903	0.9978	0.00027731	3.2914	0.99169	0.002102	0.080207	0.2044	0.11573	0.98941	0.99881	0.00021311	0.12726	0.63515	0.049161	0.17622	0.68018	0.052546	0.27879	0.99116	0.0046275	1.2272	0.41809	0.36309	0.86157	0.37661	0.33267	1.1311	0.46183	0.47329	0.94334
EIF2S1	NO	NO	0.99997	2.05e-06	3.6546	0.9987	0.00024171	0.29651	0.99303	0.0013112	3.0919	0.84174	0.025606	1.2329	0.99988	1.04e-05	3.8368	0.4105	0.11049	0.71641	0.99858	0.00025611	2.6286	0.94835	0.01036	1.278	0.99641	0.0032024	4.4801	0.9531	0.021839	2.4273	0.99605	0.0021311	5.0034	0.40284	0.37449	0.91158	0.29248	0.45129	1.0547	0.56852	0.10419	0.83494
RPLP1	NO	NO	1	5e-11	764.779	0.98798	0.0042139	290.366	1	5e-11	546.602	1	5e-11	383.913	1	5e-11	517.572	1	5e-11	407.741	1	5e-11	663.125	1	5e-11	536.276	0.97953	0.013387	1.3222	0.97021	0.015474	1.4042	0.97613	0.010056	1.8469	0.79141	0.048754	0.71472	0.84941	0.038415	0.67676	0.55801	0.12098	0.86708
RPLP2	YES	NO	0.99995	3.31e-06	24.7866	0.988	0.0028074	3.7054	0.99992	6.07e-06	52.8399	0.99956	5.38e-05	39.2681	0.99919	0.00011014	105.39	0.9987	0.00019941	78.5255	0.99961	5.23e-05	5.1736	0.99266	0.0021441	2.7263	0.98445	0.0099939	2.6404	0.9847	0.0099681	2.8072	0.98449	0.0099702	3.0023	0.9233	0.028866	0.53115	0.87885	0.033749	0.56323	0.50112	0.23324	0.85171
RPLP0;RPLP0P6	NO	NO	1	9.24e-09	8.9516	0.99962	6.12e-05	2.7894	0.99967	2.24e-05	17.8678	0.99836	0.00028843	11.5639	0.99993	5.95e-06	22.4473	0.99981	2.72e-05	16.542	0.97499	0.0061048	6.764	0.92649	0.012113	4.3451	0.72131	0.038987	1.8836	0.95231	0.021996	1.9858	0.93469	0.018454	1.67	0.41583	0.36592	0.90693	0.55861	0.11864	0.83971	0.57058	0.10207	0.8101
ITGB1	NO	NO	1	5e-11	122.618	0.98798	0.0042139	171.808	1	5e-11	113.318	1	5e-11	216.795	0.99658	0.0003789	11.2952	0.99822	0.0003274	29.266	0.99456	0.0014669	107.638	1	5e-11	232.273	0.98199	0.010939	1.2618	0.97957	0.012495	1.183	0.97003	0.013895	1.3519	0.33729	0.52387	0.92416	0.52274	0.13707	0.63977	0.96335	0.024346	0.87783
MYL1;MYL3	NO	NO	0.99104	0.0017492	0.84418	0.99836	0.00029601	0.39028	0.99174	0.0014195	0.77702	0.97716	0.0065777	0.78225	0.97568	0.0048549	1.3152	0.94211	0.018575	1.8623	0.99992	5.12e-06	0.30283	0.99998	1.04e-06	0.24477	0.40091	0.32793	1.814	0.64474	0.056831	2.0445	0.87196	0.02422	1.7075	0.49217	0.30469	0.83305	0.82325	0.045201	0.66751	0.4523	0.52309	0.97663
GSN	NO	NO	0.99972	2.29e-05	24.3366	0.50419	0.046222	2.7107	0.99969	1.95e-05	34.6585	0.79746	0.027704	7.6556	0.99027	0.001694	11.2997	0.87597	0.023596	3.008	0.99966	4.34e-05	45.3821	0.9968	0.00093643	14.7257	0.41883	0.3126	1.91	0.83212	0.031649	2.967	0.9127	0.019708	3.1464	0.33528	0.53718	0.9631	0.62404	0.092072	1.2414	0.46356	0.46577	1.08
ATP5B	NO	NO	0.99902	0.00010482	205.686	0.99929	0.00010348	392.214	0.99936	5.86e-05	422.195	0.99935	8.19e-05	809.423	0.99964	3.61e-05	49.1395	0.99979	3.11e-05	111.191	1	5e-11	2644.58	1	5e-11	5793.99	0.41739	0.31377	1.0772	0.59967	0.066519	0.7962	0.30338	0.28652	1.0559	0.33678	0.52598	1.0714	0.35328	0.35502	0.67097	0.4488	0.55783	0.91903
S100A6	NO	NO	1	5e-11	1165.67	0.99456	0.0018454	3473.46	1	5e-11	1287.2	1	5e-11	3194.2	0.99904	0.00012254	113.701	0.9992	0.0001218	515.498	0.99774	0.00038731	37.0978	0.99927	0.00012134	120.189	0.97059	0.016133	0.9196	0.95538	0.021278	1.0167	0.94546	0.017466	1.1394	0.33255	0.56666	1.1043	0.4867	0.26865	0.66821	0.44869	0.56004	1.0479
ENO1	NO	NO	0.918	0.013297	0.29013	0.60245	0.041139	0.30245	0.83491	0.018154	0.48996	0.97055	0.0071932	3.395	0.9948	0.00055259	0.033753	0.96716	0.011506	0.63463	0.19176	0.13063	0.52105	0.9199	0.012743	11.773	0.86671	0.0251	7.4986	0.72276	0.046515	4.3792	0.92723	0.018916	15.2018	0.94126	0.027468	1.1281	0.94531	0.023354	0.2428	0.96361	0.024056	0.70137
NPM1	NO	NO	0.97878	0.0047449	2.9104	0.22463	0.18356	0.75104	0.99998	1.01e-06	8.5994	0.60382	0.033827	5.0253	0.99902	0.00012482	6.1596	0.95671	0.012689	3.0856	0.98081	0.0046829	3.044	0.41013	0.0904	1.4144	0.37997	0.35204	1.7632	0.58991	0.071593	1.7047	0.66687	0.049468	1.9439	0.77369	0.052107	0.77861	0.51232	0.1444	0.87817	0.4691	0.44548	1.0796
TPM3	NO	NO	0.99866	0.00015445	3.9239	0.25931	0.17277	1.3003	0.99562	0.00046203	4.1718	0.33144	0.13906	1.6551	0.99442	0.00076649	4.5294	0.94976	0.013442	2.6421	0.86418	0.019018	1.4432	0.33029	0.098604	0.81836	0.43533	0.30228	1.4937	0.87284	0.0282	2.1937	0.77797	0.035843	1.6813	0.84459	0.037141	1.2476	0.87042	0.035137	1.2462	0.44909	0.55382	0.98251
NA	NO	NO	1	5e-11	148.648	0.5	0.13162	1	1	5e-11	139.636	0.5	0.12212	1	0.99335	0.0013459	131.412	0.94904	0.017735	20.9469	0.98798	0.0033798	91.2146	0.5	0.079394	1	0.5	0.26687	1	0.96877	0.018735	20.9469	0.5	0.22144	1	0.37966	0.4032	0.93937	0.97727	0.011127	0.88404	0.97503	0.010058	0.61363
HIST2H2BE;HIST1H2BB;HIST1H2BO;HIST1H2BJ;HIST3H2BB;HIST1H2BA	NO	NO	0.9966	0.00040519	0.041123	0.99766	0.00038124	0.048428	0.98172	0.0038702	0.11309	0.99942	7.21e-05	0.042444	0.98056	0.004141	0.030493	0.99842	0.00026597	0.018457	0.98061	0.0047316	0.044022	0.90437	0.013658	0.095401	0.99142	0.0058558	0.2307	0.98124	0.010051	0.55776	0.31641	0.27187	1.2087	0.36712	0.42913	0.7239	0.33565	0.37722	1.0852	0.48316	0.40921	0.65685
LDHB	NO	NO	0.96381	0.0075268	2.8446	0.99197	0.0021798	7.4586	1	5e-11	62.6132	1	5e-11	395.75	0.99335	0.0013459	31.2395	1	5e-11	276.443	0.98482	0.0038713	4.4312	0.99398	0.0012888	34.9014	0.4674	0.28346	1.9776	0.34253	0.30629	1.3814	0.53417	0.071669	3.5774	0.94846	0.024256	0.82037	0.94362	0.023547	0.40931	0.9622	0.025499	1.1909
GPX1	NO	NO	1	5e-11	0.0068739	1	5e-11	0.0068739	0.98798	0.002963	0.0067753	0.99812	0.00033019	0.087997	0.98798	0.0024431	0.0099808	0.99617	0.00070392	0.11212	1	5e-11	0.0070306	0.99246	0.0021884	0.18031	0.98061	0.01318	12.988	0.96877	0.018735	11.2339	0.9833	0.0089443	25.6459	0.5	0.29905	1	0.5	0.26176	1	0.5	0.37339	1
P4HB	YES	NO	1	5e-11	50.4545	0.98798	0.0042139	75.3968	1	5e-11	47.9285	1	5e-11	244.259	0.98835	0.0019262	1.0022	0.96567	0.01185	2.9275	0.96649	0.0088248	4.1433	0.99545	0.0010826	23.313	0.9894	0.0069263	3.2396	0.97013	0.015517	1.3957	0.99427	0.0029719	3.0861	0.36394	0.43135	0.94994	0.9771	0.011194	0.71404	0.96305	0.024724	0.81964
H1F0	NO	NO	0.99985	1.28e-05	0.0062521	0.99975	3.25e-05	0.12733	0.99967	2.05e-05	0.013363	0.99796	0.00035925	0.11216	1	5e-11	0.0028124	0.99919	0.00012581	0.025984	0.99694	0.00058322	0.046129	1	5e-11	0.0025942	0.97699	0.01372	0.58205	0.98894	0.0067989	0.15193	0.99377	0.0035434	0.016444	0.52516	0.15144	1.4123	0.96877	0.016889	0.3349	0.96753	0.021784	5.9549
ANXA2;ANXA2P2	NO	NO	0.99167	0.0016447	3.1314	0.71425	0.033025	2.2891	0.42436	0.081428	0.68988	0.96535	0.010787	1.8308	0.47414	0.068631	1.4135	0.9831	0.0046299	2.3304	0.79944	0.024416	1.5421	0.99965	4.38e-05	3.0747	0.44582	0.2944	1.1302	0.49124	0.2499	1.2618	0.73887	0.039829	1.6747	0.98142	0.010254	0.31134	0.80784	0.04687	0.55949	0.63163	0.059114	0.61402
CAPN1	NO	YES	0.94904	0.010896	5.071	0.5	0.13162	1	0.98798	0.002963	17.7598	0.5	0.12212	1	1	5e-11	23.0233	0.94904	0.017735	5.2941	0.9681	0.0085579	8.7412	0.5	0.079394	1	0.5	0.26687	1	0.96877	0.018735	5.2941	0.5	0.22144	1	0.98418	0.0099745	3.5022	0.99422	0.0035043	4.5402	0.97087	0.017844	1.7238
TUBB	NO	NO	0.99995	2.92e-06	95.4215	0.99993	4.5e-06	191.35	0.99997	1.31e-06	26.7298	0.99993	5.36e-06	47.5066	0.99938	7.17e-05	67.5799	0.99906	0.0001632	169.498	1	9.85e-09	36.3384	1	1.5e-08	71.0261	0.75728	0.034668	0.65041	0.7891	0.037469	0.63143	0.60075	0.059154	0.75566	0.41881	0.36097	0.73386	0.74144	0.059538	0.50485	0.47115	0.43473	0.77528
PFN1	YES	NO	0.98297	0.0034058	6.6248	0.98602	0.0043709	9.2252	0.98798	0.002963	131.694	1	5e-11	683.512	0.98491	0.0032862	24.5353	1	5e-11	426.273	0.99557	0.00076252	11.498	0.99779	0.00038977	111.863	0.98742	0.0099639	3.3007	0.98163	0.0099992	2.0585	0.98703	0.0099445	6.6273	0.97995	0.011825	0.88558	0.98019	0.010005	0.16499	0.44792	0.57133	0.94856
EPRS	YES	NO	0.96758	0.0071752	1.4145	0.92611	0.019335	2.6631	0.9831	0.0035758	6.3762	0.99814	0.00032319	18.5026	1	5e-11	34.6677	1	5e-11	151.603	0.9833	0.004144	4.8001	0.99908	0.00016751	17.3944	0.98993	0.0066811	3.3262	0.98777	0.0071684	2.9557	0.9899	0.0052419	2.5265	0.97647	0.013084	2.158	0.96418	0.017934	1.2725	0.54724	0.14342	1.3126
CTSB	NO	YES	0.43879	0.074872	0.764	0.97227	0.0076569	2.6878	0.99456	0.0011672	59.9387	0.99456	0.0016682	69.6972	0.99335	0.0013459	55.045	0.98798	0.0039024	58.5106	0.87762	0.018219	1.0149	0.96786	0.0085	2.2789	0.95132	0.022211	0.81857	0.96673	0.019125	0.68718	0.4168	0.23528	1.1875	0.98452	0.009971	2.4765	0.98488	0.0099576	2.2743	0.97853	0.015284	1.8605
HSP90AA1	YES	NO	1	5e-11	75.6814	0.97963	0.0067752	88.0946	1	5e-11	68.0844	1	5e-11	175.107	1	5e-11	48.1223	1	5e-11	92.2772	1	5e-11	59.0765	1	5e-11	236.521	0.98176	0.011124	1.9877	0.97488	0.010068	1.0475	0.98038	0.0097294	2.6849	0.33999	0.50249	0.89962	0.58425	0.11049	0.63585	0.48688	0.401	0.78059
LYN;HCK	NO	NO	0.9692	0.0056811	0.4489	0.98798	0.0042139	0.017345	0.97963	0.0046814	0.026239	0.97963	0.0063764	0.026239	0.98798	0.0024431	0.015389	0.98798	0.0039024	0.015389	0.99913	0.00013008	0.17405	1	5e-11	0.012548	0.5	0.26687	1	0.5	0.248	1	0.5	0.22144	1	0.99275	0.0037236	0.038638	0.99275	0.0044399	0.038638	0.97939	0.014626	0.53595
NA	NO	NO	0.98858	0.0020092	10.7402	0.72755	0.031125	2.9568	0.98371	0.0034953	13.1835	0.73861	0.02898	4.5096	0.97697	0.0047764	6.8483	0.90827	0.021333	3.6652	0.98285	0.0041665	1.9245	0.19913	0.13868	0.95852	0.41574	0.31611	1.6033	0.84212	0.030462	2.3587	0.83594	0.029616	1.9719	0.96174	0.020856	1.2904	0.64152	0.08659	1.2133	0.56574	0.10631	1.09
THBS1	NO	NO	0.4266	0.075962	1.1695	0.94842	0.0175	2.8154	0.9987	0.00013708	3.455	0.99996	1.53e-06	10.2978	0.20915	0.090416	0.72604	0.96254	0.012248	3.631	0.8391	0.02133	1.4024	0.99989	1.24e-05	5.1658	0.64827	0.046816	1.5124	0.85092	0.029781	2.0119	0.86807	0.025123	1.9605	0.45613	0.32625	1.2215	0.30202	0.42672	0.96846	0.6728	0.037898	1.2813
HSPA1A;HSPA1L	NO	NO	0.95562	0.0085271	2.45	0.96471	0.011754	2.6506	1	5e-11	131.28	1	5e-11	139.532	0.99552	0.00047646	0.97878	0.99254	0.0019969	1.1402	0.94142	0.012712	1.7286	0.99923	0.00012963	2.5807	0.37315	0.36727	0.91013	0.34379	0.30498	0.8803	0.38594	0.24413	1.1055	0.38992	0.38691	0.92642	0.78905	0.050105	0.81754	0.6586	0.043802	0.80112
RHOC;RHOA	NO	NO	0.81882	0.019454	1.2308	0.91607	0.020653	2.961	0.82458	0.018491	1.0593	0.9995	6.61e-05	3.5935	0.92085	0.01293	0.99936	0.9801	0.0050413	3.5697	0.96877	0.0067464	3.2406	0.99949	7.05e-05	7.5272	0.94986	0.022613	1.2372	0.95474	0.021428	0.94066	0.95535	0.016017	0.93806	0.38629	0.39355	0.87739	0.80147	0.047923	0.63355	0.44749	0.5864	0.9716
PFKM	NO	NO	0.94904	0.010896	0.38196	0.94904	0.01745	0.38196	0.5	0.078945	1	0.5	0.12212	1	0.5	0.068139	1	0.5	0.10146	1	0.94904	0.01189	0.26685	0.97011	0.0082289	0.26685	0.5	0.26687	1	0.5	0.248	1	0.5	0.22144	1	0.5	0.29905	1	0.5	0.26176	1	0.5	0.37339	1
HSP90AB1	NO	NO	0.97394	0.0052934	4.8029	0.99496	0.00084627	7.6307	0.98041	0.0039824	8.1698	0.99767	0.00042934	18.3154	0.88422	0.015097	2.1577	0.99918	0.00013375	7.487	0.9933	0.0015866	4.8899	0.9991	0.00016127	13.4529	0.69411	0.042405	1.5966	0.49779	0.24847	1.315	0.69056	0.045166	1.6299	0.34445	0.48657	1.1315	0.45553	0.28251	0.6021	0.45119	0.53075	0.94124
SRPR	NO	NO	0.99481	0.00070658	9.5728	0.60622	0.039333	2.071	1	5e-11	40.0859	0.94904	0.015145	7.7525	1	5e-11	40.7062	0.5	0.10146	1	0.9671	0.0087568	4.8433	0.96324	0.0089397	2.2525	0.51523	0.092779	0.63591	0.96877	0.018735	0.082026	0.98023	0.010014	1.2356	0.69972	0.069045	0.71135	0.616	0.097625	0.72236	0.97723	0.016031	0.57475
SNRNP70	NO	NO	0.98798	0.0027474	0.04152	0.98798	0.0042139	0.04152	0.97963	0.0046814	0.054734	0.97963	0.0063764	0.054734	0.97963	0.0045083	0.048877	0.97963	0.0066497	0.048877	0.9681	0.0085579	0.07281	0.98145	0.0055052	0.07281	0.5	0.26687	1	0.5	0.248	1	0.5	0.22144	1	0.5	0.29905	1	0.5	0.26176	1	0.5	0.37339	1
VIM	NO	NO	0.20879	0.099359	0.85024	0.47699	0.1331	0.28932	0.27159	0.091281	1.284	0.29822	0.14655	0.58512	0.51592	0.030445	1.5055	0.28661	0.12587	0.54653	0.72214	0.027263	1.7022	0.23659	0.11634	0.98598	0.37694	0.35571	1.0105	0.68883	0.05074	1.8788	0.93263	0.018542	2.3915	0.47733	0.3123	0.75462	0.93237	0.025553	1.7611	0.60217	0.075822	1.4049
RPS17L;RPS17	NO	YES	0.99624	0.00047517	2.6251	0.21584	0.19066	0.92464	0.99958	3.11e-05	10.3837	0.49956	0.1226	1.5034	0.99995	3.85e-06	13.8521	0.99167	0.0021204	2.6594	0.97671	0.0059353	2.7163	0.19885	0.14024	0.9643	0.39136	0.33872	0.89927	0.37566	0.28909	1.0891	0.64456	0.052218	1.3961	0.98593	0.0099568	2.1878	0.96378	0.010176	1.9981	0.52018	0.19047	1.3852
GSTP1	NO	NO	0.99992	7.24e-06	142.469	0.99982	1.86e-05	1583.36	0.99986	1.18e-05	137.991	0.99983	1.81e-05	884.244	0.99988	1.08e-05	37.7927	0.99997	4.57e-07	458.592	0.99997	1.06e-06	161.16	0.99998	8.62e-07	958.042	0.46444	0.28559	0.84025	0.59507	0.069329	0.72178	0.77392	0.036148	0.68075	0.42843	0.34896	1.4573	0.60489	0.09951	0.66106	0.54591	0.14443	1.2727
LGALS1	NO	NO	0.99929	7.69e-05	3.4245	0.99998	9.72e-07	5.8011	0.99935	6.04e-05	6.1486	0.99995	3.01e-06	17.1339	0.24097	0.084381	1.0744	0.99982	2.48e-05	5.0083	0.99448	0.0014765	1.8445	0.9999	1.12e-05	7.3718	0.90866	0.023099	1.5945	0.75593	0.042339	1.4575	0.79688	0.034431	1.6288	0.33385	0.55101	0.96933	0.87832	0.033971	0.52967	0.56901	0.10313	0.6904
HMGB1	YES	NO	0.97243	0.0054166	2.0381	0.75917	0.029942	1.9678	0.97858	0.0048209	4.6195	0.99622	0.00066581	8.0755	0.99394	0.00080843	0.57034	0.98721	0.0040836	1.3095	0.97892	0.0057302	0.63341	0.97883	0.0058065	3.5917	0.98472	0.0095512	3.3579	0.98008	0.012122	2.3833	0.98975	0.0053204	5.9276	0.73725	0.05941	1.8546	0.29055	0.46728	1.0022	0.96499	0.023221	1.0093
TPM1	NO	NO	0.99999	2.21e-07	15.4763	0.99324	0.0020041	4.9268	0.99815	0.00019755	6.4713	0.70288	0.030268	3.0653	0.99907	0.00012031	12.9317	0.99563	0.00078536	7.9089	0.99783	0.00038128	3.1043	0.87591	0.015833	1.853	0.39587	0.33451	1.4967	0.79654	0.035954	2.1105	0.86693	0.025306	1.9795	0.33327	0.55649	1.0059	0.49978	0.26232	1.0986	0.48458	0.4057	1.0557
TPM1	NO	NO	0.23738	0.092504	0.88096	0.98798	0.0042139	0.0057409	0.96059	0.0075039	3.4802	0.61501	0.033381	0.15533	0.99769	0.000296	6.7187	0.96836	0.0084658	0.20777	0.98141	0.0045393	1.1407	0.51491	0.035658	0.2332	0.98061	0.01318	11.8595	0.96877	0.018735	7.9169	0.9833	0.0089443	36.5737	0.96782	0.018831	1.7315	0.96336	0.018002	1.6683	0.9633	0.024394	1.1658
CLTA	NO	NO	0.99603	0.00050829	9.9881	0.70802	0.033356	2.3088	1	3.44e-08	14.836	0.99788	0.00037451	4.5597	0.99912	0.00011603	8.1211	0.97185	0.0076676	3.6037	0.98777	0.0033962	2.7944	0.8042	0.018503	1.7173	0.5781	0.061327	1.7571	0.89892	0.026022	2.6159	0.95666	0.015689	2.4611	0.62392	0.1018	1.3215	0.55835	0.11933	1.3627	0.44956	0.54794	0.92571
CLTB	NO	NO	0.99949	5.41e-05	8.7582	0.93909	0.018408	2.6071	1	5e-11	1109.86	0.99456	0.0016682	511.281	1	5e-11	1426.89	1	5e-11	742.91	0.9991	0.00013314	79.2338	0.99943	9.22e-05	57.385	0.98296	0.010502	1.7088	0.77414	0.040303	2.4829	0.88899	0.022707	2.4361	0.42478	0.35178	1.1042	0.57764	0.11116	1.4196	0.44759	0.58103	1.0013
PARP1	NO	NO	0.39243	0.077657	1.259	0.32026	0.15432	0.71571	0.19793	0.10173	1.0299	0.37019	0.13396	0.75221	0.25449	0.080746	1.0939	0.86265	0.024396	0.65106	0.20064	0.12277	0.9389	0.24396	0.11484	0.63386	0.40022	0.32972	1.18	0.97026	0.015432	1.0454	0.35675	0.25044	1.1176	0.37476	0.40988	0.91849	0.29166	0.4574	0.99855	0.45967	0.48228	0.94106
IFIT1	NO	NO	1	5e-11	192.832	0.94904	0.01745	8.797	1	5e-11	170.019	0.5	0.12212	1	1	5e-11	125.874	0.94904	0.017735	12.7965	1	5e-11	149.762	0.98145	0.0055052	14.6114	0.96877	0.018981	0.11368	0.52639	0.082762	1.4546	0.96185	0.015123	1.661	0.35809	0.44397	0.88169	0.5281	0.13345	0.65276	0.48584	0.40394	0.77664
H2AFV;H2AFZ	NO	NO	0.99985	1.39e-05	0.026412	1	5e-11	0.0084633	0.99871	0.00012779	0.088931	0.98738	0.0043056	0.066022	0.99909	0.00011814	0.060502	0.99989	6.49e-06	0.044332	0.99988	1.25e-05	0.077132	0.99994	4.51e-06	0.10186	0.98061	0.01318	6.7444	0.98768	0.0080195	8.5764	0.99377	0.0035434	10.4431	0.99234	0.004143	2.9109	0.99813	0.00089501	3.7505	0.98059	0.013868	2.5338
HIST1H2AJ;HIST1H2AH;H2AFJ;HIST2H2AC;HIST2H2AA3;HIST1H2AG;HIST1H2AD	NO	NO	0.99149	0.0016829	0.71427	0.98413	0.0045829	0.33175	0.98528	0.003307	3.3127	0.97821	0.0064883	1.4263	0.25583	0.080027	0.60976	0.78664	0.027832	0.30691	0.98698	0.0035142	0.37464	0.99765	0.00040909	0.31319	0.38492	0.34659	0.99984	0.9444	0.023196	1.3665	0.57298	0.065187	1.5731	0.3338	0.55307	1.0786	0.55549	0.12141	1.261	0.49051	0.3921	0.874
IGLC2;IGLC3;IGLC6	NO	NO	1	5e-11	971.125	1	5e-11	6238.81	0.95481	0.0084195	3.0659	0.99873	0.00021515	16.4015	1	5e-11	721.351	1	5e-11	6185.58	0.99678	0.00059835	11.1438	0.99959	5.24e-05	45.4943	0.37185	0.37452	1.0946	0.34525	0.30302	0.99147	0.39628	0.24111	0.83186	0.37115	0.41878	1.3145	0.30736	0.41134	0.7428	0.49108	0.3915	1.309
SET	YES	NO	0.8853	0.015307	0.47758	0.90325	0.022273	0.46022	0.5	0.078945	1	0.98798	0.0042337	42.3129	0.9681	0.0066221	0.050351	0.68049	0.0312	0.68167	0.93143	0.014285	0.3971	0.99596	0.0010313	7.8403	0.98889	0.0071368	6.2722	0.96762	0.018892	2.0068	0.991	0.0047061	10.3819	0.96877	0.01864	0.14285	0.96877	0.016889	0.14285	0.50612	0.2205	0.50672
HLA-A	NO	NO	1	5e-11	208.526	0.99456	0.0018454	354.959	1	5e-11	175.484	0.98798	0.0042337	185.082	0.98633	0.0025763	3.9996	0.94565	0.018284	2.5608	0.99727	0.00049776	14.4248	0.9959	0.0010473	13.0957	0.98385	0.0099934	0.52142	0.99852	0.00074287	0.21861	0.97488	0.010068	0.50971	0.38288	0.39577	0.84154	0.71085	0.067054	0.58119	0.44753	0.58393	0.95571
HIST1H1E;HIST1H1A	NO	NO	0.94904	0.010896	0.054343	0.94904	0.01745	0.054343	0.94904	0.0099993	2.5855	0.5	0.12212	1	0.94584	0.010432	0.089674	0.9681	0.011375	0.011383	0.97963	0.0056586	0.010439	0.98822	0.0034649	0.010439	0.5	0.26687	1	0.5	0.248	1	0.5	0.22144	1	0.96877	0.01864	2.5855	0.97185	0.014464	7.8778	0.5	0.37339	1
HSPD1	NO	NO	0.99909	9.21e-05	24.1583	0.99975	3.07e-05	79.9239	0.99891	0.00010723	51.5796	0.99922	0.00011017	128.889	1	5e-11	779.12	1	5e-11	2870.92	0.99994	3.9e-06	9.4857	0.99999	4.35e-07	26.6478	0.37617	0.35876	0.93269	0.47112	0.25386	0.78031	0.34242	0.25764	0.87242	0.4014	0.37666	1.2348	0.34298	0.36905	0.70059	0.45898	0.48489	1.0274
HSPA5	NO	NO	0.99996	2.73e-06	24.0671	0.99988	9.6e-06	27.7762	0.99563	0.00045296	12.8897	0.99775	0.00042121	14.8142	0.99862	0.00015848	13.5847	0.9993	9.37e-05	21.2559	0.99507	0.0008278	14.5081	0.99563	0.001056	18.818	0.55071	0.067639	1.1937	0.34384	0.30433	1.0983	0.35135	0.25304	1.1877	0.34898	0.46979	1.1987	0.45379	0.28314	0.81013	0.45341	0.5158	1.0568
HSPA8	NO	NO	1	9.64e-08	12.2908	0.99981	2.01e-05	12.1132	1	6.78e-09	24.7811	0.99999	1.64e-07	27.5836	0.99615	0.00041584	15.5666	0.99841	0.00027266	20.89	0.99742	0.00045058	6.9176	0.99801	0.00035296	10.2105	0.58901	0.057278	1.45	0.52571	0.086663	1.2698	0.56644	0.066885	1.4793	0.56415	0.12741	1.2838	0.34254	0.37053	0.93256	0.44778	0.57473	0.98775
PDHB	NO	NO	0.5	0.071782	1	0.5	0.13162	1	0.5	0.078945	1	0.5	0.12212	1	0.5	0.068139	1	0.5	0.10146	1	0.5	0.066157	1	0.5	0.079394	1	0.5	0.26687	1	0.5	0.248	1	0.5	0.22144	1	0.5	0.29905	1	0.5	0.26176	1	0.5	0.37339	1
RALA	NO	NO	0.19354	0.10483	0.98194	0.99909	0.00017258	2.8846	0.35508	0.087327	1.5005	0.99965	3.86e-05	3.3487	0.36253	0.071397	0.75759	0.86275	0.02426	2.4004	0.9801	0.0048063	2.4469	0.99969	3.92e-05	5.8313	0.64695	0.047395	0.67419	0.51486	0.095776	0.72922	0.49284	0.22425	0.75471	0.33861	0.5111	0.88746	0.35982	0.35064	0.6761	0.45037	0.53827	0.9303
TOP1	NO	NO	0.99391	0.0014051	0.38496	0.99974	3.98e-05	1.0789	0.96635	0.0068636	0.95696	0.99635	0.00063008	0.12862	0.80835	0.020342	1.0519	0.99233	0.0020306	0.23001	0.84925	0.020709	0.54424	0.99937	0.00010614	0.36465	0.98701	0.0086275	0.1108	0.84701	0.030004	0.20825	0.99877	0.00034839	0.32018	0.96664	0.019413	2.3106	0.97664	0.011524	2.6691	0.50615	0.21865	1.3393
IGF2R	NO	NO	0.99456	0.0012816	15.5253	0.94904	0.01745	7.7485	0.98798	0.002963	11.8464	0.5	0.12212	1	1	5e-11	17.6051	0.9681	0.011375	7.5527	0.99456	0.0014669	15.1429	0.98822	0.0034649	10.4388	0.96877	0.018981	0.12906	0.97415	0.014058	0.97473	0.98055	0.01001	1.3472	0.94837	0.024357	0.76303	0.93092	0.025798	1.134	0.45495	0.50538	0.97537
PABPC1;PABPC3	YES	NO	0.99999	3.76e-07	15.6111	0.57911	0.04353	2.2325	1	2.75e-08	48.3481	0.99917	0.00011787	17.8718	0.99998	5.33e-07	26.7662	0.99921	0.00010962	11.9144	0.99914	0.00012713	8.143	0.9654	0.0087621	3.5626	0.98608	0.0099773	2.2821	0.98177	0.0099978	2.8035	0.98758	0.009939	2.8111	0.45484	0.3276	0.88287	0.3989	0.31515	0.90068	0.50267	0.22962	0.91883
PCNA	NO	NO	0.99456	0.0012816	73.4479	0.97963	0.0067752	78.5065	0.98625	0.0031506	2.9647	0.98642	0.0043807	4.6395	1	5e-11	81.9451	1	5e-11	99.7234	0.99456	0.0014669	69.2129	1	5e-11	144.237	0.98254	0.010722	1.8424	0.97681	0.010049	1.2703	0.98053	0.00959	1.8373	0.94478	0.025995	1.2584	0.92912	0.026661	1.1157	0.45487	0.50589	0.94234
SLC25A6;SLC25A4	NO	NO	1	5e-11	372.53	0.98798	0.0042139	230.466	1	5e-11	201.634	1	5e-11	262.003	1	5e-11	165.21	0.99456	0.0016887	163.308	1	5e-11	247.279	1	5e-11	183.263	0.9695	0.010148	1.1368	0.97065	0.010112	0.7086	0.97953	0.010021	0.79518	0.86507	0.034456	0.54126	0.96965	0.015218	0.44348	0.61114	0.066358	0.66378
ACTN1	YES	NO	0.99905	9.97e-05	3.004	0.88758	0.023802	0.67416	0.99396	0.0012306	17.3133	0.94227	0.015765	0.67337	0.99586	0.00043258	12.8707	0.99847	0.00023887	0.44695	0.99649	0.00062317	5.8205	0.972	0.0064077	2.462	0.51982	0.080911	0.33485	0.99166	0.0049974	0.87838	0.98819	0.0066363	2.5526	0.68333	0.078046	1.9322	0.94173	0.023847	5.6766	0.5238	0.18569	1.3543
XRCC6	NO	NO	0.17703	0.11514	0.872	0.22686	0.18199	0.88469	0.84623	0.017519	1.4005	0.86102	0.024054	1.3043	0.78138	0.021318	1.6332	0.34035	0.11778	1.2103	0.20383	0.11651	1.0432	0.23033	0.11786	1.0214	0.39313	0.33691	1.0415	0.33548	0.31483	0.99039	0.31752	0.27119	1.0016	0.35681	0.44988	1.1346	0.65552	0.082507	1.356	0.44866	0.56048	1.0379
XRCC5	NO	NO	0.20066	0.10091	0.40343	0.95526	0.012896	0.14372	0.17999	0.10722	0.69898	0.34187	0.1384	0.29579	0.9849	0.0033045	2.9976	0.85615	0.024953	0.6881	0.41448	0.074581	0.54819	0.932	0.011814	0.283	0.96923	0.016582	1.5589	0.97881	0.01268	1.2288	0.97483	0.010966	1.3133	0.42263	0.35531	1.3124	0.68901	0.075263	1.907	0.46416	0.46198	0.90632
COX4I1	NO	NO	0.97963	0.0046739	34.067	0.98798	0.0042139	99.4562	0.94904	0.0099993	8.438	1	5e-11	81.4753	0.95397	0.0084294	9.7258	0.99456	0.0016887	63.7604	0.98798	0.0033798	45.7111	0.98822	0.0034649	33.7932	0.9798	0.010041	0.81921	0.9794	0.010022	0.64109	0.98011	0.010015	0.33978	0.97916	0.012163	0.24769	0.97604	0.011724	0.28549	0.96425	0.023663	1.3418
RNH1	NO	NO	0.61006	0.029088	0.68762	0.97963	0.0067752	0.037957	0.24821	0.093434	0.94166	0.96572	0.010637	2.7555	0.9681	0.0066221	0.044402	0.46071	0.10348	0.88741	0.98648	0.0036203	0.36694	0.96769	0.0085316	0.41217	0.97097	0.010133	52.1376	0.98061	0.011934	19.9856	0.9833	0.0089443	21.0375	0.98008	0.011757	0.98355	0.98768	0.0067082	0.055201	0.46964	0.44098	1.0339
BMP1	NO	NO	1	5e-11	49.8942	0.5	0.13162	1	1	5e-11	52.8185	0.9681	0.010385	19.7149	0.99682	0.00035148	1.34	0.6972	0.030534	0.45198	0.93572	0.01331	2.2767	0.98145	0.0055052	0.062338	0.98061	0.01318	19.7149	0.98061	0.011934	15.9116	0.5	0.22144	1	0.44263	0.33856	1.0586	0.34263	0.36979	0.94548	0.97213	0.017099	0.73197
EEF2	NO	NO	0.48557	0.072753	1.2675	0.30015	0.16125	1.1388	0.58252	0.025501	1.4492	0.2881	0.14867	1.1564	0.93018	0.011713	2.1291	0.30012	0.12309	1.1224	0.19769	0.12591	0.94879	0.78874	0.018945	2.0715	0.4768	0.27658	1.2199	0.33607	0.31286	0.96658	0.82253	0.031913	1.9935	0.86492	0.034762	1.3736	0.95899	0.01943	1.6474	0.64877	0.046812	0.82035
PKM	NO	NO	0.1731	0.11996	1.108	0.4686	0.13464	1.7219	0.24702	0.094159	0.6463	0.77132	0.02841	2.6962	0.82873	0.020156	0.46261	0.62199	0.0342	2.1155	0.9407	0.012885	0.31481	0.74136	0.02244	3.1167	0.73192	0.038067	2.5228	0.39418	0.28183	1.3769	0.88389	0.023024	4.1062	0.33412	0.54689	0.93979	0.58517	0.10918	0.46791	0.48731	0.39982	0.64456
HSP90B1	NO	NO	0.98209	0.0035636	5.9008	0.99831	0.00031076	13.9637	1	5e-11	750.412	1	5e-11	2082.94	0.9935	0.00084269	2.1087	0.98983	0.0024559	7.3018	0.98452	0.0039121	5.1399	0.99685	0.00092414	18.1642	0.39693	0.33331	1.1675	0.80446	0.035085	0.73144	0.31628	0.27256	1.1603	0.33673	0.52668	0.99533	0.54667	0.12489	0.49987	0.45383	0.51334	0.77693
MYL6B	NO	NO	0.61805	0.027906	1.589	0.97142	0.0077395	0.34287	0.68187	0.022914	1.3863	0.92715	0.017001	0.94086	0.98882	0.0018762	2.0513	0.99383	0.0017956	1.3091	0.80539	0.024023	1.6844	0.96354	0.0089033	0.79485	0.97365	0.014827	2.6634	0.97972	0.012341	2.4786	0.97585	0.010789	1.8114	0.53862	0.14305	0.84674	0.47008	0.27574	0.838	0.55519	0.12615	0.82827
HNRNPL	NO	NO	0.98798	0.0027474	0.006133	0.98798	0.0042139	0.006133	1	5e-11	0.001646	1	5e-11	0.001646	1	5e-11	0.0021974	1	5e-11	0.0021974	1	5e-11	0.0039149	1	5e-11	0.0039149	0.5	0.26687	1	0.5	0.248	1	0.5	0.22144	1	0.5	0.29905	1	0.5	0.26176	1	0.5	0.37339	1
JUP	NO	NO	0.97689	0.0050443	0.03641	0.91126	0.021201	0.31115	0.99932	6.39e-05	0.17515	0.99883	0.00019998	0.12901	0.99456	0.00074629	0.031922	0.99703	0.00057849	0.13484	0.91322	0.01598	1.0272	0.72324	0.024402	0.46485	0.97522	0.014225	0.22461	0.97802	0.013003	0.18119	0.6866	0.045588	0.26614	0.97522	0.013624	2.606	0.96877	0.016889	0.36655	0.98096	0.012585	5.0256
ANPEP	NO	NO	0.84309	0.017943	0.66864	1	5e-11	0.003606	0.98829	0.0017588	0.074648	0.98731	0.0043239	0.090612	0.99983	1.61e-05	0.069025	1	5e-11	0.0040089	0.96655	0.0087908	0.36859	0.99687	0.00091801	0.0032232	0.96877	0.018981	21.3624	0.5	0.248	1	0.5	0.22144	1	0.99543	0.0023539	0.09491	0.99666	0.0019932	0.092855	0.62457	0.062186	0.6167
RAC2	NO	NO	0.95564	0.0084813	0.29678	0.80542	0.029173	0.43489	0.94862	0.010049	0.45598	0.22231	0.16158	1.2316	0.99162	0.001571	0.38891	0.21289	0.14884	1.0582	0.97848	0.0057792	0.20005	0.50672	0.038243	0.62159	0.56566	0.064078	1.6273	0.60099	0.065397	1.6159	0.47031	0.2272	1.5272	0.37559	0.40839	0.88284	0.33944	0.3735	0.87021	0.52942	0.17024	0.72024
RPS2	NO	NO	0.87779	0.016018	3.5538	0.32254	0.15295	1.0269	0.92017	0.012742	4.5356	0.29254	0.14726	0.96208	0.99977	2.23e-05	8.7234	0.99065	0.002222	2.62	0.23832	0.10265	1.0607	0.36117	0.09284	0.39991	0.37332	0.36666	1.0475	0.58865	0.072162	1.3005	0.59942	0.059685	1.3778	0.50178	0.17017	1.4268	0.63984	0.087183	1.2511	0.44753	0.58352	1.0559
DSP	NO	NO	0.98579	0.0030404	0.0071492	0.96831	0.008195	0.019357	0.89881	0.014352	0.42583	0.99456	0.0016682	0.036483	0.97963	0.0045083	0.21303	0.97269	0.0075547	2.4991	0.93004	0.014487	4.2301	0.97011	0.0082289	0.41057	0.98061	0.01318	0.073586	0.40932	0.27244	0.86327	0.9833	0.0089443	0.073586	0.97294	0.014198	2.3255	0.96877	0.016889	0.19924	0.97922	0.014739	2.0527
PECAM1	NO	NO	1	5e-11	107.746	1	5e-11	260.741	1	5e-11	114.127	0.98798	0.0042337	125.564	0.99648	0.00039317	10.8208	0.99413	0.0017145	15.8556	1	5e-11	97.5302	0.99687	0.00091801	161.118	0.98385	0.01	0.48156	0.97881	0.010028	0.47878	0.96346	0.010188	0.61792	0.33849	0.51252	1.0592	0.37044	0.3391	0.79071	0.45202	0.52454	0.90518
HIST1H1B	NO	NO	0.90847	0.013909	0.12378	0.99847	0.00028868	0.052696	0.64048	0.024287	1.822	0.36363	0.13582	0.67486	0.51965	0.02899	0.32882	0.84357	0.02646	0.22629	0.9925	0.0016997	0.17847	0.99785	0.00037711	0.18708	0.97979	0.013333	2.8069	0.99702	0.0020711	4.8353	0.98684	0.007019	2.1177	0.96758	0.01896	3.2262	0.97999	0.010354	2.9912	0.48187	0.41097	0.86012
HIST1H1D	NO	NO	1	5e-11	0.0069688	1	5e-11	0.0069688	1	5e-11	0.0075956	1	5e-11	0.0075956	1	5e-11	0.0046393	1	5e-11	0.0046393	0.99456	0.0014669	0.0083143	0.99687	0.00091801	0.0083143	0.5	0.26687	1	0.5	0.248	1	0.5	0.22144	1	0.5	0.29905	1	0.5	0.26176	1	0.5	0.37339	1
HIST1H1C	NO	NO	0.94274	0.011259	0.35697	0.99695	0.00050539	0.2543	0.28498	0.090582	1.3784	0.59732	0.034281	0.63661	0.32859	0.0745	0.59467	0.78545	0.028053	0.40346	0.94372	0.012262	0.34914	0.99934	0.00011356	0.18043	0.3976	0.33152	0.92515	0.45543	0.25901	1.6734	0.95862	0.015474	0.60033	0.46185	0.32154	1.427	0.85954	0.037872	1.7571	0.47584	0.42146	0.82757
ATP2A2	NO	NO	0.93255	0.011798	2.2576	0.32194	0.15363	1.061	0.88547	0.015319	1.3571	0.92299	0.017317	1.4599	0.98054	0.0041632	2.1172	0.35774	0.11526	1.2376	0.92754	0.014899	1.3357	0.9854	0.0037823	0.58683	0.98448	0.0097344	2.7902	0.42789	0.26503	1.1792	0.42148	0.23414	1.1014	0.94133	0.027256	1.2189	0.97868	0.010601	0.94804	0.96228	0.02541	1.1782
YBX3	NO	NO	1	5e-11	230.884	0.98798	0.0042139	116.814	1	5e-11	212.076	0.99456	0.0016682	163.74	1	5e-11	225.2	0.99456	0.0016887	170.307	0.99854	0.0002603	18.5379	0.99837	0.00028296	14.2525	0.95787	0.020539	1.4017	0.96087	0.020147	1.4579	0.97103	0.013829	1.6764	0.48283	0.31101	0.91854	0.30217	0.42442	0.97538	0.47545	0.42204	1.1032
HSPA6	NO	NO	0.97967	0.0038729	3.5362	0.99584	0.00068166	8.8467	1	5e-11	463.712	0.98798	0.0042337	542.637	0.97567	0.004882	3.4521	0.96423	0.012099	4.2694	0.99489	0.00083944	47.9427	0.99243	0.0022106	54.6635	0.98149	0.011374	0.57966	0.97966	0.010019	0.37789	0.97532	0.010064	0.38991	0.94075	0.027681	1.2393	0.98041	0.010003	0.76442	0.96669	0.022383	0.85554
HMGA1	NO	NO	0.80148	0.022099	1.0188	0.23602	0.17887	1.0194	0.92795	0.011843	2.4426	0.97194	0.0069925	1.7328	0.8503	0.018893	1.1001	0.86342	0.024123	1.0066	0.98125	0.004587	3.2782	0.98551	0.0037636	3.1491	0.52991	0.074917	0.65777	0.95329	0.021735	0.96548	0.94345	0.017748	1.0665	0.46415	0.32021	0.92779	0.30664	0.41365	1.0558	0.46163	0.47436	1.1109
HMGA1	NO	NO	1	5e-11	32.5442	0.9681	0.011372	14.7825	1	5e-11	32.4479	0.94904	0.015145	10.256	0.99335	0.0013459	20.8118	0.94904	0.017735	9.3768	0.98798	0.0033798	14.6051	0.5	0.079394	1	0.97333	0.015054	0.6938	0.97147	0.015007	0.63432	0.9833	0.0089443	0.067648	0.3353	0.53649	0.99704	0.97951	0.010474	0.63949	0.97457	0.010063	0.44878
PRKCA	NO	NO	0.99456	0.0012816	0.0072979	0.99456	0.0018454	0.0072979	0.98798	0.002963	0.010405	0.98798	0.0042337	0.010405	0.97963	0.0045083	0.013384	0.97963	0.0066497	0.013384	1	5e-11	0.0047276	1	5e-11	0.0047276	0.5	0.26687	1	0.5	0.248	1	0.5	0.22144	1	0.5	0.29905	1	0.5	0.26176	1	0.5	0.37339	1
CAPN2	NO	NO	0.5	0.071782	1	0.5	0.13162	1	0.5	0.078945	1	0.5	0.12212	1	0.5	0.068139	1	0.5	0.10146	1	0.97963	0.0056586	0.02915	0.98822	0.0034649	0.02915	0.5	0.26687	1	0.5	0.248	1	0.5	0.22144	1	0.5	0.29905	1	0.5	0.26176	1	0.5	0.37339	1
PFKL	NO	NO	0.5	0.071782	1	0.5	0.13162	1	0.94904	0.0099993	0.1713	0.94904	0.015145	0.1713	0.5	0.068139	1	0.5	0.10146	1	0.94904	0.01189	0.19719	0.97011	0.0082289	0.19719	0.5	0.26687	1	0.5	0.248	1	0.5	0.22144	1	0.5	0.29905	1	0.5	0.26176	1	0.5	0.37339	1
TCP1	NO	NO	0.95903	0.0079372	2.96	0.999	0.00018705	7.5149	1	5e-11	107.032	1	5e-11	170.144	0.8931	0.014447	1.2769	0.99241	0.0020136	2.2701	0.99353	0.0015402	1.8718	0.98338	0.004026	3.7363	0.80233	0.029843	0.63705	0.9712	0.015091	0.55873	0.45596	0.23031	0.83836	0.3329	0.56396	1.0174	0.59453	0.10594	0.79791	0.46758	0.45324	1.0663
RPL35A	NO	NO	0.25015	0.088078	0.86629	0.83626	0.027956	0.23501	0.5924	0.025074	1.4165	0.22553	0.1608	0.90609	0.36152	0.072007	1.1332	0.27258	0.13082	0.65559	0.41493	0.074009	1.2141	0.96822	0.0084375	0.5283	0.55208	0.066922	2.2193	0.63818	0.058367	2.1217	0.53078	0.073506	1.4967	0.3452	0.48366	0.9412	0.29112	0.46121	0.99487	0.45685	0.49422	0.93311
RPL7	YES	NO	1	1.51e-07	12.534	0.99907	0.0001772	4.2757	0.99979	1.3e-05	16.6692	0.998	0.00035176	9.7249	0.99996	2.96e-06	12.5957	0.99976	3.95e-05	8.663	0.95962	0.009773	3.1563	0.85386	0.016558	2.2453	0.98705	0.0099675	2.0571	0.98245	0.0099908	2.3487	0.96497	0.014554	1.9968	0.67644	0.079361	1.2028	0.83887	0.040706	1.1649	0.46665	0.45762	0.95754
ATP5J	NO	NO	1	5e-11	159.319	0.9681	0.011372	77.8537	1	5e-11	188.933	1	5e-11	174.456	1	5e-11	116.627	1	5e-11	143.575	1	5e-11	141.994	1	5e-11	153.508	0.97358	0.010105	2.2408	0.97533	0.010064	1.8442	0.96972	0.010122	1.9718	0.3481	0.47491	1.1859	0.44626	0.28879	0.73203	0.4528	0.5197	0.89126
NCL	YES	NO	0.99998	8.17e-07	14.1336	0.99885	0.00021303	6.6223	0.99999	6.58e-07	11.4233	0.99993	4.83e-06	13.0035	0.99793	0.00025021	10.0368	0.99771	0.0004135	10.6347	0.99213	0.0017538	3.194	0.97756	0.0059256	2.7217	0.98709	0.0099671	2.2244	0.98255	0.0099898	2.3774	0.89329	0.021799	1.808	0.35722	0.44767	0.91559	0.32887	0.38618	1.0513	0.4486	0.5618	0.99413
EIF2AK2	NO	NO	0.84242	0.0181	0.67216	0.9998	2.17e-05	0.10388	0.99788	0.00021177	0.88803	0.99645	0.00059455	0.22389	0.2469	0.08219	0.8812	0.99811	0.00034191	0.26497	0.62256	0.030975	0.83837	0.99939	0.00010138	0.47035	0.95813	0.02049	1.6267	0.97064	0.015261	2.214	0.99119	0.0045485	3.5561	0.33284	0.56463	0.99712	0.37448	0.33481	1.1379	0.44786	0.57431	0.97961
EIF2S2	NO	NO	0.99402	0.0013866	2.3546	0.96356	0.011958	0.85188	0.91531	0.013221	1.6007	0.85354	0.024806	1.1637	0.80828	0.020528	1.0025	0.89275	0.022586	0.87187	0.86004	0.019981	1.2688	0.90015	0.014255	1.0201	0.98491	0.0094407	1.7128	0.98114	0.010138	1.8253	0.98418	0.0076075	2.3067	0.57766	0.12103	0.85236	0.86011	0.037619	0.75933	0.45744	0.49061	1.038
BTF3	NO	NO	0.98211	0.0035183	5.4211	0.94904	0.01745	0.064609	1	5e-11	116.369	0.94904	0.015145	8.694	1	5e-11	121.472	0.9681	0.011375	13.6449	0.89296	0.017635	1.7172	0.99806	0.00034144	0.35296	0.96877	0.018981	8.694	0.98061	0.011934	13.6449	0.9833	0.0089443	17.0065	0.50308	0.16844	1.3869	0.49399	0.26517	1.4477	0.96391	0.023909	0.98606
MX1	NO	NO	0.99821	0.00018825	4.4432	0.97893	0.0069514	0.24364	0.99215	0.0013806	6.6814	0.9681	0.010385	0.01328	0.99971	2.77e-05	3.7417	0.99702	0.00058873	0.059108	0.97861	0.0057546	2.7232	0.99792	0.00036486	0.15568	0.98768	0.0083666	0.040178	0.97538	0.013638	0.26689	0.47417	0.2262	1.3246	0.34017	0.50105	1.1085	0.2917	0.45664	0.9264	0.46227	0.46955	1.2706
MX2	NO	NO	0.99891	0.00012898	3.4419	0.99819	0.00033376	0.093258	0.99995	2.86e-06	6.9113	0.97963	0.0063764	0.0075629	0.99998	4.68e-07	10.1954	0.99829	0.00031328	0.027676	0.95351	0.0099976	2.6419	0.98559	0.003745	0.22996	0.98061	0.01318	0.049102	0.9788	0.012711	0.17048	0.96244	0.014986	3.5032	0.55396	0.1331	1.2158	0.93141	0.025676	1.7016	0.46595	0.45816	1.0905
COL5A1	NO	NO	0.54378	0.032683	1.3643	0.9997	4.37e-05	2.2103	0.9633	0.0072285	2.2016	0.84884	0.025274	6.2197	0.99282	0.0014194	3.0136	0.99317	0.0018833	6.7934	0.20176	0.12042	0.75725	0.99257	0.002166	2.1698	0.9924	0.0054954	1.7131	0.9653	0.010168	1.3539	0.974	0.010078	1.1809	0.36692	0.42987	0.98242	0.30466	0.4175	0.97301	0.75688	0.029097	0.66764
ATP6V1B2	NO	NO	0.99703	0.00032552	0.4538	0.99985	1.44e-05	0.1124	0.97225	0.005425	0.694	0.9937	0.0017602	0.16927	0.92914	0.011984	1.6074	0.99277	0.0019309	0.38548	0.97732	0.0058563	1.1605	0.99764	0.00041572	0.80874	0.96789	0.019137	1.5744	0.98819	0.0069975	2.0963	0.98773	0.0067859	2.8273	0.61192	0.10549	1.5987	0.95967	0.019208	2.165	0.97517	0.016358	1.0048
CSRP1	YES	NO	0.98798	0.0027474	61.4945	0.5	0.13162	1	1	5e-11	182.858	0.98798	0.0042337	89.6151	1	5e-11	407.157	0.94904	0.017735	10.9032	0.98798	0.0033798	39.8764	0.99687	0.00091801	133.079	0.99275	0.0054218	89.6151	0.96877	0.018735	10.9032	0.99719	0.0018257	133.079	0.96518	0.010171	2.9736	0.9697	0.010114	6.621	0.53866	0.1564	0.64846
FLNA	NO	NO	0.97875	0.0047691	3.0788	0.58266	0.042093	1.9446	0.97773	0.0048941	3.7625	0.67293	0.031328	1.8077	0.98558	0.0026326	5.4877	0.53283	0.039656	1.3842	0.19079	0.13221	0.5744	0.21847	0.12547	0.80449	0.44146	0.29776	1.2342	0.39725	0.28064	1.1293	0.88993	0.02225	2.5797	0.82387	0.040183	1.6226	0.91852	0.028598	2.8279	0.49468	0.37945	1.1634
NT5E	NO	NO	0.75057	0.024325	2.0751	0.98977	0.0024438	0.074426	0.9682	0.0056291	0.44065	0.99401	0.001693	0.05809	0.20962	0.089654	1.1325	0.99741	0.00046818	0.22102	0.33423	0.085628	0.53652	0.98883	0.0025844	0.19297	0.96384	0.019774	1.2388	0.98178	0.0098328	3.9456	0.9895	0.005553	7.9108	0.95376	0.023076	0.33704	0.38899	0.32279	0.72513	0.48169	0.41155	0.78885
VDAC1	NO	NO	1	5e-11	94.1048	0.98798	0.0042139	304.201	0.95812	0.0079712	2.389	0.99691	0.00055076	12.9738	1	5e-11	51.8509	0.99456	0.0016887	179.48	0.98201	0.0043274	8.3046	0.99528	0.0011192	16.4324	0.97017	0.016294	1.314	0.97827	0.012905	0.59	0.96252	0.010198	0.47497	0.41578	0.36662	0.78218	0.56945	0.11453	0.55099	0.96237	0.025185	0.77595
FBL	NO	NO	0.99987	1.05e-05	0.018776	0.99991	7.49e-06	0.034105	0.98798	0.002963	0.0021777	0.9981	0.00033723	0.086615	0.99969	2.94e-05	0.03584	0.99967	5.15e-05	0.048436	0.99988	1.19e-05	0.075035	0.99992	8.52e-06	0.023444	0.51888	0.090562	1.1724	0.65229	0.055831	1.4544	0.9737	0.011228	0.5935	0.96877	0.01864	0.053541	0.96214	0.018491	1.9546	0.9789	0.015068	3.4502
HNRNPA2B1	NO	NO	0.50331	0.036581	0.55898	0.21868	0.18907	1.3894	0.19429	0.10328	0.99501	0.21628	0.16706	1.0001	0.55335	0.02711	0.69466	0.84437	0.026305	0.55752	0.55966	0.036885	0.51563	0.68694	0.026872	0.43842	0.47065	0.28186	0.50196	0.44193	0.26115	0.49809	0.55034	0.068048	0.40807	0.43734	0.34338	1.2414	0.88743	0.03221	1.5427	0.51897	0.19238	1.193
UQCRC2	NO	NO	1	5e-11	151.611	0.99456	0.0018454	197.572	1	5e-11	144.409	0.99456	0.0016682	205.703	1	5e-11	106.42	0.9681	0.011375	59.3995	1	5e-11	134.803	1	5e-11	210.214	0.3849	0.34719	1.0411	0.97128	0.010106	0.30065	0.959	0.015373	1.064	0.34439	0.4873	0.9525	0.59428	0.10658	0.70193	0.46184	0.47169	0.88914
SFPQ	NO	NO	0.89648	0.014112	0.55097	0.93843	0.018592	0.30895	0.89405	0.014555	1.5357	0.93308	0.016489	0.67154	0.21038	0.088891	1.0083	0.38045	0.1128	0.49648	0.62027	0.031364	0.33867	0.95182	0.010062	0.18398	0.9692	0.016704	1.5189	0.96619	0.019259	1.8857	0.96485	0.014596	1.3401	0.9427	0.026828	1.9478	0.98651	0.0069955	2.1475	0.60065	0.077917	1.3833
PPIB	NO	NO	0.99462	0.00074876	1.9597	0.97915	0.0068919	0.25914	0.76742	0.020103	1.3297	0.97714	0.006608	0.35788	0.97887	0.0045786	0.83805	0.97534	0.00707	0.16708	0.99973	3.31e-05	3.3062	0.99858	0.00025399	1.8459	0.51523	0.09425	0.9145	0.52008	0.091884	0.7196	0.97712	0.010489	2.2356	0.99848	0.00068111	0.44931	0.999	0.00024964	0.47729	0.97263	0.010083	0.52948
WARS	NO	NO	0.98128	0.003748	0.23426	0.99893	0.00020213	0.042684	0.99911	8.2e-05	0.078771	0.99991	7.75e-06	0.078527	0.99897	0.00012951	0.087532	0.99985	1.66e-05	0.072693	0.99988	1.31e-05	0.026366	0.99994	5.27e-06	0.12642	0.9803	0.013255	2.6158	0.99216	0.0047714	2.7197	0.98987	0.005294	4.9443	0.97992	0.011892	0.4781	0.95668	0.020112	0.59669	0.99249	0.0059537	0.18789
RPS3	NO	NO	0.91927	0.013137	6.7828	0.43095	0.13943	1.7489	0.99531	0.00050887	25.6791	0.91296	0.018545	5.9532	0.99979	1.97e-05	13.3437	0.99402	0.0017414	3.9506	0.99545	0.000773	8.9373	0.9134	0.012919	3.2349	0.40003	0.33032	1.1845	0.50248	0.1004	1.265	0.66372	0.050808	1.5681	0.41611	0.36521	1.3174	0.33199	0.38244	1.1016	0.46117	0.47542	1.117
CFL1	NO	NO	0.99933	6.91e-05	5.4183	0.99995	2.13e-06	8.5845	1	9.99e-09	4.3085	0.99999	2.56e-07	7.0128	0.99995	3.29e-06	4.757	0.99994	2.64e-06	9.193	0.30455	0.088994	1.0718	0.93392	0.011678	2.8713	0.43537	0.30171	1.1531	0.37572	0.28847	0.9441	0.65103	0.051275	1.5207	0.44443	0.3365	1.1224	0.44735	0.28753	0.77401	0.45579	0.50034	0.89939
EEF1B2	NO	NO	1	5e-11	47.2931	0.97963	0.0067752	75.6314	1	5e-11	43.5769	1	5e-11	122.901	0.99335	0.0013459	21.7865	1	5e-11	93.7806	0.98798	0.0033798	28.4942	1	5e-11	95.7306	0.97245	0.010117	1.625	0.96422	0.01018	1.24	0.9667	0.010154	1.2658	0.34506	0.48439	0.92142	0.97831	0.010024	0.46067	0.97722	0.016083	0.6025
ATP5F1	NO	NO	1	5e-11	291.604	0.98798	0.0042139	221.32	0.999	9.18e-05	83.1323	0.99916	0.00012181	95.3086	0.99955	4.4e-05	13.0518	0.99958	6.43e-05	20.1888	1	5e-11	310.995	1	5e-11	363.796	0.97659	0.013789	1.7972	0.96708	0.018991	1.5664	0.97177	0.013702	1.6438	0.34222	0.49454	1.1898	0.44004	0.29198	0.7686	0.47044	0.43815	1.0665
MYL9	NO	NO	0.8956	0.014424	1.6106	0.9782	0.0069825	0.29063	0.91079	0.013898	1.0272	0.27673	0.1501	1.0902	0.95621	0.0077226	1.4955	0.94057	0.018783	1.8962	0.75896	0.025116	0.57881	0.98686	0.0036559	0.47799	0.99113	0.0060984	5.1516	0.99539	0.0030255	6.594	0.99655	0.0019557	4.6655	0.40327	0.37376	0.87585	0.313	0.40365	0.93838	0.4489	0.55694	1.0194
RPS12	NO	NO	0.99898	0.00011532	8.735	0.8626	0.025807	2.3431	0.99953	3.37e-05	19.0908	0.98579	0.0044641	3.2815	0.99988	1e-05	90.908	0.9995	7.73e-05	24.3129	0.99996	2.15e-06	186.388	0.99994	4.88e-06	68.4043	0.38518	0.34538	1.1823	0.59078	0.071025	1.4984	0.67623	0.048579	1.6835	0.88391	0.032409	1.8451	0.86479	0.035866	1.5029	0.54556	0.14543	1.2305
ATP5A1	NO	NO	0.51782	0.0346	2.0878	0.94605	0.017657	3.9951	0.98778	0.0030072	3.9701	0.99836	0.00028213	8.7165	0.60731	0.025807	1.6372	0.98738	0.0040427	3.797	0.96559	0.0088948	3.5651	0.99545	0.0010916	9.0499	0.47312	0.2808	1.1691	0.45839	0.25796	0.84977	0.30438	0.28303	1.0809	0.33531	0.53579	1.019	0.35088	0.35722	0.70114	0.45384	0.51284	0.81479
MSN	NO	NO	0.9997	2.58e-05	4.9691	0.99595	0.00066553	3.6301	0.99886	0.00011279	8.6335	0.99793	0.00036681	9.7313	0.98336	0.0036594	3.2299	0.98834	0.0026468	3.2667	0.9973	0.00049095	3.2052	0.99984	2.2e-05	10.6473	0.44569	0.29496	1.2351	0.33606	0.31352	0.94928	0.91424	0.019588	2.6359	0.53457	0.14639	0.80052	0.70079	0.06957	0.68568	0.77667	0.027677	0.57968
U2AF2	NO	NO	0.73636	0.024847	0.58801	0.96835	0.008102	0.31476	0.97887	0.0047507	1.269	0.92963	0.016775	1.3349	0.91035	0.013418	0.3752	0.94209	0.018626	0.62334	0.99892	0.00018478	0.46022	0.99851	0.00025863	0.49717	0.99496	0.0035684	2.0888	0.99822	0.001195	2.0552	0.99257	0.0038438	1.6652	0.41365	0.36875	1.0629	0.99544	0.0029903	0.6622	0.96287	0.024817	0.82513
RPL13	NO	NO	0.99989	8.92e-06	6.0314	0.84275	0.027089	2.5345	0.99996	1.91e-06	19.4119	0.99953	6.35e-05	10.6285	0.99999	2.03e-07	10.8217	0.99989	7.39e-06	5.9017	0.99038	0.0020233	3.514	0.88792	0.015331	2.1898	0.74116	0.037193	1.7751	0.8264	0.032403	1.9033	0.73264	0.041259	1.641	0.92276	0.029178	1.3624	0.96895	0.010121	1.4666	0.51158	0.20842	1.1066
PTBP1	NO	NO	0.99892	0.00012622	9.5758	0.96413	0.011876	3.4289	0.99995	3.05e-06	82.7091	0.99934	8.53e-05	43.9985	0.99807	0.00024148	6.5678	0.99229	0.0020475	4.2894	0.99946	6.81e-05	5.8443	0.99836	0.00028794	3.4003	0.38663	0.34356	1.1176	0.50406	0.09907	1.4793	0.70797	0.043518	1.6958	0.60223	0.10851	0.75226	0.43504	0.29519	0.81108	0.4491	0.55337	1.0437
EEF1G	NO	NO	0.98333	0.0033841	6.7348	0.9974	0.00043415	18.9578	0.99042	0.0015572	2.4418	0.99224	0.0019964	9.4811	0.99835	0.0001825	0.4833	0.97217	0.0075922	2.0178	0.97909	0.0057062	1.2355	0.99776	0.00040243	3.826	0.63466	0.049758	1.4432	0.33545	0.31549	1.079	0.32845	0.26435	1.0815	0.34854	0.47199	1.0463	0.37056	0.33838	0.72749	0.44817	0.56572	0.98303
YWHAQ	NO	NO	0.5144	0.035584	0.71879	0.99404	0.0018986	2.2974	0.94445	0.010418	0.96063	0.99226	0.0019799	2.7384	0.71536	0.023228	0.60116	0.84238	0.026616	1.5048	0.93556	0.013373	0.54807	0.71339	0.025289	1.3626	0.38515	0.34598	0.94181	0.73143	0.044952	0.7167	0.6276	0.056073	0.76031	0.33769	0.52034	1.056	0.33165	0.38319	0.91514	0.44802	0.56918	0.97746
RPL10	NO	NO	0.99991	7.86e-06	8.5532	0.99502	0.00082759	3.3511	1	1.13e-07	25.9278	0.99989	9.21e-06	12.7343	0.98966	0.0017984	11.3393	0.97382	0.0074817	6.7014	0.99544	0.00078346	5.6026	0.95479	0.0098727	3.5166	0.66264	0.045662	1.5714	0.78989	0.037165	1.7348	0.83202	0.030287	1.7979	0.90814	0.030062	1.2536	0.79957	0.048631	1.1501	0.67844	0.035006	1.1222
RPA1	NO	NO	0.17611	0.11594	0.96228	1	5e-11	0.0032321	0.70064	0.02196	1.3256	0.98546	0.0045067	0.22631	0.17579	0.10687	0.87164	0.98867	0.002548	0.15876	0.65065	0.029479	0.66425	0.99991	1.01e-05	0.16261	0.98061	0.01318	37.492	0.96877	0.018735	40.7823	0.99377	0.0035434	50.0925	0.58406	0.11472	0.7376	0.49149	0.26575	0.75204	0.5976	0.08106	0.68728
CALR	YES	NO	0.98894	0.0019582	0.78625	0.94256	0.017996	1.3618	0.9681	0.0066954	15.5831	0.97963	0.0063764	50.5507	0.5	0.068139	1	0.97963	0.0066497	25.6663	0.99456	0.0014669	25.818	1	5e-11	193.563	0.95827	0.020393	0.9455	0.96689	0.019025	0.48006	0.97907	0.0099629	3.6204	0.9738	0.010081	0.50481	0.99673	0.0018271	0.032395	0.47515	0.4232	0.83636
TMOD1	YES	NO	0.99876	0.00013802	2.719	0.99456	0.0018454	0.010416	0.93978	0.010815	1.0439	0.89116	0.021621	0.65958	0.99227	0.0014745	4.1318	0.99658	0.00065587	2.8138	0.99805	0.00032518	1.7949	0.50822	0.037209	1.3012	0.99275	0.0054218	170.978	0.99275	0.004647	179.598	1	5e-11	185.065	0.34458	0.48584	1.0366	0.29104	0.46197	1.0103	0.44815	0.56659	0.97798
SSFA2	NO	NO	0.54501	0.032218	0.19069	0.98901	0.0026487	0.062378	0.36478	0.086716	1.8542	0.99337	0.0017887	0.22461	0.77204	0.021986	2.1406	0.99803	0.00035736	0.15684	0.99696	0.00057592	0.23169	0.99981	2.56e-05	0.12117	0.97787	0.01362	1.6094	0.98012	0.01206	1.1222	0.9888	0.0064024	1.8444	0.93836	0.027904	4.3458	0.9908	0.0054238	5.01	0.51713	0.19524	1.1537
GRN	NO	NO	0.48744	0.072267	0.39006	0.47137	0.13362	1.3395	0.17169	0.11122	0.91019	0.85541	0.024652	2.0784	0.97484	0.0049102	0.07086	0.47029	0.10246	0.37634	0.92507	0.015111	0.35344	0.34594	0.095364	1.1987	0.46871	0.28239	1.1912	0.33586	0.31417	1.0367	0.33029	0.263	0.95654	0.53271	0.14806	1.7914	0.34335	0.36758	0.67033	0.45011	0.54245	0.9685
LAP3	NO	NO	0.99456	0.0012816	16.2633	0.5	0.13162	1	0.99456	0.0011672	15.6291	0.9681	0.010385	12.1462	0.9896	0.0018287	0.86891	0.89274	0.02269	1.663	0.99304	0.001623	0.11712	0.34277	0.096007	1.5159	0.98061	0.01318	12.1462	0.98768	0.0080195	23.0455	0.99719	0.0018257	50.7046	0.35851	0.44323	0.961	0.95327	0.021235	0.7404	0.99227	0.0060843	0.2409
CTGF	NO	NO	0.99456	0.0012816	0.0069223	0.99456	0.0018454	0.0069223	0.99869	0.00014322	0.16762	0.99526	0.00077775	0.12896	0.99857	0.00016487	0.04626	0.99456	0.0016887	0.0060442	1	5e-11	0.0059872	1	5e-11	0.0059872	0.96877	0.018981	11.7097	0.5	0.248	1	0.5	0.22144	1	0.98061	0.011554	15.2198	0.97185	0.014464	7.6536	0.5	0.37339	1
TKT	YES	NO	0.97963	0.0046739	8.7284	0.9681	0.011372	14.1779	0.98798	0.002963	10.1289	0.99456	0.0016682	96.2199	0.98491	0.0032862	7.851	1	5e-11	80.2519	0.98798	0.0033798	13.907	1	5e-11	487.274	0.98724	0.0099656	6.7866	0.98993	0.005976	5.6604	0.99477	0.0028087	34.3686	0.95289	0.023168	1.1605	0.9551	0.020664	0.89947	0.96588	0.02283	1.5933
OAS2	NO	NO	0.81207	0.020558	1.2023	1	5e-11	0.02893	0.92709	0.011914	1.3403	0.9681	0.010385	0.090081	0.93876	0.010714	1.6985	0.97963	0.0066497	0.060145	0.26926	0.096767	0.99625	0.98145	0.0055052	0.096243	0.5	0.26687	1	0.5	0.248	1	0.5	0.22144	1	0.99812	0.0011727	0.35802	0.97532	0.012059	0.67955	0.99545	0.0037351	0.24909
PRDX6	YES	NO	0.98798	0.0027474	17.3002	0.94904	0.01745	8.177	1	5e-11	19.0205	0.99456	0.0016682	63.0935	0.99335	0.0013459	8.4812	0.97963	0.0066497	46.1169	0.95232	0.010146	4.5577	0.99247	0.0021772	33.8814	0.99114	0.006059	7.716	0.97372	0.014291	5.6399	0.99134	0.0044677	14.3837	0.978	0.012715	1.0994	0.96826	0.010129	0.49024	0.47048	0.43758	0.91454
RPL12	NO	NO	0.99954	4.71e-05	16.7431	0.99765	0.00039133	8.3787	0.99999	3.09e-07	23.3512	0.99996	2.24e-06	16.0425	0.99962	3.82e-05	28.1881	0.99955	6.68e-05	23.2324	0.99927	0.00010246	18.2924	0.99809	0.00033575	13.2543	0.87592	0.024477	1.7296	0.96431	0.019683	1.8103	0.86679	0.025488	1.5475	0.6266	0.099629	1.2598	0.39013	0.32209	1.0991	0.47147	0.43302	1.0688
NMT1	NO	NO	1	5e-11	136.449	0.94904	0.01745	14.3724	1	5e-11	175.692	0.5	0.12212	1	1	5e-11	204.684	0.94904	0.017735	13.0794	0.98516	0.0037718	7.9884	0.47146	0.084411	0.6254	0.96877	0.018981	0.069578	0.52008	0.091884	0.91004	0.51377	0.077947	0.77187	0.48292	0.31037	1.2876	0.87153	0.0349	1.5001	0.9707	0.018059	1.0385
HLA-C;HLA-A;HLA-B	NO	NO	0.99377	0.001424	11.2222	0.94904	0.01745	0.097251	0.98328	0.0035554	3.8473	0.44431	0.12884	0.16423	1	5e-11	76.1274	0.94904	0.017735	11.2018	0.98827	0.002279	4.8722	0.97566	0.0060565	0.39448	0.96877	0.018981	3.8472	0.96877	0.018735	11.2018	0.97305	0.013459	8.2429	0.44086	0.33924	0.78103	0.61923	0.095157	0.65972	0.46179	0.47382	0.88225
DNAJA1	YES	NO	0.98572	0.0030771	3.6176	0.9681	0.011372	0.032196	1	5e-11	73.6393	0.98798	0.0042337	44.2428	1	5e-11	68.3387	0.94904	0.017735	9.9661	0.93666	0.013247	2.577	0.93301	0.011746	1.2658	0.99275	0.0054218	44.2428	0.96877	0.018735	9.9661	0.9894	0.0062617	30.7217	0.97828	0.012576	0.65538	0.96487	0.017605	0.6082	0.98316	0.011296	0.55665
HNRNPH3	NO	NO	1	5e-11	42.8641	0.99456	0.0018454	87.0906	1	5e-11	53.6358	0.99456	0.0016682	69.9738	1	5e-11	32.07	0.99456	0.0016887	76.3766	0.97992	0.0048566	0.82409	0.92249	0.0125	1.0728	0.48616	0.27344	0.80346	0.41583	0.27012	0.87698	0.82221	0.032151	0.51684	0.42454	0.3532	1.2513	0.55443	0.1221	0.74818	0.51414	0.20373	0.80666
YWHAB	NO	NO	0.99904	0.00010224	0.62715	0.95217	0.013172	0.46539	0.97565	0.005074	0.77949	0.89611	0.021064	1.9731	0.99894	0.00013195	0.36077	0.91896	0.020523	0.59418	0.97376	0.0061937	0.32158	0.91289	0.013097	1.4851	0.98322	0.010429	3.4512	0.97066	0.015219	1.6709	0.99104	0.00468	4.4856	0.33842	0.51324	1.0118	0.763	0.055672	0.75288	0.97096	0.017698	0.72077
S100A11	NO	NO	1	5e-11	129.496	1	5e-11	367.416	1	5e-11	75.3759	1	5e-11	260.095	1	5e-11	77.2038	1	5e-11	391.306	0.99456	0.0014669	98.475	1	5e-11	371.716	0.61607	0.053412	0.7079	0.34854	0.30107	1.065	0.30406	0.28373	1.0117	0.6686	0.08136	0.58207	0.65051	0.083661	0.59619	0.96312	0.024584	0.76045
PRDX2	YES	NO	1	5e-11	68.2772	0.98798	0.0042139	75.5174	1	5e-11	57.452	1	5e-11	142.871	1	5e-11	41.788	0.99456	0.0016887	102.058	1	5e-11	54.4755	1	5e-11	153.031	0.97931	0.013414	1.8919	0.95441	0.021529	1.3515	0.98565	0.0072924	2.0264	0.43943	0.34131	0.84145	0.91265	0.029633	0.61203	0.55841	0.1189	0.79786
RPL9	NO	NO	1	2.93e-08	535.428	0.99998	5.38e-07	103.363	0.9999	7.73e-06	64.6194	0.99896	0.00017644	28.1103	0.9998	1.84e-05	250.285	0.99951	7.46e-05	117.163	0.99985	1.6e-05	43.413	0.99954	6.43e-05	15.5209	0.46684	0.28506	1.5732	0.69687	0.04942	1.7791	0.8411	0.028288	1.7092	0.93481	0.028146	0.69813	0.97532	0.012126	0.73367	0.49936	0.37581	0.92293
CDH5	NO	NO	0.99191	0.0016072	5.6807	0.94904	0.01745	0.21045	0.98798	0.002963	35.5561	0.97963	0.0063764	28.7056	0.98491	0.0032862	20.1446	0.5	0.10146	1	0.9766	0.0059622	0.90523	0.22853	0.12013	1.0372	0.98371	0.010001	28.7056	0.5	0.248	1	0.99377	0.0035434	35.1479	0.37567	0.4069	1.3172	0.95613	0.020269	0.74629	0.96777	0.021633	1.1364
KIF5B	NO	NO	0.99279	0.0014763	0.29954	0.98202	0.0048194	0.31752	0.99111	0.0015132	0.58865	0.96381	0.010866	1.1042	0.85526	0.018611	0.39418	0.84611	0.02615	0.80167	0.99961	5.08e-05	0.088439	0.99634	0.00097102	0.36485	0.98186	0.010977	1.9066	0.96937	0.015649	1.8129	0.9503	0.017004	1.3178	0.33253	0.57002	1.0775	0.3186	0.39754	0.94494	0.99191	0.0063378	0.33863
CTNNA1	NO	NO	0.80303	0.021512	1.0209	0.94084	0.018227	1.7986	0.87194	0.016387	1.1801	0.87253	0.023352	1.4065	0.92274	0.012628	0.79363	0.9484	0.017868	0.41597	0.86201	0.019429	0.48803	0.38822	0.090996	0.72942	0.95004	0.022498	0.77578	0.99158	0.0050431	0.27916	0.34333	0.25632	0.82984	0.36302	0.4321	1.1468	0.29118	0.46045	0.93833	0.44878	0.55827	0.97816
PHB	NO	NO	0.96744	0.0072425	6.4926	0.99945	8.46e-05	21.2562	0.98539	0.0032892	3.7104	0.99995	3.43e-06	14.862	0.96142	0.007069	2.908	0.99984	2e-05	17.1778	0.99904	0.00015172	47.4063	0.99922	0.000138	245.333	0.38894	0.34114	1.019	0.52636	0.086014	0.71348	0.30448	0.28163	1.0136	0.33238	0.57471	0.83289	0.48236	0.27098	0.39544	0.45176	0.52694	0.64124
RDX	YES	NO	0.99219	0.0015582	6.1771	0.9681	0.011372	0.12158	0.98798	0.002963	27.6414	0.94904	0.015145	9.1131	0.99335	0.0013459	44.5689	0.5	0.10146	1	1	5e-11	37.9727	0.98145	0.0055052	13.0085	0.96877	0.018981	9.1131	0.5	0.248	1	0.9833	0.0089443	13.0085	0.96604	0.019674	0.54404	0.87941	0.033304	0.87721	0.97607	0.016295	0.74738
RPA3	NO	NO	1	5e-11	158.542	0.5	0.13162	1	0.99456	0.0011672	95.9901	0.5	0.12212	1	0.98406	0.0035639	6.2436	0.94435	0.018524	0.54304	0.9985	0.00027289	10.1487	0.5871	0.031861	1.2752	0.5	0.26687	1	0.98061	0.011934	12.3931	0.97305	0.013459	14.5609	0.97184	0.015411	0.60546	0.30168	0.42749	0.89875	0.5521	0.1323	0.73095
RPL22	NO	NO	0.5	0.071782	1	0.5	0.13162	1	0.5	0.078945	1	0.5	0.12212	1	0.5	0.068139	1	0.5	0.10146	1	0.9681	0.0085579	0.029692	0.98145	0.0055052	0.029692	0.5	0.26687	1	0.5	0.248	1	0.5	0.22144	1	0.5	0.29905	1	0.5	0.26176	1	0.5	0.37339	1
KRT9	NO	NO	0.23909	0.091761	0.1207	0.34343	0.14691	0.90812	0.20148	0.099408	0.81016	0.52999	0.039362	1.8739	0.2016	0.093489	0.43053	0.62829	0.033396	6.9796	0.99566	0.00073193	21.0063	0.95451	0.009918	8.3872	0.51387	0.095719	0.46321	0.45104	0.25954	0.75278	0.89602	0.021065	0.14947	0.37317	0.41507	1.5067	0.34752	0.36018	0.34935	0.59076	0.087316	2.8164
FBN1	NO	NO	0.56456	0.029934	0.72466	0.99502	0.00080902	0.2456	0.97742	0.004919	2.5503	0.98798	0.0042337	0.0097869	0.3936	0.070789	0.23418	0.99769	0.00043085	0.043723	0.52378	0.039274	1.377	0.95768	0.009607	0.47863	0.96877	0.018981	0.0089755	0.99437	0.0036392	0.50563	0.98806	0.0066996	0.8847	0.57719	0.12182	0.7927	0.36174	0.34701	0.91787	0.58126	0.093591	0.86267
FBN2	NO	NO	0.99456	0.0012816	0.015292	0.99456	0.0018454	0.015292	0.97963	0.0046814	0.016574	0.97963	0.0063764	0.016574	0.98798	0.0024431	0.0089862	0.98798	0.0039024	0.0089862	0.98798	0.0033798	0.018647	0.99307	0.0020585	0.018647	0.5	0.26687	1	0.5	0.248	1	0.5	0.22144	1	0.5	0.29905	1	0.5	0.26176	1	0.5	0.37339	1
MYH9	NO	NO	0.99202	0.0015825	1.9482	0.21551	0.19145	1.0071	0.9681	0.0067284	2.0574	0.21836	0.16627	1.5005	0.53535	0.028034	1.4587	0.40522	0.1122	1.331	0.20627	0.11417	1.0134	0.56867	0.033213	0.76062	0.37262	0.36969	1.264	0.64021	0.057342	1.4787	0.82495	0.031675	1.4054	0.55803	0.13065	0.89587	0.59104	0.10787	0.83767	0.45732	0.49164	0.96792
MYH9	NO	NO	0.9681	0.0071417	39.8655	0.5	0.13162	1	0.98798	0.002963	23.2612	0.9681	0.010385	8.1312	1	5e-11	20.2067	0.5	0.10146	1	0.98798	0.0033798	44.5493	0.5	0.079394	1	0.98061	0.01318	8.1312	0.5	0.248	1	0.5	0.22144	1	0.97895	0.010028	0.58349	0.96576	0.010155	0.50687	0.9719	0.010091	1.1175
MYH10	NO	NO	1	1.31e-07	9.4403	0.81422	0.028547	2.535	1	1.02e-07	8.5056	0.43809	0.12991	4.0241	0.99994	5.49e-06	7.3428	0.99736	0.00048732	4.4428	0.9998	2.41e-05	3.587	0.96999	0.0082581	1.8427	0.37487	0.36119	1.6611	0.79129	0.036558	2.1812	0.82022	0.032628	1.8448	0.34906	0.46832	0.94282	0.29337	0.44746	0.96803	0.44933	0.54931	0.96431
ADD1	NO	NO	0.19629	0.10404	0.73361	0.98284	0.0047568	0.17338	0.88554	0.015096	1.1822	0.53606	0.038832	0.41033	0.98448	0.0034332	4.1844	0.86214	0.024533	1.2407	0.58691	0.034235	0.38815	0.99304	0.0020689	0.19143	0.97451	0.014486	2.7271	0.97409	0.014097	2.9697	0.97083	0.013861	2.0949	0.49615	0.30092	1.857	0.91775	0.028885	2.3672	0.45089	0.53359	1.0039
BSG	YES	NO	1	5e-11	65.2848	0.5	0.13162	1	1	5e-11	65.4073	0.97963	0.0063764	47.3659	0.99335	0.0013459	30.0192	0.98798	0.0039024	55.9389	0.98798	0.0033798	31.3741	0.98822	0.0034649	46.3449	0.966	0.010185	47.3659	0.99275	0.004647	55.9389	0.9894	0.0062617	46.3449	0.33294	0.56193	1.0019	0.97818	0.010798	0.45982	0.97966	0.014512	0.48057
MYH11	YES	NO	0.95665	0.008115	0.12772	0.29386	0.16407	0.02236	0.98798	0.002963	49.9849	0.98798	0.0042337	67.2552	0.97325	0.0054362	36.5477	0.99456	0.0016887	76.5142	0.98417	0.0039536	0.95159	0.99526	0.0011377	2.2932	0.99199	0.0056862	3.3957	0.99332	0.0038379	3.8632	0.9941	0.0030276	6.2534	0.97776	0.01004	0.44182	0.97451	0.010064	0.32305	0.99403	0.004446	0.45429
KRT2	NO	NO	0.75714	0.024076	0.2992	0.91659	0.020479	3.3224	0.56779	0.026804	0.57483	0.91229	0.018637	1.8391	0.72683	0.022947	0.16492	0.22821	0.14114	0.55715	0.95807	0.0098579	2.0676	0.21149	0.13087	1.9221	0.52216	0.078661	0.62004	0.93345	0.024286	0.29851	0.77275	0.036455	0.37516	0.5535	0.13392	2.152	0.3347	0.3802	0.9812	0.84283	0.025992	4.4814
ATP6V1E1	YES	NO	0.99456	0.0012816	29.3407	0.5	0.13162	1	0.99456	0.0011672	38.9607	0.94904	0.015145	7.7826	1	5e-11	58.9353	0.5	0.10146	1	0.98798	0.0033798	40.2817	0.97011	0.0082289	18.2656	0.96877	0.018981	7.7826	0.5	0.248	1	0.98787	0.009936	18.2656	0.689	0.072239	1.3279	0.96237	0.01019	2.0087	0.96925	0.019236	1.3729
RPL4	NO	NO	0.98784	0.0027632	12.9943	0.81593	0.028343	4.6508	0.99993	5.56e-06	12.3377	0.999	0.00017198	6.3691	0.9981	0.00022918	13.7281	0.99556	0.00082824	8.0582	0.93279	0.013825	4.4025	0.84088	0.017516	2.9261	0.78545	0.031219	1.8066	0.87562	0.028019	2.0167	0.86883	0.024761	1.8967	0.75247	0.056669	1.2525	0.96506	0.010162	1.2297	0.45351	0.51383	1.0214
DLST	NO	NO	1	5e-11	0.0037749	1	5e-11	0.0037749	1	5e-11	0.0063148	1	5e-11	0.0063148	1	5e-11	0.003721	1	5e-11	0.003721	1	5e-11	0.0055051	0.99762	0.00042895	0.093431	0.5	0.26687	1	0.5	0.248	1	0.97305	0.013459	16.9717	0.5	0.29905	1	0.5	0.26176	1	0.5	0.37339	1
SRP14	NO	NO	0.99451	0.0012985	2.3608	0.31531	0.155	1.2588	0.91326	0.013554	1.5696	0.9086	0.019112	1.4549	0.8785	0.015796	1.4766	0.91801	0.020676	1.2599	0.98263	0.0041893	2.3043	0.99412	0.0012655	2.3881	0.48676	0.27293	1.194	0.52799	0.082108	1.247	0.89849	0.020776	1.6466	0.97636	0.01316	0.68685	0.84863	0.038691	0.77931	0.54173	0.15143	0.8472
TAGLN2	NO	NO	0.99019	0.0018335	11.9561	0.99924	0.00012446	30.775	1	5e-11	156.623	1	5e-11	486.632	1	5e-11	202.19	1	5e-11	391.51	1	5e-11	90.6864	1	5e-11	569.433	0.82327	0.027967	1.7779	0.65963	0.055337	1.4304	0.90714	0.020214	2.0804	0.59482	0.11158	1.4729	0.30891	0.40672	1.9014	0.44895	0.55605	0.85282
RBMX;RBMXL1	NO	NO	0.9998	1.8e-05	0.030845	0.9997	4.78e-05	0.024995	0.99879	0.00011851	0.038602	0.99711	0.00052055	0.043125	0.99819	0.00021294	0.043919	1	5e-11	0.0039137	0.99267	0.0016735	0.22469	1	5e-11	0.0064847	0.51523	0.094984	0.92054	0.96877	0.018735	0.13354	0.97305	0.013459	0.13354	0.95435	0.022714	0.66773	0.93078	0.025921	1.2143	0.96855	0.021275	3.7494
HSPA9	NO	NO	0.99803	0.00021555	16.2619	0.99943	8.81e-05	43.477	0.99924	7.33e-05	21.8768	0.9998	2.15e-05	45.8699	0.96053	0.0072319	5.6301	0.99711	0.00054771	17.6004	0.99999	2.01e-07	32.5404	1	5.41e-08	85.1342	0.37129	0.37872	0.94723	0.33844	0.31023	0.86885	0.42973	0.23302	1.2771	0.35263	0.45948	1.2078	0.32506	0.3892	0.74306	0.50586	0.22142	1.3051
EIF4A3	NO	NO	1	5e-11	0.011906	1	5e-11	0.011906	0.98798	0.002963	0.016112	0.98798	0.0042337	0.016112	0.98798	0.0024431	0.011834	0.98798	0.0039024	0.011834	0.98798	0.0033798	0.021245	0.99307	0.0020585	0.021245	0.5	0.26687	1	0.5	0.248	1	0.5	0.22144	1	0.5	0.29905	1	0.5	0.26176	1	0.5	0.37339	1
RPS19	NO	NO	0.92065	0.012823	1.7867	0.31419	0.15569	0.74508	0.99862	0.00015572	4.3661	0.54118	0.037788	1.6052	0.91429	0.013246	2.4067	0.41269	0.10992	1.2124	0.99298	0.0016353	1.9796	0.32987	0.099259	1.1754	0.43735	0.30001	1.1703	0.53545	0.080811	1.316	0.64424	0.053165	1.6243	0.57087	0.125	1.3275	0.40951	0.30831	1.0894	0.48781	0.39864	1.1408
RPL3	NO	NO	0.99998	9.83e-07	11.9311	0.98729	0.0042768	4.716	0.99994	4.23e-06	12.3676	0.99969	3.66e-05	9.5967	0.99945	5.66e-05	10.8915	0.99928	9.75e-05	8.7791	0.99889	0.0001916	3.594	0.98864	0.0026184	2.6432	0.80974	0.029188	1.9511	0.91697	0.024883	2.2769	0.83087	0.030515	1.9028	0.33443	0.54343	0.9939	0.40107	0.31309	1.1166	0.44919	0.55247	1.0227
RPL13A	YES	NO	0.99973	2.2e-05	49.6507	0.9935	0.0019725	13.5085	1	6.63e-08	112.067	0.99997	1.16e-06	63.2151	0.9999	7.43e-06	48.5172	0.99978	3.53e-05	31.2318	0.99946	7.02e-05	24.5542	0.99621	0.0010004	11.9315	0.98414	0.009997	2.4387	0.98515	0.0099635	2.3842	0.82856	0.030974	1.9435	0.48942	0.30783	1.1763	0.29219	0.45205	1.0077	0.47224	0.43014	1.0882
HADHA	NO	NO	0.17388	0.11835	1.0337	0.99339	0.0019881	1.9299	0.81443	0.018675	1.1181	0.99979	2.28e-05	2.2524	0.99288	0.0014087	0.79393	0.94501	0.018379	1.6586	0.95851	0.0098152	0.76154	0.93646	0.011412	1.3422	0.37714	0.35449	1.0246	0.88338	0.026981	0.68691	0.54976	0.06864	0.84186	0.33856	0.51181	0.94957	0.69516	0.071118	0.61385	0.4535	0.51432	0.89176
EIF2S3;EIF2S3L	NO	NO	0.85237	0.017323	1.3042	0.91222	0.020923	0.51016	0.89193	0.01466	1.5654	0.89774	0.020636	1.3923	0.88838	0.014875	1.3434	0.3274	0.11974	1.1498	0.21274	0.11106	0.79865	0.33356	0.097948	0.68582	0.9818	0.011087	1.9672	0.96686	0.019058	1.7363	0.97858	0.010176	2.0351	0.4473	0.33171	0.86516	0.58495	0.10983	0.79352	0.46216	0.47008	0.92703
CETN2	NO	YES	0.9681	0.0071417	4.9553	0.5	0.13162	1	0.98798	0.002963	11.1551	0.97963	0.0063764	8.953	0.98409	0.0035264	1.7667	0.94456	0.018476	0.71357	0.99644	0.00064828	0.35949	0.99517	0.0011471	0.30125	0.96718	0.010172	8.953	0.98061	0.011934	5.2459	0.9833	0.0089443	6.851	0.99148	0.0043712	2.2511	0.9931	0.0042046	2.621	0.9748	0.016422	1.6498
NAA10	NO	NO	0.9681	0.0071417	10.6141	0.5	0.13162	1	0.9681	0.0066954	20.3798	0.5	0.12212	1	0.97325	0.0054362	21.9497	0.5	0.10146	1	0.9681	0.0085579	9.7816	0.5	0.079394	1	0.5	0.26687	1	0.5	0.248	1	0.5	0.22144	1	0.60132	0.10927	1.9201	0.96816	0.017058	2.068	0.47833	0.41738	0.92157
TMPO	NO	NO	0.98348	0.0033205	5.822	0.60622	0.039333	2.3528	1	5e-11	83.1135	0.5	0.12212	1	1	5e-11	90.3855	0.97963	0.0066497	44.6716	0.99456	0.0014669	69.881	0.97011	0.0082289	19.7056	0.96877	0.018981	0.040276	0.97569	0.013526	1.7992	0.51377	0.076679	0.79367	0.89486	0.031168	1.3528	0.92335	0.028049	1.4712	0.97977	0.014456	1.1374
TMPO	NO	NO	0.17359	0.11915	0.80761	0.96919	0.0079633	0.30356	0.84966	0.017219	1.3218	0.22654	0.16002	0.95823	0.24108	0.08365	1.1364	0.93026	0.01921	0.52684	0.45227	0.071241	0.67753	0.85451	0.016406	0.51988	0.98257	0.010685	2.4292	0.9849	0.0089809	1.969	0.98823	0.0065937	2.8942	0.63114	0.09818	1.2596	0.89078	0.031802	1.5964	0.66656	0.040829	1.4177
RPS27	NO	NO	0.9962	0.00048329	2.345	0.30029	0.16055	1.1905	1	5e-11	1610.72	0.99456	0.0016682	574.734	0.9934	0.00085453	2.3361	0.92437	0.020155	1.4338	0.94605	0.012098	1.9563	0.98337	0.0040473	1.2209	0.40617	0.32376	1.1307	0.97127	0.015049	1.452	0.98641	0.0071387	1.6604	0.69807	0.069677	1.6087	0.7298	0.062761	1.201	0.56249	0.11158	1.3506
LRPPRC	NO	NO	0.98671	0.0028966	6.2986	0.95712	0.012741	3.8366	0.91124	0.01364	1.1981	0.98798	0.0042337	0.036752	0.93533	0.011325	2.5158	0.9681	0.011375	0.11331	0.86205	0.019292	1.4564	0.98145	0.0055052	0.093199	0.98061	0.01318	0.048048	0.98061	0.011934	0.048048	0.9833	0.0089443	0.048048	0.33817	0.51466	0.95409	0.96227	0.018352	0.64984	0.98637	0.010372	0.45733
RPL35	NO	NO	0.97841	0.0048665	4.3452	0.40849	0.14114	1.511	0.93851	0.010935	6.0557	0.79295	0.027927	3.3343	0.99778	0.00028192	9.7785	0.98937	0.0025235	4.9263	0.87847	0.018098	2.0111	0.34036	0.097296	1.24	0.76984	0.032691	1.7722	0.86471	0.028959	1.7297	0.85119	0.027025	1.7647	0.38007	0.40171	1.1193	0.69477	0.071635	1.194	0.45106	0.5317	0.99526
NAMPTL;NAMPT	NO	NO	0.5	0.071782	1	0.5	0.13162	1	0.5	0.078945	1	0.5	0.12212	1	0.5	0.068139	1	0.5	0.10146	1	0.98798	0.0033798	0.068045	0.99307	0.0020585	0.068045	0.5	0.26687	1	0.5	0.248	1	0.5	0.22144	1	0.5	0.29905	1	0.5	0.26176	1	0.5	0.37339	1
VDAC2	NO	NO	0.95485	0.0085739	0.97151	0.99721	0.00045689	3.2611	1	5e-11	136.911	1	5e-11	424.797	0.99302	0.0013767	1.7046	0.98993	0.0024124	3.5229	0.98152	0.0044919	0.98906	0.9965	0.00094965	3.7322	0.42498	0.30969	0.85433	0.86619	0.028765	0.52131	0.32447	0.26639	0.9028	0.35245	0.46021	0.92428	0.3361	0.37648	0.84671	0.4911	0.3909	0.80309
RECQL	NO	NO	0.99734	0.00028677	0.14988	1	5e-11	0.0064656	0.98068	0.0039592	0.54785	0.99901	0.00016768	0.26638	0.9116	0.013331	1.0027	0.96525	0.011956	0.27546	0.99943	7.87e-05	0.25898	0.99762	0.00043554	0.1113	0.98061	0.01318	24.2325	0.96877	0.018735	14.6237	0.97305	0.013459	13.3086	0.96994	0.016179	2.1499	0.97369	0.012987	2.2964	0.98251	0.011558	1.3358
NOP2	NO	NO	1	5e-11	0.0013153	0.99974	3.8e-05	0.031728	1	5e-11	0.002952	1	5e-11	0.002952	0.99941	6.56e-05	0.037646	1	5e-11	0.0017436	1	5e-11	0.0016908	1	5e-11	0.0016908	0.96877	0.018981	0.041456	0.96877	0.018735	0.041456	0.97305	0.013459	0.041456	0.5	0.29905	1	0.97185	0.014464	21.591	0.5	0.37339	1
RPL27A	NO	NO	0.99994	3.94e-06	18.0512	0.23814	0.1781	2.1627	0.99999	6.07e-07	48.87	0.99955	5.86e-05	17.835	0.99985	1.46e-05	19.5134	0.99599	0.000743	7.9677	0.99928	9.18e-05	18.0917	0.9956	0.0010648	9.7066	0.83538	0.027095	3.6836	0.91225	0.025002	4.9704	0.92223	0.019021	4.5598	0.44013	0.34062	1.2093	0.88266	0.032635	1.4584	0.44797	0.57004	1.0182
RPL5	YES	NO	0.99997	1.93e-06	101.441	0.99927	0.00011186	23.3178	1	2.19e-08	308.387	0.99999	4.65e-07	137.942	1	1.29e-08	471.063	0.99999	6.37e-08	238.486	0.99997	1.39e-06	28.6672	0.99986	1.71e-05	14.6028	0.98497	0.0099886	2.2229	0.98377	0.0099775	2.6698	0.98519	0.009963	2.1584	0.50373	0.16671	1.1423	0.44824	0.28627	1.2122	0.45182	0.52598	0.97396
RPL21	NO	NO	0.99997	1.47e-06	5.6678	0.92366	0.019648	1.8159	0.99989	8.08e-06	10.9356	0.99758	0.00044597	5.4449	0.99844	0.00017515	19.595	0.99522	0.00087342	11.6569	0.94122	0.012769	4.3966	0.84482	0.017351	2.8767	0.88139	0.024276	2.2576	0.95751	0.020555	2.8593	0.96669	0.014185	2.3322	0.94622	0.025275	1.4527	0.97338	0.013054	1.5399	0.47656	0.4203	1.142
RPL28	NO	NO	0.99906	9.72e-05	6.2761	0.9744	0.0074257	2.2808	0.99995	2.2e-06	7.1435	0.99959	5.14e-05	4.8338	0.99984	1.51e-05	7.9758	0.99953	7.19e-05	5.1637	0.99924	0.0001131	5.2226	0.99163	0.0022806	3.1022	0.90569	0.023388	1.926	0.96443	0.019646	1.9748	0.84573	0.027643	1.5425	0.36265	0.43284	1.0344	0.59876	0.10272	1.1085	0.47532	0.42262	0.94371
RPS9	NO	NO	0.99997	2.3e-06	7.5663	0.21732	0.18987	1.1787	0.99999	4.17e-07	13.1866	0.80944	0.027276	3.2522	0.99998	5.99e-07	12.4784	0.99984	1.88e-05	5.531	0.99982	2.16e-05	5.3236	0.98796	0.0034951	2.3164	0.53995	0.071966	2.0627	0.95364	0.021631	3.0692	0.92848	0.01882	2.5052	0.60279	0.10775	1.3029	0.36926	0.34053	1.0787	0.49187	0.38851	0.89693
RPS10	NO	NO	0.99984	1.44e-05	8.8902	0.98513	0.0044468	2.8925	0.99988	9.48e-06	18.1456	0.97787	0.0065175	3.6843	0.99996	2.46e-06	9.5223	0.98862	0.0025726	2.25	0.99738	0.00046387	9.1657	0.97386	0.0062534	3.2997	0.64474	0.047978	0.74339	0.82193	0.03317	0.77609	0.32319	0.26775	1.0633	0.35417	0.45579	1.1912	0.32256	0.39223	1.0686	0.46735	0.45489	0.96097
UTRN	NO	NO	0.99802	0.00022032	6.9292	0.89866	0.023001	0.68819	0.9987	0.00013399	12.6321	0.97465	0.0068399	0.32318	0.99917	0.00011398	30.6904	0.28894	0.12517	0.38688	0.92398	0.015184	3.6829	0.24405	0.1141	0.91685	0.99143	0.0058136	0.358	0.94505	0.023003	0.80726	0.95439	0.016295	1.9349	0.34318	0.49092	1.3897	0.89177	0.031401	6.3601	0.47285	0.42899	0.77194
IQGAP1	YES	NO	1	1.13e-07	131.978	0.92862	0.019258	6.3635	1	2.01e-07	91.9999	0.98582	0.0044431	9.1497	0.99999	3.45e-07	221.236	0.99973	4.41e-05	29.0416	0.99998	8.95e-07	41.9059	0.99994	3.77e-06	21.0693	0.48846	0.2719	2.3567	0.98578	0.0099571	6.8467	0.9889	0.0063818	10.3139	0.39084	0.38617	1.1426	0.95512	0.020585	2.5148	0.44987	0.54383	0.9891
CAPZA2	NO	NO	0.92173	0.012589	1.594	0.99159	0.0022191	0.34866	0.89161	0.014871	1.8036	0.97222	0.006954	0.51432	0.97888	0.0045552	2.0451	0.90838	0.021246	0.77	0.37977	0.079315	0.71669	0.9924	0.0022218	0.33214	0.9522	0.02176	1.584	0.99497	0.0031283	2.1217	0.99809	0.00092721	2.1656	0.37375	0.41359	1.215	0.47384	0.27454	1.2327	0.45159	0.52837	1.0221
CAPZB	YES	NO	0.99711	0.0003187	2.6593	0.42208	0.14056	0.66203	0.9886	0.0017047	4.3722	0.47148	0.1246	1.6667	0.99959	4.16e-05	6.3011	0.99257	0.0019639	2.8673	0.21942	0.10797	0.90937	0.25098	0.11113	0.52345	0.81682	0.028871	2.1771	0.9835	0.0099802	2.186	0.98729	0.0068547	2.6042	0.64161	0.091021	1.4218	0.43627	0.2939	1.1959	0.47056	0.43702	1.1263
EIF1AX;EIF1AY	NO	NO	0.98667	0.0029139	3.44	0.45589	0.13728	0.74612	0.97229	0.0053943	4.6249	0.9681	0.010385	0.031366	0.95594	0.0077684	2.8294	0.96538	0.01192	0.82076	0.97335	0.0062248	0.69036	0.50778	0.037725	0.23988	0.96877	0.018981	0.08835	0.9729	0.014642	2.5784	0.97778	0.010361	2.0779	0.90973	0.029865	2.8255	0.80948	0.04619	1.9279	0.60082	0.076871	1.2971
RPL29	NO	NO	0.99899	0.00011267	2.7826	0.98465	0.0045005	2.1464	0.98989	0.0015879	2.141	0.94926	0.01168	1.5921	0.87944	0.015561	2.3933	0.72399	0.029289	1.7572	0.22743	0.10644	0.53857	0.54847	0.034143	0.29922	0.4562	0.28831	1.2084	0.43834	0.2617	1.233	0.42853	0.23357	0.77214	0.84433	0.037496	1.2535	0.9559	0.020348	1.2954	0.52858	0.17608	1.0721
ATP5O	NO	NO	0.98494	0.003116	2.2483	0.9877	0.0042345	2.4437	0.99988	1.02e-05	20.5453	0.99983	2.03e-05	19.6849	0.954	0.0079101	2.7823	0.98557	0.0043257	3.1696	0.19846	0.12434	0.97041	0.41291	0.089828	1.4299	0.41349	0.31846	1.0601	0.51308	0.09643	1.2283	0.40933	0.23816	1.2389	0.44638	0.33445	1.2026	0.38725	0.32489	1.1719	0.45164	0.52742	0.91393
LIMS1	NO	NO	0.9681	0.0071417	0.027277	0.9681	0.011372	0.027277	0.5	0.078945	1	0.5	0.12212	1	0.94904	0.010181	0.0719	0.94904	0.017735	0.0719	0.5	0.066157	1	0.5	0.079394	1	0.5	0.26687	1	0.5	0.248	1	0.5	0.22144	1	0.5	0.29905	1	0.5	0.26176	1	0.5	0.37339	1
LEPR	NO	NO	1	5e-11	0.00057699	1	5e-11	0.00057699	0.99973	1.53e-05	0.0022117	0.99978	2.55e-05	0.0069475	1	5e-11	0.00030714	0.99992	3.87e-06	0.0072072	1	5e-11	0.0015535	0.99982	2.38e-05	0.012714	0.98061	0.01318	16.0697	0.99275	0.004647	23.4652	0.9833	0.0089443	8.1838	0.96877	0.01864	5.1157	0.5	0.26176	1	0.5	0.37339	1
PTDSS1	NO	NO	0.9849	0.0031354	6.0549	0.93852	0.01853	3.3137	1	5e-11	98.483	0.9681	0.010385	21.9288	1	5e-11	79.0324	0.9681	0.011375	21.4617	0.99764	0.00041169	9.1115	0.47146	0.083395	0.82613	0.97886	0.013498	0.4002	0.96194	0.010204	0.39168	0.99117	0.0046014	0.14511	0.33577	0.533	0.98363	0.86403	0.036362	0.78936	0.55327	0.13025	0.8759
NES	NO	NO	0.97203	0.00548	0.36755	0.84878	0.026594	0.847	0.99896	0.00010197	0.31246	0.99936	7.86e-05	0.10522	0.17952	0.10134	0.94979	0.99886	0.00018784	0.11577	0.42907	0.072876	0.52202	0.91337	0.013008	0.31082	0.98918	0.0070091	0.15273	0.98695	0.0082897	0.1854	0.98909	0.0063206	0.39768	0.33266	0.56531	1.0452	0.99715	0.0016196	3.505	0.75011	0.02984	1.5392
MARCKSL1	YES	NO	1	5e-11	62.6873	0.9681	0.011372	53.1262	1	5e-11	29.2238	0.98798	0.0042337	124.556	0.98071	0.0040966	1.4779	0.97169	0.0077056	3.9186	0.99573	0.0007016	1.5622	0.99531	0.0011099	3.6513	0.98469	0.0099915	2.3445	0.97502	0.010067	1.2168	0.99499	0.0027062	2.1171	0.86736	0.033846	0.46618	0.99293	0.0042531	0.38895	0.48963	0.39329	0.76766
RPL34	NO	NO	0.19904	0.10169	1.0647	0.32466	0.1516	0.86571	0.95682	0.0081467	2.1785	0.93947	0.015888	1.7779	0.92978	0.011848	3.269	0.96465	0.012062	2.6711	0.19664	0.12748	1.0077	0.23002	0.11861	0.86269	0.78339	0.031938	1.6609	0.78575	0.038084	1.5062	0.35544	0.25109	1.1487	0.76456	0.054599	1.6548	0.5115	0.14587	1.4988	0.46333	0.46631	1.091
LMAN1	YES	NO	0.98798	0.0027474	27.9303	0.94904	0.01745	12.0899	1	5e-11	32.7632	0.99456	0.0016682	71.1248	1	5e-11	17.2694	1	5e-11	78.5581	0.99456	0.0014669	22.6408	1	5e-11	67.9011	0.99077	0.0061824	5.883	0.99496	0.0031807	6.4978	0.99516	0.0026037	5.6163	0.9663	0.019543	1.173	0.97868	0.010021	0.6183	0.96685	0.022284	0.81062
CCT3	NO	NO	1	5e-11	427.56	1	5e-11	342.438	1	5e-11	392.865	1	5e-11	672.149	0.98452	0.0034147	4.9884	0.98759	0.0039622	6.3988	1	5e-11	394.546	1	5e-11	1766.61	0.73737	0.037625	1.9628	0.97716	0.010045	1.074	0.93166	0.018631	5.1589	0.34708	0.4771	0.91885	0.51479	0.14219	0.6706	0.45291	0.51921	0.92279
TUFM	NO	NO	0.99601	0.00051669	11.2401	0.99674	0.0005188	12.6854	1	5e-11	740.593	1	5e-11	864.67	0.9979	0.00025467	5.4516	0.99906	0.00015888	6.6409	0.89419	0.017322	1.3511	0.96617	0.0087281	1.8976	0.54654	0.069795	1.1823	0.422	0.26841	1.1165	0.41493	0.23643	1.1978	0.37979	0.40246	1.1428	0.3021	0.42519	1.0344	0.44878	0.55871	0.9625
SRP9	NO	NO	0.98573	0.0030588	1.6454	0.98923	0.0024944	0.18428	0.94814	0.010099	1.5741	0.65968	0.032081	1.3738	0.96285	0.0069088	2.4276	0.97963	0.0066497	0.017715	0.99992	4.66e-06	2.4925	0.99896	0.00018742	0.37166	0.98556	0.0090684	5.0482	0.96877	0.018735	0.046831	0.51377	0.07921	0.86518	0.93218	0.028277	0.64782	0.8997	0.030633	0.71876	0.9791	0.010016	0.64986
SARS	YES	NO	0.98798	0.0027474	15.1516	0.5	0.13162	1	0.98798	0.002963	11.3919	0.98798	0.0042337	26.1151	0.99335	0.0013459	13.433	0.94904	0.017735	4.854	0.94904	0.01189	5.1506	0.99687	0.00091801	58.3683	0.99275	0.0054218	26.1151	0.96877	0.018735	4.854	0.99719	0.0018257	58.3683	0.41843	0.36238	0.75186	0.943	0.023745	0.88657	0.98709	0.0097581	0.33994
TMED10	NO	NO	0.99512	0.00064536	19.2233	0.99915	0.00014996	38.7557	1	5e-11	175.071	1	5e-11	490.378	1	5e-11	108.29	1	5e-11	352.158	1	5e-11	168.027	1	5e-11	368.872	0.52574	0.075666	1.2543	0.40391	0.27652	0.90077	0.32961	0.26367	0.94352	0.338	0.5175	0.90281	0.56813	0.11521	0.55843	0.45028	0.53921	0.86648
NUMB	YES	NO	0.94904	0.010896	3.4969	0.5	0.13162	1	0.99456	0.0011672	27.1933	0.94904	0.015145	6.4558	0.98491	0.0032862	7.9043	0.5	0.10146	1	0.94904	0.01189	4.6475	0.98145	0.0055052	9.5281	0.96877	0.018981	6.4558	0.5	0.248	1	0.9833	0.0089443	9.5281	0.96726	0.010149	7.7764	0.97801	0.010863	2.2604	0.50582	0.22325	1.329
LIG3	NO	NO	0.5	0.071782	1	0.5	0.13162	1	0.98798	0.002963	15.517	0.5	0.12212	1	0.99335	0.0013459	13.9581	0.5	0.10146	1	0.9681	0.0085579	7.2074	0.5	0.079394	1	0.5	0.26687	1	0.5	0.248	1	0.5	0.22144	1	0.96828	0.010138	15.517	0.97508	0.010058	13.9581	0.98061	0.013808	7.2074
MMP14	NO	NO	0.99167	0.00167	4.9236	0.99836	0.00030328	5.0436	0.98223	0.003742	4.8682	0.98605	0.004422	5.9324	0.95621	0.0076771	2.8264	0.96641	0.011677	2.9912	0.92604	0.015039	1.4883	0.99779	0.00038346	2.2343	0.41362	0.31787	0.92811	0.86028	0.029356	0.68643	0.30338	0.28722	0.9989	0.49061	0.30595	0.78019	0.69766	0.070084	0.66442	0.96793	0.021428	0.68161
EMD	NO	NO	0.97647	0.0050974	5.793	0.60622	0.040234	1.2679	1	5e-11	70.6339	0.9681	0.010385	22.7389	1	5e-11	90.7717	0.9681	0.011375	18.8811	0.22968	0.10492	0.92623	0.99813	0.00032455	0.24551	0.97124	0.015858	1.2464	0.97479	0.013865	1.0349	0.97731	0.010457	1.256	0.98047	0.010012	0.84739	0.94495	0.023449	1.089	0.96883	0.019438	1.0371
SERPINH1	NO	NO	0.94866	0.010945	2.0329	0.99957	6.4e-05	5.806	0.92177	0.012433	2.1068	0.9986	0.00025268	4.8753	0.87978	0.015444	1.3441	0.99538	0.00084312	3.2301	0.99862	0.00025202	8.2497	0.99975	3.36e-05	21.8666	0.52138	0.079411	0.80546	0.78785	0.037775	0.67513	0.37952	0.24537	0.88517	0.33254	0.56935	0.99406	0.42559	0.30169	0.80232	0.44786	0.57389	0.95376
PDLIM4	NO	NO	0.99456	0.0012816	44.0288	0.5	0.13162	1	1	5e-11	68.9516	0.9681	0.010385	18.6825	1	5e-11	84.3378	0.5	0.10146	1	0.99733	0.00047735	0.87717	0.98346	0.0040047	0.20134	0.98061	0.01318	18.6825	0.5	0.248	1	0.97305	0.013459	11.6251	0.97398	0.010079	1.5661	0.96255	0.010189	1.9155	0.96321	0.024442	1.1503
RPL14	NO	NO	0.99991	7.55e-06	3.7876	0.78316	0.029414	2.1785	0.99999	2.22e-07	8.9649	0.99989	9.99e-06	5.0378	0.98982	0.0017681	7.3795	0.99257	0.0019804	6.9722	0.98985	0.0020407	2.5573	0.93491	0.011544	1.9435	0.50378	0.10017	1.2736	0.78118	0.038714	1.6874	0.59278	0.060225	1.3944	0.82926	0.038997	1.3036	0.30818	0.40903	1.0273	0.46779	0.45159	1.0553
CCT8	NO	NO	0.93878	0.011605	0.92341	0.98317	0.0047266	3.6587	0.5	0.078945	1	0.99456	0.0016682	68.4532	0.97325	0.0054362	22.3952	0.9681	0.011375	16.9255	0.97963	0.0056586	17.7917	1	5e-11	80.2089	0.96678	0.019267	0.9667	0.97119	0.010107	0.23902	0.9783	0.010268	1.1327	0.98768	0.0075195	0.055954	0.97848	0.010023	1.2531	0.46937	0.44267	0.99552
FXR1	NO	NO	0.99524	0.00062564	5.1546	0.87945	0.02441	1.5307	0.99995	2.36e-06	23.258	0.99314	0.0018184	6.9817	0.99832	0.00018625	9.209	0.96991	0.008142	2.6962	0.9975	0.0004308	3.713	0.28807	0.10534	1.5195	0.42987	0.30625	1.3951	0.48458	0.25038	1.3257	0.49846	0.22284	1.6348	0.69978	0.068414	1.3801	0.87785	0.034194	1.3446	0.6331	0.054004	1.1863
FXR2	YES	NO	0.95588	0.0083433	2.8399	0.9681	0.011372	0.018602	1	5e-11	142.491	0.97963	0.0063764	30.9334	0.95703	0.0074957	1.9854	0.41272	0.10936	0.35286	1	5e-11	136.365	0.99307	0.0020585	49.9308	0.96834	0.01016	30.9334	0.98061	0.011934	23.6462	0.99377	0.0035434	49.9308	0.353	0.458	0.93335	0.38811	0.32349	0.87147	0.48402	0.40805	0.89322
RAB13	NO	NO	0.97963	0.0046739	0.032036	0.97963	0.0067752	0.032036	0.5	0.078945	1	0.5	0.12212	1	0.94904	0.010181	0.07861	0.94904	0.017735	0.07861	0.9681	0.0085579	0.10681	0.98145	0.0055052	0.10681	0.5	0.26687	1	0.5	0.248	1	0.5	0.22144	1	0.5	0.29905	1	0.5	0.26176	1	0.5	0.37339	1
SSR4	YES	NO	0.94904	0.010896	0.18882	0.94904	0.01745	0.18882	0.5	0.078945	1	0.94904	0.015145	58.0004	0.97325	0.0054362	26.3047	0.5	0.10146	1	0.94904	0.01189	12.8941	0.98145	0.0055052	38.6177	0.96877	0.018981	58.0004	0.5	0.248	1	0.9833	0.0089443	38.6177	0.5	0.29905	1	0.96491	0.010164	26.3047	0.96877	0.021123	12.8941
HSD17B4	NO	NO	0.99963	3.28e-05	0.0010321	1	5e-11	3.61e-05	1	5e-11	2.22e-05	0.99864	0.00024177	0.0089646	1	5e-11	3.07e-05	0.99962	5.97e-05	0.006651	1	5e-11	6.92e-05	0.99993	6.55e-06	0.025759	0.96877	0.018981	403.478	0.98061	0.011934	216.329	0.9894	0.0062617	372.154	0.96877	0.01864	0.034998	0.96877	0.016889	0.034998	0.96877	0.021123	0.034998
BMX	NO	NO	0.98798	0.0027474	0.0238	0.98798	0.0042139	0.0238	0.97963	0.0046814	0.038569	0.97963	0.0063764	0.038569	0.97963	0.0045083	0.040768	0.97963	0.0066497	0.040768	1	5e-11	0.016089	1	5e-11	0.016089	0.5	0.26687	1	0.5	0.248	1	0.5	0.22144	1	0.5	0.29905	1	0.5	0.26176	1	0.5	0.37339	1
HNRNPA3	NO	NO	0.99576	0.00056	0.13026	0.99857	0.00025468	0.17335	0.92465	0.012132	0.19525	0.99974	3.32e-05	0.097275	0.83849	0.019352	0.27196	0.99896	0.00017241	0.086325	0.99699	0.00056864	0.13274	0.99955	5.83e-05	0.064286	0.97711	0.013686	0.54087	0.95649	0.020984	0.47306	0.99487	0.0027574	0.47824	0.33306	0.55921	1.4447	0.3446	0.36536	1.9833	0.48976	0.39269	1.3141
HNRNPA3	NO	NO	0.97963	0.0046739	0.018325	0.97963	0.0067752	0.018325	0.99456	0.0011672	0.011267	0.99456	0.0016682	0.011267	0.99456	0.00074629	0.0084283	0.99456	0.0016887	0.0084283	0.99456	0.0014669	0.011088	0.99687	0.00091801	0.011088	0.5	0.26687	1	0.5	0.248	1	0.5	0.22144	1	0.5	0.29905	1	0.5	0.26176	1	0.5	0.37339	1
HNRNPM	NO	NO	0.18346	0.11116	1.0004	0.69627	0.033701	0.50617	0.9996	2.99e-05	2.6217	0.99984	1.49e-05	3.3065	0.25401	0.081464	1.1176	0.3629	0.11402	1.2857	0.96717	0.0087235	0.57999	0.95082	0.010208	0.60699	0.8738	0.024883	2.5147	0.88168	0.02715	2.6828	0.82736	0.031206	1.9463	0.33255	0.56733	1.0088	0.62476	0.091458	1.1799	0.49853	0.37702	0.94091
HNRNPF	NO	NO	0.25856	0.086622	1.0912	0.91143	0.021109	0.43688	0.98388	0.0034559	0.6408	0.99984	1.38e-05	0.38035	0.20164	0.09272	1.0005	0.53027	0.040158	0.58609	0.86034	0.019843	0.59622	0.98458	0.0038795	0.40373	0.97372	0.014751	1.0706	0.96583	0.019362	1.4527	0.97941	0.0099027	1.7826	0.88857	0.0319	0.72213	0.29013	0.47783	0.9929	0.4745	0.42494	1.054
CAPZA1	NO	NO	0.4417	0.073802	1.3313	0.90814	0.021579	0.63678	0.92638	0.011986	1.9948	0.89741	0.020743	0.96754	0.42837	0.070213	1.2254	0.22114	0.14267	0.67927	0.24952	0.099675	0.81999	0.76009	0.021379	0.54771	0.96659	0.019335	1.495	0.97035	0.015389	1.5854	0.96649	0.014225	1.5896	0.8517	0.035749	1.4743	0.9705	0.015025	1.368	0.63859	0.050919	1.1384
CRIP2	YES	NO	0.9944	0.0013072	2.5572	0.94904	0.01745	0.03672	0.99456	0.0011672	73.8901	0.9681	0.010385	27.794	1	5e-11	213.325	0.9681	0.011375	22.9644	0.98513	0.0037916	4.2898	0.99822	0.00031898	16.263	0.98061	0.01318	27.794	0.98061	0.011934	22.9644	1	5e-11	134.846	0.97185	0.010101	1.061	0.53438	0.13056	3.0633	0.97981	0.010009	0.51076
SLC25A1	NO	NO	1	5e-11	72.628	0.97963	0.0067752	30.8823	0.99456	0.0011672	29.2631	0.94904	0.015145	11.9608	1	5e-11	35.3211	0.94904	0.017735	9.2534	1	5e-11	43.4239	0.97011	0.0082289	9.7058	0.9817	0.011232	0.3873	0.98652	0.0085075	0.29963	0.96381	0.010184	0.31428	0.96619	0.01016	0.40292	0.97866	0.010021	0.48633	0.66687	0.039855	0.59789
DAPK1	NO	NO	1	5e-11	273.668	0.9681	0.011372	34.7871	0.99582	0.00043506	26.525	0.93129	0.01663	1.4202	0.99925	9.54e-05	195.323	0.99185	0.0020836	15.3684	0.98973	0.0020758	3.8116	0.94023	0.011039	0.79875	0.4999	0.26737	0.59481	0.97431	0.014019	1.4275	0.98481	0.0073755	1.5672	0.37396	0.41136	1.4122	0.92705	0.027282	2.3062	0.45209	0.52406	0.95067
COPA	NO	NO	0.95472	0.0086206	0.39136	0.28304	0.16765	1.1386	0.36481	0.086114	1.2431	0.70572	0.029938	1.9957	0.17854	0.1045	0.64309	0.58858	0.036341	1.5348	0.99203	0.0017677	0.33988	0.22691	0.12241	0.94085	0.38317	0.34901	0.94092	0.37462	0.29032	1.1143	0.30527	0.28023	1.0809	0.80763	0.044779	1.7051	0.63202	0.08779	1.3584	0.47065	0.43588	1.136
SMTN	NO	NO	0.72122	0.025127	0.60352	1	5e-11	0.0020272	0.9972	0.00028312	0.25387	0.99974	2.86e-05	0.023271	0.18979	0.095831	0.83449	0.97518	0.0071706	0.21996	0.91222	0.016065	0.38111	0.99924	0.00012684	0.15331	0.98061	0.01318	25.7644	0.98061	0.011934	89.8642	0.9894	0.0062617	94.7189	0.95643	0.022098	0.9441	0.29183	0.45511	1.1452	0.52107	0.18856	0.79088
EIF5	NO	NO	1	5e-11	95.045	0.98798	0.0042139	58.6967	1	5e-11	94.1699	0.98798	0.0042337	75.7456	1	5e-11	86.1728	0.98798	0.0039024	51.3777	1	5e-11	88.1469	0.99307	0.0020585	85.0362	0.53188	0.074175	1.2905	0.42131	0.26898	0.87531	0.57016	0.066316	1.4487	0.33369	0.55375	0.99079	0.30483	0.41519	0.90665	0.45085	0.53453	0.92742
VCP	NO	NO	0.99993	5.79e-06	110.632	0.99222	0.0021234	7.852	0.99965	2.34e-05	20.0416	0.95582	0.011277	2.4419	0.99996	2.29e-06	73.5287	0.99717	0.00052743	5.6342	0.99999	5.33e-07	14.9592	0.99992	7.04e-06	5.7572	0.45325	0.28995	1.2474	0.61864	0.062091	1.6897	0.95906	0.015323	3.6311	0.63535	0.094601	0.72662	0.48552	0.26981	1.565	0.60656	0.070567	0.66962
HADHB	NO	NO	0.92953	0.012004	1.5286	0.99774	0.00037108	4.0341	0.95597	0.0081917	2.6231	0.99378	0.0017466	5.8541	0.99927	9e-05	0.56458	0.97908	0.0067323	1.9096	0.96911	0.0067099	4.3784	0.9937	0.0013366	10.4888	0.57625	0.062685	0.794	0.77754	0.03998	0.75423	0.96997	0.013929	0.70327	0.33799	0.51821	0.93893	0.69315	0.073182	0.58849	0.96234	0.025321	0.77475
CDH13	NO	NO	0.97963	0.0046739	6.9615	0.5	0.13162	1	0.5	0.078945	1	0.94904	0.015145	2.027	0.97325	0.0054362	6.9385	0.94904	0.017735	3.8203	0.98201	0.0043507	0.32354	0.98145	0.0055052	0.049794	0.96877	0.018981	2.027	0.96877	0.018735	3.8203	0.5	0.22144	1	0.98768	0.0075195	0.14365	0.96428	0.017868	0.9967	0.48074	0.41272	0.93337
HNRNPH2	NO	NO	0.99988	1.01e-05	0.10066	1	5e-11	0.0061951	0.99761	0.00023678	0.15111	1	5e-11	0.0057699	0.92474	0.012334	0.28714	1	5e-11	0.0056753	0.99926	0.00010512	0.098208	0.99687	0.00091801	0.0075725	0.5	0.26687	1	0.5	0.248	1	0.5	0.22144	1	0.41983	0.35885	1.6119	0.97458	0.012525	3.1139	0.55032	0.13637	0.7982
ATP5EP2;ATP5E	NO	NO	0.5	0.071782	1	0.5	0.13162	1	0.5	0.078945	1	0.5	0.12212	1	0.5	0.068139	1	0.5	0.10146	1	0.5	0.066157	1	0.5	0.079394	1	0.5	0.26687	1	0.5	0.248	1	0.5	0.22144	1	0.5	0.29905	1	0.5	0.26176	1	0.5	0.37339	1
EIF6	NO	NO	0.9681	0.0071417	0.051671	0.9681	0.011372	0.051671	0.5	0.078945	1	0.5	0.12212	1	0.9681	0.0066221	0.045258	0.9681	0.011375	0.045258	0.98798	0.0033798	0.031164	0.99307	0.0020585	0.031164	0.5	0.26687	1	0.5	0.248	1	0.5	0.22144	1	0.5	0.29905	1	0.5	0.26176	1	0.5	0.37339	1
BCAR1	NO	NO	1	1.45e-08	8023.03	0.99999	1.06e-07	13831.4	1	1.78e-08	8673.71	0.99999	1.04e-07	13336.1	1	2.74e-08	5137.38	0.99999	1.64e-07	10195.4	0.99999	4.91e-08	111.514	0.99999	2.31e-07	138.528	0.37794	0.35388	0.9746	0.48294	0.25136	0.82023	0.53913	0.071057	0.80498	0.33406	0.54757	1.0928	0.51564	0.14146	0.71253	0.4721	0.43072	1.1171
ARPC4;ARPC4-TTLL3	NO	NO	0.97851	0.0048177	3.1445	0.84877	0.026757	0.62344	0.75776	0.020584	2.608	0.22674	0.15846	0.51012	0.95237	0.0086196	1.8054	0.83935	0.026933	0.66673	0.2215	0.1072	1.0709	0.78502	0.019172	0.5646	0.49508	0.27038	1.4672	0.7297	0.045724	2.1567	0.89081	0.022098	2.5529	0.65025	0.088209	1.4872	0.42838	0.30038	1.1579	0.4479	0.57176	0.96007
EIF3E	NO	NO	0.99885	0.00013192	13.4705	0.98631	0.0043468	6.3437	1	5e-11	129.4	0.9681	0.010385	40.2514	1	5e-11	175.505	0.98798	0.0039024	68.1426	1	5e-11	147.86	0.99687	0.00091801	91.2556	0.96381	0.019813	0.61508	0.97964	0.012403	1.0413	0.96957	0.010124	1.3945	0.36867	0.4247	0.93121	0.76622	0.054846	1.263	0.45977	0.48175	1.0641
SEC61B	NO	NO	1	5e-11	164.47	1	5e-11	222.531	0.99584	0.00042632	8.7354	0.99849	0.00026976	11.7041	0.98418	0.0035076	6.1064	0.99084	0.0021806	7.6936	0.96955	0.0065661	3.4821	0.98296	0.0041336	3.1655	0.37278	0.36909	0.96932	0.72019	0.046914	0.72806	0.89729	0.02092	0.68567	0.33246	0.57069	0.97885	0.53941	0.12841	0.78185	0.44814	0.56703	1.0205
MYL6	NO	NO	0.82805	0.018923	1.11	0.99456	0.0018454	0.0046154	0.9643	0.0071529	0.55916	0.91405	0.018273	0.44872	0.97409	0.0050532	0.60723	0.88156	0.023474	0.47801	0.40539	0.075161	1.3257	0.9979	0.00037093	0.79391	0.98768	0.0083666	116.618	0.98061	0.011934	73.781	0.9894	0.0062617	112.5	0.77269	0.05309	0.60422	0.97687	0.011392	0.3897	0.51469	0.20279	0.78107
MYL6	NO	NO	0.22896	0.09475	0.8305	0.28457	0.16693	0.27454	0.32415	0.089215	1.0726	0.22187	0.16236	0.90605	0.20757	0.09118	0.93438	0.23977	0.13889	1.0353	0.35354	0.081794	0.68507	0.8921	0.015105	0.45088	0.39577	0.33511	2.1147	0.77946	0.039346	2.375	0.95524	0.016072	1.9317	0.51947	0.15988	0.82757	0.74838	0.058638	0.70857	0.45001	0.54337	0.97024
ACTB	NO	NO	0.99998	1.07e-06	6.7444	0.99035	0.0023732	3.4371	0.99989	8.42e-06	7.6792	0.94954	0.01162	2.7729	0.99998	7.47e-07	7.6142	0.99983	2.23e-05	3.7672	0.99989	9.5e-06	6.2754	0.99706	0.00051595	4.0662	0.45925	0.28721	0.74375	0.47351	0.25335	1.1571	0.53182	0.072892	1.3993	0.37566	0.40765	1.0497	0.753	0.058201	1.1919	0.52756	0.18089	1.1005
EIF4A1;EIF4A2	NO	NO	0.80208	0.021903	1.7413	0.88502	0.02416	0.89818	0.99922	7.53e-05	3.6141	0.96877	0.007528	2.9954	0.51934	0.029473	1.5084	0.30673	0.12241	0.69482	0.86428	0.018882	0.98804	0.89558	0.014673	1.3745	0.95958	0.020204	1.7762	0.95717	0.020745	1.0505	0.95301	0.016524	2.4841	0.36153	0.43581	1.1054	0.36914	0.34197	1.1764	0.46932	0.44324	0.92103
RPS20	NO	NO	0.99962	3.73e-05	1019.32	0.99901	0.00018214	390.431	1	5e-11	4034.97	1	5e-11	1370.49	0.99997	1.86e-06	24.5313	0.9999	4.73e-06	9.8504	0.99965	4.63e-05	14.7718	0.99967	4.22e-05	7.6298	0.48074	0.275	1.3224	0.68309	0.052092	1.4701	0.76264	0.037412	1.5783	0.78793	0.049677	1.4913	0.80008	0.048277	1.4023	0.50091	0.23415	1.1704
S100A10	NO	NO	0.1728	0.12156	1.4368	0.99512	0.00079029	0.20424	0.98687	0.003085	0.12244	0.99233	0.0019633	0.22389	0.17932	0.10213	0.95966	0.92111	0.020371	0.48799	0.98521	0.003752	0.24917	0.96081	0.0092056	0.41473	0.97131	0.015819	0.92844	0.98554	0.0088042	1.9453	0.99569	0.0023653	3.6631	0.95955	0.021253	0.072175	0.32017	0.3945	0.54377	0.55084	0.13535	0.31282
CDC42	NO	NO	0.92517	0.012363	1.2971	0.90583	0.021875	1.5039	0.95901	0.0076723	1.1026	0.96646	0.010562	2.053	0.98465	0.0033593	5.6078	0.9775	0.0068786	6.0549	0.99868	0.00023612	0.44058	0.97785	0.0059011	0.85643	0.96809	0.010163	1.748	0.97449	0.010072	0.86293	0.97402	0.011078	1.3127	0.39188	0.3847	1.0884	0.29066	0.46501	0.92666	0.4785	0.4168	0.783
RAB10	NO	NO	0.99333	0.001454	10.5828	0.9664	0.011558	10.5962	1	5e-11	54.8536	0.98798	0.0042337	39.3518	1	5e-11	32.9262	0.98798	0.0039024	45.4993	1	5e-11	64.1421	0.98822	0.0034649	54.7933	0.49115	0.27139	0.46502	0.41866	0.26955	0.53767	0.95314	0.016466	0.64749	0.68846	0.07353	0.64902	0.93426	0.025074	0.38958	0.50619	0.21773	0.75892
ACTR3	NO	NO	0.92485	0.012511	2.4107	0.72287	0.03206	0.36945	0.97872	0.0047974	3.1335	0.3498	0.1371	0.71189	0.9995	4.67e-05	2.9752	0.21233	0.15116	1.0476	0.23356	0.1034	1.131	0.86437	0.016108	0.31517	0.6317	0.05036	3.0974	0.8055	0.034801	2.7226	0.79421	0.035253	2.559	0.79988	0.046518	2.0894	0.44748	0.2869	1.185	0.52561	0.18281	1.4073
ACTR2	NO	NO	0.99999	4.28e-07	13.2984	0.24032	0.17733	1.8308	0.99868	0.00014935	8.7517	0.3224	0.14106	2.9444	1	4.36e-08	9.1319	0.90334	0.021601	3.0716	0.76932	0.024872	1.7745	0.20597	0.13321	0.52543	0.5324	0.073435	3.4937	0.74545	0.043062	2.7149	0.84092	0.028504	2.3335	0.70784	0.065898	1.4297	0.46851	0.27635	1.1112	0.45495	0.50488	1.085
ACTR1A;ACTR1B	NO	NO	0.9681	0.0071417	0.038123	0.9681	0.011372	0.038123	0.5	0.078945	1	0.5	0.12212	1	0.97963	0.0045083	0.02504	0.97963	0.0066497	0.02504	0.9681	0.0085579	0.0372	0.98145	0.0055052	0.0372	0.5	0.26687	1	0.5	0.248	1	0.5	0.22144	1	0.5	0.29905	1	0.5	0.26176	1	0.5	0.37339	1
ABCE1	NO	NO	0.5	0.071782	1	0.5	0.13162	1	0.5	0.078945	1	0.5	0.12212	1	0.9681	0.0066221	0.016249	0.9681	0.011375	0.016249	0.5	0.066157	1	0.5	0.079394	1	0.5	0.26687	1	0.5	0.248	1	0.5	0.22144	1	0.5	0.29905	1	0.5	0.26176	1	0.5	0.37339	1
RAP1B	NO	NO	0.9821	0.003541	5.1086	0.99851	0.00026807	17.4754	1	5e-11	261.142	1	5e-11	774.82	1	5e-11	201.947	1	5e-11	712.826	0.98391	0.0040169	5.9162	0.99829	0.00030311	11.4192	0.74784	0.035915	0.63382	0.8769	0.027665	0.58311	0.94086	0.01804	0.61954	0.45698	0.32558	0.73075	0.67758	0.075804	0.5651	0.45561	0.50237	1.098
RPS3A	NO	NO	0.98921	0.0019416	5.8576	0.42365	0.13999	1.4819	0.99993	5.08e-06	10.4618	0.87853	0.0227	2.8193	0.99832	0.00019372	6.4437	0.96047	0.012328	2.6826	0.97578	0.0059903	3.6623	0.59519	0.030132	1.7398	0.4469	0.29384	1.4207	0.90385	0.025882	1.9346	0.9004	0.020353	2.012	0.65072	0.087512	1.3337	0.57331	0.11183	1.1756	0.46332	0.46685	1.0714
RPL26;KRBA2	YES	NO	0.9999	8.55e-06	5.271	0.27614	0.16982	1.5796	0.99998	7.84e-07	19.9831	0.99987	1.09e-05	13.2348	0.99968	3.12e-05	6.2692	0.99719	0.00050716	4.5148	0.99999	9.16e-08	3.5977	0.99992	7.53e-06	2.835	0.98849	0.009953	2.7176	0.98574	0.0099575	2.6603	0.98602	0.0099547	2.4739	0.89573	0.030936	1.2297	0.60221	0.10015	1.107	0.52307	0.18664	0.94083
RPL15	NO	NO	0.99966	3.17e-05	4.6335	0.96591	0.011596	2.2933	0.9962	0.00036695	5.9679	0.89668	0.020957	2.8665	0.99997	1.73e-06	13.409	0.99796	0.00038067	6.1568	0.97234	0.0063203	3.4077	0.63388	0.027259	1.5798	0.50928	0.097201	1.4417	0.59473	0.069892	1.6547	0.35276	0.25174	1.1064	0.68353	0.077402	1.4856	0.96535	0.010159	1.7837	0.47181	0.43187	1.1812
RPL27	YES	NO	0.99994	4.6e-06	723.996	0.99972	4.17e-05	278.274	0.99992	6.33e-06	323.801	0.99974	3.01e-05	243.909	0.99934	8.15e-05	107.099	0.99904	0.0001676	85.5622	0.99977	2.99e-05	66.8773	0.99978	3.24e-05	50.8074	0.98642	0.0099739	2.1933	0.98529	0.009962	2.4673	0.98586	0.0099563	2.1438	0.46683	0.31821	1.1191	0.44213	0.2907	1.187	0.49226	0.38671	1.0846
RPL37A	NO	NO	0.82539	0.019098	0.92094	0.86795	0.025084	0.37868	0.71179	0.021657	2.2918	0.55357	0.036236	1.6973	0.179	0.10292	0.56461	0.21249	0.14961	0.52845	0.90314	0.016517	0.38788	0.95139	0.010159	0.29977	0.95147	0.022098	2.3065	0.92105	0.024666	1.9162	0.66856	0.049022	1.6202	0.70478	0.066524	1.2805	0.39712	0.31653	0.84185	0.48935	0.39389	0.862
RPL37	NO	NO	0.98476	0.003155	1.0449	0.33927	0.14757	0.81361	0.99873	0.0001216	3.6096	0.99663	0.00058277	3.2963	0.87822	0.016032	1.5317	0.92973	0.019404	1.7062	0.35313	0.082427	1.213	0.2136	0.12933	0.8782	0.97213	0.015583	1.574	0.96408	0.019756	1.4366	0.96592	0.014346	1.3118	0.80436	0.045643	1.3421	0.33254	0.38169	1.0042	0.63878	0.049894	1.4108
HNRNPK	NO	NO	0.63277	0.027517	1.2954	0.75164	0.030222	0.65562	0.98838	0.0017406	2.5441	0.90585	0.019599	1.8614	0.99785	0.00026822	2.5008	0.7707	0.028742	1.4438	0.20192	0.11964	0.82727	0.25069	0.11187	0.75442	0.90613	0.023243	1.5523	0.72367	0.046119	1.2923	0.87939	0.023354	1.6961	0.36779	0.42766	1.0738	0.536	0.12913	1.1329	0.46772	0.45214	0.94134
YWHAG	NO	NO	1	5e-11	17.7219	0.97963	0.0067752	13.9317	0.99539	0.00048977	0.61583	0.97549	0.0067045	1.3577	1	5e-11	17.2946	0.97963	0.0066497	18.6644	0.99989	8.32e-06	0.17304	0.90174	0.014153	0.55096	0.9849	0.0094776	2.5026	0.54634	0.077009	1.3397	0.99658	0.0019313	3.6445	0.49587	0.30155	0.89238	0.30026	0.42902	0.97589	0.54891	0.14041	0.89983
RPS7	NO	NO	1	3.72e-08	27.4226	0.99983	1.72e-05	6.7724	0.99953	3.24e-05	20.7767	0.91995	0.017566	3.3143	0.99999	1.22e-07	39.8127	0.9999	5.6e-06	9.5628	0.99874	0.00022092	14.5286	0.95501	0.0097378	3.7752	0.57714	0.062006	0.69219	0.47773	0.25235	1.1851	0.3871	0.24292	1.1964	0.33455	0.54205	1.0716	0.73738	0.060446	1.2185	0.51883	0.19333	1.1371
PPP1CA	YES	NO	0.99989	9.31e-06	5.7142	0.90986	0.021388	0.56754	0.99414	0.0012119	4.0653	0.95657	0.011176	0.47744	0.99997	1.6e-06	21.735	0.99753	0.00044922	2.7427	0.2753	0.094617	1.2066	0.25899	0.11039	0.42148	0.98889	0.0070947	1.4429	0.99481	0.0033695	3.2476	0.99842	0.00063669	4.2066	0.35291	0.45874	1.2203	0.91126	0.029789	2.5561	0.45429	0.51087	1.1961
PPP1CB	NO	NO	0.98219	0.0034955	2.4778	0.93721	0.018716	0.63758	0.99184	0.0013935	2.6097	0.88955	0.021849	1.04	0.9995	4.81e-05	2.6192	0.99115	0.0021401	1.8951	0.9286	0.014692	1.7068	0.96031	0.0094004	1.9606	0.98335	0.010285	2.0585	0.99019	0.0057512	3.6985	0.99054	0.004839	4.403	0.50774	0.16411	1.3291	0.52773	0.13418	1.3154	0.45301	0.51873	0.98634
RPS8	NO	NO	0.99797	0.00022519	14.9672	0.96254	0.012086	5.9825	1	1.85e-07	33.1363	0.99978	2.41e-05	10.6962	0.99943	6.1e-05	29.3247	0.99834	0.00029962	14.3181	0.99922	0.00011849	19.3289	0.99824	0.0003084	13.9097	0.38263	0.35083	1.1485	0.77929	0.039662	1.5693	0.86947	0.02458	1.7766	0.6315	0.097463	1.4221	0.76812	0.054029	1.2847	0.45021	0.54152	0.98678
RPS15A	NO	NO	0.99776	0.00024067	8.6483	0.97607	0.0071766	3.2039	0.99972	1.86e-05	19.1668	0.99871	0.00022559	9.4645	0.99547	0.00048545	7.0039	0.99374	0.0018095	4.698	0.90464	0.016422	3.6363	0.80613	0.018297	2.4646	0.47207	0.28133	1.2603	0.57795	0.073324	1.5647	0.5887	0.061309	1.6212	0.36132	0.4373	0.94554	0.45631	0.28127	0.8642	0.48587	0.40336	0.88614
RPS16	NO	NO	0.99985	1.34e-05	4.4056	0.33371	0.14824	1.2644	1	4.96e-08	29.2497	0.99882	0.00020488	4.8208	0.99998	1.19e-06	15.0347	0.99822	0.00033442	3.1122	0.99763	0.00041789	5.9596	0.7182	0.024696	1.7915	0.39428	0.33571	1.1251	0.59876	0.067081	1.2587	0.6494	0.051743	1.5363	0.97871	0.01003	1.9592	0.96746	0.010137	1.7451	0.53412	0.16136	1.4667
YWHAE	YES	NO	0.98593	0.0029855	3.6198	0.97988	0.0050593	1.9453	1	5e-11	62.7438	1	5e-11	225.803	0.99335	0.0013459	39.3392	1	5e-11	169.615	0.99194	0.0017955	3.3475	0.99797	0.00035886	15.2658	0.99681	0.0029027	4.5062	0.99663	0.0025488	3.3849	0.99968	4.65e-05	5.6025	0.66356	0.083385	0.67289	0.96524	0.01016	0.42189	0.60996	0.068459	0.6602
RPS14	NO	NO	0.88845	0.014966	2.4549	0.21435	0.19224	0.75255	0.99916	7.75e-05	5.2422	0.20136	0.1766	1.0087	0.85414	0.01875	3.2774	0.2927	0.12447	1.059	0.89404	0.017426	2.7408	0.4988	0.080356	1.3805	0.40411	0.32495	0.8593	0.50795	0.098406	1.4158	0.84342	0.028071	1.8766	0.57069	0.1258	1.3689	0.77702	0.052422	1.3432	0.46063	0.47807	1.1421
RPS23	NO	NO	0.99651	0.00042799	4.0199	0.92431	0.019569	2.0351	0.99642	0.00034286	2.7182	0.88218	0.022451	1.4038	0.99987	1.2e-05	6.3369	0.99838	0.00028614	3.3676	0.99998	6.49e-07	4.3959	0.99981	2.84e-05	2.862	0.43318	0.30454	1.3034	0.67734	0.053004	1.6754	0.57316	0.064625	1.4177	0.70267	0.067153	1.2777	0.92161	0.02832	1.5961	0.53961	0.15441	1.1024
RPS18	NO	NO	0.99963	3.39e-05	14.3735	0.90036	0.022582	3.6545	0.99997	1.65e-06	17.3317	0.99844	0.0002758	5.103	0.99935	7.66e-05	17.5169	0.99664	0.00064431	7.4543	0.99978	2.79e-05	11.3183	0.99884	0.00020551	5.4644	0.59574	0.056611	1.6523	0.80115	0.035658	1.8604	0.88902	0.022555	2.2933	0.52374	0.15398	1.4268	0.4032	0.31171	1.1115	0.47449	0.42552	1.2077
RPS29	NO	NO	0.95416	0.008668	0.53155	0.96085	0.01226	0.56683	0.97875	0.004774	1.772	0.99645	0.00060625	0.74755	0.92133	0.012854	1.9192	0.95714	0.012551	1.6687	0.98947	0.0020938	0.43466	0.99946	8.55e-05	0.44918	0.80016	0.030176	0.65485	0.33419	0.31746	0.98797	0.30392	0.28443	0.99022	0.90663	0.030263	1.6553	0.4318	0.29713	1.2117	0.45257	0.52116	1.0218
RPS13	NO	NO	0.99625	0.00046712	7.7031	0.96832	0.0081485	2.399	0.99944	4.39e-05	5.5583	0.9164	0.017914	1.7376	0.99987	1.24e-05	7.2546	0.99715	0.00053752	2.791	0.98232	0.0042579	3.313	0.96137	0.0090891	1.4767	0.4295	0.30739	1.2849	0.82602	0.032656	1.6976	0.79984	0.034158	1.6193	0.50441	0.16584	1.28	0.77406	0.053216	1.3742	0.47885	0.41622	1.1315
RPS11	YES	NO	0.97701	0.0050182	6.1317	0.34836	0.14625	1.2201	0.99782	0.00022637	15.3925	0.87833	0.022826	4.7015	0.99977	2.16e-05	8.9435	0.99746	0.00045863	3.7387	0.98632	0.0036565	4.668	0.75496	0.021636	1.8612	0.62211	0.052787	2.1029	0.98447	0.0099703	2.4921	0.97635	0.010687	2.076	0.63458	0.095317	1.3699	0.51957	0.13926	1.1862	0.44962	0.54566	1.036
TMSB4X;TMSB4XP4	YES	NO	1	5e-11	566.476	0.99456	0.0018454	869.874	1	5e-11	531.394	1	5e-11	2031.51	1	5e-11	204.549	1	5e-11	1071.22	0.99982	2.07e-05	69.3021	0.99972	3.49e-05	556.813	0.98721	0.0099659	2.3354	0.9436	0.023453	1.2315	0.98955	0.0055022	3.9727	0.33238	0.57537	0.93807	0.53112	0.13128	0.36109	0.44776	0.57558	0.75927
PSMC6	NO	NO	0.94904	0.010896	5.3464	0.5	0.13162	1	0.5	0.078945	1	0.5	0.12212	1	0.5	0.068139	1	0.5	0.10146	1	0.5	0.066157	1	0.5	0.079394	1	0.5	0.26687	1	0.5	0.248	1	0.5	0.22144	1	0.96877	0.01864	0.18704	0.96877	0.016889	0.18704	0.96877	0.021123	0.18704
RPL7A	NO	NO	1	5.47e-08	40.0669	0.99994	3.87e-06	11.5617	0.99997	1.42e-06	33.8482	0.99962	4.69e-05	12.1884	0.99999	2.47e-07	66.5704	0.99995	2.14e-06	27.0595	0.99997	1.22e-06	20.5602	0.9999	1.07e-05	9.0242	0.78416	0.031578	1.6169	0.87102	0.028385	1.955	0.7441	0.03913	1.4694	0.67532	0.080019	1.2957	0.86114	0.036863	1.3878	0.45189	0.5255	0.96603
ETF1	NO	YES	1	5e-11	44.7251	0.5	0.13162	1	1	5e-11	122.419	0.9681	0.010385	11.3529	1	5e-11	114.052	0.9681	0.011375	9.4264	0.98922	0.0021664	4.3031	0.92176	0.01258	1.4853	0.98061	0.01318	11.3529	0.98061	0.011934	9.4264	0.9894	0.0062617	19.5765	0.98659	0.0099501	2.7371	0.98426	0.0099638	2.5501	0.97757	0.010032	1.2681
CNBP	NO	NO	0.80997	0.020933	0.51046	0.99246	0.0021048	0.11022	0.93331	0.011434	1.8816	0.94969	0.011561	0.64176	0.85535	0.018473	1.3085	0.95682	0.012643	0.45982	0.7337	0.026149	0.56156	0.97424	0.0061957	0.36742	0.97288	0.015245	2.4825	0.95876	0.020414	1.9623	0.97415	0.01104	2.9378	0.74862	0.057743	1.5716	0.4859	0.26923	1.2057	0.44752	0.58434	0.96949
RPS4X	NO	NO	0.9993	7.11e-05	6.983	0.31204	0.15707	1.2542	0.99992	6.85e-06	99.0765	0.99872	0.00022037	23.8904	0.99559	0.00046754	12.9529	0.97035	0.0079025	4.9556	0.99996	3.58e-06	12.37	0.99898	0.00018396	4.9964	0.52465	0.077162	1.6547	0.9567	0.020936	2.5059	0.93504	0.018284	2.3791	0.55254	0.13473	1.2325	0.75877	0.057344	1.1764	0.44892	0.55649	1.0579
PPP2CA;PPP2CB	YES	NO	0.94904	0.010896	13.0246	0.94904	0.01745	14.7519	0.99456	0.0011672	52.1308	0.94904	0.015145	20.9675	1	5e-11	59.6841	0.94904	0.017735	20.4456	0.94904	0.01189	13.6226	0.98822	0.0034649	50.0422	0.51891	0.087616	1.4213	0.52639	0.085366	1.386	0.98141	0.0093976	3.3922	0.97196	0.0101	4.0025	0.96207	0.010194	4.5824	0.50582	0.22416	1.0459
RPL23A	NO	NO	0.99992	6.07e-06	22.3795	0.98902	0.0026232	6.6647	1	4.19e-08	75.2855	0.99999	5.72e-07	24.6419	0.99989	8.87e-06	68.7299	0.99964	5.76e-05	27.54	0.99651	0.0006148	16.5566	0.97642	0.0060032	7.199	0.49767	0.26887	1.1951	0.669	0.054854	1.6297	0.58061	0.063502	1.5142	0.35339	0.45653	1.0874	0.91782	0.028742	1.2112	0.4476	0.5802	1.0371
RPS6	NO	NO	0.97604	0.0051515	3.6678	0.27456	0.17055	1.3285	0.99898	9.69e-05	7.4528	0.74447	0.028692	2.4069	0.99979	2.03e-05	4.8647	0.95569	0.012829	2.2164	0.61241	0.031761	1.4367	0.20409	0.13555	0.86995	0.43853	0.29944	1.2813	0.62846	0.059943	1.651	0.69309	0.044331	1.7027	0.63445	0.096032	1.4371	0.74209	0.059088	1.3126	0.44903	0.55471	1.0185
HIST1H4A	NO	NO	0.84694	0.017629	0.91925	0.9952	0.00077186	2.1651	0.95587	0.0082368	1.0851	0.96914	0.0074008	1.721	0.83632	0.019509	1.1812	0.94098	0.01873	1.6191	0.84476	0.021016	0.93029	0.95624	0.0096927	1.5451	0.94943	0.022786	0.53329	0.98697	0.0082585	0.48793	0.87302	0.023866	0.602	0.85461	0.035408	0.79192	0.64249	0.085999	0.83838	0.54193	0.15043	0.85372
RPL23	NO	NO	0.99961	4.08e-05	1765.04	0.9983	0.0003182	298.598	0.99895	0.00010454	34.9564	0.99522	0.00079276	14.2274	0.99998	1e-06	101.299	0.99987	1.13e-05	49.0801	0.99914	0.00012418	19.3888	0.99527	0.0011285	12.0929	0.82742	0.027383	3.7318	0.90914	0.025249	4.2461	0.91812	0.019243	3.662	0.89356	0.031404	1.5511	0.92542	0.027917	1.4826	0.44806	0.56789	0.99329
RPS15	NO	NO	0.54997	0.031755	1.595	0.26314	0.17202	0.67222	0.85931	0.016785	2.0345	0.86509	0.023765	0.56888	0.84198	0.019045	1.7221	0.44693	0.10607	0.67931	0.54365	0.037818	1.3756	0.41603	0.088692	0.72371	0.94996	0.022555	0.77126	0.388	0.28542	1.0647	0.5216	0.074133	1.294	0.3966	0.38103	1.1624	0.37753	0.33195	1.1375	0.44881	0.55738	1.0366
RPS25	NO	NO	0.99461	0.00075935	6.7443	0.73774	0.030815	2.0095	1	1.69e-07	21.8565	0.99884	0.00019509	4.9049	0.99997	1.99e-06	15.1046	0.99969	4.59e-05	5.6002	0.99967	4.2e-05	4.9924	0.97896	0.0057835	2.9803	0.40356	0.32614	1.2036	0.88704	0.026652	1.6308	0.87863	0.023521	2.1569	0.84718	0.036786	1.598	0.9328	0.025314	1.3105	0.45416	0.51136	1.0766
RPS26;RPS26P11	NO	NO	0.25687	0.087347	0.86136	0.2204	0.18671	0.43488	0.88538	0.015431	1.4676	0.89207	0.021397	0.54733	0.99811	0.00022509	3.5232	0.96584	0.01178	1.8207	0.38866	0.078111	0.75413	0.98049	0.0056074	0.313	0.41575	0.31553	1.3617	0.71821	0.047315	1.5357	0.31822	0.26981	1.147	0.78235	0.050627	1.8434	0.76767	0.054436	1.5003	0.55101	0.13434	1.3953
RPS28	NO	NO	1	4.32e-09	67.1108	0.99994	3.27e-06	8.0535	1	5e-11	4650.71	1	5e-11	517.879	0.99987	1.16e-05	147.287	0.99969	4.95e-05	20.639	0.9998	2.5e-05	347.343	0.9998	3.03e-05	111.207	0.3975	0.33211	1.0981	0.7034	0.048561	1.4835	0.91966	0.019131	2.5151	0.34294	0.49237	1.1834	0.48068	0.27157	1.2705	0.45592	0.49831	0.94271
GNB2;GNB4	NO	NO	0.87727	0.01614	1.4087	0.62817	0.035252	1.2321	0.94586	0.010257	0.97961	0.94065	0.015826	1.2421	0.98489	0.0033227	0.91667	0.96505	0.011991	1.4108	0.82183	0.022195	0.52805	0.89951	0.014358	0.47676	0.99348	0.0041667	0.91438	0.99716	0.0020002	1.2899	0.99578	0.0023145	1.0464	0.79952	0.04696	0.63073	0.59928	0.10208	0.73303	0.4496	0.54658	1.0137
RPL30	NO	NO	0.99939	6.19e-05	9.7267	0.97969	0.0051667	3.2336	0.99999	4.62e-07	8.1973	0.99921	0.00011392	4.8056	0.99587	0.00042423	6.4037	0.97073	0.0077833	3.5186	0.99896	0.00017482	6.9217	0.98003	0.0056501	3.736	0.67726	0.043465	1.7906	0.65094	0.056326	1.5107	0.60338	0.058624	1.4841	0.3333	0.5558	1.0154	0.45324	0.28438	0.91404	0.56433	0.10948	0.91409
RPL39P5;RPL39	YES	NO	1	5e-11	299.523	0.97963	0.0067752	143.389	1	5e-11	625.688	1	5e-11	337.743	1	5e-11	384.575	1	5e-11	276.275	1	5e-11	388.395	1	5e-11	400.876	0.98719	0.0099662	2.3554	0.97854	0.012776	1.9267	0.99233	0.0040047	2.7957	0.9675	0.019024	2.0889	0.49144	0.26633	1.284	0.4844	0.40629	1.2967
RPL31	NO	NO	1	5e-11	6649.65	1	5e-11	2121.89	0.99972	1.78e-05	20.7711	0.99911	0.000134	13.5008	0.9999	7.76e-06	68.2252	0.99978	3.25e-05	49.0502	0.99864	0.0002401	10.6507	0.99274	0.0021223	7.2942	0.74155	0.036766	2.312	0.76748	0.040966	2.34	0.73537	0.040541	2.141	0.6078	0.10699	1.135	0.34334	0.36831	1.0386	0.44749	0.58722	0.99757
RPL10A	YES	NO	0.99997	2.43e-06	41.2535	0.9979	0.00036124	8.0393	0.99999	2.48e-07	46.083	0.99986	1.18e-05	34.7087	0.99832	0.00018999	20.9089	0.99681	0.00061018	15.514	0.99982	1.99e-05	15.5691	0.99874	0.00022892	7.7536	0.98426	0.0099959	3.0834	0.98236	0.0099918	3.2685	0.98689	0.0099459	2.4029	0.48662	0.30909	0.7978	0.3476	0.35944	0.85844	0.4493	0.55112	0.94026
RPL11	NO	NO	0.99999	4.9e-07	3.827	0.83857	0.02778	1.3092	0.99267	0.0013446	4.2154	0.89817	0.020424	2.5861	0.99996	2.63e-06	9.0732	0.99988	9.26e-06	7.232	0.9996	5.39e-05	3.6819	0.99238	0.0022329	2.4064	0.76884	0.033076	1.8569	0.91007	0.025125	2.2183	0.82503	0.031441	1.9147	0.34541	0.48221	1.0355	0.30434	0.4198	0.95211	0.44933	0.54885	1.0022
RPL11	NO	NO	0.99553	0.00057855	1.1999	0.97963	0.0067752	0.027681	0.99456	0.0011672	27.9232	0.94904	0.015145	4.2387	0.98294	0.0036795	1.3086	0.96956	0.0082622	0.19608	0.6031	0.032566	0.66334	0.99307	0.0020585	0.023575	0.96877	0.018981	4.2387	0.96877	0.018735	5.2119	0.5	0.22144	1	0.97464	0.013779	0.64419	0.93726	0.024617	0.80245	0.97767	0.015767	0.64912
RPL8	NO	NO	1	2.01e-09	21.2351	0.99997	1.31e-06	11.3499	1	1.39e-08	31.6105	1	4.66e-08	24.4414	0.99985	1.37e-05	32.6416	0.99977	3.8e-05	25.0644	0.99996	3.33e-06	34.704	0.99989	1.3e-05	23.5218	0.82016	0.028266	1.669	0.87606	0.027842	1.6603	0.67678	0.048146	1.3339	0.42155	0.35673	1.1537	0.75889	0.056926	1.1557	0.46759	0.45269	1.0519
PPIA	NO	NO	0.51431	0.036077	0.7576	0.43725	0.13887	1.6353	0.93596	0.011178	1.5771	0.99894	0.00018093	4.8126	0.99534	0.00050369	0.23733	0.24938	0.13516	1.2048	0.93376	0.01363	1.6645	0.99915	0.00015516	9.6144	0.52497	0.076414	1.3508	0.33923	0.30826	1.0517	0.68194	0.047282	2.343	0.34841	0.47345	0.95552	0.95401	0.020908	0.44721	0.46783	0.45103	0.87558
FKBP1A	NO	NO	0.99456	0.0012816	17.6825	0.99456	0.0018454	96.5311	0.99456	0.0011672	12.6773	0.99456	0.0016682	103.652	0.95397	0.0084294	3.2826	0.99456	0.0016887	63.5227	0.99456	0.0014669	21.3996	0.99687	0.00091801	101.874	0.41367	0.31729	1.0738	0.5712	0.074503	0.65805	0.31805	0.2705	1.0553	0.43877	0.342	0.71694	0.97717	0.010036	0.18564	0.49191	0.38791	1.2102
RPS27A;UBB;UBC	NO	NO	0.93266	0.011731	2.2068	0.95566	0.012843	2.3107	0.96436	0.0070791	3.3856	0.99321	0.0018035	0.90079	0.99266	0.0014518	5.4873	0.97018	0.0079425	2.7262	0.90107	0.016614	1.2746	0.94114	0.010918	0.80816	0.75808	0.034266	0.58904	0.82664	0.032151	0.6225	0.70805	0.043125	0.59636	0.78291	0.050152	2.318	0.43313	0.29649	1.3119	0.45107	0.53122	0.9848
UBA52	NO	NO	0.97256	0.0053852	0.48346	0.99793	0.00034293	0.21106	0.8353	0.017992	0.83077	0.20812	0.17181	0.94197	0.92393	0.01248	0.51133	0.70179	0.030214	0.52722	0.97521	0.0060758	0.52233	0.99385	0.0013126	0.43152	0.99057	0.0062262	3.6288	0.98987	0.0060198	2.195	0.98802	0.0067208	2.281	0.5857	0.11393	1.3972	0.87945	0.033082	0.92936	0.96297	0.02477	1.2053
RAC1;RAC3	NO	NO	0.5	0.071782	1	0.5	0.13162	1	0.5	0.078945	1	0.5	0.12212	1	0.5	0.068139	1	0.5	0.10146	1	0.98798	0.0033798	0.006388	0.99307	0.0020585	0.006388	0.5	0.26687	1	0.5	0.248	1	0.5	0.22144	1	0.5	0.29905	1	0.5	0.26176	1	0.5	0.37339	1
AP2B1;AP1B1	NO	NO	0.80927	0.021122	1.9775	0.25458	0.17352	0.70271	0.91109	0.013726	1.7909	0.39093	0.13272	1.6987	0.87834	0.015914	1.5056	0.90745	0.021509	1.7839	0.19783	0.12512	0.80871	0.22477	0.12317	0.74629	0.61516	0.054036	2.0559	0.81714	0.0337	2.1955	0.85573	0.026624	1.6284	0.51915	0.16072	0.77024	0.70286	0.069061	0.65847	0.63001	0.060131	0.62705
YWHAZ	NO	NO	0.84335	0.017786	1.0564	0.9115	0.021016	0.76889	0.9377	0.011055	1.1023	0.96983	0.0072748	2.5238	0.79453	0.021105	0.41482	0.30721	0.12173	0.7044	0.96981	0.0064945	0.48872	0.72603	0.024113	1.6739	0.97638	0.010077	3.1278	0.97799	0.013099	1.8357	0.99509	0.0026553	4.3553	0.33605	0.5323	0.99431	0.562	0.11658	0.78682	0.46199	0.47062	0.9255
PPP2R2A	NO	NO	0.99746	0.00027441	0.7405	0.96457	0.011794	1.1757	0.9589	0.007757	2.6904	0.99466	0.00084133	3.9194	1	5e-11	78.0583	0.97963	0.0066497	73.3591	0.99906	0.00014544	4.1585	0.99984	2.03e-05	6.4244	0.9808	0.010031	0.75536	0.96745	0.018925	0.54014	0.96776	0.010143	1.0537	0.69794	0.070308	0.82327	0.39556	0.31722	0.91256	0.50769	0.2168	1.0829
DYNLL1;DYNLL2	NO	NO	0.99056	0.0018044	0.21154	0.9992	0.00014128	0.028729	0.98697	0.003053	0.36549	0.99815	0.00031619	0.33065	0.95301	0.0085238	0.094561	0.99606	0.00072973	0.11079	0.99934	8.13e-05	0.35253	0.99906	0.00017069	0.38178	0.99717	0.0025906	7.8202	0.98934	0.006362	5.5852	0.99057	0.0048117	5.9886	0.41447	0.36804	1.174	0.59875	0.10336	0.64744	0.9631	0.024677	0.75102
RPL38	NO	NO	0.99961	3.97e-05	1288.66	0.99924	0.00012024	803.443	0.99961	2.87e-05	518.179	0.99932	8.87e-05	319.594	0.99998	6.66e-07	342.253	0.99995	1.67e-06	212.253	0.99925	0.00011043	341.466	0.99948	7.9e-05	285.233	0.37336	0.36606	0.94643	0.33298	0.32009	1.0176	0.45674	0.22926	1.1808	0.34634	0.48002	0.95672	0.29974	0.42979	1.0231	0.48287	0.41038	0.88131
RPS21	NO	NO	0.99999	5.53e-07	63.2206	0.99956	6.67e-05	14.5688	0.99944	4.55e-05	219.376	0.99864	0.00023634	38.804	0.99942	6.41e-05	2941.17	0.99924	0.00010154	712.954	0.99998	7.67e-07	59.342	0.99995	3.4e-06	25.6651	0.37683	0.35632	1.0135	0.5411	0.079535	1.3819	0.83017	0.030743	1.9538	0.42414	0.3546	1.3204	0.51161	0.14514	1.3137	0.44958	0.54749	1.041
GNB2L1	NO	NO	0.99987	1.14e-05	80.6064	0.99531	0.00073535	14.0536	1	5e-11	9940.79	1	5e-11	836.127	0.99994	5.28e-06	178.628	0.99978	3.39e-05	27.0371	0.99804	0.0003306	160.314	0.99886	0.00020174	54.1076	0.39593	0.33391	0.82401	0.50183	0.10107	1.3036	0.74444	0.038784	2.0816	0.56412	0.12822	1.708	0.44124	0.29134	1.5016	0.44754	0.58311	1.0753
ACTG1	YES	NO	0.99999	3.28e-07	1438.88	0.9991	0.0001635	186.696	0.99999	3.79e-07	156.295	0.99805	0.00034442	150.714	0.99989	8.12e-06	242.133	0.99975	4.25e-05	358.712	0.99981	2.32e-05	213.255	0.99932	0.0001161	140.522	0.98971	0.0067627	4.615	0.96436	0.010178	5.7267	0.97373	0.01008	4.5548	0.37144	0.4173	0.62098	0.35795	0.35209	0.50156	0.45033	0.53874	0.89688
TMSB10	YES	NO	0.96173	0.0076431	4.0223	0.98754	0.0042554	7.8737	0.9136	0.013471	0.80293	0.99591	0.00069211	16.3683	0.98491	0.0032862	14.0134	0.99456	0.0016887	205.324	0.9681	0.0085579	12.737	1	5e-11	334.977	0.99766	0.0023431	5.0512	0.9897	0.0061497	4.0833	0.99	0.0051892	6.6617	0.98359	0.0090879	0.48503	0.97174	0.014648	0.54553	0.97463	0.010062	0.49584
YBX1	NO	NO	0.99999	6.17e-07	28.8501	0.99967	5.21e-05	18.5331	1	5e-11	1481.91	1	5e-11	1346.57	1	5e-11	1671.48	1	5e-11	1350.61	0.99928	9.45e-05	618.638	0.99951	6.84e-05	394.073	0.47329	0.28027	1.1892	0.43727	0.26225	1.1927	0.37514	0.24662	1.0979	0.45578	0.32693	0.8407	0.29691	0.43748	0.94825	0.47063	0.43645	1.1072
TPM4	NO	NO	0.99723	0.00031206	5.064	0.29929	0.16195	1.5677	0.99911	7.97e-05	5.8272	0.40939	0.13212	2.3614	0.99931	8.48e-05	4.8665	0.96634	0.011711	2.9228	0.99318	0.0015986	1.8138	0.30901	0.10328	1.1946	0.38847	0.34174	1.3672	0.68357	0.051642	1.9919	0.73652	0.040184	1.9488	0.36557	0.43061	1.0444	0.31107	0.40518	1.0267	0.50785	0.21587	0.91598
TPM4	NO	NO	0.99968	3.06e-05	4.8082	0.89901	0.022896	1.123	0.9683	0.0055934	2.8356	0.90813	0.019208	0.66319	0.9992	0.00010636	7.3209	0.97053	0.007823	3.1087	0.80951	0.02383	1.6228	0.71795	0.02499	0.59885	0.97562	0.014006	1.1194	0.9807	0.010315	2.1304	0.97958	0.0098436	1.6407	0.37209	0.41581	1.1178	0.42555	0.303	1.1717	0.44911	0.55292	1.0384
ACTC1;ACTA1;ACTG2;ACTA2	NO	NO	0.99994	4.16e-06	695.929	0.99967	4.99e-05	104.601	0.99994	3.24e-06	2054.43	0.99983	1.7e-05	361.196	0.99939	7.01e-05	357.768	0.99844	0.00024566	71.8772	0.81947	0.022909	6.2488	0.43664	0.087573	1.7887	0.4583	0.28776	0.79561	0.36393	0.29593	1.1924	0.62697	0.056567	1.8506	0.55882	0.12984	0.68017	0.30224	0.42365	0.89209	0.44789	0.57218	0.97169
EEF1A1P5;EEF1A1;EEF1A2	NO	NO	0.18909	0.10799	1.0281	0.57943	0.04305	1.3462	0.90386	0.014253	1.5357	0.97056	0.0071528	2.3852	0.75987	0.022677	2.4113	0.92658	0.01974	3.598	0.2054	0.11495	0.6016	0.44057	0.087029	1.5621	0.53913	0.072695	1.2925	0.58252	0.07274	1.2517	0.86547	0.025671	1.7397	0.37385	0.41211	1.0898	0.38545	0.32699	1.0985	0.49173	0.38911	0.87734
TUBA1B;TUBA4A	NO	NO	0.99976	2.03e-05	67.6022	0.99978	2.34e-05	91.6244	0.99999	2.77e-07	43.807	0.99999	3.6e-07	92.9116	0.99962	3.71e-05	18.4347	0.99986	1.44e-05	51.1198	0.99999	1.38e-07	33.4344	0.99999	1.55e-07	92.79	0.69994	0.041406	1.4643	0.46705	0.25539	1.3461	0.87223	0.024043	1.5327	0.33401	0.54895	0.93574	0.43313	0.29584	0.65793	0.47988	0.41505	0.74851
TUBB4B	NO	NO	0.99983	1.5e-05	23.9662	0.99992	5.93e-06	43.258	0.99993	5.32e-06	10.5614	0.99996	2.59e-06	18.4968	0.99949	4.95e-05	19.6791	0.99987	1.03e-05	45.8226	0.99996	2.37e-06	13.3803	0.99997	1.23e-06	30.2871	0.37554	0.35998	0.97432	0.40183	0.27828	0.87724	0.3697	0.24725	1.1018	0.3376	0.52175	1.0041	0.42855	0.29973	0.68	0.4493	0.55067	0.87859
HIST2H3A;HIST3H3;HIST1H3A;H3F3B;H3F3A	NO	NO	0.97433	0.0052638	0.27712	0.99042	0.0023502	0.36137	0.99783	0.00022149	0.45023	0.97753	0.0065473	0.64342	0.96456	0.0068698	0.33531	0.9965	0.00067928	0.26621	0.34804	0.0837	0.31464	0.97613	0.0060296	0.16213	0.99486	0.0036321	0.73253	0.9974	0.0019299	0.71336	0.99733	0.0013397	0.40494	0.9631	0.020491	0.66841	0.38659	0.32559	1.1717	0.44817	0.56616	1.0248
HBA1;HBA2	NO	NO	0.96484	0.0074524	194.98	0.97452	0.0073885	3.3202	0.941	0.010756	0.25073	0.93262	0.016559	2.9022	0.9992	0.00010448	0.10784	0.32419	0.12105	13.1538	0.56183	0.036436	1.2944	0.99412	0.0012541	17.7505	0.3768	0.35693	1.9755	0.40015	0.27945	11.2672	0.95984	0.015172	1.8409	0.99072	0.0049131	0.0029062	0.99448	0.003295	0.0015729	0.99257	0.0058196	0.0022858
PRKDC	NO	NO	0.80396	0.021317	1.167	0.58326	0.041616	1.3308	0.97741	0.0049438	1.7665	0.94243	0.015648	2.1605	0.99527	0.000513	0.89022	0.89944	0.022082	1.6302	0.89866	0.016813	1.0424	0.91237	0.013187	1.3859	0.40571	0.32436	1.0999	0.94712	0.022749	1.4213	0.9554	0.015962	1.0453	0.33454	0.54274	1.0256	0.30864	0.40749	0.88508	0.45561	0.50136	0.89656
BASP1	NO	NO	1	5e-11	0.020887	1	5e-11	0.020887	0.98798	0.002963	0.048644	0.98798	0.0042337	0.048644	0.97963	0.0045083	0.041182	0.97963	0.0066497	0.041182	0.9681	0.0085579	0.091471	0.98145	0.0055052	0.091471	0.5	0.26687	1	0.5	0.248	1	0.5	0.22144	1	0.5	0.29905	1	0.5	0.26176	1	0.5	0.37339	1
NA	NO	NO	0.88195	0.015657	1.6543	0.99994	2.68e-06	20.532	0.96546	0.0069704	8.0772	0.99783	0.00039771	81.8474	0.77326	0.02154	0.46962	0.99832	0.00030642	10.2958	0.99456	0.0014669	80.7691	1	5e-11	937.755	0.47339	0.27974	1.5788	0.34388	0.30368	1.258	0.32622	0.26503	1.1544	0.98023	0.010015	1.9337	0.9492	0.022437	0.71216	0.488	0.39686	1.2341
DCD	NO	NO	0.97963	0.0046739	13.6309	0.97963	0.0067752	25.6605	0.5	0.078945	1	0.9681	0.010385	59.2606	0.95397	0.0084294	2.2731	0.9681	0.011375	7.5113	0.9681	0.0085579	16.8985	0.98822	0.0034649	164.83	0.97454	0.014449	2.3094	0.97848	0.012808	0.29272	0.79519	0.034978	6.4235	0.98768	0.0075195	0.073363	0.97101	0.014836	0.16676	0.96715	0.021985	1.2397
MRPS36	NO	NO	1	5e-11	0.0068185	1	5e-11	0.0068185	0.99456	0.0011672	0.012736	0.99456	0.0016682	0.012736	0.98798	0.0024431	0.0092862	0.98798	0.0039024	0.0092862	0.99456	0.0014669	0.0091749	0.99687	0.00091801	0.0091749	0.5	0.26687	1	0.5	0.248	1	0.5	0.22144	1	0.5	0.29905	1	0.5	0.26176	1	0.5	0.37339	1
LACTB	NO	NO	0.92141	0.012667	2.497	0.98961	0.0024686	0.18236	0.97526	0.0051553	4.454	0.96167	0.010989	0.97283	0.98585	0.0026134	4.0822	0.21439	0.14729	1.3119	0.99077	0.0019589	3.809	0.22894	0.11937	0.89726	0.98965	0.0068036	4.6491	0.98825	0.0069563	8.4806	0.98533	0.0073194	3.1011	0.61688	0.10401	1.5545	0.91591	0.029179	1.9272	0.45178	0.52646	0.96141
DAB2	NO	NO	0.99997	2.57e-06	21.9144	0.99486	0.00090205	3.392	1	5e-11	1267.06	0.99456	0.0016682	182.933	0.99999	2.95e-07	43.2861	0.98363	0.0045756	7.653	0.99909	0.00013925	18.1511	0.99707	0.00050803	9.4688	0.94975	0.022671	1.0255	0.33535	0.31615	1.5616	0.73193	0.041618	1.9354	0.37076	0.42026	1.0995	0.41341	0.30696	1.3671	0.59376	0.084189	0.57425
HSPG2	NO	NO	0.19635	0.10326	0.86218	0.99848	0.00028183	0.16178	0.74911	0.021088	2.6877	0.5605	0.035232	0.4386	0.17898	0.10371	0.50756	0.96662	0.011609	0.085367	0.39447	0.076919	1.406	0.29668	0.10464	0.46839	0.99141	0.0059371	1.04	0.96685	0.019091	1.6474	0.98024	0.0097849	1.7886	0.33611	0.5309	1.1959	0.89085	0.031602	1.8379	0.44757	0.58145	1.0075
RBM3	NO	NO	0.95085	0.0089684	0.5416	0.99987	1.08e-05	0.25027	0.67039	0.023574	0.59514	0.99931	9.56e-05	0.20529	0.76535	0.022443	0.54637	0.99015	0.002369	0.35339	0.99366	0.0015287	0.76028	0.99539	0.0011007	0.6843	0.65087	0.046237	0.7707	0.9646	0.01961	1.5407	0.98118	0.0094515	2.0683	0.34898	0.46905	1.0324	0.3356	0.37797	1.1007	0.45601	0.4978	1.0618
SLC25A3	NO	NO	0.81567	0.020187	1.37	0.99354	0.0019572	4.2369	0.97438	0.0051837	1.1023	0.99939	7.52e-05	2.4383	0.99279	0.0014409	0.87025	0.99563	0.00079963	2.2757	0.91537	0.015813	1.6907	0.99923	0.00013243	3.1072	0.41994	0.31085	0.64599	0.46738	0.25488	0.56511	0.46093	0.22823	0.54993	0.33295	0.56125	0.90317	0.44399	0.28943	0.66834	0.44755	0.58269	0.92539
HDLBP	NO	NO	0.76727	0.023835	1.4212	0.97014	0.0078278	0.28537	0.99556	0.00048029	2.8604	0.54234	0.03727	0.62475	0.99797	0.0002458	2.5844	0.3314	0.11908	0.87922	0.20022	0.12355	1.0803	0.99676	0.00094271	0.50132	0.97922	0.013442	1.5099	0.97972	0.01231	2.5739	0.98052	0.009618	2.4194	0.63706	0.093168	1.3881	0.6732	0.076896	1.5192	0.44749	0.58599	1.0469
CLTC	NO	NO	1	2.18e-08	17.7421	0.94648	0.017604	4.8734	0.99992	5.82e-06	6.2554	0.86822	0.023624	3.5558	0.99999	9.14e-08	8.4899	0.9998	2.85e-05	7.5421	0.99977	2.89e-05	6.9919	0.99961	5.06e-05	7.0971	0.50137	0.10166	1.884	0.79269	0.036255	2.5442	0.89241	0.021947	2.8372	0.34935	0.46611	0.91039	0.46574	0.27756	0.78665	0.54222	0.14943	0.76777
FKBP3	NO	YES	1	5e-11	206.887	0.97963	0.0067752	53.8369	1	5e-11	417.11	0.94904	0.015145	14.2351	1	5e-11	430.222	1	5e-11	56.716	1	5e-11	239.086	1	5e-11	88.6694	0.9774	0.013652	0.26441	0.97635	0.010053	1.0535	0.98065	0.009534	1.647	0.98562	0.0099599	2.0161	0.98178	0.0099891	2.0795	0.44762	0.57936	1.1556
HNRNPU	NO	NO	0.19173	0.10562	1.0328	0.21099	0.19781	0.98714	0.88101	0.015778	2.0819	0.93664	0.016015	2.4096	0.71495	0.02351	1.9019	0.64522	0.032999	1.68	0.54381	0.037351	1.446	0.7654	0.02088	1.6467	0.77825	0.032307	1.6547	0.82403	0.032911	1.8644	0.46056	0.22874	1.2021	0.75122	0.057203	1.3665	0.95992	0.019061	2.0174	0.44877	0.55915	1.0089
U2AF1	NO	NO	0.95612	0.0082974	2.8482	0.9798	0.0051308	1.5399	1	5e-11	206.766	0.99456	0.0016682	71.1605	0.98958	0.0018438	2.2748	0.98948	0.0025008	1.0094	0.97557	0.0060186	0.83086	0.99968	4.06e-05	0.48243	0.9768	0.010072	0.69307	0.98952	0.0062767	0.76302	0.99585	0.0022639	1.0123	0.3684	0.42544	1.0887	0.34111	0.37127	0.92969	0.46407	0.46252	0.94261
SPTBN1	NO	NO	0.94923	0.0090719	3.3148	0.6082	0.035706	0.30911	0.99995	2.68e-06	61.2567	0.20082	0.179	0.92863	0.99949	5.08e-05	52.0037	0.25481	0.13443	0.77331	0.86217	0.019155	4.2859	0.21546	0.12701	2.213	0.37216	0.37271	0.85964	0.69297	0.049859	1.8839	0.83689	0.028727	13.1811	0.93929	0.027791	5.2878	0.9803	0.010004	11.8136	0.56153	0.11473	2.3805
SPTBN1	NO	YES	0.5	0.071782	1	0.5	0.13162	1	0.9681	0.0066954	30.3799	0.5	0.12212	1	1	5e-11	105.753	0.5	0.10146	1	0.5	0.066157	1	0.5	0.079394	1	0.5	0.26687	1	0.5	0.248	1	0.5	0.22144	1	0.98342	0.0099822	30.3799	1	5e-11	105.753	0.5	0.37339	1
PFKP	NO	NO	0.99884	0.00013487	0.13388	0.94691	0.017552	0.38754	0.99644	0.00033512	0.38079	0.2053	0.1734	1.3712	0.99212	0.0014979	0.29824	0.89164	0.022794	0.55787	0.9997	3.68e-05	0.10439	0.8786	0.01558	0.42855	0.96922	0.016623	1.6888	0.98329	0.0093168	0.90968	0.97161	0.013765	1.9455	0.45037	0.32829	1.3577	0.95823	0.019729	1.4078	0.46835	0.44993	1.3719
OCRL	YES	NO	0.98845	0.0020436	6.5847	0.94904	0.01745	0.2145	1	5e-11	30.9479	0.94904	0.015145	6.9546	1	5e-11	36.7837	0.94904	0.017735	5.3469	0.98798	0.0033798	23.7264	0.97011	0.0082289	3.7187	0.96877	0.018981	6.9546	0.96877	0.018735	5.3469	0.9877	0.0099378	3.7187	0.96559	0.019872	1.0081	0.92983	0.02629	1.1982	0.96357	0.024154	0.7729
DSG1	NO	NO	0.97963	0.0046739	0.015097	0.97963	0.0067752	0.015097	0.9681	0.0066954	0.023906	0.9681	0.010385	0.023906	0.9681	0.0066221	0.03458	0.9681	0.011375	0.03458	0.94904	0.01189	0.088274	0.97011	0.0082289	0.088274	0.5	0.26687	1	0.5	0.248	1	0.5	0.22144	1	0.5	0.29905	1	0.5	0.26176	1	0.5	0.37339	1
RPL6	NO	NO	0.99995	3.52e-06	24.4375	0.99542	0.00071728	7.2614	1	7.49e-08	39.9237	0.99995	3.84e-06	22.4266	0.98457	0.0033963	19.6637	0.97678	0.0069718	12.091	0.95179	0.010245	4.6085	0.77477	0.01941	2.3672	0.76703	0.033464	1.9038	0.8816	0.027318	1.9571	0.851	0.027228	1.753	0.339	0.50895	1.0071	0.30252	0.42211	0.94576	0.44966	0.54475	1.0141
TOP2B;TOP2A	NO	NO	0.99456	0.0012816	0.018025	0.98126	0.0048861	0.2494	0.98798	0.002963	0.02524	0.98798	0.0042337	0.02524	1	5e-11	0.013357	1	5e-11	0.013357	1	5e-11	0.015139	1	5e-11	0.015139	0.96877	0.018981	0.072273	0.96877	0.018735	0.072273	0.97305	0.013459	0.072273	0.5	0.29905	1	0.5	0.26176	1	0.5	0.37339	1
CAV1	NO	NO	0.97654	0.0050709	2.8687	0.21124	0.19622	1.0363	0.99352	0.0012896	1.8309	0.36594	0.1352	0.73874	0.94404	0.010486	2.2133	0.3535	0.11714	0.66962	0.51824	0.039766	1.49	0.21316	0.1301	0.78679	0.37098	0.37992	0.88252	0.34378	0.30564	0.96306	0.39694	0.24051	1.1119	0.58653	0.11314	0.79014	0.37469	0.33409	1.15	0.55286	0.13128	0.76073
CEBPZ	NO	NO	0.9681	0.0071417	0.040289	0.9681	0.011372	0.040289	1	5e-11	0.027184	1	5e-11	0.027184	0.98798	0.0024431	0.029397	0.98798	0.0039024	0.029397	0.97963	0.0056586	0.043765	0.98822	0.0034649	0.043765	0.5	0.26687	1	0.5	0.248	1	0.5	0.22144	1	0.5	0.29905	1	0.5	0.26176	1	0.5	0.37339	1
EIF4G1	YES	NO	0.99993	5.52e-06	3.9816	0.31385	0.15638	0.83222	0.99924	7.14e-05	10.0467	0.979	0.006404	5.6689	0.99967	3.22e-05	15.0909	0.99842	0.00025249	6.7529	0.96018	0.0096914	2.3622	0.99114	0.0023327	1.3868	0.9816	0.011303	2.4309	0.98502	0.0088741	2.4723	0.98948	0.0055781	2.7414	0.43074	0.34686	0.90047	0.36033	0.34919	1.1548	0.45444	0.50888	0.97597
PTPN12	NO	NO	1	5e-11	67.2304	0.98798	0.0042139	45.006	1	5e-11	60.3137	0.98798	0.0042337	43.5109	0.98491	0.0032862	35.0903	1	5e-11	59.6938	1	5e-11	57.4135	0.99687	0.00091801	52.0795	0.40389	0.32555	0.96678	0.97442	0.013981	1.3264	0.95425	0.016351	1.1572	0.33786	0.51963	0.89712	0.96752	0.017289	0.52194	0.45482	0.50639	0.85398
SRSF11	NO	NO	0.99868	0.00014778	7.7263	0.9681	0.011372	0.11132	0.90786	0.01416	2.6951	0.61589	0.032947	1.5623	0.93109	0.011645	0.3108	0.97963	0.0066497	0.018859	0.99883	0.00019874	0.34807	0.99752	0.00046229	0.25882	0.96877	0.018981	18.4143	0.5	0.248	1	0.97305	0.013459	12.6429	0.98671	0.007801	0.45768	0.98359	0.0086464	0.23744	0.9869	0.010038	0.24496
CALD1	NO	YES	0.8387	0.018418	1.9193	0.71879	0.032379	0.40472	0.94213	0.010642	7.6567	0.20563	0.1726	0.31945	0.99988	9.62e-06	18.2773	0.27286	0.13011	1.1424	0.19679	0.12669	1.1357	0.59446	0.030558	0.55584	0.37235	0.3715	0.40017	0.54336	0.078901	1.044	0.81298	0.033124	2.8398	0.86692	0.034149	2.0225	0.98809	0.0061957	3.522	0.45345	0.5153	1.2235
PRDX1	NO	NO	0.99547	0.00059717	2.8781	0.99977	2.69e-05	4.6791	0.99949	3.8e-05	76.7156	0.99912	0.00012987	171.115	0.94048	0.010654	1.9858	0.98988	0.0024341	4.3604	0.56661	0.035988	1.8088	0.97447	0.0061671	6.6037	0.67983	0.042933	1.564	0.62929	0.059417	1.2744	0.95752	0.015527	1.9628	0.37892	0.40542	1.14	0.29313	0.44822	0.94361	0.46851	0.44882	0.87407
CKAP4	NO	NO	0.99981	1.74e-05	31.7552	0.99101	0.0022611	10.5311	1	8.37e-08	44.4446	0.99998	7.1e-07	23.6896	0.9997	2.85e-05	43.0739	0.9991	0.00015027	23.4572	0.99986	1.46e-05	9.1475	0.99963	4.71e-05	6.708	0.722	0.038527	1.7516	0.74172	0.043801	1.8888	0.86963	0.0244	1.9531	0.35683	0.44915	1.0898	0.83042	0.043668	1.1502	0.55191	0.13332	0.88325
KHDRBS1	NO	NO	0.21552	0.096281	1.0648	0.89086	0.023454	0.65115	0.24378	0.095612	0.62003	0.32414	0.14039	0.59608	0.22953	0.085124	0.5358	0.26572	0.13297	0.57554	0.21745	0.10874	1.0292	0.20378	0.13633	0.97852	0.95426	0.021202	1.4572	0.98556	0.0087705	1.7919	0.98172	0.0093448	1.5642	0.38595	0.39429	0.92692	0.29521	0.44286	1.0201	0.4487	0.5596	1.0061
BAX	NO	NO	0.99456	0.0012816	58.1261	0.99456	0.0018454	157.747	1	5e-11	50.9809	1	5e-11	171.25	1	5e-11	37.1706	1	5e-11	199.626	1	5e-11	65.0596	1	5e-11	233.55	0.95143	0.022155	1.0856	0.94177	0.023784	1.2655	0.97387	0.011153	1.4805	0.95059	0.023553	0.87707	0.97143	0.01471	0.63948	0.96224	0.025455	1.1193
DHX9	NO	NO	0.21312	0.097048	0.71406	0.86483	0.025515	0.32042	0.98474	0.00338	2.2824	0.83205	0.02596	0.982	0.90529	0.013951	1.393	0.871	0.023723	0.59131	0.59586	0.03298	0.25245	0.56569	0.033669	0.2724	0.44149	0.2972	1.3578	0.36335	0.29656	1.5144	0.8076	0.033632	1.8864	0.57469	0.12262	1.4161	0.86787	0.035618	1.601	0.54151	0.15242	0.7845
DSC1	YES	NO	0.5	0.071782	1	0.5	0.13162	1	0.5	0.078945	1	0.5	0.12212	1	0.5	0.068139	1	0.5	0.10146	1	0.5	0.066157	1	0.97011	0.0082289	5.7904	0.5	0.26687	1	0.5	0.248	1	0.98855	0.0099292	5.7904	0.5	0.29905	1	0.5	0.26176	1	0.5	0.37339	1
SSRP1	NO	NO	0.98798	0.0027474	0.017693	0.98798	0.0042139	0.017693	0.5	0.078945	1	0.5	0.12212	1	0.97963	0.0045083	0.013773	0.97963	0.0066497	0.013773	0.9681	0.0085579	0.041926	0.98145	0.0055052	0.041926	0.5	0.26687	1	0.5	0.248	1	0.5	0.22144	1	0.5	0.29905	1	0.5	0.26176	1	0.5	0.37339	1
SPIRE1	YES	NO	1	5e-11	48.6891	0.5	0.13162	1	0.99898	9.94e-05	11.4104	0.98154	0.0048985	5.3879	1	5e-11	61.0293	0.9681	0.011375	12.8869	1	5e-11	53.0731	0.99307	0.0020585	21.9409	0.97095	0.010133	23.2464	0.98061	0.011934	12.8869	0.99377	0.0035434	21.9409	0.33241	0.57203	1.0111	0.77851	0.051637	1.2535	0.48065	0.4133	1.09
NSUN2	NO	NO	0.9646	0.0074892	1.7099	0.97963	0.0067752	0.039791	0.89798	0.014451	1.3219	0.98798	0.0042337	0.022065	0.98871	0.0018927	2.1032	0.9815	0.0049181	0.51973	0.81294	0.023453	0.74628	0.99991	9.56e-06	0.069576	0.5	0.26687	1	0.98768	0.0080195	13.2744	0.97305	0.013459	4.82	0.96748	0.019088	1.3941	0.83564	0.041881	1.25	0.55518	0.12718	1.2031
AHNAK	NO	NO	0.45681	0.07327	0.45152	0.95615	0.012792	0.65087	0.966	0.006899	0.19956	0.9925	0.0018974	0.5786	0.51201	0.030934	0.44781	0.96676	0.01154	0.3625	0.96556	0.0089648	0.31915	0.99271	0.0021332	0.4532	0.99285	0.0045362	0.86586	0.99438	0.0035953	0.57736	0.99153	0.0043313	0.82558	0.989	0.0062555	0.43049	0.31432	0.40135	1.0281	0.48796	0.39746	0.83809
FCHO2	NO	NO	1	5e-11	90.8121	0.94904	0.01745	9.1964	0.99456	0.0011672	66.0766	0.9681	0.010385	63.489	0.98491	0.0032862	54.0564	0.94904	0.017735	13.2304	0.99456	0.0014669	64.837	0.97011	0.0082289	14.9789	0.96529	0.019477	6.9037	0.52639	0.084716	1.4386	0.54078	0.069849	1.6288	0.95011	0.023653	0.72762	0.96594	0.017412	0.59526	0.96573	0.023024	0.71397
CGNL1	YES	YES	0.99971	2.39e-05	11.5592	0.93828	0.018653	2.0539	1	5e-11	790.429	1	5e-11	63.7088	0.99777	0.00028654	14.9912	0.96658	0.011643	1.9074	1	5e-11	446.415	1	5e-11	112.106	0.96521	0.010193	1.2477	0.97804	0.01297	2.4791	0.98451	0.00997	2.1956	0.98418	0.0099745	2.7507	0.98581	0.0074098	3.4621	0.54893	0.1394	1.5535
BST2	NO	NO	0.99457	0.00076998	0.71587	0.98368	0.0046395	0.22157	0.95819	0.0078426	0.12581	0.99724	0.00048194	0.016025	0.99132	0.0015968	0.32154	0.99733	0.00049697	0.052403	0.98576	0.0037127	4.0083	0.98713	0.00359	0.80069	0.97033	0.016213	0.28875	0.97224	0.014842	0.29362	0.33832	0.26031	0.74229	0.9649	0.020005	0.70164	0.5912	0.10723	0.55762	0.45326	0.51629	1.1501
TWF1	NO	NO	0.98798	0.0027474	0.03554	0.98798	0.0042139	0.03554	0.51812	0.027299	0.66332	0.9681	0.010385	0.057044	0.91986	0.013082	0.78916	0.9681	0.011375	0.063067	0.9956	0.0007523	0.040912	0.99687	0.00091801	0.011849	0.5	0.26687	1	0.5	0.248	1	0.5	0.22144	1	0.98061	0.011554	11.6283	0.98378	0.0085895	12.5131	0.96877	0.021123	3.4529
ASPH	NO	NO	0.92973	0.011935	1.8229	0.95111	0.01323	0.65885	0.98669	0.0031174	1.4811	0.98302	0.0047928	1.5182	0.90973	0.013592	1.5982	0.8982	0.02218	1.4801	0.61125	0.032159	0.72974	0.6032	0.029285	0.72882	0.98942	0.0068854	3.0275	0.98915	0.0065675	2.6936	0.99271	0.0037898	2.498	0.36965	0.42248	1.0675	0.31734	0.39906	1.0513	0.46091	0.47701	0.90398
TFCP2;UBP1	YES	NO	1	5e-11	115.192	0.5	0.13162	1	0.98798	0.002963	62.8369	0.94904	0.015145	7.5267	1	5e-11	90.8542	0.94904	0.017735	11.8028	0.99456	0.0014669	64.4564	0.97011	0.0082289	8.973	0.96877	0.018981	7.5267	0.96877	0.018735	11.8028	0.98513	0.0099637	8.973	0.96592	0.010163	0.5455	0.84292	0.039263	0.78872	0.97692	0.010039	0.55956
ILF2	NO	NO	0.98686	0.0028622	0.20746	0.95879	0.012399	0.99015	0.95396	0.0084663	0.91271	0.90896	0.019016	1.367	0.9681	0.0066221	0.045888	0.69165	0.030861	0.55309	0.99283	0.0016478	0.19871	0.99307	0.0020585	0.017888	0.98335	0.010321	0.40823	0.98934	0.0063197	0.33443	0.99719	0.0018257	0.027747	0.98601	0.0080988	1.3008	0.96877	0.016889	0.13243	0.98142	0.012421	1.4712
ILF3	NO	NO	0.99835	0.00018384	0.57859	0.30566	0.15915	0.80605	0.91412	0.013387	0.64369	0.20048	0.1798	1.0202	0.87544	0.016271	0.29897	0.59888	0.035902	0.47697	0.98918	0.0021846	0.31734	0.94404	0.010682	0.44937	0.98173	0.011196	1.9846	0.98745	0.0081967	2.0755	0.99301	0.0037364	1.0976	0.98191	0.0098354	1.7444	0.99499	0.0031409	1.8124	0.47452	0.42437	1.0798
MYO1E	NO	NO	0.99987	1.18e-05	19.2359	0.21894	0.18829	1.1526	0.99904	8.93e-05	10.2997	0.22064	0.16392	2.4057	0.99994	4.86e-06	55.187	0.99332	0.0018528	10.893	0.98535	0.0037322	3.9164	0.20297	0.13711	1.007	0.49483	0.27088	4.4522	0.88941	0.026335	5.0343	0.89388	0.021651	4.8397	0.40233	0.37521	1.1422	0.93457	0.024957	1.5283	0.48388	0.40863	1.1279
FLII	NO	NO	0.99995	3.11e-06	15.2059	0.3055	0.15985	0.82138	0.99999	3.42e-07	26.8821	0.34599	0.13775	3.0832	0.99998	1.09e-06	31.3073	0.99397	0.0017684	4.0614	0.99996	2.84e-06	8.8178	0.72608	0.023826	2.4153	0.49644	0.26937	2.5008	0.89052	0.026178	3.5648	0.9295	0.018725	4.7367	0.38752	0.38986	1.1778	0.83242	0.043067	1.4843	0.45089	0.53406	0.93411
FLII	YES	NO	1	5e-11	82.9947	0.5	0.13162	1	1	5e-11	99.3768	0.9681	0.010385	13.3138	1	5e-11	118.833	0.97963	0.0066497	30.2903	1	5e-11	100.569	0.99307	0.0020585	41.354	0.98061	0.01318	13.3138	0.96468	0.010175	30.2903	0.99377	0.0035434	41.354	0.66042	0.084744	1.1974	0.79498	0.048995	1.4318	0.6039	0.073725	1.2118
TARDBP	NO	NO	0.98503	0.0030965	1.6349	0.88676	0.024039	1.2641	0.99456	0.0011672	24.9484	0.99456	0.0016682	56.7414	1	5e-11	31.1236	0.98798	0.0039024	44.0008	0.89337	0.01753	1.1925	0.95054	0.010258	0.43878	0.97826	0.013558	1.9921	0.95334	0.021683	1.5448	0.96933	0.013998	0.48896	0.96273	0.020635	0.67726	0.36685	0.34412	0.84489	0.45216	0.52357	1.0275
HNRNPA0	NO	NO	0.98404	0.0032162	0.47243	0.99864	0.00024803	0.083346	0.87834	0.015897	0.5924	0.9879	0.0042511	0.16421	0.94816	0.01028	0.50103	1	5e-11	0.0088055	0.99976	3.09e-05	0.30065	0.99991	9.03e-06	0.059793	0.51891	0.089092	1.3827	0.96877	0.018735	0.08025	0.51377	0.076679	0.6329	0.94216	0.026934	0.87997	0.93722	0.024728	0.80557	0.98737	0.0093642	0.56142
CBX3	NO	NO	0.99456	0.0012816	0.013817	0.72723	0.031435	1.597	0.97963	0.0046814	0.026733	0.99388	0.0017064	0.81839	0.9681	0.0066221	0.022738	0.9081	0.02142	1.914	0.94904	0.01189	0.10807	0.97207	0.0063764	5.8116	0.99259	0.0054575	0.26487	0.97358	0.014407	0.7283	0.97709	0.010046	0.46525	0.5	0.29905	1	0.5	0.26176	1	0.5	0.37339	1
MMRN1	NO	NO	0.99999	6.82e-07	7.1694	0.92144	0.019972	0.58071	0.98782	0.0029924	4.8397	0.20087	0.1782	1.2117	0.94976	0.0086709	3.1672	0.26976	0.13154	0.58032	0.94244	0.012541	2.6677	0.20442	0.13477	0.8297	0.97022	0.016254	2.6955	0.97642	0.013344	2.8645	0.98853	0.0064651	2.862	0.40406	0.37231	0.87203	0.49453	0.2646	1.2663	0.56222	0.11264	0.74535
SRSF9	NO	NO	1	5e-11	0.014294	1	5e-11	0.014294	0.99456	0.0011672	0.020459	0.99456	0.0016682	0.020459	1	5e-11	0.011872	1	5e-11	0.011872	1	5e-11	0.013985	1	5e-11	0.013985	0.5	0.26687	1	0.5	0.248	1	0.5	0.22144	1	0.5	0.29905	1	0.5	0.26176	1	0.5	0.37339	1
SRSF5	NO	NO	1	5e-11	95.2389	0.94904	0.01745	15.3033	0.93591	0.011241	1.3487	0.85124	0.025116	0.78704	0.88911	0.014659	0.7691	0.94153	0.018678	0.96744	0.99853	0.00026865	0.66581	0.99931	0.00011863	0.51494	0.98533	0.0092182	3.4839	0.98926	0.0064042	5.0682	0.99005	0.0051092	4.2635	0.95881	0.021417	0.95931	0.96306	0.018071	0.64742	0.96583	0.022928	0.88579
SRSF6	NO	NO	0.99554	0.00056929	0.37524	0.99456	0.0018454	0.0042196	0.22189	0.097107	0.86768	0.99763	0.00043758	0.14744	0.51778	0.029958	0.61832	0.99919	0.00012978	0.10542	0.99798	0.00034711	0.48872	0.99984	1.94e-05	0.059294	0.98061	0.01318	33.4217	0.98061	0.011934	29.3053	0.97305	0.013459	13.0387	0.68823	0.074173	2.2118	0.64929	0.084241	1.9329	0.97379	0.016813	1.2085
TRIM28	NO	NO	1	5e-11	33.6593	0.94904	0.01745	6.7225	0.94904	0.0099993	6.262	0.94904	0.015145	8.8261	0.98491	0.0032862	18.7075	0.5	0.10146	1	0.94904	0.01189	6.237	0.97011	0.0082289	8.5473	0.51891	0.087616	1.3129	0.96877	0.018735	0.14875	0.54078	0.070452	1.2714	0.9738	0.010081	0.18604	0.97601	0.011791	0.55579	0.99651	0.0033894	0.1853
G3BP1	NO	NO	0.99997	1.58e-06	44.9957	0.94205	0.018111	3.884	0.99962	2.65e-05	393.176	0.99383	0.0017331	88.1103	0.99991	6.76e-06	75.4369	0.9993	9e-05	17.8777	0.99561	0.00074214	11.2891	0.98695	0.0036229	4.5812	0.54929	0.069074	2.9541	0.83547	0.031404	3.2359	0.90988	0.019833	4.8108	0.38185	0.39726	1.1379	0.96403	0.010173	1.1786	0.45608	0.49627	1.0233
EIF3I	NO	NO	0.99686	0.00035342	7.9315	0.94904	0.01745	0.10962	1	5e-11	75.058	0.9681	0.010385	29.2749	1	5e-11	71.8658	0.94904	0.017735	9.9733	0.96267	0.0092931	2.6317	0.94699	0.010573	1.7204	0.98061	0.01318	29.2749	0.96877	0.018735	9.9733	0.99377	0.0035434	52.5824	0.34872	0.47125	1.0374	0.29014	0.47708	0.99329	0.53077	0.16827	1.1117
SNTB2	NO	NO	1	5e-11	150.607	0.9681	0.011372	22.9405	1	5e-11	103.153	0.9681	0.010385	20.8944	0.99567	0.00044133	39.6575	0.89302	0.022482	1.9813	0.98374	0.0041222	3.9319	0.92428	0.012265	1.5378	0.44567	0.29551	0.91081	0.44395	0.26061	0.78802	0.97118	0.013797	2.3126	0.5802	0.11867	0.68492	0.63139	0.088398	2.4025	0.46028	0.4807	0.90066
PDAP1	NO	NO	0.9739	0.005323	1.272	0.90881	0.021483	0.52414	0.96898	0.0055577	3.1967	0.44431	0.12884	0.43479	1	5e-11	45.1835	0.94904	0.017735	5.8985	0.98109	0.0046347	0.93589	0.47146	0.083903	0.25698	0.51523	0.092779	0.33923	0.52008	0.091884	0.3866	0.51377	0.074771	0.40994	0.96787	0.018767	1.0277	0.38625	0.32629	1.2203	0.9779	0.015607	0.61519
PICALM	NO	NO	0.99914	8.73e-05	12.9053	0.94904	0.01745	0.17715	0.98938	0.0016365	7.8038	0.44431	0.12884	0.50696	1	5e-11	163.143	0.97963	0.0066497	13.1728	0.94912	0.0104	1.1674	0.3144	0.10193	0.81939	0.96877	0.018981	4.8529	0.9699	0.01012	13.1728	0.99719	0.0018257	31.288	0.33254	0.56868	1.0254	0.84113	0.040414	2.2394	0.97907	0.014906	0.61191
TUBB3	NO	NO	1	5e-11	60.787	0.98798	0.0042139	117.244	1	5e-11	80.0385	1	5e-11	180.939	1	5e-11	33.4199	0.98798	0.0039024	104.23	1	5e-11	56.8344	1	5e-11	169.662	0.97122	0.015898	1.5433	0.37318	0.29156	0.88901	0.96483	0.014679	1.4471	0.39333	0.38396	1.3167	0.95164	0.021571	0.54979	0.46034	0.48018	0.93498
CAMK2G	NO	NO	0.98798	0.0027474	0.013791	0.98798	0.0042139	0.013791	0.91579	0.013139	0.33429	0.94904	0.015145	0.040044	0.99566	0.00045872	0.06884	0.98798	0.0039024	0.014021	1	5e-11	0.0079784	1	5e-11	0.0079784	0.5	0.26687	1	0.5	0.248	1	0.5	0.22144	1	0.98061	0.011554	8.3481	0.97185	0.014464	4.9097	0.5	0.37339	1
PWP1	NO	NO	0.5	0.071782	1	0.5	0.13162	1	0.5	0.078945	1	0.5	0.12212	1	0.5	0.068139	1	0.5	0.10146	1	0.5	0.066157	1	0.5	0.079394	1	0.5	0.26687	1	0.5	0.248	1	0.5	0.22144	1	0.5	0.29905	1	0.5	0.26176	1	0.5	0.37339	1
MOGS	NO	NO	0.98846	0.0020264	7.2011	0.94904	0.01745	0.1384	0.98798	0.002963	23.5186	0.94904	0.015145	17.4397	0.99335	0.0013459	25.1571	0.94904	0.017735	16.8524	0.96839	0.0068202	4.0885	0.5871	0.031427	1.4694	0.96877	0.018981	17.4397	0.96877	0.018735	16.8524	0.97305	0.013459	10.9367	0.97695	0.010048	0.452	0.97124	0.010097	0.48349	0.97913	0.014796	0.58485
SHROOM2	YES	NO	0.97579	0.0051788	2.0225	0.98404	0.0046108	0.3418	0.95955	0.0075874	1.8207	0.97488	0.0068058	0.13448	0.93527	0.011387	2.6753	0.85306	0.025099	0.18692	1	5e-11	229.668	0.99687	0.00091801	67.2101	0.71294	0.039929	0.56462	0.42647	0.26559	1.2491	0.98259	0.0090918	2.3869	0.35555	0.4521	1.2918	0.91609	0.029033	3.0214	0.49426	0.38066	1.3784
SPTAN1	NO	YES	0.99854	0.00017213	4.63	0.29002	0.16478	1.5786	0.99858	0.00015901	19.7776	0.22011	0.1647	0.99452	0.99997	1.38e-06	50.7332	0.94803	0.017958	2.4004	0.98654	0.0036024	5.9981	0.85846	0.016255	3.733	0.44302	0.29663	0.60541	0.4279	0.26447	1.2376	0.83666	0.02895	3.3961	0.98295	0.009987	4.1048	0.99262	0.0044858	8.9185	0.56816	0.10525	1.8604
CIRBP	NO	NO	0.99276	0.0014876	1.1288	0.93889	0.018469	0.57122	0.97563	0.0051009	1.0074	0.99634	0.00064192	0.30503	0.88208	0.015212	1.3882	0.96494	0.012027	0.28533	0.93468	0.013501	1.8416	0.98813	0.0034799	0.99204	0.55558	0.066206	0.59831	0.59188	0.070458	0.55441	0.99089	0.0047844	1.1563	0.33621	0.52949	0.99992	0.8445	0.038976	1.365	0.45195	0.52502	1.0862
HNRNPD	NO	NO	0.24643	0.09028	0.67103	0.50503	0.045651	0.54069	0.98555	0.0032714	0.83761	0.9986	0.00025811	0.65008	0.18785	0.098178	0.72383	0.47997	0.10195	0.48588	0.31388	0.087637	0.72789	0.46687	0.085432	0.645	0.50959	0.09646	1.2162	0.33931	0.3076	0.9411	0.30361	0.28512	0.96276	0.68543	0.075468	1.2627	0.34469	0.36462	1.1297	0.50848	0.21402	0.87544
EIF3A	NO	NO	0.99991	8.19e-06	7.9943	0.98137	0.0048527	2.2239	0.99905	8.44e-05	37.0686	0.98817	0.0024135	10.2851	0.99995	3.66e-06	13.1898	0.94579	0.018189	2.9394	0.99944	7.45e-05	6.0519	0.32159	0.099924	1.4512	0.95069	0.022325	1.2275	0.94073	0.024056	1.365	0.95619	0.015852	1.0252	0.41895	0.36026	1.2307	0.83686	0.041586	1.7039	0.4562	0.49575	1.1894
DPYSL3	NO	NO	0.17297	0.12076	0.89385	0.92084	0.020136	0.75694	0.8815	0.015546	1.407	0.88335	0.022207	1.4753	0.95292	0.0085714	1.0542	0.88723	0.022904	1.6331	0.98263	0.004212	0.6431	0.97537	0.0061108	1.0531	0.41025	0.32081	1.0805	0.40928	0.27302	1.2454	0.87744	0.02369	1.974	0.9418	0.027041	0.87261	0.95098	0.021829	0.68082	0.4475	0.58517	1.0209
DYNC1H1	NO	NO	0.23568	0.093249	0.65691	0.90607	0.021678	1.266	0.99605	0.00040034	0.6359	0.99561	0.00073329	1.4999	0.92423	0.012407	0.91231	0.98289	0.0046577	2.471	0.98145	0.0045156	0.65771	0.84653	0.01719	1.9269	0.95782	0.020587	1.288	0.94104	0.02392	1.115	0.95567	0.015907	1.4988	0.34653	0.47929	1.0524	0.36865	0.34268	0.79339	0.45022	0.54013	0.98593
CTTN	NO	YES	0.99859	0.00016141	5.2846	0.23212	0.18042	1.2879	0.97734	0.0049686	5.7968	0.20137	0.1758	0.76262	0.9996	4.04e-05	16.4394	0.81969	0.027612	2.8774	0.64999	0.029837	2.2289	0.22754	0.12165	0.87893	0.41197	0.31963	1.3284	0.49597	0.24942	1.6834	0.78403	0.035543	1.9245	0.98422	0.0099741	2.4608	0.98078	0.0099992	2.3439	0.4483	0.56485	1.1894
FLOT2	NO	NO	0.99944	6.02e-05	0.030204	0.99655	0.00056025	0.075252	0.97897	0.0047274	0.056058	1	5e-11	0.00038196	0.99876	0.00014316	0.041127	0.9974	0.00047769	0.021178	0.99984	1.67e-05	0.052153	0.99982	2.29e-05	0.019967	0.98061	0.01318	0.0074896	0.96118	0.020105	0.36687	0.96252	0.014941	0.11047	0.97976	0.011959	2.7386	0.95875	0.019505	1.7751	0.98068	0.012751	0.71889
TRIM25	NO	NO	0.99816	0.00020155	5.8682	0.87347	0.024808	1.2683	0.99736	0.00026509	4.6055	0.2358	0.15536	1.1741	0.99999	4.06e-07	13.7621	0.99043	0.0023053	2.7782	0.98494	0.0038513	3.9222	0.49951	0.079875	1.5878	0.94934	0.022902	1.0191	0.95696	0.020841	1.4391	0.98103	0.0094788	1.9236	0.40345	0.37304	0.86399	0.81104	0.04585	1.5408	0.44803	0.56875	1.027
CAPRIN1	NO	NO	0.99609	0.00049987	18.0526	0.98076	0.0049537	2.0461	0.99991	7.12e-06	40.6615	0.93499	0.016149	8.9609	0.99864	0.00015534	19.8336	0.98476	0.004399	4.3306	0.98935	0.00213	9.5427	0.73384	0.02354	2.8582	0.97101	0.016054	2.0747	0.96716	0.010149	2.2595	0.99089	0.0047585	2.8353	0.33245	0.57136	1.067	0.92194	0.028184	1.1729	0.46594	0.45871	1.0729
NEDD9	NO	NO	0.99762	0.00026247	112.548	0.99927	0.00010769	1621.77	0.98798	0.002963	90.2923	1	5e-11	3524.74	0.97325	0.0054362	10.105	1	5e-11	2663.76	0.99839	0.00028639	11.3064	0.99997	2.29e-06	533.64	0.40958	0.3214	1.1003	0.42444	0.26616	0.83154	0.48678	0.2252	1.3715	0.96564	0.019806	0.40615	0.97853	0.010022	0.045454	0.50949	0.21215	0.41873
PDIA5	NO	NO	0.9681	0.0071417	0.059212	0.9681	0.011372	0.059212	0.5	0.078945	1	0.5	0.12212	1	0.93812	0.010774	0.6246	0.94904	0.017735	0.11919	0.99456	0.0014669	0.032466	0.99687	0.00091801	0.032466	0.5	0.26687	1	0.5	0.248	1	0.5	0.22144	1	0.5	0.29905	1	0.98378	0.0085895	5.2403	0.5	0.37339	1
ITPR2	NO	NO	0.55253	0.031297	0.32072	0.92531	0.019413	0.16614	0.20019	0.10018	1.4008	0.98895	0.0023132	0.1955	0.19166	0.094269	0.75714	0.9986	0.00020581	0.090759	0.99743	0.00044395	0.13202	0.99996	3.1e-06	0.04806	0.95159	0.021986	0.67569	0.96494	0.019574	0.57295	0.94315	0.01782	0.79134	0.58146	0.11709	2.5079	0.80935	0.046529	2.4759	0.45536	0.50337	1.1261
ITPR3	NO	NO	0.55662	0.030387	0.70778	0.9997	4.58e-05	0.07158	0.94242	0.010586	2.1341	0.99878	0.00020991	0.20152	0.18092	0.099756	1.1132	0.9995	7.99e-05	0.048201	0.97731	0.0058824	0.17628	0.99905	0.00017386	0.10706	0.97345	0.014941	2.2702	0.96414	0.019719	0.99524	0.98062	0.0095619	3.6383	0.8289	0.039388	2.4315	0.69363	0.072667	2.3246	0.62127	0.06322	0.60589
CLINT1	NO	NO	0.99245	0.0015224	0.84561	0.99475	0.00093954	0.5329	0.99558	0.00047117	3.0598	0.93498	0.016216	1.3088	0.98724	0.0025581	10.0789	0.97151	0.0077438	3.3793	0.85565	0.020265	1.1792	0.89337	0.014996	0.96382	0.38535	0.34477	0.95911	0.36856	0.29404	1.2878	0.9622	0.015077	1.569	0.96611	0.019609	1.4131	0.97892	0.010018	2.4206	0.96234	0.025276	1.2098
KANK1	YES	NO	0.96503	0.007416	5.8725	0.97963	0.0067752	0.10136	0.97302	0.0053023	0.72671	0.9681	0.010385	0.11947	0.92977	0.011916	1.2911	0.9681	0.011375	0.038604	1	5e-11	50.3791	0.97011	0.0082289	2.7731	0.5	0.26687	1	0.5	0.248	1	0.98574	0.0099575	2.7731	0.99332	0.0030823	0.10499	0.89029	0.032003	0.57728	0.96459	0.023516	0.86959
RRP1B	NO	NO	1	5e-11	0.004392	1	5e-11	0.004392	0.9993	6.75e-05	0.059725	0.99456	0.0016682	0.0059604	0.99731	0.00032714	0.057923	0.9873	0.0040631	0.11901	1	5e-11	0.0039404	1	5e-11	0.0039404	0.5	0.26687	1	0.96877	0.018735	24.3439	0.5	0.22144	1	0.96877	0.01864	10.0203	0.97185	0.014464	11.8481	0.5	0.37339	1
PDCD11	NO	NO	0.5	0.071782	1	0.5	0.13162	1	0.5	0.078945	1	0.5	0.12212	1	0.5	0.068139	1	0.5	0.10146	1	0.5	0.066157	1	0.5	0.079394	1	0.5	0.26687	1	0.5	0.248	1	0.5	0.22144	1	0.5	0.29905	1	0.5	0.26176	1	0.5	0.37339	1
USP10	YES	NO	0.99992	6.34e-06	15.9898	0.46998	0.13413	0.64154	1	5e-11	462.031	0.97963	0.0063764	88.9127	0.99942	6.26e-05	63.7403	0.95746	0.01246	5.5621	1	5e-11	410.713	0.98822	0.0034649	100.836	0.98277	0.010575	5.1765	0.59792	0.068203	2.8666	0.99138	0.0044136	5.8707	0.33239	0.57404	1.0792	0.95048	0.021916	1.318	0.46042	0.47965	0.95938
MVP	NO	NO	0.99997	2.17e-06	4.7193	0.22055	0.18592	0.96928	0.99987	1.06e-05	16.6282	0.98917	0.0022657	12.5714	0.97477	0.0049384	3.2474	0.96664	0.011575	3.1504	0.99711	0.00053981	3.8817	0.79192	0.018722	2.4922	0.41606	0.31494	2.0769	0.61877	0.061553	2.1297	0.72945	0.041981	2.2369	0.9644	0.020209	0.56422	0.97433	0.012658	0.45087	0.69767	0.033103	0.71559
KPNB1	NO	NO	0.95842	0.0080241	2.5311	0.99297	0.0020533	3.0408	0.96574	0.0069345	3.1611	0.99239	0.0019139	9.9986	0.97674	0.0048277	1.0267	0.98759	0.0039823	3.6398	0.98496	0.0038313	1.8092	0.98859	0.0026356	4.8077	0.98114	0.011586	2.0126	0.97468	0.01007	1.106	0.97893	0.010027	1.7462	0.94141	0.027149	0.76443	0.98022	0.010235	0.3748	0.45522	0.50388	0.78949
NUMA1	NO	NO	1	5e-11	0.014449	1	5e-11	0.014449	0.94904	0.0099993	0.09157	0.94904	0.015145	0.09157	0.9681	0.0066221	0.035141	0.9681	0.011375	0.035141	0.98798	0.0033798	0.024243	0.99307	0.0020585	0.024243	0.5	0.26687	1	0.5	0.248	1	0.5	0.22144	1	0.5	0.29905	1	0.5	0.26176	1	0.5	0.37339	1
KARS	NO	NO	0.99456	0.0012816	736.953	0.94904	0.01745	74.358	1	5e-11	386.849	0.94904	0.015145	75.1056	1	5e-11	375.822	0.9681	0.011375	108.936	0.99929	8.65e-05	6.7183	0.98145	0.0055052	0.014989	0.51891	0.089828	1.0101	0.97485	0.013827	1.465	0.97305	0.013459	0.013448	0.98006	0.010016	0.52493	0.9784	0.010024	0.50997	0.48855	0.39508	0.6082
RRS1	NO	NO	0.5	0.071782	1	0.5	0.13162	1	0.5	0.078945	1	0.5	0.12212	1	0.5	0.068139	1	0.5	0.10146	1	0.97963	0.0056586	0.098296	0.98822	0.0034649	0.098296	0.5	0.26687	1	0.5	0.248	1	0.5	0.22144	1	0.5	0.29905	1	0.5	0.26176	1	0.5	0.37339	1
ACAP2	NO	NO	0.5	0.071782	1	0.5	0.13162	1	0.5	0.078945	1	0.94904	0.015145	24.4247	0.9681	0.0066221	0.17618	0.29556	0.12378	1.0108	0.5	0.066157	1	0.5	0.079394	1	0.96877	0.018981	24.4247	0.98061	0.011934	5.7373	0.5	0.22144	1	0.5	0.29905	1	0.5	0.26176	1	0.5	0.37339	1
EEA1	NO	NO	0.97963	0.0046739	0.054078	0.97963	0.0067752	0.054078	0.98798	0.002963	0.046265	0.98798	0.0042337	0.046265	0.98798	0.0024431	0.039227	0.98798	0.0039024	0.039227	0.5	0.066157	1	0.5	0.079394	1	0.5	0.26687	1	0.5	0.248	1	0.5	0.22144	1	0.5	0.29905	1	0.5	0.26176	1	0.5	0.37339	1
PLEC	NO	NO	0.88213	0.015539	0.25073	0.99953	7.24e-05	0.006748	0.93192	0.011566	0.13148	0.99297	0.0018338	0.017161	0.21932	0.08737	0.33229	0.85053	0.025542	0.064381	0.96965	0.0065303	0.44856	0.9883	0.0026706	0.14773	0.38266	0.35022	2.4777	0.60303	0.064836	10.1926	0.98611	0.007164	11.2658	0.67008	0.080688	0.51093	0.6151	0.098243	1.4158	0.44839	0.56398	0.92066
PLEC	NO	NO	0.5	0.071782	1	0.5	0.13162	1	0.94904	0.0099993	0.032183	0.94904	0.015145	0.032183	0.9681	0.0066221	0.057996	0.9681	0.011375	0.057996	1	5e-11	0.017204	1	5e-11	0.017204	0.5	0.26687	1	0.5	0.248	1	0.5	0.22144	1	0.5	0.29905	1	0.5	0.26176	1	0.5	0.37339	1
NONO	NO	NO	0.97818	0.0049155	0.83992	0.88707	0.02392	0.58168	0.93855	0.010875	1.6186	0.94726	0.015198	0.87774	0.80347	0.020905	0.89976	0.95111	0.013334	0.39127	0.93162	0.014219	0.44453	0.95803	0.0095231	0.41492	0.41457	0.3167	1.0641	0.95774	0.020507	0.76447	0.95103	0.016821	1.3148	0.77353	0.052598	1.3589	0.49745	0.26289	1.2175	0.96793	0.02148	0.97551
PCBP1	NO	NO	0.81637	0.020003	0.53741	0.8487	0.02692	0.80241	0.96722	0.0068287	2.4488	0.99028	0.0021967	4.4565	0.97972	0.0041865	1.8206	0.95334	0.013074	3.175	0.94235	0.012598	0.87919	0.93492	0.011479	1.4169	0.98332	0.010357	1.7672	0.37448	0.29094	1.1844	0.95629	0.015797	1.364	0.70873	0.065279	1.4498	0.30229	0.42288	1.014	0.51251	0.20654	1.2637
TOMM20	NO	NO	1	5e-11	90.0162	0.99456	0.0018454	96.6745	1	5e-11	58.8208	0.98798	0.0042337	80.657	1	5e-11	90.7548	1	5e-11	90.4202	0.99636	0.00067382	4.0458	0.99811	0.00033013	4.4475	0.95376	0.021257	0.83432	0.96396	0.019793	0.93531	0.41514	0.23585	0.78907	0.97119	0.015941	0.65345	0.29381	0.44669	1.0082	0.67309	0.036933	0.77089
KIAA0020	NO	NO	1	5e-11	0.0058455	1	5e-11	0.0058455	0.98798	0.002963	0.0087522	0.98798	0.0042337	0.0087522	1	5e-11	0.0055755	1	5e-11	0.0055755	1	5e-11	0.0057508	1	5e-11	0.0057508	0.5	0.26687	1	0.5	0.248	1	0.5	0.22144	1	0.5	0.29905	1	0.5	0.26176	1	0.5	0.37339	1
RSU1	NO	NO	0.5	0.071782	1	0.5	0.13162	1	0.97963	0.0046814	5.2265	0.5	0.12212	1	0.95397	0.0084294	2.9251	0.5	0.10146	1	0.5	0.066157	1	0.5	0.079394	1	0.5	0.26687	1	0.5	0.248	1	0.5	0.22144	1	0.98009	0.010016	5.2265	0.97185	0.014464	2.9251	0.5	0.37339	1
SAFB	NO	NO	0.5	0.071782	1	0.5	0.13162	1	0.5	0.078945	1	0.5	0.12212	1	0.5	0.068139	1	0.5	0.10146	1	0.9681	0.0085579	0.063184	0.98145	0.0055052	0.063184	0.5	0.26687	1	0.5	0.248	1	0.5	0.22144	1	0.5	0.29905	1	0.5	0.26176	1	0.5	0.37339	1
OASL	NO	NO	0.99646	0.00043571	4.1356	0.98798	0.0042139	0.0060127	0.9982	0.00019334	6.1507	0.9681	0.010385	0.01332	0.99935	7.5e-05	6.4662	0.96241	0.012287	0.13803	0.98726	0.0034968	2.2249	0.99873	0.00023292	0.063528	0.5	0.26687	1	0.96877	0.018735	17.1102	0.9833	0.0089443	15.4061	0.59896	0.11004	0.67132	0.40744	0.30967	1.1653	0.49169	0.38971	0.78445
TRIP4	YES	NO	0.97161	0.0055123	3.3118	0.9681	0.011372	0.048691	0.96324	0.0072665	3.6339	0.94904	0.015145	0.074567	1	5e-11	61.059	0.94904	0.017735	2.0128	0.99456	0.0014669	43.2446	0.97011	0.0082289	10.859	0.5	0.26687	1	0.96877	0.018735	2.0128	0.98882	0.0099265	10.859	0.96292	0.020563	0.71648	0.37878	0.33124	0.89769	0.98048	0.013927	0.63578
PTPN14	YES	NO	0.98798	0.0027474	41.7967	0.5	0.13162	1	0.99456	0.0011672	27.8842	0.5	0.12212	1	1	5e-11	40.7886	0.5	0.10146	1	0.94904	0.01189	5.1296	0.97011	0.0082289	12.0322	0.5	0.26687	1	0.5	0.248	1	0.98555	0.0099594	12.0322	0.96312	0.010193	0.66714	0.9753	0.012192	0.97588	0.9882	0.0087131	0.12273
CALCRL	NO	NO	0.99456	0.0012816	102.952	0.99456	0.0018454	174.417	1	5e-11	103.673	0.98798	0.0042337	121.534	1	5e-11	71.5122	0.97963	0.0066497	67.1949	1	5e-11	99.9697	0.99687	0.00091801	188.69	0.95442	0.021148	0.6968	0.98138	0.010007	0.38525	0.35276	0.25239	1.0818	0.95377	0.022986	1.007	0.97735	0.010034	0.69462	0.96782	0.021582	0.97104
DBN1	NO	NO	0.99998	1.17e-06	13.4298	0.24778	0.17504	2.0007	0.99844	0.00016594	13.6024	0.35332	0.13646	1.7916	0.99948	5.22e-05	46.9066	0.99438	0.0017012	14.6174	0.9989	0.00018819	4.897	0.50505	0.039278	1.6979	0.37437	0.36363	0.90123	0.76912	0.040633	2.4119	0.76414	0.037092	2.2449	0.33703	0.52457	1.0193	0.61735	0.097007	1.153	0.45311	0.51775	0.96453
FSCN1	YES	NO	0.99856	0.00016498	15.7808	0.99953	7.52e-05	23.9077	0.99735	0.00027092	31.6795	0.99145	0.0021177	11.1122	0.98621	0.0025946	88.6465	0.98753	0.0040224	6.3216	0.99713	0.00053275	63.9677	0.99948	7.69e-05	343.825	0.46315	0.28613	1.7066	0.96558	0.019397	1.4004	0.99833	0.00072808	7.0608	0.92879	0.028554	7.3709	0.73216	0.061366	29.7504	0.52811	0.17897	1.9902
IFI16	NO	NO	0.99867	0.00015111	8.8563	0.28732	0.16621	1.6348	0.99994	3.62e-06	6.2005	0.20214	0.175	1.2907	0.99994	5.06e-06	7.6836	0.99694	0.00059921	2.6787	0.34614	0.084977	1.3188	0.34213	0.09665	0.46921	0.37139	0.37692	1.0281	0.61924	0.061014	1.4354	0.56513	0.067456	1.4562	0.36949	0.42322	0.91165	0.62499	0.090844	0.76002	0.54974	0.13738	0.75549
HNRNPUL2;hCG_2044799	NO	NO	0.99239	0.0015341	0.23378	0.98798	0.0042139	0.0066837	0.97784	0.0048696	0.49915	0.46831	0.12511	0.5861	0.9896	0.0018136	0.22057	0.95843	0.012414	0.55396	0.9999	7.15e-06	0.17362	0.42846	0.088126	0.77622	0.98768	0.0083666	49.0035	0.99673	0.002511	129.403	1	5e-11	144.656	0.96346	0.020349	1.1931	0.96279	0.018141	1.4731	0.50249	0.23052	0.92503
HLA-C;HLA-H	NO	NO	0.98798	0.0027474	75.4204	0.5	0.13162	1	0.99456	0.0011672	64.953	0.5	0.12212	1	1	5e-11	60.1642	0.5	0.10146	1	1	5e-11	86.6805	0.5	0.079394	1	0.5	0.26687	1	0.5	0.248	1	0.5	0.22144	1	0.96699	0.019283	0.86121	0.96125	0.010202	0.79772	0.97985	0.014225	1.1493
SMU1	NO	NO	0.98798	0.0027474	0.052971	0.98798	0.0042139	0.052971	0.9681	0.0066954	0.13642	0.9681	0.010385	0.13642	0.9681	0.0066221	0.12118	0.9681	0.011375	0.12118	0.9681	0.0085579	0.1015	0.98145	0.0055052	0.1015	0.5	0.26687	1	0.5	0.248	1	0.5	0.22144	1	0.5	0.29905	1	0.5	0.26176	1	0.5	0.37339	1
LRRFIP1	NO	NO	0.99969	2.86e-05	14.4917	0.97936	0.0068625	4.5829	0.99967	2.14e-05	7.0984	0.96573	0.010599	1.381	0.99867	0.00014917	38.2212	0.99668	0.00062157	10.5944	0.99735	0.00047059	28.5851	0.99753	0.00045557	11.2693	0.96085	0.020067	0.94622	0.98013	0.012028	1.6569	0.96915	0.014033	1.4902	0.65928	0.085427	1.5381	0.85297	0.03814	1.8904	0.46051	0.47912	1.1954
LRRFIP1	NO	NO	0.99992	6.94e-06	14.842	0.96537	0.011674	1.7341	0.99993	4.86e-06	7.3607	0.54369	0.036753	0.49714	0.99989	9.24e-06	7.021	0.23296	0.14038	0.85998	0.99948	6.18e-05	9.2261	0.7423	0.022169	2.1555	0.97914	0.01347	0.68349	0.96718	0.018958	1.4563	0.97863	0.010115	2.0003	0.44656	0.33377	1.1824	0.82271	0.045512	1.3892	0.44762	0.57895	1.0003
LEPRE1	NO	NO	0.94904	0.010896	0.27913	0.94904	0.01745	0.27913	0.5	0.078945	1	0.5	0.12212	1	0.94904	0.010181	0.14801	0.94904	0.017735	0.14801	0.9681	0.0085579	0.0062508	0.98245	0.0041999	0.060408	0.5	0.26687	1	0.5	0.248	1	0.97305	0.013459	9.6641	0.5	0.29905	1	0.5	0.26176	1	0.5	0.37339	1
MAP7D1	NO	NO	0.87468	0.016388	1.2252	0.86562	0.025371	0.55076	0.96139	0.0074228	2.8609	0.67649	0.030962	1.1385	0.99941	6.71e-05	6.9296	0.97793	0.006819	3.6029	0.95164	0.010296	2.1652	0.94754	0.010413	1.9307	0.64308	0.048563	0.71962	0.97235	0.014762	0.94572	0.95169	0.016761	1.5372	0.47839	0.31165	0.81288	0.51742	0.14072	0.81769	0.63207	0.056059	0.77494
TUBB8	YES	NO	0.99456	0.0012816	92.2218	0.5	0.13162	1	0.99456	0.0011672	61.8385	0.97963	0.0063764	61.5218	1	5e-11	65.8583	0.9681	0.011375	30.5274	0.98893	0.00224	4.5461	0.98744	0.0035578	12.5955	0.98198	0.010019	61.5218	0.98061	0.011934	30.5274	0.9894	0.0062617	112.441	0.44682	0.33308	0.67054	0.96903	0.015483	0.71413	0.97876	0.015122	0.44007
ARID4B	NO	NO	0.90855	0.013819	0.047401	1	5e-11	0.0014986	0.99753	0.00024763	0.017619	0.96358	0.010905	0.18687	0.98993	0.0017233	0.014777	0.98787	0.003922	0.010459	0.99992	5.59e-06	0.011564	0.99997	1.61e-06	0.0057081	0.98768	0.0083666	157.143	0.96877	0.018735	8.2618	0.99719	0.0018257	18.9711	0.95507	0.022536	0.4684	0.97233	0.013261	0.36903	0.97229	0.017025	1.2151
FAM98B	NO	NO	0.99456	0.0012816	0.021012	0.99456	0.0018454	0.021012	0.94904	0.0099993	3.1544	0.5	0.12212	1	0.95378	0.0084762	0.23526	0.9681	0.011375	0.070303	1	5e-11	0.017639	1	5e-11	0.017639	0.5	0.26687	1	0.5	0.248	1	0.5	0.22144	1	0.96877	0.01864	3.1544	0.97185	0.014464	3.3464	0.5	0.37339	1
FNDC3B	NO	NO	0.5	0.071782	1	0.5	0.13162	1	0.5	0.078945	1	0.5	0.12212	1	0.5	0.068139	1	0.5	0.10146	1	0.97963	0.0056586	0.042567	0.98822	0.0034649	0.042567	0.5	0.26687	1	0.5	0.248	1	0.5	0.22144	1	0.5	0.29905	1	0.5	0.26176	1	0.5	0.37339	1
HSD17B12	NO	NO	0.9681	0.0071417	0.06044	0.9681	0.011372	0.06044	0.94904	0.0099993	0.093938	0.94904	0.015145	0.093938	0.9681	0.0066221	0.076577	0.9681	0.011375	0.076577	0.99456	0.0014669	0.026964	0.99687	0.00091801	0.026964	0.5	0.26687	1	0.5	0.248	1	0.5	0.22144	1	0.5	0.29905	1	0.5	0.26176	1	0.5	0.37339	1
HSP90AB2P	YES	NO	0.98061	0.0037723	8.9624	0.99291	0.00207	13.2406	0.97976	0.0040299	1.631	0.92129	0.017481	2.4917	0.99188	0.0015218	3.5183	0.9896	0.0024782	7.9389	0.97963	0.0056586	46.2459	1	5e-11	229.118	0.49857	0.26837	0.77784	0.98137	0.010002	1.0735	0.98951	0.0055277	2.6398	0.99146	0.0044794	0.75221	0.97498	0.010059	0.70287	0.96461	0.023467	0.78716
MOV10	YES	NO	1	5e-11	71.055	0.5	0.13162	1	1	5e-11	48.1238	0.9681	0.010385	19.5706	1	5e-11	45.5982	0.9681	0.011375	15.7436	1	5e-11	56.7704	0.98822	0.0034649	24.6131	0.98061	0.01318	19.5706	0.98061	0.011934	15.7436	0.9894	0.0062617	24.6131	0.83577	0.038231	0.67728	0.92697	0.027408	0.64173	0.59721	0.082102	0.79896
RRP12	NO	NO	0.5	0.071782	1	0.5	0.13162	1	0.5	0.078945	1	0.5	0.12212	1	0.94904	0.010181	0.058629	0.94904	0.017735	0.058629	0.9681	0.0085579	0.043998	0.98145	0.0055052	0.043998	0.5	0.26687	1	0.5	0.248	1	0.5	0.22144	1	0.5	0.29905	1	0.5	0.26176	1	0.5	0.37339	1
SAMD9	NO	NO	0.98998	0.0018636	5.7434	0.94904	0.01745	0.1486	0.99456	0.0011672	27.8901	0.5	0.12212	1	1	5e-11	37.0889	0.5	0.10146	1	0.96727	0.0086901	2.5714	0.98145	0.0055052	0.078558	0.5	0.26687	1	0.5	0.248	1	0.5	0.22144	1	0.97758	0.010042	0.72161	0.3351	0.37871	0.95961	0.632	0.057081	0.84691
RALY	NO	NO	0.61266	0.028692	0.15843	0.93526	0.018909	1.8005	0.97963	0.0046814	8.2969	1	5e-11	134.265	0.99335	0.0013459	13.0467	1	5e-11	125.522	0.44519	0.072319	0.20326	0.99453	0.0012094	3.5129	0.9812	0.01155	2.6003	0.97959	0.012464	2.431	0.9781	0.010035	1.0069	0.97911	0.012231	1.8261	0.96872	0.010124	2.8714	0.9677	0.021733	0.66207
EXOSC6	NO	NO	0.97963	0.0046739	0.062285	0.97963	0.0067752	0.062285	0.97963	0.0046814	0.057726	0.97963	0.0063764	0.057726	0.97963	0.0045083	0.053675	0.97963	0.0066497	0.053675	0.99952	5.58e-05	0.076744	1	5e-11	0.028349	0.5	0.26687	1	0.5	0.248	1	0.5	0.22144	1	0.5	0.29905	1	0.5	0.26176	1	0.96877	0.021123	2.7071
HP1BP3	NO	NO	0.99992	6.64e-06	0.17637	0.99947	8.14e-05	0.085101	1	5e-11	0.0064988	1	5e-11	0.0064988	0.99808	0.00023738	0.033727	0.99456	0.0016887	0.0059247	0.9997	3.81e-05	0.040907	1	5e-11	0.0050538	0.96877	0.018981	0.063231	0.96877	0.018735	0.063231	0.97305	0.013459	0.063231	0.99275	0.0037236	0.03051	0.99559	0.0028975	0.17368	0.98727	0.0096061	0.24695
SH3BGRL3	YES	YES	0.99928	8.08e-05	45.4792	0.97599	0.0072113	18.2976	0.99838	0.00017336	54.2784	0.98256	0.0048703	9.0996	1	5e-11	972.147	0.98798	0.0039024	169.694	0.96481	0.0090709	4.411	0.98779	0.0035105	3.6604	0.96149	0.020023	0.86647	0.94812	0.022447	1.1752	0.99037	0.0049209	2.79	0.98206	0.009996	2.0794	0.98175	0.0099893	2.7087	0.4583	0.48646	1.3527
FKBP15	NO	NO	0.96136	0.0076835	0.074168	0.97775	0.0070769	10.8018	0.94904	0.0099993	0.025598	0.99568	0.00071933	39.941	0.5	0.068139	1	1	5e-11	1932.53	0.5	0.066157	1	1	5e-11	1937.89	0.96929	0.0165	1.4038	0.96609	0.019293	1.7387	0.9672	0.014145	1.7436	0.96877	0.01864	0.13103	0.96877	0.016889	0.13103	0.96877	0.021123	0.13103
KPRP	NO	NO	0.98798	0.0027474	0.012682	0.98798	0.0042139	0.012682	0.98798	0.002963	0.015902	0.98798	0.0042337	0.015902	0.94904	0.010181	0.13939	0.94904	0.017735	0.13939	0.94904	0.01189	0.16408	0.97011	0.0082289	0.16408	0.5	0.26687	1	0.5	0.248	1	0.5	0.22144	1	0.5	0.29905	1	0.5	0.26176	1	0.5	0.37339	1
AGO1;AGO2;AGO3;AGO4	YES	NO	0.99456	0.0012816	47.8828	0.5	0.13162	1	0.98798	0.002963	15.2669	0.5	0.12212	1	0.98491	0.0032862	17.0368	0.5	0.10146	1	0.98798	0.0033798	23.3229	0.97011	0.0082289	3.0958	0.5	0.26687	1	0.5	0.248	1	0.98835	0.0099313	3.0958	0.96254	0.010199	0.31884	0.96366	0.010177	0.3558	0.97145	0.010095	0.48708
TPM2	NO	NO	0.99456	0.0012816	50.6191	0.94904	0.01745	8.8325	0.99456	0.0011672	63.9234	0.98798	0.0042337	21.2939	1	5e-11	59.9908	0.98798	0.0039024	31.008	0.99456	0.0014669	56.1311	0.98145	0.0055052	11.9412	0.96907	0.010152	2.4109	0.9777	0.010039	3.5107	0.97613	0.010721	1.352	0.68507	0.076113	1.2628	0.92921	0.026537	1.1851	0.49621	0.37884	1.1089
TLN1	NO	NO	0.78262	0.022938	0.64787	0.99023	0.0024194	0.14537	0.24857	0.09271	0.78818	0.96553	0.010712	0.32239	0.28714	0.077185	1.4017	0.9992	0.00011777	0.31229	0.82127	0.022373	0.88504	0.9578	0.009565	0.97345	0.96176	0.01998	1.8957	0.98155	0.0099628	2.1771	0.99301	0.0037112	6.2337	0.97239	0.014779	1.0399	0.82495	0.04458	2.1926	0.97429	0.016616	1.2717
RASIP1	NO	NO	0.99961	3.85e-05	3.8117	0.22433	0.18434	1.0007	0.99296	0.0013331	2.9451	0.90907	0.018921	1.1062	0.99996	2.79e-06	8.2376	0.90053	0.021792	1.7331	0.96187	0.0093321	2.2769	0.35469	0.094723	1.23	0.37248	0.3703	1.0583	0.33415	0.31812	1.302	0.6655	0.049914	1.6748	0.56564	0.1266	0.73975	0.75323	0.057773	1.6248	0.50165	0.23143	0.81393
PRPF38B	NO	NO	0.98798	0.0027474	0.0746	0.98798	0.0042139	0.0746	0.9681	0.0066954	0.13295	0.9681	0.010385	0.13295	0.98798	0.0024431	0.029268	0.98798	0.0039024	0.029268	1	5e-11	0.04829	1	5e-11	0.04829	0.5	0.26687	1	0.5	0.248	1	0.5	0.22144	1	0.5	0.29905	1	0.5	0.26176	1	0.5	0.37339	1
ARHGEF2	NO	NO	0.99075	0.0017902	0.521	0.33134	0.15024	0.70434	0.923	0.012281	1.4669	0.94353	0.015474	2.5774	0.86578	0.017389	1.0272	0.98466	0.0044238	2.213	0.90786	0.016328	0.52587	0.27354	0.10748	0.82028	0.42303	0.31027	1.328	0.96809	0.018828	1.7335	0.94378	0.017606	1.0842	0.33925	0.50608	1.0218	0.39501	0.31792	1.0878	0.46057	0.4786	0.9397
GLIPR2	NO	NO	1	5e-11	0.0052196	1	5e-11	0.0052196	0.99456	0.0011672	0.004395	0.99456	0.0016682	0.004395	1	5e-11	0.0048856	1	5e-11	0.0048856	0.98798	0.0033798	0.0069753	0.99307	0.0020585	0.0069753	0.5	0.26687	1	0.5	0.248	1	0.5	0.22144	1	0.5	0.29905	1	0.5	0.26176	1	0.5	0.37339	1
RNF213	NO	NO	0.95566	0.0084354	2.7701	0.91097	0.021294	0.4126	0.99531	0.0005184	0.88316	0.59639	0.034735	0.21009	0.9554	0.0078147	0.44021	0.5999	0.035474	0.067836	0.93537	0.013437	0.46843	0.99027	0.0024582	0.16133	0.96438	0.019698	1.3145	0.98488	0.0090161	1.0054	0.98746	0.0068087	1.8903	0.57908	0.11946	0.82309	0.30813	0.4098	0.97182	0.56555	0.10736	0.81752
SPECC1L	NO	NO	0.87885	0.015897	2.4171	0.98824	0.0027798	0.24432	0.99608	0.00039198	7.5798	0.30656	0.14447	2.0464	0.99945	5.8e-05	10.7006	0.4291	0.10768	2.5096	0.75705	0.025361	2.1236	0.19869	0.14181	0.81784	0.95775	0.020684	4.0937	0.986	0.0086382	4.9915	0.99539	0.0024446	4.651	0.67696	0.078704	1.5327	0.89649	0.03101	2.1513	0.48702	0.40041	1.2207
HIST2H2BD;HIST2H2BC	NO	NO	0.9681	0.0071417	0.058313	0.9681	0.011372	0.058313	0.94904	0.0099993	0.071367	0.94904	0.015145	0.071367	0.9681	0.0066221	0.042278	0.9681	0.011375	0.042278	0.5	0.066157	1	0.5	0.079394	1	0.5	0.26687	1	0.5	0.248	1	0.5	0.22144	1	0.5	0.29905	1	0.5	0.26176	1	0.5	0.37339	1
KANK3	NO	NO	0.99456	0.0012816	43.2381	0.5	0.13162	1	0.99456	0.0011672	45.3262	0.94904	0.015145	5.8301	1	5e-11	64.6954	0.9681	0.011375	17.7011	0.99128	0.0018973	4.6346	0.97011	0.0082289	0.098036	0.96877	0.018981	5.8301	0.98061	0.011934	17.7011	0.5	0.22144	1	0.35761	0.44619	1.0483	0.97581	0.01005	1.4963	0.96686	0.022235	1.0933
PPP1R18	NO	YES	0.99642	0.00045115	9.1352	0.91748	0.020305	0.79375	0.98624	0.0031673	7.5152	0.9145	0.018182	0.044975	0.99567	0.00045004	17.0703	0.98157	0.0048883	0.13312	0.98637	0.0036384	4.137	0.92341	0.012421	0.84819	0.98586	0.0088781	0.21928	0.99589	0.0027889	0.68485	0.9903	0.0050015	2.832	0.98195	0.0099972	3.1836	0.98248	0.008831	7.6304	0.45696	0.49319	1.2002
PTRF	NO	NO	1	4.54e-08	5.2365	0.99997	1.66e-06	5.7023	0.99991	7.41e-06	6.4396	0.99994	4.33e-06	7.5561	0.97899	0.0045317	4.264	0.98415	0.0045491	3.4728	0.9483	0.011941	2.1435	0.99133	0.0023061	2.4778	0.59846	0.055956	1.2382	0.33963	0.30695	1.0112	0.31098	0.27395	1.0471	0.37418	0.41062	1.1491	0.52705	0.13562	1.3521	0.45574	0.50085	0.98643
MRPL14	NO	NO	1	5e-11	87.0457	0.9681	0.011372	49.8588	1	5e-11	70.757	0.98798	0.0042337	69.3223	1	5e-11	86.8768	0.98798	0.0039024	81.3623	1	5e-11	85.3397	0.99687	0.00091801	88.4627	0.98274	0.010011	1.3904	0.97633	0.01338	1.6319	0.96278	0.010195	1.7743	0.84231	0.037854	0.81287	0.29083	0.46273	0.99806	0.45161	0.52789	0.9804
LARP1	NO	NO	0.98967	0.0019099	3.8083	0.98249	0.0047876	0.19738	0.99644	0.00032739	7.0798	0.89727	0.020849	1.5482	0.99181	0.001534	6.7042	0.85276	0.025246	1.1034	0.99441	0.0014861	5.1659	0.94691	0.010626	1.4633	0.98658	0.0087656	4.7051	0.98782	0.007041	4.5483	0.98972	0.0053466	3.9432	0.33606	0.5316	1.1152	0.5144	0.14293	1.4324	0.47301	0.42841	0.72149
POTEE;POTEI;POTEJ	NO	NO	0.5	0.071782	1	0.5	0.13162	1	0.5	0.078945	1	0.5	0.12212	1	0.5	0.068139	1	0.5	0.10146	1	0.5	0.066157	1	0.5	0.079394	1	0.5	0.26687	1	0.5	0.248	1	0.5	0.22144	1	0.5	0.29905	1	0.5	0.26176	1	0.5	0.37339	1
MPRIP	NO	YES	0.97937	0.0047207	3.9843	0.97957	0.0068042	0.19799	0.99939	5.36e-05	16.977	0.87388	0.023088	3.6654	0.99995	3.46e-06	17.1491	0.35418	0.11652	2.7701	0.34715	0.084338	1.284	0.28047	0.10605	0.33631	0.99364	0.0040919	6.7811	0.98865	0.0068758	8.0921	0.99926	0.0001519	7.6182	0.54372	0.13806	1.5608	0.98539	0.0075872	2.4895	0.57099	0.099953	1.4454
RAB11FIP1	NO	NO	0.99938	6.37e-05	133.764	0.60622	0.038431	7.4489	1	5e-11	2668.5	0.94904	0.015145	64.7417	1	5e-11	8284.25	0.97963	0.0066497	576.983	0.99456	0.0014669	5634.01	0.98822	0.0034649	706.794	0.51523	0.093515	0.12188	0.9714	0.010104	1.0862	0.98045	0.0096738	1.3306	0.97268	0.014451	0.27974	0.31524	0.40059	0.86846	0.97151	0.017325	0.59063
NA	NO	NO	0.98798	0.0027474	24.186	0.5	0.13162	1	0.99456	0.0011672	28.9705	0.5	0.12212	1	0.99335	0.0013459	33.2738	0.5	0.10146	1	0.96295	0.0092551	0.89081	0.98145	0.0055052	0.15096	0.5	0.26687	1	0.5	0.248	1	0.5	0.22144	1	0.94834	0.024457	1.1978	0.9488	0.022526	1.3757	0.98851	0.0081612	0.24399
TOM1L2	NO	NO	0.78296	0.022723	0.72611	1	5e-11	0.0042425	0.95524	0.008328	1.1581	0.91565	0.018003	0.6393	0.88179	0.015327	1.5089	0.98521	0.0043496	0.4009	0.92382	0.015257	0.57556	0.99987	1.56e-05	0.36355	0.99275	0.0054218	112.92	0.98768	0.0080195	69.8134	0.99719	0.0018257	106.055	0.48434	0.30973	1.1951	0.73192	0.061829	1.5352	0.4539	0.51235	0.98102
TUBA1A;TUBA3C;TUBA3E	NO	NO	1	5e-11	194.747	0.99456	0.0018454	220.565	1	5e-11	199.188	1	5e-11	276.348	0.99335	0.0013459	100.041	1	5e-11	243.684	0.98391	0.004038	5.5989	0.99761	0.0004421	9.6508	0.94931	0.022959	1.2529	0.94744	0.022628	1.1048	0.96224	0.015032	1.3613	0.34701	0.47783	1.0228	0.95559	0.020505	0.5137	0.4475	0.58558	0.89446
SND1	YES	YES	0.99973	2.11e-05	6.7822	0.95715	0.012691	0.39661	0.99994	3.43e-06	32.1758	0.25263	0.15232	1.1365	0.99997	1.49e-06	22.606	0.21307	0.14807	1.2081	0.99951	5.97e-05	18.6681	0.99454	0.0011986	3.1913	0.95054	0.022382	1.3924	0.95602	0.021082	1.7885	0.99395	0.0030845	3.2495	0.98485	0.0099678	2.3053	0.80379	0.04722	1.957	0.45276	0.52019	1.1116
TRMT10C	NO	NO	1	5e-11	64.617	0.5	0.13162	1	1	5e-11	71.9104	0.94904	0.015145	7.8138	0.98826	0.0019433	4.2786	0.94904	0.017735	0.067541	0.99103	0.0019277	4.3084	0.97011	0.0082289	0.075495	0.96877	0.018981	7.8138	0.5	0.248	1	0.5	0.22144	1	0.47509	0.3136	1.1129	0.29648	0.43902	0.98035	0.55721	0.12305	0.88319
ZC3HAV1	NO	NO	0.9951	0.00065528	3.4147	0.98851	0.0027528	0.13658	0.99435	0.0011936	3.1492	0.82893	0.026682	1.0972	0.99998	1.28e-06	5.0545	0.95434	0.012974	1.0885	0.25554	0.098938	1.158	0.69776	0.026222	0.33407	0.99473	0.0036962	7.5889	0.99473	0.0034153	6.0261	0.99517	0.0025777	6.6259	0.36715	0.4284	0.8712	0.37321	0.33624	1.1192	0.45602	0.49729	0.91868
NUFIP2	NO	NO	0.2062	0.10013	1.048	0.99735	0.00044524	0.088619	0.97542	0.005128	2.0233	0.9253	0.017156	0.6184	0.92191	0.012703	1.5998	0.92633	0.019876	0.45713	0.19562	0.12905	0.9976	0.99645	0.0009567	0.39843	0.98671	0.0086963	3.25	0.98484	0.0090512	3.1066	0.98961	0.0054252	4.4469	0.42206	0.35602	0.89919	0.35989	0.34991	0.91933	0.46755	0.45379	0.94153
DHX29	YES	NO	0.99395	0.0013958	3.8784	0.8739	0.024674	0.67757	0.99997	1.1e-06	20.7201	0.99189	0.0020474	4.119	0.99966	3.31e-05	13.5043	0.97417	0.0074122	3.6445	0.99876	0.00021338	2.8749	0.89733	0.014566	1.1661	0.98497	0.0099886	2.1072	0.97974	0.012279	2.57	0.99117	0.0045751	2.6942	0.64916	0.089602	1.8519	0.73942	0.05999	1.6637	0.46376	0.46469	1.1604
SRGAP1	YES	NO	1	5e-11	26.9319	0.5	0.13162	1	1	5e-11	30.2289	0.98798	0.0042337	17.7499	0.9819	0.0039028	5.0079	0.97913	0.0067047	2.3269	1	5e-11	30.2215	0.98822	0.0034649	12.516	0.99275	0.0054218	17.7499	0.98107	0.010005	18.7863	0.9894	0.0062617	12.516	0.52994	0.1489	1.1224	0.9283	0.027031	1.5012	0.57914	0.094648	1.1221
CENPV	NO	NO	0.94904	0.010896	0.12755	0.94904	0.01745	0.12755	0.5	0.078945	1	0.5	0.12212	1	0.5	0.068139	1	0.5	0.10146	1	0.97963	0.0056586	0.059606	0.98822	0.0034649	0.059606	0.5	0.26687	1	0.5	0.248	1	0.5	0.22144	1	0.5	0.29905	1	0.5	0.26176	1	0.5	0.37339	1
MTDH	NO	NO	0.9162	0.013379	1.4823	0.91731	0.020391	0.9899	0.99989	8.77e-06	3.3836	0.99582	0.00070549	3.2409	0.88819	0.014984	1.5404	0.9561	0.012782	1.5337	0.74733	0.025616	0.78539	0.93728	0.011348	0.72805	0.60331	0.055304	1.4603	0.9804	0.011996	1.5548	0.94664	0.017262	1.228	0.33958	0.50465	1.0181	0.31879	0.39678	1.0428	0.54821	0.14242	0.88462
TXNDC5	YES	NO	1	5e-11	145.552	0.97963	0.0067752	140.026	1	5e-11	110.896	1	5e-11	278.367	1	5e-11	99.4722	1	5e-11	199.849	0.9972	0.00051164	1.9769	0.99116	0.0023194	5.8982	0.98123	0.011515	1.988	0.97055	0.010113	1.4272	0.98225	0.0092168	2.5167	0.68558	0.074822	0.7619	0.86374	0.03661	0.68342	0.58575	0.091495	0.8115
LUZP1	NO	NO	0.18922	0.1072	0.78956	0.98477	0.0044736	0.10987	0.80777	0.019053	3.0036	0.91565	0.018092	0.67631	0.7054	0.023801	2.508	0.21507	0.14652	0.54275	0.59216	0.033813	0.56422	0.99265	0.002155	0.19147	0.80453	0.029514	3.671	0.99064	0.0054732	4.438	0.99586	0.002212	4.003	0.91548	0.029672	2.2687	0.99491	0.0032388	2.8536	0.63194	0.058099	1.6414
ALYREF	NO	NO	0.98365	0.0032994	0.31142	1	5e-11	0.0023944	0.19097	0.10485	0.81928	0.97499	0.0067383	0.2139	0.94753	0.01038	0.54398	0.99398	0.0017549	0.10321	0.99773	0.00039932	0.2184	1	5e-11	0.0026538	0.96877	0.018981	53.0454	0.96877	0.018735	41.6184	0.5	0.22144	1	0.96717	0.019153	1.5621	0.96011	0.018987	1.6865	0.50574	0.22598	0.63272
CAND1;CAND2	NO	NO	1	5e-11	50.1664	0.97963	0.0067752	43.8138	0.96108	0.0074631	4.0388	0.97897	0.0064315	5.8955	0.99335	0.0013459	27.8424	0.99456	0.0016887	65.1553	0.94427	0.012207	3.5102	0.98773	0.003526	4.7369	0.95905	0.020298	1.2288	0.97157	0.014966	1.4871	0.98086	0.010007	0.95661	0.94685	0.024968	0.73521	0.9762	0.011657	0.555	0.97726	0.015979	0.61911
PPFIBP1	NO	NO	0.87125	0.016641	1.3041	0.99456	0.0018454	0.008256	0.93153	0.011632	1.5756	0.93594	0.016081	0.27086	0.83036	0.019829	0.9802	0.98255	0.0047138	0.22361	0.66301	0.029122	0.77095	0.99916	0.00014933	0.13315	0.96877	0.018981	19.3927	0.98061	0.011934	29.3546	0.97305	0.013459	19.6402	0.94658	0.025172	0.71415	0.6199	0.093922	0.8146	0.97089	0.017771	0.71992
SPATS2	NO	NO	0.5	0.071782	1	0.5	0.13162	1	0.5	0.078945	1	0.5	0.12212	1	0.5	0.068139	1	0.5	0.10146	1	0.5	0.066157	1	0.5	0.079394	1	0.5	0.26687	1	0.5	0.248	1	0.5	0.22144	1	0.5	0.29905	1	0.5	0.26176	1	0.5	0.37339	1
MIB1	NO	NO	0.5	0.071782	1	0.5	0.13162	1	0.94904	0.0099993	3.5007	0.5	0.12212	1	0.95397	0.0084294	3.9215	0.5	0.10146	1	0.98798	0.0033798	0.04545	0.99307	0.0020585	0.04545	0.5	0.26687	1	0.5	0.248	1	0.5	0.22144	1	0.96877	0.01864	3.5007	0.97185	0.014464	3.9215	0.5	0.37339	1
HIST2H2AB	NO	NO	0.9681	0.0071417	0.003118	0.99144	0.0022395	0.057563	0.5	0.078945	1	0.9681	0.010385	8.2056	0.98798	0.0024431	0.0028597	0.99855	0.0002124	0.042102	0.94369	0.012318	0.084793	0.98362	0.0039623	0.24414	0.98034	0.01323	0.44447	0.95085	0.022212	0.79748	0.99305	0.0036858	1.5313	0.5	0.29905	1	0.5	0.26176	1	0.98061	0.013808	9.8184
FMNL3	YES	NO	1	5e-11	141.637	0.5	0.13162	1	1	5e-11	119.431	0.99456	0.0016682	126.752	1	5e-11	126.14	0.99456	0.0016887	84.322	0.97485	0.0061338	3.1712	0.98487	0.0038401	3.4717	0.99673	0.0031238	126.752	0.99673	0.002511	84.322	1	5e-11	143.143	0.57897	0.12024	0.84322	0.46761	0.27695	0.89059	0.48526	0.40453	0.92317
SAMD9L	NO	YES	0.94904	0.010896	5.4193	0.5	0.13162	1	0.97963	0.0046814	15.5949	0.5	0.12212	1	1	5e-11	30.4833	0.5	0.10146	1	0.98798	0.0033798	18.4978	0.5	0.079394	1	0.5	0.26687	1	0.5	0.248	1	0.5	0.22144	1	0.97596	0.013237	2.8777	0.99447	0.0033488	5.625	0.98013	0.010006	3.4133
DNAJC10	NO	NO	0.91093	0.013641	1.3638	0.99599	0.00063392	1.1815	1	5e-11	49.6915	1	5e-11	88.4045	0.9614	0.0071094	2.2967	0.98008	0.0050734	3.8733	0.99305	0.0016108	2.5789	0.98749	0.0035419	2.9234	0.9687	0.010156	1.4475	0.97603	0.010057	1.3965	0.96396	0.010182	1.2475	0.79617	0.047851	0.70488	0.59572	0.10465	0.7174	0.45481	0.50689	0.95338
PARP9	NO	NO	0.94234	0.011315	2.1152	0.9681	0.011372	0.048886	0.97963	0.0046814	24.0498	0.5	0.12212	1	0.95675	0.0075859	1.5416	0.9681	0.011375	0.029657	0.95745	0.0099013	0.29261	0.99307	0.0020585	0.026056	0.5	0.26687	1	0.5	0.248	1	0.5	0.22144	1	0.97192	0.015333	0.55584	0.90634	0.030281	1.2014	0.99272	0.0056685	0.25955
FTSJ3	NO	NO	0.9681	0.0071417	0.081439	0.9681	0.011372	0.081439	0.5	0.078945	1	0.5	0.12212	1	0.937	0.011078	0.66892	0.94904	0.017735	0.10032	0.5	0.066157	1	0.5	0.079394	1	0.5	0.26687	1	0.5	0.248	1	0.5	0.22144	1	0.5	0.29905	1	0.98378	0.0085895	6.6682	0.5	0.37339	1
LRRC47	NO	NO	0.94904	0.010896	0.10232	0.94904	0.01745	0.10232	0.94904	0.0099993	8.4886	0.5	0.12212	1	0.93762	0.010956	1.699	0.4587	0.104	0.98858	0.98022	0.0047813	0.36952	0.99307	0.0020585	0.02419	0.5	0.26687	1	0.96877	0.018735	11.8843	0.5	0.22144	1	0.96877	0.01864	8.4886	0.98378	0.0085895	20.4244	0.98768	0.0092766	15.2755
ASCC3	YES	NO	0.98134	0.0037247	3.3847	0.96985	0.0078724	0.38654	0.99946	4.24e-05	4.6208	0.91829	0.017652	1.7805	1	5e-11	183.873	0.98798	0.0039024	48.9694	0.8191	0.023088	1.0367	0.97785	0.0058769	0.24264	0.98385	0.0099563	4.1448	0.98162	0.0099194	3.8497	0.97394	0.011115	2.6928	0.79588	0.048297	1.2284	0.97004	0.015152	1.6508	0.48429	0.40688	1.3139
SYNPO	NO	NO	0.1818	0.11275	0.90361	0.99597	0.00064975	0.2953	0.96312	0.0073046	1.6721	0.99821	0.00029537	0.1321	0.20191	0.09195	1.042	0.94521	0.018332	0.48231	0.47915	0.069143	0.68675	0.98657	0.003673	0.45451	0.99005	0.0066406	0.25082	0.49751	0.24894	1.7392	0.9547	0.016239	1.5451	0.34313	0.49165	1.0375	0.46214	0.27879	1.2279	0.51396	0.20467	0.76293
SH2D3C	NO	NO	1	5e-11	2094.3	1	5e-11	8141.9	1	5e-11	2352.03	1	5e-11	9001.47	1	5e-11	1138.84	1	5e-11	7539.95	0.99996	2.6e-06	238.496	0.99997	1.82e-06	716.78	0.38966	0.33993	1.1056	0.36885	0.29342	0.92607	0.4927	0.22472	0.80502	0.33401	0.54964	1.1231	0.6658	0.078556	0.54378	0.45437	0.50938	1.0413
SERBP1	NO	NO	0.99976	1.95e-05	6.7697	0.21259	0.19383	1.0919	0.99996	1.78e-06	9.7201	0.55835	0.035732	2.1914	0.98294	0.0036995	6.0967	0.65051	0.032622	1.6335	0.89902	0.016713	2.9599	0.24476	0.11335	0.97786	0.47492	0.27868	1.5126	0.7088	0.048137	1.6601	0.84357	0.027857	2.3047	0.35053	0.46242	1.0822	0.29021	0.47408	0.99941	0.45479	0.50838	1.1253
SERBP1	NO	NO	0.60442	0.029489	1.4039	0.92527	0.01949	0.73287	0.99994	3.82e-06	4.2499	0.99973	3.48e-05	0.76537	0.99881	0.00013472	3.5284	0.99667	0.00063293	2.1747	0.99969	3.94e-05	2.7802	0.99988	1.49e-05	1.2814	0.98713	0.008594	0.29239	0.96763	0.010144	0.61563	0.95524	0.016127	0.82177	0.43435	0.34546	0.84755	0.97271	0.013191	0.52142	0.45581	0.49933	0.93074
LEMD2	NO	YES	0.9681	0.0071417	0.043999	0.9681	0.011372	0.043999	0.9206	0.01251	1.2579	0.94904	0.015145	0.10276	1	5e-11	45.37	0.5	0.10146	1	0.98798	0.0033798	21.1009	0.5	0.079394	1	0.5	0.26687	1	0.5	0.248	1	0.5	0.22144	1	0.98061	0.011554	12.241	1	5e-11	45.37	0.97076	0.010102	21.1009
FAM98A	NO	NO	1	5e-11	324.197	0.99456	0.0018454	146.268	0.99146	0.0014589	4.874	0.96397	0.010826	1.7815	0.98784	0.002475	4.8633	0.98441	0.0044984	2.154	0.9988	0.00020598	36.6732	0.99482	0.0011668	12.8005	0.50222	0.10091	0.76708	0.34652	0.30237	1.0236	0.43317	0.23246	0.7854	0.34409	0.48802	0.94687	0.31905	0.39602	1.0427	0.44769	0.57769	1.0152
GIMAP8	NO	NO	0.98798	0.0027474	0.01854	0.98798	0.0042139	0.01854	0.94904	0.0099993	0.066898	0.94904	0.015145	0.066898	0.94904	0.010181	0.071597	0.94904	0.017735	0.071597	0.97963	0.0056586	0.015505	0.98822	0.0034649	0.015505	0.5	0.26687	1	0.5	0.248	1	0.5	0.22144	1	0.5	0.29905	1	0.5	0.26176	1	0.5	0.37339	1
C3orf58	NO	NO	0.98798	0.0027474	0.044686	0.98798	0.0042139	0.044686	0.5	0.078945	1	0.5	0.12212	1	0.9681	0.0066221	0.076215	0.9681	0.011375	0.076215	0.5	0.066157	1	0.5	0.079394	1	0.5	0.26687	1	0.5	0.248	1	0.5	0.22144	1	0.5	0.29905	1	0.5	0.26176	1	0.5	0.37339	1
ABCF1	NO	NO	0.63319	0.027144	1.4601	0.99923	0.00013277	0.049442	0.98936	0.001653	2.9176	0.3108	0.14378	0.77089	0.99918	0.00011206	4.4158	0.27846	0.12869	1.0598	0.23024	0.10416	1.0746	0.61693	0.028449	0.41066	0.9846	0.0096616	9.1382	0.99299	0.0039549	10.7247	0.99639	0.0020313	14.9377	0.36255	0.43433	1.1711	0.59668	0.104	1.5132	0.51792	0.19429	1.3236
CMAS	NO	NO	0.97043	0.0056106	2.1124	0.94904	0.01745	0.08884	0.96369	0.0071905	0.34716	0.99819	0.00030918	0.26198	0.98491	0.0032862	21.3504	0.97963	0.0066497	15.7649	0.99253	0.0016866	0.11757	0.99776	0.00039612	0.2889	0.98768	0.0083666	17.4948	0.96393	0.010183	15.7649	0.9894	0.0062617	14.0422	0.36801	0.42618	0.97498	0.90949	0.029949	0.89792	0.98784	0.0089122	0.24034
MYRIP	NO	NO	0.99961	4.2e-05	0.013336	1	5e-11	0.0032608	0.99986	1.14e-05	0.078588	0.99456	0.0016682	0.0059521	0.99945	5.51e-05	0.016701	1	5e-11	0.0054536	1	5e-11	0.0030011	0.99207	0.0022562	0.23861	0.5	0.26687	1	0.5	0.248	1	0.9833	0.0089443	79.5059	0.99666	0.001656	3.2284	0.95707	0.019956	0.74879	0.98061	0.013808	0.24451
FBXO30	NO	NO	0.9681	0.0071417	0.04779	0.9681	0.011372	0.04779	0.97963	0.0046814	0.019016	0.97963	0.0063764	0.019016	0.5	0.068139	1	0.5	0.10146	1	1	5e-11	0.010865	1	5e-11	0.010865	0.5	0.26687	1	0.5	0.248	1	0.5	0.22144	1	0.5	0.29905	1	0.5	0.26176	1	0.5	0.37339	1
PNPT1	NO	YES	0.94904	0.010896	4.9058	0.5	0.13162	1	0.98798	0.002963	19.8517	0.5	0.12212	1	1	5e-11	31.0162	0.5	0.10146	1	0.97963	0.0056586	12.1356	0.5	0.079394	1	0.5	0.26687	1	0.5	0.248	1	0.5	0.22144	1	0.98339	0.0091711	4.0466	0.99404	0.0036082	6.3223	0.97901	0.01496	2.4737
DTX3L	NO	NO	1	5e-11	142.863	0.94904	0.01745	8.7526	0.99503	0.00054795	1.6433	0.9681	0.010385	0.018139	0.88907	0.014767	1.5523	0.99651	0.00066761	0.3321	0.93166	0.014153	1.6602	0.98909	0.0025675	0.44885	0.96877	0.018981	0.11425	0.97363	0.014368	2.9687	0.98255	0.0091414	3.5878	0.92347	0.02871	0.63415	0.42472	0.30365	0.85013	0.51163	0.20748	0.81305
DDX54	NO	NO	0.92508	0.012437	0.78188	0.94904	0.01745	0.074885	0.97963	0.0046814	0.026681	0.99135	0.002136	0.13022	0.5	0.068139	1	0.5	0.10146	1	0.98798	0.0033798	0.038215	0.99307	0.0020585	0.038215	0.96877	0.018981	4.8807	0.5	0.248	1	0.5	0.22144	1	0.98061	0.011554	0.095775	0.98061	0.010056	0.095775	0.98061	0.013808	0.095775
BRIX1	NO	NO	1	5e-11	0.0062635	1	5e-11	0.0062635	0.9681	0.0066954	0.02524	0.9681	0.010385	0.02524	0.97963	0.0045083	0.0098347	0.97963	0.0066497	0.0098347	0.99456	0.0014669	0.0084019	0.99687	0.00091801	0.0084019	0.5	0.26687	1	0.5	0.248	1	0.5	0.22144	1	0.5	0.29905	1	0.5	0.26176	1	0.5	0.37339	1
AFAP1L1	NO	NO	0.999	0.00011002	0.50336	0.99456	0.0018454	0.016183	0.97653	0.0049945	2.0431	0.94904	0.015145	0.074917	0.98748	0.002508	0.99389	0.97002	0.0079825	0.11971	0.99883	0.00020231	0.20076	0.99687	0.00091801	0.0087712	0.5	0.26687	1	0.96877	0.018735	4.1326	0.5	0.22144	1	0.94131	0.027362	0.87677	0.9925	0.0045768	1.1031	0.97899	0.015014	0.73586
ZC3H15	YES	NO	1	5e-11	112.146	0.5	0.13162	1	1	5e-11	119.349	0.97963	0.0063764	54.5214	1	5e-11	133.474	0.97963	0.0066497	51.322	1	5e-11	118.098	0.99307	0.0020585	82.8075	0.97458	0.010095	54.5214	0.98106	0.010005	51.322	0.99377	0.0035434	82.8075	0.3579	0.44471	1.0642	0.78102	0.051245	1.1902	0.45156	0.52885	1.0531
GIMAP1	NO	NO	0.9955	0.00058785	11.2258	0.99742	0.00042322	17.0014	0.92058	0.012588	1.5697	0.96788	0.010419	2.4749	1	5e-11	90.9425	0.99456	0.0016887	101.597	0.92942	0.014555	1.7109	0.98433	0.0038996	2.7588	0.40085	0.32853	0.87894	0.97473	0.01007	0.5513	0.39515	0.2417	0.82282	0.41016	0.37159	0.84427	0.5577	0.12002	0.74739	0.54376	0.14843	0.77281
TTN	NO	NO	0.99463	0.00073815	25.0489	0.9966	0.00054633	79.4625	0.98238	0.0037208	12.7348	0.98914	0.0022893	67.3873	0.95633	0.0076315	7.9483	0.998	0.00037283	27.6213	0.99615	0.0006915	39.1023	0.99428	0.0012425	45.111	0.9546	0.021094	1.2459	0.94544	0.022813	1.1592	0.97111	0.010108	0.47559	0.41466	0.36733	0.74691	0.33475	0.37946	1.0582	0.46955	0.44155	1.3078
DDX1	NO	NO	0.94064	0.01143	1.5146	0.99977	2.52e-05	0.086852	0.94476	0.010364	1.6968	0.78253	0.028162	0.35662	0.99872	0.00014612	3.2201	0.96961	0.0081822	0.72586	0.97277	0.0062879	1.8117	0.6902	0.026546	0.62676	0.97687	0.013754	3.5966	0.98001	0.012185	4.0119	0.99722	0.0014714	5.8279	0.3493	0.46685	0.98124	0.29972	0.43056	1.0206	0.45963	0.48332	0.96598
H1FX	NO	NO	0.99665	0.00038264	0.27128	0.99883	0.00021861	0.080818	0.92429	0.012206	1.198	0.97228	0.0069159	0.5899	0.69621	0.024399	0.65422	0.86506	0.023987	0.67858	0.92908	0.014623	0.29847	1	5e-11	0.0061663	0.9714	0.01574	4.0969	0.99128	0.0050918	8.3531	0.97305	0.013459	0.10843	0.99274	0.0038321	2.4787	0.98557	0.0074691	2.3992	0.96458	0.023565	1.5636
UBXN4	NO	NO	0.5	0.071782	1	0.5	0.13162	1	0.5	0.078945	1	0.5	0.12212	1	0.5	0.068139	1	0.5	0.10146	1	0.94904	0.01189	0.3194	0.97011	0.0082289	0.3194	0.5	0.26687	1	0.5	0.248	1	0.5	0.22144	1	0.5	0.29905	1	0.5	0.26176	1	0.5	0.37339	1
PXDN	NO	NO	0.19802	0.10248	0.84206	1	5e-11	0.0047892	0.91104	0.013812	1.8852	0.53749	0.038309	0.76121	0.17714	0.10529	0.83415	0.65578	0.03225	0.47933	0.28185	0.091784	0.7605	0.96987	0.0083166	0.53018	0.99275	0.0054218	70.951	1	5e-11	98.4475	0.99719	0.0018257	110.286	0.34249	0.49309	0.99937	0.29479	0.44516	0.97438	0.48687	0.40159	0.89974
HTRA1	YES	NO	1	5e-11	2744.9	0.99456	0.0018454	247.623	1	5e-11	1318.84	0.99456	0.0016682	334.13	0.95431	0.0078623	1.9365	0.84902	0.025692	0.70561	0.98771	0.0034126	2.7945	0.98045	0.0056285	2.3448	0.40207	0.32733	1.3494	0.98076	0.010271	2.1994	0.99845	0.00047172	3.9622	0.81014	0.043928	0.48047	0.77457	0.052819	0.54453	0.73301	0.031395	0.42598
ARPC1A	NO	NO	0.9925	0.0015107	2.5853	0.96264	0.012043	0.51515	0.9987	0.00014015	2.283	0.91711	0.017826	0.57009	0.97432	0.0050244	2.4644	0.26357	0.1337	0.57438	0.39045	0.077515	0.54111	0.99865	0.00024958	0.10024	0.98173	0.01116	1.5744	0.97453	0.013904	1.0841	0.9836	0.0077545	0.82635	0.57327	0.12341	1.2563	0.29498	0.44362	0.92685	0.46946	0.44211	0.88888
GLG1	NO	NO	0.99217	0.0015703	0.17604	0.98798	0.0042139	0.06751	0.97963	0.0046814	5.9154	0.5	0.12212	1	0.85917	0.018334	0.62551	0.94904	0.017735	0.22014	0.94904	0.01189	0.17384	0.97011	0.0082289	0.17384	0.5	0.26687	1	0.5	0.248	1	0.5	0.22144	1	0.97199	0.015177	2.2685	0.9467	0.023165	1.0897	0.96877	0.021123	0.3835
UPF1	NO	YES	0.97963	0.0046739	22.9457	0.94904	0.01745	6.702	0.99456	0.0011672	50.6572	0.9681	0.010385	15.5732	0.97325	0.0054362	22.2188	0.5	0.10146	1	0.98798	0.0033798	31.8906	0.5	0.079394	1	0.97357	0.014903	2.3237	0.96877	0.018735	0.14921	0.97305	0.013459	0.14921	0.98199	0.0097503	2.2077	0.97109	0.014773	0.96832	0.96612	0.022632	1.3898
HIST1H2AC;HIST3H2A;HIST1H2AB;HIST1H2AA;H2AFX	NO	NO	0.97796	0.0049403	1.7582	0.24238	0.17656	1.1235	0.99654	0.00031962	2.3645	0.84316	0.025439	2.2622	0.54736	0.027566	1.4077	0.21749	0.14344	0.95707	0.97027	0.0064588	2.0313	0.97486	0.0061387	2.0631	0.37873	0.35266	1.1711	0.34731	0.30172	1.0664	0.59271	0.060764	1.4957	0.6888	0.072885	0.78217	0.29057	0.46577	1.0022	0.48506	0.40512	0.94097
RPL36AL	NO	NO	0.95981	0.0078098	2.9344	0.35447	0.1443	1.2303	0.65819	0.023921	1.7695	0.30166	0.14586	1.0123	0.17526	0.10767	0.75675	0.42002	0.10824	0.45907	0.19595	0.12826	0.70108	0.31302	0.1026	0.52364	0.83668	0.026822	1.6835	0.84382	0.030231	1.7953	0.9397	0.018116	1.7195	0.58254	0.1163	1.2339	0.54638	0.12559	1.2408	0.44773	0.57685	0.96529
ZNF622	NO	NO	0.97963	0.0046739	14.6083	0.5	0.13162	1	0.5	0.078945	1	0.5	0.12212	1	0.97325	0.0054362	9.1063	0.5	0.10146	1	0.9681	0.0085579	6.7417	0.5	0.079394	1	0.5	0.26687	1	0.5	0.248	1	0.5	0.22144	1	0.98768	0.0075195	0.068454	0.93923	0.023956	0.62336	0.9689	0.019304	0.4615
LRRC59	YES	NO	0.99994	4.82e-06	8.1389	0.99939	9.53e-05	3.4146	1	5.78e-08	20.9562	0.99998	8.78e-07	33.8551	0.9998	1.78e-05	7.9167	0.99876	0.0001935	7.4858	0.9973	0.00048417	5.9432	0.98365	0.0039412	9.2417	0.98527	0.0099856	2.8802	0.3714	0.2928	1.2788	0.98504	0.0099646	2.3584	0.38149	0.398	0.74797	0.5516	0.12418	0.56738	0.52845	0.17801	0.63629
EFHD2	NO	NO	0.98818	0.0020612	0.70661	0.92227	0.01981	0.5621	0.94619	0.010152	0.86704	0.9681	0.010385	0.053483	0.9275	0.012192	3.3978	0.67917	0.03154	0.64881	0.99885	0.00019515	0.32426	0.89032	0.015217	0.50881	0.98061	0.01318	0.08297	0.45598	0.25849	1.1751	0.98595	0.0072148	3.3061	0.98267	0.0094981	1.07	0.98806	0.0062543	4.8951	0.6428	0.047835	1.6761
CCDC124	YES	NO	0.96015	0.0077255	2.7077	0.6033	0.040686	0.63182	1	5e-11	182.946	0.97963	0.0063764	78.6232	0.99924	0.00010078	7.8523	0.96748	0.011473	2.1676	1	5e-11	180.884	0.99687	0.00091801	131.574	0.97397	0.014675	2.2268	0.96037	0.02019	1.7279	0.99176	0.004166	3.7265	0.45035	0.32897	1.2091	0.83709	0.041293	1.4606	0.57527	0.096772	1.1954
AP2M1	NO	NO	0.99588	0.00053372	8.5304	0.86642	0.025227	1.1158	0.99992	6.59e-06	8.699	0.89192	0.021509	2.2281	0.99923	0.0001026	8.0545	0.27329	0.1294	1.9945	0.49016	0.067143	1.59	0.23774	0.11559	0.87027	0.94959	0.022728	1.9955	0.95013	0.022268	2.2536	0.99484	0.002783	3.0054	0.35924	0.44248	1.0191	0.39886	0.31584	1.1904	0.47373	0.42668	0.71825
KCTD12	NO	YES	0.94904	0.010896	3.5686	0.9681	0.011372	26.0325	0.9681	0.0066954	7.2168	0.98798	0.0042337	23.5672	0.98491	0.0032862	10.9374	0.9681	0.011375	10.5664	0.99053	0.002007	0.10528	0.30739	0.10395	1.1418	0.98295	0.010009	0.9053	0.67262	0.054386	0.40589	0.99457	0.0028609	2.8917	0.95719	0.021754	2.0223	0.98339	0.0099727	3.0649	0.96867	0.021174	1.9452
S100A16	NO	NO	1	5e-11	101.529	0.98798	0.0042139	89.0217	1	5e-11	90.7724	1	5e-11	139.609	0.97869	0.0046023	2.165	0.9512	0.013282	2.6148	0.99832	0.00030025	3.5045	0.99868	0.0002412	4.3023	0.97146	0.015701	1.5683	0.94528	0.02294	1.2762	0.96527	0.014429	1.4844	0.38014	0.40023	0.89406	0.30529	0.41442	0.92651	0.46748	0.45434	1.0602
SIPA1	NO	YES	1	5e-11	285.09	0.97963	0.0067752	23.8649	1	5e-11	685.027	0.94904	0.015145	3.5393	1	5e-11	1105.29	0.98798	0.0039024	32.0031	0.98683	0.0035493	3.7322	0.26073	0.10821	0.41764	0.98515	0.0093663	0.14831	0.95161	0.022103	1.341	0.42064	0.23471	2.0021	0.98475	0.0099687	2.4028	0.98986	0.0055783	3.877	0.54551	0.14643	1.4977
LTV1	NO	NO	0.98964	0.0019254	2.2581	0.55193	0.04454	0.75652	0.5	0.078945	1	0.94904	0.015145	27.3318	0.85917	0.0182	0.69268	0.94853	0.017823	2.1427	0.94904	0.01189	19.6479	0.97011	0.0082289	24.2746	0.97593	0.013897	0.6773	0.96555	0.019432	1.7746	0.96539	0.010167	0.60154	0.96877	0.01864	0.0083022	0.9467	0.023165	0.19221	0.50612	0.2205	0.16312
DDX27	NO	NO	0.5	0.071782	1	0.5	0.13162	1	0.5	0.078945	1	0.5	0.12212	1	0.5	0.068139	1	0.5	0.10146	1	0.5	0.066157	1	0.5	0.079394	1	0.5	0.26687	1	0.5	0.248	1	0.5	0.22144	1	0.5	0.29905	1	0.5	0.26176	1	0.5	0.37339	1
DOCK6	NO	NO	0.9981	0.00020618	3.9967	0.23375	0.17965	0.93694	0.982	0.0038272	6.5808	0.90094	0.020106	1.0505	0.99861	0.00016165	11.2527	0.95644	0.012735	1.5196	0.2843	0.091078	1.3035	0.84737	0.017031	0.2353	0.95332	0.021368	0.61106	0.94133	0.023852	0.79149	0.41093	0.23758	0.63258	0.35957	0.441	0.89738	0.48898	0.26691	1.374	0.4806	0.41389	0.82153
PGAM5	NO	NO	0.89642	0.014216	0.74052	0.45716	0.13517	0.29527	0.97615	0.0050471	3.8236	0.98728	0.0043423	1.1801	0.93002	0.01178	1.9692	0.95369	0.013024	1.0297	0.98191	0.0043741	1.9576	0.90879	0.013463	1.1808	0.45269	0.2905	0.80666	0.94432	0.02326	1.2109	0.97911	0.0099328	1.1822	0.33381	0.55238	1.0421	0.34881	0.35796	0.92334	0.63212	0.055033	0.78148
LRCH3	NO	NO	0.99418	0.0013686	4.0089	0.86435	0.02566	0.45858	0.99835	0.00017715	4.9515	0.4298	0.131	1.5988	0.99814	0.000221	19.4217	0.9816	0.0048586	5.0275	0.73082	0.026422	1.8339	0.47079	0.084919	0.50302	0.9823	0.010866	3.1774	0.97312	0.010087	3.8511	0.98698	0.0069482	2.9279	0.33734	0.52316	1.1257	0.9366	0.02484	1.7018	0.48649	0.40218	1.2211
PAWR	NO	NO	0.37768	0.080611	0.44898	0.99914	0.00015442	0.079978	0.93829	0.010995	0.95011	0.99386	0.0017197	0.28907	0.90489	0.014043	1.8554	0.98463	0.0044486	0.41404	0.9951	0.00081657	0.1372	0.99875	0.00022493	0.065883	0.96887	0.016786	2.7707	0.98917	0.0065273	4.0098	0.99815	0.00088922	3.5485	0.69167	0.071591	1.6222	0.95856	0.019654	3.2009	0.49285	0.38309	1.3163
EPSTI1	NO	NO	1	5e-11	204.591	0.5	0.13162	1	1	5e-11	168.675	0.5	0.12212	1	0.99867	0.00015222	66.2376	0.94904	0.017735	0.18495	1	5e-11	140.509	0.5	0.079394	1	0.5	0.26687	1	0.5	0.248	1	0.5	0.22144	1	0.6155	0.10474	0.82445	0.67008	0.077997	1.7505	0.67769	0.035964	0.68678
VPS39	YES	NO	1	5e-11	217.791	1	5e-11	1557.13	1	5e-11	316.729	1	5e-11	5761.38	0.98491	0.0032862	29.4761	1	5e-11	2946.19	1	5e-11	577.374	1	5e-11	2392.2	0.98842	0.0099538	3.7	0.40173	0.27887	1.8921	0.5054	0.079854	1.5363	0.41905	0.35956	1.4543	0.96616	0.010151	0.13534	0.45855	0.48594	2.651
DOCK7	NO	NO	0.99926	8.28e-05	7.041	0.22477	0.18277	1.5695	0.99997	1.53e-06	14.267	0.99718	0.00049159	4.942	0.99998	9.17e-07	24.1766	0.96547	0.011885	4.8695	0.99896	0.00016819	5.214	0.22056	0.1247	1.3994	0.50815	0.098682	1.4752	0.3387	0.30957	1.237	0.3324	0.26165	1.0833	0.33413	0.5462	0.94927	0.53086	0.132	1.369	0.45141	0.52932	0.8997
ARHGEF17	NO	NO	0.5	0.071782	1	0.5	0.13162	1	0.5	0.078945	1	0.5	0.12212	1	0.95397	0.0084294	11.153	0.5	0.10146	1	0.5	0.066157	1	0.5	0.079394	1	0.5	0.26687	1	0.5	0.248	1	0.5	0.22144	1	0.5	0.29905	1	0.97185	0.014464	11.153	0.5	0.37339	1
RBM14	NO	NO	1	5e-11	0.011996	1	5e-11	0.011996	0.98695	0.003069	0.17028	0.97963	0.0063764	0.026541	0.98798	0.0024431	0.022938	0.97926	0.0066771	0.14863	0.99456	0.0014669	0.016685	0.99687	0.00091801	0.016685	0.5	0.26687	1	0.96877	0.018735	6.4796	0.5	0.22144	1	0.98061	0.011554	6.4158	0.5	0.26176	1	0.5	0.37339	1
QKI	YES	NO	0.9681	0.0071417	22.4623	0.94904	0.01745	13.2249	0.5	0.078945	1	0.99456	0.0016682	74.0619	0.5	0.068139	1	0.9681	0.011375	23.1763	0.99456	0.0014669	56.6585	0.98822	0.0034649	51.1412	0.99052	0.0062695	5.6002	0.95936	0.020323	1.7525	0.98669	0.0070901	3.867	0.98061	0.011554	0.044519	0.98061	0.010056	0.044519	0.97404	0.010068	2.5224
HHIP	NO	NO	0.94837	0.010994	2.3245	0.34983	0.1456	0.76751	0.99174	0.0014065	2.7602	0.87517	0.022956	1.5799	0.90283	0.014137	1.0177	0.24293	0.13665	0.90681	0.85699	0.020122	0.65946	0.90245	0.014053	0.57297	0.95484	0.021041	1.3669	0.95414	0.021579	1.7735	0.98331	0.007905	1.8815	0.54028	0.14139	0.78849	0.76397	0.055259	0.6572	0.6108	0.067409	0.71504
SNX18	NO	YES	0.98798	0.0027474	25.1659	0.94904	0.01745	18.0412	1	5e-11	66.797	0.97963	0.0063764	45.1597	1	5e-11	61.7467	0.97963	0.0066497	70.0289	0.98798	0.0033798	27.9165	0.99307	0.0020585	35.2755	0.97561	0.014079	2.5031	0.97196	0.014883	3.8816	0.9726	0.010092	1.9553	0.99076	0.0048075	2.6543	0.9917	0.004995	2.4536	0.4744	0.4261	1.1093
PPP1R9B	NO	NO	0.99875	0.00014118	0.62584	0.99456	0.0018454	0.0067538	0.99383	0.0012402	0.77386	0.99353	0.0017742	0.10805	0.98353	0.0036399	0.95166	0.97428	0.0073088	0.10969	0.99875	0.00021715	0.40159	0.99982	2.47e-05	0.15931	0.96877	0.018981	10.4113	0.96877	0.018735	11.3464	0.9894	0.0062617	30.5067	0.69394	0.070947	0.80469	0.35176	0.35648	1.0623	0.96242	0.025139	0.82988
CDK5RAP2	NO	NO	1	5e-11	1297.18	0.98798	0.0042139	2625.07	1	5e-11	1498.87	1	5e-11	3316.19	1	5e-11	1098.95	1	5e-11	3207.29	1	5e-11	1478.05	1	5e-11	2935.18	0.96701	0.010174	1.2633	0.97995	0.010016	1.2218	0.97462	0.010071	1.1181	0.43063	0.34756	1.1555	0.39127	0.3214	0.84718	0.53822	0.15739	1.1394
RBM15	NO	NO	0.5	0.071782	1	0.5	0.13162	1	0.5	0.078945	1	0.5	0.12212	1	0.5	0.068139	1	0.5	0.10146	1	0.97963	0.0056586	0.021006	0.98822	0.0034649	0.021006	0.5	0.26687	1	0.5	0.248	1	0.5	0.22144	1	0.5	0.29905	1	0.5	0.26176	1	0.5	0.37339	1
CDC5L	NO	NO	0.94904	0.010896	0.096985	0.94904	0.01745	0.096985	0.5	0.078945	1	0.5	0.12212	1	0.94904	0.010181	0.079988	0.94904	0.017735	0.079988	0.5	0.066157	1	0.5	0.079394	1	0.5	0.26687	1	0.5	0.248	1	0.5	0.22144	1	0.5	0.29905	1	0.5	0.26176	1	0.5	0.37339	1
GAS2L1	NO	NO	0.99456	0.0012816	22.4637	0.5	0.13162	1	0.98798	0.002963	19.793	0.5	0.12212	1	0.99335	0.0013459	35.8045	0.5	0.10146	1	0.99456	0.0014669	24.3892	0.5	0.079394	1	0.5	0.26687	1	0.5	0.248	1	0.5	0.22144	1	0.95973	0.021173	0.88111	0.97482	0.012391	1.5939	0.47495	0.42378	1.0857
VAT1	NO	NO	1	5e-11	127.509	1	5e-11	324.522	0.99456	0.0011672	123.551	1	5e-11	473.108	1	5e-11	82.2097	1	5e-11	311.022	0.99879	0.00020964	6.2466	0.99986	1.86e-05	22.0479	0.45559	0.2894	1.4579	0.38978	0.28422	0.9584	0.33914	0.25831	1.2371	0.9501	0.023751	0.96896	0.37973	0.32911	0.64474	0.44756	0.58186	0.89201
NAP1L4	NO	NO	0.98182	0.0036091	3.3224	0.92203	0.019891	3.2329	1	5e-11	244.558	0.99456	0.0016682	212.868	0.99931	8.65e-05	33.3829	0.99616	0.00071668	17.5578	0.91433	0.015896	1.668	0.93753	0.011285	1.4228	0.9521	0.021816	1.2779	0.95746	0.02065	0.65165	0.97349	0.011266	0.80646	0.94418	0.026304	1.4286	0.71779	0.065585	1.2056	0.49207	0.38731	0.92
SH3GL1	NO	NO	0.99258	0.0014991	0.38021	0.99456	0.0018454	0.0083308	0.79433	0.019659	0.62575	1	5e-11	0.0059652	0.1824	0.098966	1.175	0.99285	0.0019147	0.13111	0.99755	0.00042428	0.18088	1	5e-11	0.006068	0.5	0.26687	1	0.96877	0.018735	15.4918	0.5	0.22144	1	0.98598	0.0081739	2.2985	0.98682	0.006877	3.0421	0.9817	0.012172	0.65313
GDF15	NO	NO	0.90042	0.014009	1.6895	0.97895	0.0069217	0.16517	0.99237	0.0013683	2.4653	0.94289	0.01559	0.40351	0.92842	0.012053	1.1251	0.98192	0.0048289	0.31728	0.89663	0.017114	0.64275	0.24827	0.11261	1.059	0.97342	0.014979	1.0501	0.97374	0.014252	2.2764	0.99845	0.00053168	8.17	0.80418	0.046075	0.6272	0.43511	0.29455	0.78918	0.98228	0.011737	0.48479
ARPC5L	YES	NO	1	5e-11	263.077	0.9681	0.011372	36.2774	1	5e-11	323.423	0.98798	0.0042337	88.3946	0.95704	0.0074507	2.6876	0.98286	0.0046855	1.139	1	5e-11	232.819	1	5e-11	118.76	0.98499	0.0099884	2.4366	0.99388	0.0037803	3.1746	0.98958	0.0054766	3.2736	0.38867	0.38912	1.2294	0.32298	0.39071	1.033	0.55838	0.11995	0.88498
GRWD1	NO	NO	0.96931	0.0056459	2.5532	0.9681	0.011372	0.030307	0.98798	0.002963	66.782	0.9681	0.010385	26.1178	0.99177	0.0015462	6.8146	0.60358	0.034624	1.0624	0.94697	0.011993	1.7256	0.97874	0.0058295	0.27299	0.98061	0.01318	26.1178	0.96877	0.018735	14.4275	0.97305	0.013459	12.9564	0.97488	0.01007	0.7927	0.40775	0.30899	1.0984	0.45346	0.51481	0.97211
CORO1B	NO	NO	0.99103	0.0017627	0.075671	0.98798	0.0042139	0.022277	0.98798	0.002963	0.01895	0.98798	0.0042337	0.01895	0.98798	0.0024431	0.025758	0.98798	0.0039024	0.025758	1	5e-11	0.0088602	1	5e-11	0.0088602	0.5	0.26687	1	0.5	0.248	1	0.5	0.22144	1	0.96877	0.01864	0.29439	0.96877	0.016889	0.29439	0.96877	0.021123	0.29439
TUBB6	NO	NO	0.31431	0.083111	1.4802	0.98921	0.00252	2.9522	0.20577	0.098636	0.90377	0.98301	0.0048183	1.8451	0.76623	0.022214	0.54675	0.88616	0.023015	1.8521	0.26822	0.097484	0.84778	0.98982	0.0025188	2.0265	0.43518	0.30284	1.1429	0.3488	0.30042	0.97962	0.40826	0.23874	0.9046	0.34811	0.47418	1.1166	0.52717	0.1349	0.57679	0.469	0.44604	0.7548
TMED9	NO	NO	0.98371	0.0032784	27.9483	0.97329	0.0075772	22.6148	0.49505	0.079412	3.9945	0.99945	6.9e-05	16.9235	0.96486	0.0068329	0.79818	0.98695	0.0041046	4.8685	0.99344	0.0015632	25.9103	0.99909	0.0001644	56.4268	0.98055	0.010034	1.4082	0.97997	0.010016	1.0991	0.96641	0.010157	1.9141	0.98156	0.010089	0.26894	0.97821	0.010732	0.14581	0.45437	0.50987	0.71118
GNL3	NO	NO	0.99955	4.58e-05	0.066914	1	5e-11	0.010239	0.98358	0.0035151	0.16661	0.97963	0.0063764	0.027233	0.99456	0.00074629	0.013917	0.99456	0.0016887	0.013917	0.99456	0.0014669	0.014675	0.99687	0.00091801	0.014675	0.5	0.26687	1	0.5	0.248	1	0.5	0.22144	1	0.52132	0.15735	0.93617	0.96877	0.016889	0.15302	0.96877	0.021123	0.15302
ELOVL1	NO	NO	0.98222	0.0034728	5.0629	0.99704	0.00049291	11.1741	0.99456	0.0011672	19.8476	0.99456	0.0016682	57.2869	0.99162	0.0015586	3.8516	0.98673	0.004147	9.2656	0.93332	0.01376	1.8106	0.9937	0.0013488	1.7493	0.43697	0.30057	0.91485	0.46583	0.2559	0.84639	0.99876	0.00040442	0.49571	0.94769	0.02466	0.69955	0.3608	0.34846	0.77652	0.47197	0.4313	1.1324
RBM4;RBM4B	NO	NO	0.95685	0.0080695	1.6834	0.9681	0.011372	0.06917	0.99112	0.0014994	6.5808	0.94904	0.015145	0.17058	0.99335	0.0013459	45.3341	0.97963	0.0066497	25.7118	0.98228	0.0042809	0.82607	0.98879	0.0026013	0.1402	0.5	0.26687	1	0.9801	0.010015	25.7118	0.97305	0.013459	4.3516	0.96247	0.010199	1.5851	0.97269	0.010082	1.8627	0.98622	0.010499	1.0535
SFXN3	NO	NO	1	5e-11	58.2336	0.97963	0.0067752	49.3125	1	5e-11	56.6386	0.98798	0.0042337	55.1703	1	5e-11	48.8377	0.98798	0.0039024	45.7518	1	5e-11	54.2273	1	5e-11	73.0896	0.96482	0.019623	1.1188	0.96355	0.010187	0.92779	0.97435	0.010074	1.4822	0.3366	0.52739	0.97261	0.49736	0.26346	0.83865	0.46477	0.46143	0.9312
CARD10	NO	NO	0.95992	0.0077676	0.93797	0.9681	0.011372	0.13577	0.37246	0.085512	0.18809	0.94904	0.015145	0.10692	0.95397	0.0084294	1.665	0.5	0.10146	1	0.98798	0.0033798	0.053919	0.99307	0.0020585	0.053919	0.5	0.26687	1	0.5	0.248	1	0.5	0.22144	1	0.98944	0.0058086	0.25463	0.99172	0.0049501	0.24102	0.98768	0.0092766	0.14475
NAA15;NAA16	NO	NO	0.99456	0.0012816	27.7902	0.5	0.13162	1	0.99456	0.0011672	40.5997	0.5	0.12212	1	1	5e-11	53.7599	0.5	0.10146	1	0.9747	0.0061631	2.8655	0.98145	0.0055052	0.10424	0.5	0.26687	1	0.5	0.248	1	0.5	0.22144	1	0.44779	0.33103	1.4609	0.96195	0.018561	1.9345	0.45479	0.50788	0.98917
HELZ2	NO	NO	0.97153	0.0055769	3.1014	0.9681	0.011372	0.0076555	1	5e-11	329.173	0.5	0.12212	1	0.99943	5.95e-05	29.8033	0.94904	0.017735	0.076097	0.99873	0.00022469	20.5934	0.97011	0.0082289	0.058948	0.5	0.26687	1	0.5	0.248	1	0.5	0.22144	1	0.5453	0.13639	0.81254	0.29695	0.43671	0.96676	0.52458	0.18473	0.86233
GTPBP4	NO	NO	0.9954	0.0006159	0.3104	0.98798	0.0042139	0.023787	0.96153	0.0073828	1.027	0.9681	0.010385	0.069223	0.99125	0.0016097	0.79331	0.9681	0.011375	0.035106	0.9923	0.0017266	0.16584	0.98822	0.0034649	0.040589	0.5	0.26687	1	0.5	0.248	1	0.5	0.22144	1	0.51675	0.1624	1.137	0.97035	0.015088	1.7317	0.98171	0.012087	0.3131
TNKS1BP1	NO	NO	0.87483	0.016264	0.34745	0.99542	0.00069955	0.079529	0.9336	0.011369	0.26428	0.9918	0.0020821	0.15494	0.84168	0.019197	0.40317	0.98771	0.003942	0.18735	0.9935	0.0015516	0.32807	0.99944	8.77e-05	0.1415	0.97398	0.014637	3.1487	0.95721	0.020697	2.0123	0.9749	0.01093	2.3205	0.36137	0.43655	1.2293	0.30466	0.41673	0.9912	0.96821	0.021376	1.2315
LSG1	NO	NO	0.98885	0.0019749	4.1558	0.96693	0.011483	3.4637	0.95891	0.0077147	2.9874	0.99239	0.0019304	4.5368	1	5e-11	67.8961	1	5e-11	119.435	0.93059	0.014352	1.1753	0.91506	0.01283	1.1912	0.98161	0.011267	1.925	0.97937	0.012616	2.3384	0.99596	0.0021581	1.1848	0.37774	0.40616	1.0565	0.38153	0.32841	1.108	0.45791	0.48906	0.97424
NAT10	NO	NO	1	5e-11	0.0056224	1	5e-11	0.0056224	0.99456	0.0011672	0.0080376	0.99456	0.0016682	0.0080376	1	5e-11	0.0066199	1	5e-11	0.0066199	1	5e-11	0.0066683	1	5e-11	0.0066683	0.5	0.26687	1	0.5	0.248	1	0.5	0.22144	1	0.5	0.29905	1	0.5	0.26176	1	0.5	0.37339	1
TOLLIP	NO	NO	0.87907	0.015777	1.1352	0.97813	0.0070136	1.5991	0.98929	0.0016697	4.2435	0.95984	0.011079	1.4925	0.96794	0.0066552	2.2152	0.99466	0.0009388	0.99226	0.95398	0.0099492	0.93531	0.99352	0.0013737	0.64539	0.98554	0.0091058	0.26082	0.99776	0.0016656	0.36325	0.99896	0.00022008	0.45577	0.35956	0.44174	1.0446	0.34067	0.37201	1.1424	0.46735	0.45543	0.93043
DDX47	NO	NO	0.9681	0.0071417	0.081511	0.9681	0.011372	0.081511	0.5	0.078945	1	0.5	0.12212	1	0.94904	0.010181	0.19276	0.94904	0.017735	0.19276	1	5e-11	0.024613	1	5e-11	0.024613	0.5	0.26687	1	0.5	0.248	1	0.5	0.22144	1	0.5	0.29905	1	0.5	0.26176	1	0.5	0.37339	1
RAB1B;RAB1C	NO	NO	0.98734	0.0028117	9.3298	0.99896	0.00019698	20.6367	0.9979	0.00020696	32.7368	0.99928	9.91e-05	77.3748	0.98967	0.0017833	7.7388	0.99795	0.0003885	28.7995	0.99705	0.00054698	2.6791	0.99997	1.41e-06	6.3379	0.37533	0.36058	1.0258	0.3924	0.28302	0.91659	0.3756	0.24599	0.90988	0.33442	0.54412	0.96004	0.67621	0.076348	0.54479	0.45416	0.51185	0.85073
ASCC2	NO	NO	0.97963	0.0046739	16.77	0.5	0.13162	1	0.99456	0.0011672	30.4503	0.94904	0.015145	5.3512	1	5e-11	37.9469	0.94904	0.017735	5.906	0.98798	0.0033798	20.7961	0.5	0.079394	1	0.96877	0.018981	5.3512	0.96877	0.018735	5.906	0.5	0.22144	1	0.979	0.012366	1.8158	0.97449	0.010064	2.2628	0.96585	0.022879	1.2401
EHD4	NO	NO	0.86633	0.017028	0.89538	0.98349	0.0046971	0.34717	0.98129	0.0039139	1.3983	0.91048	0.018825	1.9385	0.96134	0.0071497	0.96245	0.96569	0.011815	0.23638	0.99799	0.00034159	0.30941	0.90552	0.01356	0.88596	0.98376	0.010103	3.9055	0.52008	0.09318	0.63416	0.99037	0.0049479	4.0798	0.95999	0.021093	1.0923	0.98612	0.0071761	1.0012	0.97732	0.015926	0.55245
TRIOBP	NO	YES	0.99645	0.00044341	4.7059	0.87312	0.024943	0.50523	0.99993	4.65e-06	9.2517	0.93106	0.016702	1.014	0.99985	1.41e-05	69.9142	0.98218	0.0047997	4.8206	0.27124	0.095333	1.2421	0.7715	0.019652	0.3384	0.98254	0.010758	1.7059	0.97834	0.012873	1.8444	0.98671	0.0070664	2.5177	0.71531	0.064659	1.671	0.98125	0.0099945	2.8718	0.44759	0.58062	0.99216
UNC45A	NO	NO	0.99902	0.0001074	0.17232	0.99456	0.0018454	0.002995	0.92615	0.012058	0.62013	0.93393	0.016351	0.21078	0.17594	0.10608	0.8669	0.98063	0.005009	0.27887	0.96755	0.0086237	0.1428	0.99731	0.00046967	0.10504	0.98061	0.01318	31.5494	0.98768	0.0080195	38.3849	0.9894	0.0062617	42.3145	0.73169	0.060561	1.6133	0.99621	0.0022252	2.0739	0.46183	0.47223	0.99982
EHD1	NO	NO	0.9681	0.0071417	0.10899	0.9681	0.011372	0.10899	0.9681	0.0066954	0.065558	0.9681	0.010385	0.065558	0.97963	0.0045083	0.075608	0.97963	0.0066497	0.075608	0.9681	0.0085579	0.084058	0.98145	0.0055052	0.084058	0.5	0.26687	1	0.5	0.248	1	0.5	0.22144	1	0.5	0.29905	1	0.5	0.26176	1	0.5	0.37339	1
YTHDC2	NO	NO	1	5e-11	68.0748	0.9681	0.011372	20.1917	0.99797	0.00020217	4.9266	0.99637	0.00061818	3.4767	1	5e-11	56.5935	0.98798	0.0039024	42.888	0.88365	0.01786	1.4832	0.92348	0.012343	0.60436	0.98298	0.010465	2.5311	0.97535	0.013675	2.124	0.41435	0.237	0.8642	0.35333	0.45726	1.0639	0.64744	0.084823	0.83134	0.97856	0.01523	0.62909
RPF2	NO	NO	0.98798	0.0027474	0.017114	0.98798	0.0042139	0.017114	0.98798	0.002963	0.01877	0.98798	0.0042337	0.01877	0.99456	0.00074629	0.012099	0.99456	0.0016887	0.012099	0.98798	0.0033798	0.020774	0.99307	0.0020585	0.020774	0.5	0.26687	1	0.5	0.248	1	0.5	0.22144	1	0.5	0.29905	1	0.5	0.26176	1	0.5	0.37339	1
MMRN2	NO	NO	0.98685	0.0028793	3.7582	0.92293	0.019729	2.2178	1	5e-11	185.044	0.98798	0.0042337	96.0054	0.94864	0.01023	1.626	0.99057	0.0022634	0.58941	0.82089	0.022552	1.2352	0.99405	0.0012771	0.42935	0.44897	0.29106	0.8291	0.76034	0.041644	0.5747	0.96434	0.014763	0.59638	0.36069	0.43878	0.94302	0.32683	0.38694	0.93556	0.44756	0.58228	1.0125
NCOA5	NO	NO	0.9681	0.0071417	0.10441	0.9681	0.011372	0.10441	0.9681	0.0066954	0.11121	0.9681	0.010385	0.11121	0.9681	0.0066221	0.072681	0.9681	0.011375	0.072681	1	5e-11	0.029665	1	5e-11	0.029665	0.5	0.26687	1	0.5	0.248	1	0.5	0.22144	1	0.5	0.29905	1	0.5	0.26176	1	0.5	0.37339	1
CSNK1G1	NO	NO	0.94904	0.010896	0.12248	0.94904	0.01745	0.12248	0.5	0.078945	1	0.5	0.12212	1	0.9681	0.0066221	0.055404	0.9681	0.011375	0.055404	0.94904	0.01189	0.10459	0.97011	0.0082289	0.10459	0.5	0.26687	1	0.5	0.248	1	0.5	0.22144	1	0.5	0.29905	1	0.5	0.26176	1	0.5	0.37339	1
LUC7L	YES	NO	1	5e-11	35.0734	0.5	0.13162	1	1	5e-11	33.0333	0.9681	0.010385	12.5224	1	5e-11	33.7427	0.97963	0.0066497	17.7748	0.99786	0.00036976	8.2645	0.98203	0.0042681	2.425	0.98061	0.01318	12.5224	0.96217	0.010201	17.7748	0.9833	0.0089443	12.6679	0.3791	0.40468	0.94183	0.31207	0.40441	0.96206	0.66722	0.038878	1.2309
MYO5C	NO	NO	0.43149	0.075414	1.2568	0.93994	0.018347	0.38714	0.97933	0.0047042	2.3753	0.23071	0.15614	1.0584	0.59202	0.026217	1.5894	0.40884	0.11106	0.63529	0.59356	0.033396	0.49493	0.96104	0.0091279	0.28894	0.9815	0.011339	2.0637	0.978	0.013035	2.1214	0.99121	0.0045216	1.4039	0.62681	0.098905	1.4267	0.8607	0.037367	1.6348	0.60337	0.074774	0.74075
PDLIM7	NO	NO	0.98858	0.0019921	0.20997	0.97963	0.0067752	0.041456	0.94904	0.0099993	13.086	0.5	0.12212	1	0.94904	0.010181	0.15288	0.94904	0.017735	0.15288	0.99456	0.0014669	0.019884	0.99296	0.0020899	0.13953	0.5	0.26687	1	0.5	0.248	1	0.97305	0.013459	7.0173	0.52516	0.15228	2.5836	0.96877	0.016889	0.19744	0.96877	0.021123	0.19744
DDX21	NO	NO	1	5e-11	0.0045734	1	5e-11	0.0045734	0.94979	0.0085183	0.19592	0.98798	0.0042337	0.01207	0.99456	0.00074629	0.0049177	0.99456	0.0016887	0.0049177	1	5e-11	0.0045274	1	5e-11	0.0045274	0.5	0.26687	1	0.5	0.248	1	0.5	0.22144	1	0.96877	0.01864	16.2318	0.5	0.26176	1	0.5	0.37339	1
OSTC	NO	NO	0.9681	0.0071417	0.1313	0.9681	0.011372	0.1313	0.94904	0.0099993	0.17005	0.94904	0.015145	0.17005	0.97963	0.0045083	0.10511	0.97963	0.0066497	0.10511	0.5	0.066157	1	0.5	0.079394	1	0.5	0.26687	1	0.5	0.248	1	0.5	0.22144	1	0.5	0.29905	1	0.5	0.26176	1	0.5	0.37339	1
FARSB	YES	YES	0.99983	1.55e-05	22.3014	0.90452	0.022172	0.53935	0.99869	0.00014627	14.7098	0.90141	0.020003	0.52212	0.99972	2.68e-05	19.5401	0.9681	0.011375	0.065448	0.99863	0.00024805	31.3753	0.98307	0.0041119	7.7637	0.51891	0.087616	3.6859	0.96877	0.018735	0.18816	0.98102	0.0095059	10.1799	0.98208	0.0099959	2.5114	0.6237	0.092686	1.3586	0.44832	0.56442	0.99494
BMP2K	NO	NO	0.91064	0.013729	1.7374	0.98036	0.0050234	0.16028	0.95708	0.0081027	2.038	0.82064	0.026872	0.49966	0.99358	0.00083099	12.3272	0.97044	0.0078628	4.0143	0.29793	0.089683	0.77566	0.99615	0.001008	0.35557	0.98384	0.01003	3.5781	0.97373	0.01008	5.8653	0.98989	0.005268	4.3382	0.53857	0.14388	1.3464	0.69405	0.072151	1.6616	0.47326	0.42784	0.87303
SPATS2L	NO	NO	0.80269	0.021707	1.0141	0.99087	0.002283	0.054212	0.97172	0.0054563	0.86503	0.98577	0.0044851	0.29691	0.96082	0.0071907	2.1099	0.97684	0.0069406	0.726	0.96084	0.0094905	0.34565	0.99926	0.00012406	0.14692	0.98522	0.0092926	6.4692	0.98998	0.0058874	7.2063	0.98473	0.0074041	6.0165	0.34598	0.48148	1.0076	0.29487	0.44439	1.1196	0.47951	0.41563	0.75671
EXOC1	NO	NO	1	5e-11	9059.57	0.99456	0.0018454	34946.3	1	5e-11	12920.2	1	5e-11	63293.5	1	5e-11	7431.25	1	5e-11	48216.9	1	5e-11	10543.3	0.99687	0.00091801	37621.2	0.9728	0.015432	1.8112	0.95445	0.021478	1.3797	0.40712	0.23933	1.0765	0.39923	0.37884	1.4261	0.40561	0.31103	0.82027	0.44749	0.58681	1.1638
ATAD3A;ATAD3B	NO	NO	0.9952	0.00063543	1.8979	0.98906	0.002546	0.4367	0.99736	0.00025925	2.2729	0.21223	0.16864	1.2151	0.99998	8.3e-07	5.0691	0.97213	0.0076297	2.0949	0.28033	0.092491	1.1303	0.47697	0.081867	0.73401	0.98548	0.0091431	2.943	0.97528	0.010064	2.5654	0.99829	0.00080931	2.8016	0.56239	0.12902	1.2666	0.83357	0.042473	1.4284	0.44775	0.57642	0.99263
DDX18	NO	NO	0.99456	0.0012816	0.014989	0.99456	0.0018454	0.014989	0.9681	0.0066954	0.072298	0.9681	0.010385	0.072298	0.9681	0.0066221	0.03641	0.9681	0.011375	0.03641	0.99166	0.0018385	0.08513	0.99687	0.00091801	0.019171	0.5	0.26687	1	0.5	0.248	1	0.5	0.22144	1	0.5	0.29905	1	0.5	0.26176	1	0.96877	0.021123	4.4406
RBM28	NO	NO	0.97963	0.0046739	0.019389	0.97963	0.0067752	0.019389	0.37246	0.084324	0.42177	0.94904	0.015145	0.068328	0.85917	0.01766	0.50066	0.94904	0.017735	0.082418	1	5e-11	0.011148	1	5e-11	0.011148	0.5	0.26687	1	0.5	0.248	1	0.5	0.22144	1	0.96877	0.01864	6.1726	0.97185	0.014464	6.0746	0.5	0.37339	1
ARGLU1	NO	NO	0.99499	0.00067547	1.7846	0.99481	0.00092075	2.1471	0.9936	0.0012796	2.3936	0.95124	0.011444	3.1417	0.98403	0.0036013	0.88011	0.99102	0.0021602	1.1551	0.9893	0.0021482	7.8225	0.98693	0.0036394	6.6922	0.974	0.014599	0.76387	0.94284	0.023583	0.78865	0.95053	0.016943	0.93476	0.88784	0.032149	0.70016	0.95389	0.020989	0.72291	0.56327	0.11053	1.3145
AURKAIP1	NO	NO	0.97963	0.0046739	11.0538	0.5	0.13162	1	0.5	0.078945	1	0.5	0.12212	1	1	5e-11	20.2564	0.5	0.10146	1	0.94904	0.01189	3.4229	0.5	0.079394	1	0.5	0.26687	1	0.5	0.248	1	0.5	0.22144	1	0.98768	0.0075195	0.090466	0.97431	0.012724	1.8325	0.98138	0.012501	0.30966
LYAR	NO	NO	0.99423	0.0013509	0.084725	0.97963	0.0067752	0.055299	1	5e-11	2.6491	0.99456	0.0016682	3.1482	0.99649	0.00038603	0.065982	0.75412	0.028998	0.059065	0.99741	0.0004572	0.039442	0.99727	0.00047712	0.031582	0.98155	0.010023	3.1482	0.98768	0.0080195	2.4998	0.97305	0.013459	1.2959	0.97481	0.01007	1.729	0.99281	0.004348	1.8227	0.96962	0.01883	1.0563
TMOD3	YES	NO	0.99953	4.98e-05	147.868	0.99305	0.0020368	15.7096	0.99986	1.1e-05	502.112	0.99715	0.00051084	123.343	1	6.24e-08	154.164	0.99996	8.36e-07	48.5495	0.99969	4.07e-05	29.8991	0.99685	0.00093024	13.177	0.98509	0.0099874	2.6252	0.9842	0.0099731	3.882	0.98495	0.0099655	4.2161	0.42423	0.3539	1.1354	0.79086	0.049732	1.3096	0.45093	0.53312	1.0164
ACTR10	NO	NO	0.9834	0.0033629	4.5098	0.94904	0.01745	0.19738	0.99456	0.0011672	19.3415	0.9681	0.010385	6.2463	1	5e-11	22.827	0.94904	0.017735	3.7408	0.98391	0.004059	4.7119	0.94213	0.010799	1.5822	0.98061	0.01318	6.2463	0.96877	0.018735	3.7408	0.9833	0.0089443	6.8596	0.94472	0.026098	0.84651	0.29711	0.43518	0.99906	0.54861	0.14142	0.89409
FAM120A	YES	NO	0.95575	0.0083894	2.7611	0.31127	0.15776	0.85529	0.98207	0.0037846	5.7847	0.96011	0.011034	2.9061	0.99623	0.00040807	5.2445	0.95121	0.013229	2.4084	0.9991	0.00013619	10.8131	0.99866	0.00024538	6.0552	0.97996	0.013281	1.6043	0.98629	0.0085398	1.3481	0.9888	0.0099267	2.0971	0.33549	0.5337	0.98921	0.37307	0.33695	0.90937	0.46996	0.43929	1.16
IGF2BP1	NO	NO	0.9674	0.0072761	2.54	0.99642	0.00058834	0.20797	0.99774	0.00023143	4.2536	0.93937	0.015949	1.8257	0.99995	3.12e-06	3.626	0.28582	0.12657	1.3868	0.20863	0.11183	0.92698	0.31918	0.10125	0.48519	0.99665	0.0031417	5.2046	0.99771	0.0017351	6.0525	0.99986	1.61e-05	6.4903	0.33305	0.55989	0.99282	0.61799	0.096391	1.2957	0.44788	0.57261	1.0153
EHD2	NO	NO	0.9799	0.0038475	1.9038	0.99992	6.69e-06	3.8917	0.98852	0.0017226	0.78151	0.90448	0.019698	1.5735	0.87486	0.016392	1.3901	0.99032	0.0023265	2.4314	0.84963	0.02056	0.93447	0.96306	0.0089763	1.6211	0.52077	0.080161	0.84881	0.93854	0.024128	0.63048	0.58604	0.062401	0.783	0.4462	0.33582	0.86179	0.73721	0.060901	0.73685	0.46879	0.44715	0.92266
RAI14	NO	YES	0.77818	0.023158	1.9832	0.9056	0.021974	0.16117	0.9995	3.65e-05	9.4069	0.23634	0.15459	1.8247	0.9992	0.00010825	5.4194	0.22776	0.1419	0.94006	0.31582	0.086964	1.1996	0.62185	0.028044	0.4645	0.63159	0.050961	3.5012	0.83917	0.030696	4.592	0.9564	0.015743	5.9685	0.64376	0.09031	1.4669	0.98778	0.0064298	2.1514	0.53079	0.16729	1.2527
VAPA	NO	NO	0.99658	0.00041273	7.2608	0.98897	0.0026741	6.5412	1	5e-11	45.2542	0.97963	0.0063764	37.7454	0.99387	0.00081943	3.9241	0.9681	0.011375	0.099135	0.98798	0.0033798	30.2909	0.98145	0.0055052	19.1641	0.50876	0.097942	0.87323	0.98768	0.0080195	0.023135	0.97042	0.010115	0.44336	0.38012	0.40097	0.94318	0.72939	0.063226	0.825	0.97934	0.014683	0.63132
RCC2	NO	NO	0.97963	0.0046739	0.027802	0.97963	0.0067752	0.027802	0.5	0.078945	1	0.5	0.12212	1	0.94904	0.010181	0.089963	0.94904	0.017735	0.089963	0.97963	0.0056586	0.028014	0.98822	0.0034649	0.028014	0.5	0.26687	1	0.5	0.248	1	0.5	0.22144	1	0.5	0.29905	1	0.5	0.26176	1	0.5	0.37339	1
KIAA1462	NO	NO	0.98798	0.0027474	0.022818	0.98798	0.0042139	0.022818	0.9681	0.0066954	0.060649	0.9681	0.010385	0.060649	0.83029	0.019992	1.4582	0.98798	0.0039024	0.030717	0.98127	0.0045632	0.34192	0.98822	0.0034649	0.027103	0.5	0.26687	1	0.5	0.248	1	0.5	0.22144	1	0.5	0.29905	1	0.996	0.002762	47.4738	0.98061	0.013808	12.6157
ARMCX1	YES	NO	0.97963	0.0046739	20.8301	0.5	0.13162	1	0.99456	0.0011672	30.7042	0.5	0.12212	1	0.99335	0.0013459	26.345	0.5	0.10146	1	1	5e-11	30.9365	0.98822	0.0034649	11.8338	0.5	0.26687	1	0.5	0.248	1	0.9894	0.0062617	11.8338	0.97012	0.016099	1.474	0.97785	0.010993	1.2648	0.97453	0.010063	1.4852
RRBP1	NO	NO	0.95095	0.0089176	0.34995	0.9976	0.0004016	0.18782	0.17246	0.11042	0.78157	0.21146	0.16943	0.73759	0.98407	0.0035452	0.35949	0.99026	0.0023476	0.31554	0.99789	0.00036402	0.21145	0.99632	0.00097828	0.13719	0.98416	0.0098445	1.9753	0.97312	0.014525	1.7417	0.94613	0.017397	1.443	0.35726	0.44693	1.1234	0.35899	0.35136	1.0649	0.53507	0.16037	1.1937
GNG12	NO	NO	1	5e-11	48.0599	0.98798	0.0042139	59.9656	0.99456	0.0011672	19.0513	0.99456	0.0016682	46.4986	1	5e-11	26.2034	1	5e-11	75.3255	1	5e-11	40.0633	1	5e-11	57.3596	0.97842	0.010056	0.77542	0.98115	0.010095	1.2561	0.96378	0.010184	0.95654	0.9804	0.010013	0.39641	0.96587	0.017475	0.54522	0.54145	0.15342	0.83361
TJP2	NO	NO	0.99989	9.68e-06	103.272	0.94491	0.017712	8.635	1	5e-11	4574.27	1	5e-11	147.319	0.99936	7.34e-05	267.82	0.98842	0.0026219	8.258	0.99999	2.66e-07	161.843	0.99994	4.14e-06	26.6344	0.39877	0.33092	0.72876	0.61303	0.06318	1.2583	0.86815	0.024942	3.3395	0.81941	0.041401	1.892	0.96111	0.018771	3.4121	0.55411	0.12923	1.6967
DNAJB4	YES	NO	0.99844	0.00017978	8.8467	0.60622	0.036162	1.0358	0.9681	0.0066954	18.9931	0.97963	0.0063764	36.9265	0.98403	0.0035826	5.2619	0.99357	0.0018379	7.5383	0.99456	0.0014669	52.2107	0.99307	0.0020585	52.5942	0.97756	0.010064	5.3688	0.99532	0.0030733	8.1313	0.99402	0.003056	7.6468	0.96942	0.010126	0.32331	0.96763	0.010135	0.66451	0.96772	0.021683	0.88875
ADD3	NO	YES	0.99139	0.0017088	0.85661	0.9681	0.011372	0.011609	0.98487	0.0033616	4.4581	0.94305	0.015532	1.0889	1	5e-11	181.983	0.9681	0.011375	18.3633	0.96513	0.0090353	0.40286	0.99981	2.75e-05	0.11563	0.98061	0.01318	37.2456	0.98061	0.011934	18.3633	0.9894	0.0062617	25.4282	0.98426	0.0086708	2.0666	0.99597	0.0028032	2.4663	0.51559	0.20091	1.2006
ABCF2	YES	NO	1	5e-11	489.964	0.9681	0.011372	93.9151	1	5e-11	743.779	0.98798	0.0042337	186.612	1	5e-11	837.913	0.99456	0.0016887	173.654	0.99796	0.00035264	20.2701	0.98982	0.0025036	9.2665	0.9729	0.015207	1.987	0.97049	0.010114	1.8491	0.98213	0.0092673	2.1946	0.43464	0.34477	1.518	0.93887	0.024065	1.7102	0.46811	0.45048	0.92017
LIMA1	NO	NO	1	1.97e-07	27.2943	0.21207	0.19542	2.0985	0.99989	9.13e-06	19.539	0.89247	0.021285	1.5525	1	5.78e-09	87.4214	0.99983	2.12e-05	12.6541	0.98156	0.0044682	4.1573	0.23438	0.1171	1.1053	0.38654	0.34416	1.3121	0.76573	0.041301	2.8939	0.83653	0.029172	3.3174	0.4585	0.32289	1.2697	0.93859	0.024284	1.5371	0.45263	0.52067	0.95935
HERC5	NO	NO	0.19166	0.10641	0.60512	0.9928	0.0020869	0.051253	0.79847	0.019254	1.1835	0.99456	0.0016682	0.0092522	0.94213	0.010596	1.7829	0.98798	0.0039024	0.011027	0.99231	0.0017131	3.8705	0.96846	0.0084063	0.26937	0.96877	0.018981	0.0693	0.96877	0.018735	0.0693	0.51377	0.077313	0.63907	0.70216	0.067782	0.75081	0.30668	0.41211	0.94905	0.65863	0.042814	0.77776
SH3BGRL2	NO	NO	0.5	0.071782	1	0.5	0.13162	1	0.5	0.078945	1	0.5	0.12212	1	0.5	0.068139	1	0.5	0.10146	1	0.5	0.066157	1	0.5	0.079394	1	0.5	0.26687	1	0.5	0.248	1	0.5	0.22144	1	0.5	0.29905	1	0.5	0.26176	1	0.5	0.37339	1
MRTO4	NO	NO	0.9656	0.0073796	0.43711	1	5e-11	0.013765	0.98798	0.002963	0.030985	0.98798	0.0042337	0.030985	0.98798	0.0024431	0.018991	0.98798	0.0039024	0.018991	0.98857	0.0022592	0.36923	0.99307	0.0020585	0.019507	0.5	0.26687	1	0.5	0.248	1	0.5	0.22144	1	0.98768	0.0075195	0.031492	0.98768	0.0067082	0.031492	0.96957	0.018966	0.59608
PARP4	NO	NO	0.5	0.071782	1	0.5	0.13162	1	0.94904	0.0099993	5.0987	0.5	0.12212	1	0.5	0.068139	1	0.5	0.10146	1	0.94904	0.01189	4.553	0.5	0.079394	1	0.5	0.26687	1	0.5	0.248	1	0.5	0.22144	1	0.96877	0.01864	5.0987	0.5	0.26176	1	0.96877	0.021123	4.553
TAOK2	YES	NO	0.99684	0.00036054	3.9443	0.9681	0.011372	0.066162	1	5e-11	49.6947	0.98798	0.0042337	35.95	0.99063	0.0016371	4.2046	0.95742	0.012505	3.4676	1	5e-11	49.9753	0.98145	0.0055052	21.809	0.99275	0.0054218	35.95	0.99275	0.004647	38.0391	0.9833	0.0089443	21.809	0.7204	0.064055	0.83357	0.94535	0.02326	0.77367	0.57094	0.10101	0.83828
SHROOM4	NO	NO	0.98398	0.0032369	9.6132	0.9435	0.017768	1.0841	1	5e-11	135.435	0.94904	0.015145	5.4212	0.99705	0.00034493	12.5371	0.94891	0.017779	1.7178	0.99687	0.00059069	11.4517	0.98311	0.0040904	2.3343	0.97511	0.014262	0.37519	0.95565	0.02118	1.6974	0.64127	0.054114	1.1999	0.38671	0.39134	1.0571	0.54528	0.12699	1.3971	0.45122	0.5298	0.66386
CORO1C	NO	NO	0.183	0.11195	1.0879	1	5e-11	0.0034788	0.21114	0.097869	1.0432	0.90316	0.0199	0.35561	0.22606	0.08587	1.1433	0.91943	0.020447	0.7393	0.4553	0.070708	0.27437	0.90436	0.013756	0.11247	0.99275	0.0054218	149.369	0.99275	0.004647	146.377	1	5e-11	112.108	0.41101	0.37087	1.4011	0.33638	0.37573	0.72383	0.44798	0.56961	0.87447
MYO6	YES	NO	0.99456	0.0012816	466.555	0.9681	0.011372	61.8064	1	5e-11	526.841	0.98798	0.0042337	245.769	1	5e-11	560.783	0.97963	0.0066497	273.513	0.98798	0.0033798	315.362	0.99687	0.00091801	333.359	0.98723	0.0099657	3.9764	0.96571	0.010164	4.4253	0.99531	0.0024719	5.3936	0.94431	0.026201	1.1292	0.92912	0.026784	1.202	0.96997	0.018623	0.67594
PRPF19	NO	NO	0.9681	0.0071417	0.013492	0.9681	0.011372	0.013492	0.94904	0.0099993	0.042352	0.94904	0.015145	0.042352	0.9681	0.0066221	0.015877	0.9681	0.011375	0.015877	1	5e-11	0.0055713	1	5e-11	0.0055713	0.5	0.26687	1	0.5	0.248	1	0.5	0.22144	1	0.5	0.29905	1	0.5	0.26176	1	0.5	0.37339	1
G3BP2	NO	NO	0.99999	2.85e-07	4.1035	0.27224	0.17128	0.89327	0.98671	0.0031012	8.477	0.47712	0.12309	2.176	0.99987	1.28e-05	10.9073	0.9931	0.0018986	3.5304	0.99432	0.0014959	6.6628	0.87809	0.015705	2.8478	0.43185	0.30511	1.4989	0.67655	0.053463	1.8996	0.8073	0.03389	2.1558	0.49867	0.29968	1.2711	0.72383	0.06463	1.2775	0.47035	0.43872	1.098
RPL26L1	NO	NO	0.95633	0.0082516	2.3378	0.95838	0.012543	1.5711	0.98775	0.003022	6.4234	0.98491	0.0046166	5.4347	0.98492	0.0026727	3.854	0.96012	0.01237	2.9882	0.99147	0.0018677	0.93978	0.99607	0.0010234	0.85657	0.9691	0.016745	1.4262	0.38122	0.28724	1.1153	0.95004	0.017065	1.2855	0.52123	0.15903	1.1329	0.29918	0.4321	0.96668	0.46011	0.48123	0.94786
LIMCH1	NO	NO	0.18154	0.11354	0.8728	0.49153	0.13211	0.56473	0.58003	0.025931	1.8024	0.43447	0.13045	0.36585	0.64994	0.025051	1.7669	0.56069	0.038172	0.35111	0.82484	0.021841	0.52251	0.99553	0.0010736	0.15351	0.37456	0.36241	0.85314	0.39217	0.28362	0.98961	0.33435	0.26098	0.61956	0.97831	0.012506	2.7195	0.99672	0.0019133	3.2223	0.61268	0.065303	1.3645
CORO2B	NO	NO	0.97849	0.0048421	0.77535	0.97963	0.0067752	0.046017	0.93767	0.011116	1.2542	0.9681	0.010385	0.072137	0.93362	0.011514	1.2131	0.9681	0.011375	0.063159	0.93278	0.01389	0.58137	0.99307	0.0020585	0.031365	0.5	0.26687	1	0.5	0.248	1	0.5	0.22144	1	0.98974	0.0057138	1.0319	0.97203	0.013473	1.1399	0.48924	0.39448	1.1001
SRRM2	NO	NO	1	5e-11	0.0048041	1	5e-11	0.0048041	0.98798	0.002963	0.0052123	0.98798	0.0042337	0.0052123	1	5e-11	0.0042204	1	5e-11	0.0042204	1	5e-11	0.0042786	1	5e-11	0.0042786	0.5	0.26687	1	0.5	0.248	1	0.5	0.22144	1	0.5	0.29905	1	0.5	0.26176	1	0.5	0.37339	1
PA2G4	NO	YES	0.9997	2.77e-05	27.7995	0.85741	0.02611	1.5007	0.99999	5.57e-07	40.0323	0.92662	0.017078	0.51828	0.99976	2.3e-05	72.606	0.9158	0.020909	2.4986	0.91563	0.015731	7.5772	0.51705	0.035147	1.8383	0.9745	0.014523	0.54831	0.97956	0.012525	1.213	0.99173	0.0042213	5.5993	0.98472	0.0099691	2.2863	0.72918	0.06369	1.9028	0.451	0.53217	1.2459
ZNF148	NO	NO	0.5	0.071782	1	0.5	0.13162	1	0.5	0.078945	1	0.5	0.12212	1	0.5	0.068139	1	0.5	0.10146	1	0.98798	0.0033798	0.045119	0.99307	0.0020585	0.045119	0.5	0.26687	1	0.5	0.248	1	0.5	0.22144	1	0.5	0.29905	1	0.5	0.26176	1	0.5	0.37339	1
C14orf166	NO	NO	0.99949	5.55e-05	3.6456	0.81272	0.028752	0.38214	0.99976	1.37e-05	5.1928	0.96555	0.010674	0.72843	0.99993	5.71e-06	6.4342	0.83873	0.027093	1.2289	0.99863	0.00024408	3.1921	0.89443	0.014887	1.0723	0.95668	0.020784	1.3632	0.97671	0.0132	1.8777	0.99181	0.004138	2.3002	0.33301	0.56057	1.0187	0.29465	0.44592	1.0305	0.54918	0.13839	0.7178
RUVBL2	NO	NO	1	5e-11	51.1939	0.94904	0.01745	40.7669	0.98798	0.002963	30.9392	0.97963	0.0063764	51.4447	0.99335	0.0013459	33.2181	0.9681	0.011375	19.6404	0.99456	0.0014669	36.1796	0.99307	0.0020585	61.4769	0.98184	0.011051	1.2619	0.97448	0.013942	0.48177	0.96475	0.010174	1.508	0.97148	0.01579	0.60435	0.96865	0.016945	0.64887	0.96886	0.019372	0.70672
RUVBL1	NO	NO	1	5e-11	48.9819	0.98798	0.0042139	54.4693	1	5e-11	49.2857	1	5e-11	87.1488	1	5e-11	41.1313	0.98798	0.0039024	48.7214	0.99197	0.0017816	3.8148	0.99089	0.0023729	6.4389	0.96954	0.016376	1.6	0.42423	0.26672	0.89448	0.95485	0.016183	1.3509	0.33345	0.55444	1.0062	0.42776	0.30104	0.83972	0.48051	0.41447	0.89004
CFL2	NO	NO	1	5e-11	29.2941	0.5	0.13162	1	0.98264	0.003679	6.4456	0.44431	0.12884	0.50988	0.99036	0.0016796	3.9973	0.89812	0.022278	3.4565	0.68721	0.028455	0.12411	0.99644	0.00096374	0.017854	0.96877	0.018981	4.3406	0.98061	0.011934	23.1271	0.97305	0.013459	3.3311	0.59196	0.11235	1.8731	0.29662	0.43825	0.91301	0.50561	0.2278	0.79046
FARSA	NO	NO	0.92936	0.012074	2.1359	0.97564	0.0073159	0.27405	0.99628	0.00035879	7.0611	0.87068	0.023487	1.5659	1	5e-11	154.32	0.94904	0.017735	11.1533	0.88151	0.017977	1.3525	0.96075	0.0092833	0.40778	0.97172	0.015661	2.6569	0.96388	0.019903	0.67419	0.97678	0.010653	2.4587	0.63752	0.092451	1.5373	0.39354	0.31861	1.1969	0.4558	0.49984	1.0463
ASF1A	NO	NO	0.94904	0.010896	0.098017	0.94904	0.01745	0.098017	0.5	0.078945	1	0.5	0.12212	1	0.94904	0.010181	0.097199	0.94904	0.017735	0.097199	0.99145	0.0018824	0.21467	0.98822	0.0034649	0.03619	0.5	0.26687	1	0.5	0.248	1	0.5	0.22144	1	0.5	0.29905	1	0.5	0.26176	1	0.96877	0.021123	5.9319
NCKAP1	NO	NO	0.94904	0.010896	0.19196	0.94904	0.01745	0.19196	0.5	0.078945	1	0.5	0.12212	1	0.5	0.068139	1	0.5	0.10146	1	0.98798	0.0033798	0.059021	0.99307	0.0020585	0.059021	0.5	0.26687	1	0.5	0.248	1	0.5	0.22144	1	0.5	0.29905	1	0.5	0.26176	1	0.5	0.37339	1
AKAP2	YES	YES	0.99439	0.0013159	7.4085	0.35928	0.14365	1.2381	0.99823	0.00018521	69.5659	0.89816	0.02053	0.27929	1	5e-11	2657.12	0.99456	0.0016887	84.4698	0.92825	0.014829	2.5244	0.89504	0.01478	1.4273	0.97533	0.014188	0.16641	0.98387	0.0099765	3.6728	0.99223	0.0040575	8.4403	0.98439	0.0099723	6.9269	0.98761	0.0067614	19.3077	0.5872	0.090449	2.4948
THRAP3	NO	NO	0.99726	0.00030568	0.083726	0.98798	0.0042139	0.018999	0.99142	0.0014722	0.31374	0.98798	0.0042337	0.018149	0.99947	5.36e-05	0.1702	1	5e-11	0.0097132	0.99834	0.00029557	0.22516	1	5e-11	0.012005	0.5	0.26687	1	0.5	0.248	1	0.5	0.22144	1	0.97909	0.012299	3.9228	0.98939	0.0056885	3.9763	0.97983	0.014284	4.2558
NOP58	NO	NO	1	5e-11	0.0064235	1	5e-11	0.0064235	0.98798	0.002963	0.0089548	0.98798	0.0042337	0.0089548	0.99456	0.00074629	0.005052	0.99456	0.0016887	0.005052	1	5e-11	0.0058905	1	5e-11	0.0058905	0.5	0.26687	1	0.5	0.248	1	0.5	0.22144	1	0.5	0.29905	1	0.5	0.26176	1	0.5	0.37339	1
ACOT9	YES	NO	0.9993	7.3e-05	45.7387	0.94273	0.017939	4.2261	1	5e-11	572.237	1	5e-11	180.034	0.99933	8.31e-05	82.677	0.99914	0.00014198	25.6341	0.99948	6.38e-05	6.271	0.9516	0.01011	2.0728	0.99572	0.0034096	3.9201	0.99849	0.00099889	5.0543	0.99001	0.0051628	3.8533	0.35431	0.45505	1.1513	0.78604	0.050858	1.5062	0.4493	0.55021	1.0771
LUC7L2	NO	NO	0.24245	0.091019	0.93617	0.36339	0.14301	1.8848	0.87347	0.016139	0.38622	0.22113	0.16314	0.80627	0.26995	0.077888	0.61533	0.40528	0.11163	1.3208	0.20741	0.11261	0.86875	0.22832	0.12089	1.051	0.40874	0.32199	1.0742	0.35089	0.29977	0.97463	0.30954	0.27464	0.72768	0.33917	0.50752	1.036	0.39292	0.32	0.91419	0.52996	0.16926	1.211
RRP15	NO	NO	0.5	0.071782	1	0.5	0.13162	1	0.5	0.078945	1	0.5	0.12212	1	0.94904	0.010181	0.11915	0.94904	0.017735	0.11915	0.97963	0.0056586	0.039622	0.98822	0.0034649	0.039622	0.5	0.26687	1	0.5	0.248	1	0.5	0.22144	1	0.5	0.29905	1	0.5	0.26176	1	0.5	0.37339	1
C22orf28	NO	NO	0.9858	0.0030221	2.6705	0.37062	0.14238	0.43177	0.22798	0.096356	1.0452	0.85666	0.024501	0.32503	0.99472	0.00056289	4.0398	0.93064	0.019145	1.0917	0.96353	0.0092174	2.6291	0.19872	0.14103	0.93988	0.97588	0.013934	1.7881	0.83878	0.031165	2.1559	0.99139	0.0043863	2.8149	0.38661	0.39208	0.92963	0.95025	0.022174	1.2899	0.74371	0.030602	1.2731
NOC2L	NO	NO	1	5e-11	0.0075156	1	5e-11	0.0075156	0.98798	0.002963	0.015431	0.98798	0.0042337	0.015431	0.98798	0.0024431	0.013145	0.98798	0.0039024	0.013145	0.98727	0.0034798	0.17172	1	5e-11	0.0068724	0.5	0.26687	1	0.5	0.248	1	0.5	0.22144	1	0.5	0.29905	1	0.5	0.26176	1	0.96877	0.021123	24.9876
RPL36	NO	NO	0.99674	0.00037515	5.6283	0.83928	0.027606	2.2606	0.99999	5.09e-07	18.9516	0.99992	6.48e-06	9.6258	0.99975	2.37e-05	14.7192	0.99915	0.00013787	8.9734	0.57468	0.03467	1.3999	0.20921	0.13165	0.96292	0.79868	0.03051	1.5497	0.6076	0.064277	1.5602	0.8346	0.03006	1.5225	0.50309	0.16758	1.2255	0.29188	0.45435	1.0279	0.51657	0.19808	0.889
SAMHD1	NO	NO	0.27489	0.085179	0.85472	0.9992	0.00014548	0.14513	0.99041	0.0015721	0.8604	0.98798	0.0042337	0.005576	0.32274	0.075149	0.89277	1	5e-11	0.0047381	0.24213	0.1019	0.85937	0.99953	6.63e-05	0.053613	0.98061	0.01318	0.034306	0.98061	0.011934	0.034306	0.97551	0.010859	0.30178	0.3822	0.39652	0.89884	0.34547	0.36388	1.0976	0.53318	0.16235	0.82137
MYO5A	NO	NO	0.99895	0.00012068	5.3076	0.32411	0.15227	0.71901	0.99998	9.26e-07	8.7315	0.22971	0.15691	4.4498	0.99957	4.27e-05	7.2812	0.71626	0.029589	3.7985	0.99715	0.00051869	2.8291	0.38111	0.091599	1.302	0.40239	0.32674	3.612	0.75055	0.042697	4.0109	0.93626	0.018199	3.354	0.33817	0.51537	0.96015	0.32578	0.38844	1.0415	0.44769	0.57727	0.98725
MYO5A	NO	NO	0.9681	0.0071417	19.4942	0.5	0.13162	1	0.97625	0.0050208	1.5865	0.9681	0.010385	0.033757	0.9777	0.0046999	2.4389	0.94904	0.017735	0.043065	0.95981	0.0097321	0.35151	0.98145	0.0055052	0.029634	0.5	0.26687	1	0.5	0.248	1	0.5	0.22144	1	0.99167	0.0042577	2.4108	0.97287	0.010081	2.9051	0.97041	0.018272	0.60847
SUPT16H	NO	NO	0.99454	0.00129	0.13076	1	5e-11	0.0035659	0.9961	0.00037531	0.21192	1	5e-11	0.0060978	1	5e-11	0.0017228	1	5e-11	0.0017228	0.99832	0.00030491	0.077943	1	5e-11	0.0039118	0.5	0.26687	1	0.5	0.248	1	0.5	0.22144	1	0.54851	0.13556	0.94779	0.98061	0.010056	0.027271	0.97107	0.017624	0.54338
CDC42BPB	YES	NO	0.99994	4.38e-06	11.1918	0.84168	0.02726	0.83406	0.99995	2.52e-06	11.538	0.99851	0.00026393	3.6199	0.99999	1.59e-07	36.9841	0.98858	0.0025971	7.6798	0.20248	0.11808	0.73497	0.41528	0.089259	0.24514	0.98709	0.0099672	2.6978	0.98345	0.0099807	3.8129	0.9957	0.0023402	2.9873	0.68465	0.076757	0.64083	0.62962	0.089615	1.3684	0.56035	0.11786	0.66745
SNX9	NO	NO	0.99953	5.12e-05	9.9164	0.71553	0.032701	0.41438	0.9993	6.57e-05	6.6288	0.87364	0.023219	1.1195	0.99925	9.36e-05	17.3219	0.96789	0.01144	4.7118	0.92287	0.015332	1.8398	0.99058	0.0024008	0.9134	0.988	0.0072765	4.2017	0.96559	0.010165	9.845	0.99938	9.84e-05	8.512	0.33884	0.50967	1.0396	0.52222	0.1378	1.5124	0.50051	0.23774	0.71644
LRRFIP2	NO	NO	0.99907	9.46e-05	5.5903	0.5284	0.045081	0.50564	0.88107	0.015662	6.2532	0.88672	0.021966	1.3306	0.98285	0.0037792	9.1386	0.57148	0.037238	2.11	0.99946	6.6e-05	4.2541	0.50537	0.038761	1.4548	0.96835	0.019012	2.6668	0.80702	0.034518	3.3451	0.90796	0.020085	3.7279	0.41879	0.36168	1.1335	0.66563	0.079115	1.3105	0.44792	0.5709	0.98602
LRRFIP2	YES	NO	1	5e-11	82.7215	0.94904	0.01745	10.1183	1	5e-11	77.1696	0.98798	0.0042337	31.2612	1	5e-11	87.7421	0.99456	0.0016887	46.1668	0.99456	0.0014669	63.7093	1	5e-11	41.9563	0.9857	0.0089546	3.0896	0.98899	0.0067609	4.5627	0.99627	0.0021045	4.1466	0.34843	0.47272	0.93288	0.30819	0.40826	1.0607	0.96351	0.024202	0.77017
FHOD1	YES	NO	1	5e-11	176.927	0.5	0.13162	1	0.9969	0.00028995	13.3038	0.96668	0.010526	4.2231	1	5e-11	204.273	0.9681	0.011375	26.2232	0.99854	0.00026447	15.5753	0.98124	0.0055253	3.8234	0.97173	0.010125	43.2314	0.98061	0.011934	26.2232	0.9833	0.0089443	43.0547	0.55725	0.13228	0.76974	0.41224	0.30763	1.1546	0.44751	0.58476	0.99132
COPG1	YES	NO	0.98233	0.0034501	2.1783	0.96745	0.011408	2.5663	0.89179	0.014766	1.1488	0.98872	0.0023377	12.3235	0.93769	0.010895	0.9812	0.92803	0.019536	2.9129	0.98798	0.0033798	0.030918	0.9622	0.0090506	3.8607	0.98737	0.0099644	2.0053	0.95678	0.020888	0.64066	0.98435	0.007549	2.679	0.99577	0.0020196	0.22024	0.99748	0.0011853	0.25425	0.99673	0.0032814	0.025276
EPN1	NO	YES	0.94406	0.011204	3.5473	0.45589	0.13728	0.84158	1	5e-11	83.4378	0.94904	0.015145	14.8635	0.98491	0.0032862	67.0526	0.9681	0.011375	22.0887	0.9681	0.0085579	24.2695	0.97011	0.0082289	10.0666	0.51891	0.088355	1.5153	0.97053	0.015304	2.2518	0.54078	0.069849	1.0262	0.98671	0.0078742	2.0181	0.97832	0.010024	1.6218	0.97923	0.010015	0.58699
OAS3	NO	NO	0.99968	2.96e-05	6.7898	0.94275	0.017882	0.27005	0.99318	0.0013003	7.6792	0.90805	0.019304	0.55149	0.99994	4.05e-06	16.6564	0.97963	0.0066497	0.019731	0.97824	0.005804	2.1506	0.99384	0.0013245	0.062926	0.51891	0.083158	2.0121	0.96877	0.018735	0.051968	0.51377	0.078579	0.71058	0.33385	0.55033	1.1143	0.84128	0.040127	1.7448	0.45043	0.53687	0.96587
SQRDL	NO	NO	1	5e-11	60.707	0.9681	0.011372	42.97	0.98472	0.0033984	6.1889	0.99448	0.0016799	7.3993	1	5e-11	47.9248	1	5e-11	74.5745	0.99456	0.0014669	48.688	1	5e-11	71.5115	0.9703	0.01014	1.6469	0.96429	0.010179	1.7355	0.97667	0.01005	1.6642	0.33631	0.52879	0.97501	0.45856	0.28064	0.78944	0.96282	0.024863	0.80202
NA	NO	NO	0.99456	0.0012816	0.0008191	0.99456	0.0018454	0.0008191	0.98798	0.002963	0.00051591	0.98798	0.0042337	0.00051591	1	5e-11	0.00072891	1	5e-11	0.00072891	0.98798	0.0033798	0.00055053	0.99307	0.0020585	0.00055053	0.5	0.26687	1	0.5	0.248	1	0.5	0.22144	1	0.5	0.29905	1	0.5	0.26176	1	0.5	0.37339	1
NA	NO	NO	0.38432	0.078833	0.052419	0.94904	0.01745	0.042907	0.97963	0.0046814	2.5555	0.5	0.12212	1	0.9681	0.0066221	0.051317	0.9681	0.011375	0.051317	0.9681	0.0085579	0.031992	0.98145	0.0055052	0.031992	0.5	0.26687	1	0.5	0.248	1	0.5	0.22144	1	0.9804	0.011622	2.0918	0.96877	0.016889	0.81853	0.96877	0.021123	0.81853
NA	NO	NO	1	5e-11	0.0022468	1	5e-11	0.0022468	0.98798	0.002963	0.0019916	0.98798	0.0042337	0.0019916	0.98798	0.0024431	0.0018161	0.98798	0.0039024	0.0018161	0.99456	0.0014669	0.0015144	0.99687	0.00091801	0.0015144	0.5	0.26687	1	0.5	0.248	1	0.5	0.22144	1	0.5	0.29905	1	0.5	0.26176	1	0.5	0.37339	1
NA	NO	NO	0.97722	0.0049662	0.2756	0.97963	0.0067752	0.051418	0.78847	0.01987	0.41968	0.97963	0.0063764	0.027848	0.94904	0.010181	0.078527	0.94904	0.017735	0.078527	0.93732	0.013185	0.87807	0.97011	0.0082289	0.099266	0.5	0.26687	1	0.5	0.248	1	0.5	0.22144	1	0.97228	0.01494	2.8117	0.96877	0.016889	0.18657	0.96709	0.022086	1.6503
NA	NO	NO	1	5e-11	1656.09	0.99456	0.0018454	16370.1	1	5e-11	2430.11	1	5e-11	16465.8	1	5e-11	1010.03	1	5e-11	17071.1	1	5e-11	2233.8	1	5e-11	13351.7	0.95736	0.020734	1.0058	0.94732	0.022689	1.0428	0.97769	0.010392	0.81561	0.35504	0.45358	1.4674	0.84184	0.039838	0.60989	0.53266	0.16433	1.3488
NA	NO	NO	0.9681	0.0071417	2783.94	0.9681	0.011372	2740.56	1	5e-11	2808.65	0.9681	0.010385	2101.18	1	5e-11	1814.55	0.97963	0.0066497	1547.6	0.98798	0.0033798	2210.34	0.97011	0.0082289	1185.91	0.47346	0.27921	0.7667	0.96559	0.010165	0.5647	0.972	0.013671	0.43273	0.97056	0.010114	1.0089	0.96113	0.010204	0.65179	0.97978	0.014399	0.79396
NA	NO	NO	0.9681	0.0071417	0.035982	0.9681	0.011372	0.035982	0.5	0.078945	1	0.5	0.12212	1	0.9681	0.0066221	0.048728	0.9681	0.011375	0.048728	0.99456	0.0014669	0.013117	0.99687	0.00091801	0.013117	0.5	0.26687	1	0.5	0.248	1	0.5	0.22144	1	0.5	0.29905	1	0.5	0.26176	1	0.5	0.37339	1
NA	NO	NO	0.97704	0.0049922	0.17146	0.98651	0.0043001	0.073392	0.99406	0.0012211	0.05936	0.98798	0.0042337	0.018725	0.98792	0.002459	0.054565	0.98798	0.0039024	0.0079831	0.96946	0.0066378	0.21278	0.98145	0.0055052	0.036066	0.96877	0.018981	0.14407	0.96877	0.018735	0.14407	0.97305	0.013459	0.14407	0.97854	0.012436	0.1955	0.97492	0.012325	0.42151	0.9707	0.01813	0.36382
NA	NO	NO	0.5	0.071782	1	0.5	0.13162	1	0.9681	0.0066954	0.1176	0.9681	0.010385	0.1176	0.9681	0.0066221	0.0044272	0.9681	0.011375	0.0044272	0.5	0.066157	1	0.5	0.079394	1	0.5	0.26687	1	0.5	0.248	1	0.5	0.22144	1	0.5	0.29905	1	0.5	0.26176	1	0.5	0.37339	1
NA	NO	NO	1	5e-11	0.0008298	1	5e-11	0.0008298	0.99456	0.0011672	0.00080117	0.99456	0.0016682	0.00080117	0.98798	0.0024431	0.00069441	0.98798	0.0039024	0.00069441	0.99456	0.0014669	0.0012754	0.99687	0.00091801	0.0012754	0.5	0.26687	1	0.5	0.248	1	0.5	0.22144	1	0.5	0.29905	1	0.5	0.26176	1	0.5	0.37339	1
NA	NO	NO	0.98798	0.0027474	255.185	0.94904	0.01745	5.4636	0.97963	0.0046814	189.762	0.98798	0.0042337	1130.76	0.97148	0.0055284	0.94104	0.41947	0.10879	0.48945	0.97734	0.0058302	0.32741	0.92618	0.012188	0.93882	0.9641	0.010205	206.961	0.98175	0.009876	33.8941	0.99528	0.0024989	168.405	0.94936	0.023952	0.74363	0.96192	0.01863	1.3953	0.9653	0.023122	1.2575
NA	NO	NO	1	5e-11	0.0012595	0.96918	0.0080087	0.2869	1	5e-11	0.00050245	0.99777	0.00041336	0.016385	0.99456	0.00074629	0.0010465	0.94838	0.017913	0.36226	0.97721	0.0059085	1.2264	0.98742	0.0035737	1.2822	0.97585	0.01397	0.14317	0.63873	0.057854	1.5197	0.73339	0.0409	5.1151	0.5	0.29905	1	0.5	0.26176	1	0.98061	0.013808	1114.47

## Sheet: Wildtype
0= no interactor
Names	mins_10	mins_30	mins_60
MLLT4	0	0	5.52841
EIF3D	0	0	25.0482
EWSR1	0	0	15.0759
EIF3H;EIF3S3	0	2.7544	3.89152
EIF3F	2.71136	0	4.93375
IDH2	0	0	66.2609
PGD	0	6.13187	12.3099
SRPK1;SRPK2;SRPK3	48.1442	0	0
SLFN5	0	0	4.29006
PBXIP1	3.20112	4.44598	3.3421
SSR3	3.95983	0	4.73225
PDIA6	0	0	59.5609
CCT7	0	0	57.4089
RCN1	0	0	4.61495
INPP5K	0	0	4.74125
DECR1	2.84596	3.62046	3.68327
PGK1	0	0	5.95541
FGD5	22.1957	21.7019	19.529
PTMA	4.62002	5.27353	8.16372
ARF4	153.423	166.235	215.164
SYNJ1	64.309	0	0
ALB	0	0	7.72993
HBD;HBB	0	0	32.8384
EIF4G2	0	0	9.94928
RBM39	0	0	3.42911
TBCA	42.1991	0	53.1172
TCEB1	0	0	4.05439
PRRC2C	0	0	20.2084
DHX36	0	0	5.60523
EPB41	0	78.3746	14.3751
DPM1	0	7.09862	9.68037
HYOU1	0	0	2.53329
PDE4DIP	0	0	7.11994
MICAL2	0	35.5415	21.2021
ATP6V0D1	0	0	7.85696
STIP1	0	0	4.83993
NAP1L1	2.02926	2.52315	0
TUBA1C	55.4344	0	54.3584
GRSF1	0	0	9.86605
MYO1C	0	0	29.9611
CSRP2	0	0	7.82794
UBAP2L	0	0	2.10335
SRP54	0	0	27.5334
PSMD4	0	0	22.3159
CACNA2D1	0	0	73.3249
CALU	5.21219	0	6.21583
NEXN	0	0	5.50854
TFAM	5.09572	3.6627	4.47452
GIGYF2	0	0	13.3244
SLC25A11	2.32045	0	2.30127
TPM3	0	3.17656	2.34215
ALDOA	12.1642	7.66911	19.1365
KATNAL2	0	0	2.23759
CNP	3.75993	0	0
AP2S1	2.27662	2.80191	2.4773
NAPA;NAPB	4.1641	0	0
RPL18A	0	0	3.4401
PSMD11	5.67573	3.70506	6.00985
CLIC1	0	0	4.5855
CYR61	0	0	56.0643
TPP1	0	0	76.9688
GAK	0	4.10087	0
PPM1G	0	2.44086	2.00772
P4HA2	0	0	9.95923
KIF1C;KIF1A;KIF1B	0	25.9144	11.021
PLOD3	0	0	7.11425
PRKRA	0	0	4.19713
AP2A1	0	4.35751	0
LDHA	5.40487	4.48393	11.5502
GLUD1;GLUD2	0	0	4.58
FN1	2.17079	0	0
ANXA1	3.16768	2.02043	4.59928
GAPDH	2.76295	0	2.80583
RPLP2	2.64045	2.80723	3.00236
P4HB	3.23976	0	3.08607
PFN1	3.30059	2.05848	6.62732
EPRS	3.3261	2.9556	2.52654
HSP90AA1	0	0	2.68486
HMGB1	3.35785	0	5.92748
SET	6.27203	0	10.3823
PABPC1;PABPC3	2.28209	2.80359	2.81117
ACTN1	0	0	2.55254
RPL7	2.05711	2.34872	0
NCL	2.22441	2.37741	0
CSRP1	89.613	0	133.073
CALR	0	0	3.62046
TMOD1	0	179.594	0
TKT	6.78694	5.66043	34.3671
PRDX6	7.71603	0	14.3838
DNAJA1	44.2431	0	0
PRDX2	0	0	2.02644
RDX	0	0	13.0085
BSG	0	55.9411	46.3444
MYH11	3.39567	3.86322	6.25324
ATP6V1E1	0	0	18.2652
RPL13A	2.43874	2.38422	0
RPL5	2.22292	2.66984	2.15834
IQGAP1	0	6.84693	10.314
CAPZB	0	2.18595	0
MARCKSL1	2.34452	0	2.11715
LMAN1	5.8832	6.49804	5.61645
SARS	26.1147	0	58.3699
NUMB	0	0	9.52767
FXR2	0	0	49.9289
SSR4	0	0	38.6173
CRIP2	0	0	134.841
RPL26;KRBA2	2.71763	2.6603	2.47393
RPL27	2.19331	2.46734	2.14376
PPP1CA	0	3.24755	0
YWHAE	4.50596	3.38482	5.60243
RPS11	0	2.49209	0
TMSB4X;TMSB4XP4	2.33542	0	3.97252
PPP2CA;PPP2CB	0	0	3.39227
RPL39P5;RPL39	2.35542	0	2.79575
RPL10A	3.0833	3.2684	2.40288
ACTG1	4.61495	5.72647	4.55488
TMSB10	5.05107	4.08328	6.66187
OCRL	0	0	3.7188
EIF4G1	0	2.47228	0
DSC1	0	0	5.79039
SPIRE1	0	0	21.9419
CGNL1	0	0	2.19561
TFCP2;UBP1	0	0	8.97282
FLII	0	0	41.3553
SHROOM2	0	0	2.38689
KANK1	0	0	2.77319
USP10	0	0	5.87085
TRIP4	0	0	10.8591
PTPN14	0	0	12.0324
FSCN1	0	0	7.06109
TUBB8	0	0	112.438
HSP90AB2P	0	0	2.63979
MOV10	0	0	24.6136
SH3BGRL3	0	0	2.79016
AGO1;AGO2;AGO3;AGO4	0	0	3.09566
SND1	0	0	3.2495
DHX29	2.10718	0	0
SRGAP1	17.7503	0	12.5159
TXNDC5	0	0	2.51673
FMNL3	126.748	84.3184	143.137
ASCC3	0	3.84972	0
ZC3H15	0	0	82.806
HTRA1	0	0	3.9622
LRRC59	2.88032	0	2.35839
CCDC124	0	0	3.72661
VPS39	3.69988	0	0
QKI	5.60019	0	3.86708
ARPC5L	2.43662	0	3.27363
LUC7L	0	0	12.6683
FARSB	0	0	10.1797
TMOD3	2.62521	3.8818	4.21606
FAM120A	0	0	2.09709
ARMCX1	0	0	11.8343
DNAJB4	0	8.13113	7.6469
ABCF2	0	0	2.1946
TAOK2	35.949	0	21.8085
MYO6	3.97649	0	5.39353
AKAP2	0	3.67297	0
ACOT9	3.92003	5.0541	3.85318
CDC42BPB	2.69784	3.81294	0
LRRFIP2	3.08947	4.56263	4.14665
FHOD1	0	0	43.0559
COPG1	2.00533	0	2.67896

## Sheet: Mutant
Name	mins_10	mins_30	mins_60
RPS6	0	9.27201	0
TCEB1	2.3356	0	0
CSRP2	2.38176	5.6576	0
SRP54	2.91596	2.90432	0
SYNE2	0	6.1768	0
TJP1	0	5.1495	0
UACA	0	3.29795	0
MACF1	0	9.40085	0
CEP290	0	173.834	147.599
MYO18A	0	2.57737	0
CDK11A;CDK11B	0	5.55556	0
ARHGEF11	2.20218	4.37585	0
EDF1	2.00941	0	0
FLNB	2.21865	4.06698	0
TMOD3	0	0	0
CAPN1	3.50223	4.54033	0
CTSB	2.47653	2.27434	0
RPS17L;RPS17	2.18779	0	0
CETN2	2.25112	0	0
ETF1	2.7371	2.55007	0
FKBP3	2.01613	2.07951	0
SPTBN1	5.28779	11.8142	0
SPTBN1	0	105.752	0
CALD1	0	3.5219	0
CGNL1	2.75082	3.46219	0
SPTAN1	4.10498	8.91825	0
CTTN	2.46076	2.34386	0
SH3BGRL3	2.0794	2.70873	0
PPP1R18	3.18356	7.63009	0
MPRIP	0	2.48952	0
SND1	2.30532	0	0
SAMD9L	0	5.62488	0
LEMD2	0	45.3722	0
PNPT1	4.04669	6.32241	0
UPF1	2.2077	0	0
KCTD12	0	3.06485	0
SIPA1	2.40284	3.87715	0
SNX18	2.65427	2.45358	0
TRIOBP	0	2.87198	0
FARSB	2.51135	0	0
RAI14	0	2.15138	0
ADD3	2.06661	2.46633	0
PA2G4	2.28631	0	0
AKAP2	6.92681	19.3076	0
EPN1	2.01805	0	0
